# Supplementary material for: Matrin 3-dependent neurotoxicity is modified by nucleic acid binding and nucleocytoplasmic localization
Source: eLife. 2018 Jul 17;7:e35977. doi: 10.7554/eLife.35977 (PMC6050042; doi:10.7554/eLife.35977)
Supplement: Figure 1—source data 1. [file elife-35977-fig1-data1.xlsx]

## Sheet: Fig. 1 information
Matrin 3-dependent neurotoxicity is modified by nucleic acid binding and nucleocytoplasmic localization
A. Malik et al.
Source data for Figure 1: MATR3 overexpression results in dose-dependent neurodegeneration
Sheet 1
Survival and intensity data, used to generate cumulative hazard plot (Fig. 1C) and penalized splines relating risk of death to EGFP and Matrin3-EGFP expression level (Fig. 1G, H)
Sheet 2
MATR3 immunoreactivity for untransfected, EGFP-transfected, and MATR3-EGFP-transfected cells (Fig. 1E)
Sheet 3
Relationship between EGFP fluorescence and anti-MATR3 immunoreactivity for MATR3-EGFP-transfected cells (Fig. 1F)

## Sheet: Fig. 1C, G, H
well	id	well-id	group	column	last_tp	last_time	death_cause	censored	event	replicate	GFP-mean-1	GFP-mean-2	GFP-mean-3	GFP-mean-4	GFP-mean-5	GFP-mean-6	GFP-mean-7	GFP-mean-8	GFP-mean-9	GFP-mean-10
E02	9	E02-9	EGFP	2	3	68	unfound	1	TRUE	2	112.187	153.188	198.728	NA	NA	NA	NA	NA	NA	NA
A02	12	A02-12	EGFP	2	2	44	unfound	1	TRUE	2	139.896	142.378	NA	NA	NA	NA	NA	NA	NA	NA
D02	17	D02-17	EGFP	2	1	21	unfound	1	TRUE	3	141.181	NA	NA	NA	NA	NA	NA	NA	NA	NA
D02	12	D02-12	EGFP	2	1	21	unfound	1	TRUE	3	151.461	NA	NA	NA	NA	NA	NA	NA	NA	NA
D02	16	D02-16	EGFP	2	1	21	unfound	1	TRUE	3	151.475	NA	NA	NA	NA	NA	NA	NA	NA	NA
B02	7	B02-7	EGFP	2	1	23	unfound	1	TRUE	2	163.605	NA	NA	NA	NA	NA	NA	NA	NA	NA
G02	4	G02-4	EGFP	2	1	23	unfound	1	TRUE	2	165.297	NA	NA	NA	NA	NA	NA	NA	NA	NA
E02	11	E02-11	EGFP	2	1	23	unfound	1	TRUE	2	165.659	NA	NA	NA	NA	NA	NA	NA	NA	NA
B02	6	B02-6	EGFP	2	1	23	unfound	1	TRUE	2	168.825	NA	NA	NA	NA	NA	NA	NA	NA	NA
E02	8	E02-8	EGFP	2	1	23	unfound	1	TRUE	2	190.68	NA	NA	NA	NA	NA	NA	NA	NA	NA
H01	15	H01-15	EGFP	1	1	23	unfound	1	TRUE	2	192.827	NA	NA	NA	NA	NA	NA	NA	NA	NA
E02	5	E02-5	EGFP	2	2	44	unfound	1	TRUE	2	193.588	170.442	NA	NA	NA	NA	NA	NA	NA	NA
D01	12	D01-12	EGFP	1	1	23	unfound	1	TRUE	2	196.641	NA	NA	NA	NA	NA	NA	NA	NA	NA
E02	4	E02-4	EGFP	2	1	23	unfound	1	TRUE	2	207.57	NA	NA	NA	NA	NA	NA	NA	NA	NA
B01	11	B01-11	EGFP	1	1	23	unfound	1	TRUE	2	209.053	NA	NA	NA	NA	NA	NA	NA	NA	NA
E02	10	E02-10	EGFP	2	1	23	unfound	1	TRUE	2	209.921	NA	NA	NA	NA	NA	NA	NA	NA	NA
B02	5	B02-5	EGFP	2	1	23	unfound	1	TRUE	2	222.42	NA	NA	NA	NA	NA	NA	NA	NA	NA
A02	26	A02-26	EGFP	2	1	21	unfound	1	TRUE	3	226.253	NA	NA	NA	NA	NA	NA	NA	NA	NA
C01	8	C01-8	EGFP	1	4	92	unfound	1	TRUE	2	233.511	272.663	207.34	322.801	NA	NA	NA	NA	NA	NA
A02	22	A02-22	EGFP	2	3	65	unfound	1	TRUE	3	235.489	366.735	438.365	NA	NA	NA	NA	NA	NA	NA
A01	17	A01-17	EGFP	1	7	164	unfound	1	TRUE	2	238.293	367.403	516.566	441.947	483.555	411.045	452.048	NA	NA	NA
G01	7	G01-7	EGFP	1	1	23	unfound	1	TRUE	2	238.813	NA	NA	NA	NA	NA	NA	NA	NA	NA
B02	4	B02-4	EGFP	2	2	44	unfound	1	TRUE	2	238.896	296.512	NA	NA	NA	NA	NA	NA	NA	NA
B01	7	B01-7	EGFP	1	1	23	unfound	1	TRUE	2	241.411	NA	NA	NA	NA	NA	NA	NA	NA	NA
B02	25	B02-25	EGFP	2	1	21	unfound	1	TRUE	3	242.025	NA	NA	NA	NA	NA	NA	NA	NA	NA
A02	28	A02-28	EGFP	2	7	161	unfound	1	TRUE	3	252.018	366.53	497.496	858.826	1420.31	1439.44	2049.46	NA	NA	NA
D02	1	D02-1	EGFP	2	9	211	unfound	1	TRUE	2	254.436	336.202	323.782	472.08	560.228	622.259	712.526	308.149	278.109	NA
D01	15	D01-15	EGFP	1	1	23	unfound	1	TRUE	2	255.289	NA	NA	NA	NA	NA	NA	NA	NA	NA
A02	10	A02-10	EGFP	2	2	44	unfound	1	TRUE	2	262.804	633.116	NA	NA	NA	NA	NA	NA	NA	NA
C02	3	C02-3	EGFP	2	2	44	unfound	1	TRUE	2	267.488	727.747	NA	NA	NA	NA	NA	NA	NA	NA
E02	19	E02-19	EGFP	2	5	114	unfound	1	TRUE	3	271.393	442.897	557.954	915.733	1457.47	NA	NA	NA	NA	NA
D01	14	D01-14	EGFP	1	1	23	unfound	1	TRUE	2	273.337	NA	NA	NA	NA	NA	NA	NA	NA	NA
H01	14	H01-14	EGFP	1	1	23	unfound	1	TRUE	2	274.344	NA	NA	NA	NA	NA	NA	NA	NA	NA
A01	18	A01-18	EGFP	1	1	23	unfound	1	TRUE	2	274.944	NA	NA	NA	NA	NA	NA	NA	NA	NA
A02	5	A02-5	EGFP	2	1	23	unfound	1	TRUE	2	275.793	NA	NA	NA	NA	NA	NA	NA	NA	NA
D02	5	D02-5	EGFP	2	2	44	unfound	1	TRUE	2	276.66	234.246	NA	NA	NA	NA	NA	NA	NA	NA
A02	21	A02-21	EGFP	2	1	21	unfound	1	TRUE	3	278.3	NA	NA	NA	NA	NA	NA	NA	NA	NA
H01	8	H01-8	EGFP	1	9	211	unfound	1	TRUE	2	282.013	524.829	662.767	648.737	572.202	575.729	698.081	589.526	675.672	NA
C02	15	C02-15	EGFP	2	4	90	unfound	1	TRUE	3	283.786	399.392	424.808	615.173	NA	NA	NA	NA	NA	NA
G02	6	G02-6	EGFP	2	1	23	unfound	1	TRUE	2	286.053	NA	NA	NA	NA	NA	NA	NA	NA	NA
G01	10	G01-10	EGFP	1	1	23	unfound	1	TRUE	2	288.697	NA	NA	NA	NA	NA	NA	NA	NA	NA
B01	8	B01-8	EGFP	1	1	23	unfound	1	TRUE	2	291.575	NA	NA	NA	NA	NA	NA	NA	NA	NA
D01	13	D01-13	EGFP	1	1	23	unfound	1	TRUE	2	293.423	NA	NA	NA	NA	NA	NA	NA	NA	NA
C02	2	C02-2	EGFP	2	5	118	unfound	1	TRUE	2	293.756	627.889	896.925	997.232	1094.65	NA	NA	NA	NA	NA
C02	5	C02-5	EGFP	2	1	23	unfound	1	TRUE	2	294.038	NA	NA	NA	NA	NA	NA	NA	NA	NA
A02	24	A02-24	EGFP	2	1	21	unfound	1	TRUE	3	298.12	NA	NA	NA	NA	NA	NA	NA	NA	NA
F02	5	F02-5	EGFP	2	1	23	unfound	1	TRUE	2	298.507	NA	NA	NA	NA	NA	NA	NA	NA	NA
A01	14	A01-14	EGFP	1	6	141	unfound	1	TRUE	2	300.342	655.669	835.557	1115.06	905.777	849.939	NA	NA	NA	NA
E02	21	E02-21	EGFP	2	1	21	unfound	1	TRUE	3	301.748	NA	NA	NA	NA	NA	NA	NA	NA	NA
E02	6	E02-6	EGFP	2	1	23	unfound	1	TRUE	2	301.862	NA	NA	NA	NA	NA	NA	NA	NA	NA
A02	25	A02-25	EGFP	2	1	21	unfound	1	TRUE	3	305.867	NA	NA	NA	NA	NA	NA	NA	NA	NA
E02	17	E02-17	EGFP	2	1	21	unfound	1	TRUE	3	310.122	NA	NA	NA	NA	NA	NA	NA	NA	NA
D02	10	D02-10	EGFP	2	3	65	unfound	1	TRUE	3	310.761	396.554	461.438	NA	NA	NA	NA	NA	NA	NA
D01	37	D01-37	EGFP	1	1	21	unfound	1	TRUE	3	311.449	NA	NA	NA	NA	NA	NA	NA	NA	NA
B01	10	B01-10	EGFP	1	10	239	NA	0	FALSE	2	311.889	1016.58	998.926	1031.7	998.166	794.134	927.884	541.087	487.34	655.11
H01	13	H01-13	EGFP	1	1	23	unfound	1	TRUE	2	312.751	NA	NA	NA	NA	NA	NA	NA	NA	NA
A02	19	A02-19	EGFP	2	2	41	unfound	1	TRUE	3	313.899	636.892	NA	NA	NA	NA	NA	NA	NA	NA
G02	12	G02-12	EGFP	2	1	21	unfound	1	TRUE	3	315.073	NA	NA	NA	NA	NA	NA	NA	NA	NA
D01	7	D01-7	EGFP	1	10	239	NA	0	FALSE	2	315.305	555.828	641.062	972.105	945.775	809.526	756.932	339.175	444.52	523.702
B01	5	B01-5	EGFP	1	1	23	unfound	1	TRUE	2	315.879	NA	NA	NA	NA	NA	NA	NA	NA	NA
A01	12	A01-12	EGFP	1	1	23	unfound	1	TRUE	2	316.336	NA	NA	NA	NA	NA	NA	NA	NA	NA
C02	13	C02-13	EGFP	2	1	21	unfound	1	TRUE	3	322.382	NA	NA	NA	NA	NA	NA	NA	NA	NA
E02	27	E02-27	EGFP	2	1	21	unfound	1	TRUE	3	324.02	NA	NA	NA	NA	NA	NA	NA	NA	NA
E02	24	E02-24	EGFP	2	1	21	unfound	1	TRUE	3	324.799	NA	NA	NA	NA	NA	NA	NA	NA	NA
D02	9	D02-9	EGFP	2	5	114	unfound	1	TRUE	3	327.517	485.353	597.92	945.815	966.856	NA	NA	NA	NA	NA
D02	15	D02-15	EGFP	2	1	21	unfound	1	TRUE	3	329.632	NA	NA	NA	NA	NA	NA	NA	NA	NA
A01	7	A01-7	EGFP	1	2	44	unfound	1	TRUE	2	330.456	513.467	NA	NA	NA	NA	NA	NA	NA	NA
D02	18	D02-18	EGFP	2	1	21	unfound	1	TRUE	3	330.736	NA	NA	NA	NA	NA	NA	NA	NA	NA
B02	15	B02-15	EGFP	2	1	21	unfound	1	TRUE	3	331.637	NA	NA	NA	NA	NA	NA	NA	NA	NA
A02	18	A02-18	EGFP	2	1	21	unfound	1	TRUE	3	337.739	NA	NA	NA	NA	NA	NA	NA	NA	NA
C02	19	C02-19	EGFP	2	1	21	unfound	1	TRUE	3	337.763	NA	NA	NA	NA	NA	NA	NA	NA	NA
D02	14	D02-14	EGFP	2	5	114	unfound	1	TRUE	3	340.365	398.253	413.485	406.32	466.689	NA	NA	NA	NA	NA
F02	8	F02-8	EGFP	2	1	23	unfound	1	TRUE	2	343.603	NA	NA	NA	NA	NA	NA	NA	NA	NA
A01	6	A01-6	EGFP	1	1	23	unfound	1	TRUE	2	344.333	NA	NA	NA	NA	NA	NA	NA	NA	NA
E01	8	E01-8	EGFP	1	1	23	unfound	1	TRUE	2	346.141	NA	NA	NA	NA	NA	NA	NA	NA	NA
F01	36	F01-36	EGFP	1	1	21	unfound	1	TRUE	3	347.254	NA	NA	NA	NA	NA	NA	NA	NA	NA
E02	25	E02-25	EGFP	2	1	21	unfound	1	TRUE	3	348.845	NA	NA	NA	NA	NA	NA	NA	NA	NA
B02	26	B02-26	EGFP	2	1	21	unfound	1	TRUE	3	354.637	NA	NA	NA	NA	NA	NA	NA	NA	NA
D01	36	D01-36	EGFP	1	4	90	unfound	1	TRUE	3	354.858	682.846	851.543	1337.46	NA	NA	NA	NA	NA	NA
G01	40	G01-40	EGFP	1	1	21	unfound	1	TRUE	3	355.217	NA	NA	NA	NA	NA	NA	NA	NA	NA
G02	19	G02-19	EGFP	2	5	114	unfound	1	TRUE	3	356.332	694.005	785.303	1516.69	1854.87	NA	NA	NA	NA	NA
E02	22	E02-22	EGFP	2	1	21	unfound	1	TRUE	3	358.17	NA	NA	NA	NA	NA	NA	NA	NA	NA
G02	5	G02-5	EGFP	2	2	44	unfound	1	TRUE	2	358.318	561.812	NA	NA	NA	NA	NA	NA	NA	NA
G01	4	G01-4	EGFP	1	3	68	unfound	1	TRUE	2	359.414	470.399	118.973	NA	NA	NA	NA	NA	NA	NA
B02	1	B02-1	EGFP	2	1	23	unfound	1	TRUE	2	360.458	NA	NA	NA	NA	NA	NA	NA	NA	NA
E02	3	E02-3	EGFP	2	1	23	unfound	1	TRUE	2	361.351	NA	NA	NA	NA	NA	NA	NA	NA	NA
A02	15	A02-15	EGFP	2	1	23	unfound	1	TRUE	2	363.655	NA	NA	NA	NA	NA	NA	NA	NA	NA
B02	24	B02-24	EGFP	2	6	137	unfound	1	TRUE	3	363.865	621.964	769.159	1002.58	1686.26	2391.07	NA	NA	NA	NA
B02	22	B02-22	EGFP	2	5	114	unfound	1	TRUE	3	364.89	533.726	601.349	868.967	1387.53	NA	NA	NA	NA	NA
A01	15	A01-15	EGFP	1	1	23	unfound	1	TRUE	2	367.33	NA	NA	NA	NA	NA	NA	NA	NA	NA
A01	16	A01-16	EGFP	1	8	188	unfound	1	TRUE	2	369.998	646.716	724.208	801.109	740.965	617.45	600.907	514.768	NA	NA
E02	7	E02-7	EGFP	2	2	44	unfound	1	TRUE	2	372.616	423.488	NA	NA	NA	NA	NA	NA	NA	NA
G01	32	G01-32	EGFP	1	1	21	unfound	1	TRUE	3	374.696	NA	NA	NA	NA	NA	NA	NA	NA	NA
D02	8	D02-8	EGFP	2	8	185	unfound	1	TRUE	3	375.382	688.369	896.597	1206.36	1879.59	1785.57	324.525	335.127	NA	NA
B02	8	B02-8	EGFP	2	10	234	NA	0	FALSE	3	376.318	496.451	702.578	1242.61	1989.81	1791.61	1782.15	2514.8	2643.47	2048.17
H02	11	H02-11	EGFP	2	1	23	unfound	1	TRUE	2	376.415	NA	NA	NA	NA	NA	NA	NA	NA	NA
H01	10	H01-10	EGFP	1	1	23	unfound	1	TRUE	2	376.611	NA	NA	NA	NA	NA	NA	NA	NA	NA
D02	2	D02-2	EGFP	2	7	161	unfound	1	TRUE	3	378.743	604.144	646.719	854.96	1204.76	1315.2	919.792	NA	NA	NA
B02	20	B02-20	EGFP	2	1	21	unfound	1	TRUE	3	379.101	NA	NA	NA	NA	NA	NA	NA	NA	NA
E02	1	E02-1	EGFP	2	3	68	unfound	1	TRUE	2	380.13	483.926	291.653	NA	NA	NA	NA	NA	NA	NA
F01	7	F01-7	EGFP	1	10	234	NA	0	FALSE	3	380.915	797.409	1106.35	1368.74	1615.52	1832.45	2153.24	3434.38	658.322	2075.56
F02	25	F02-25	EGFP	2	6	137	unfound	1	TRUE	3	383.962	759.466	1335.45	1875.42	2479.38	1732.21	NA	NA	NA	NA
G02	23	G02-23	EGFP	2	1	21	unfound	1	TRUE	3	384.465	NA	NA	NA	NA	NA	NA	NA	NA	NA
H02	12	H02-12	EGFP	2	1	23	unfound	1	TRUE	2	385.116	NA	NA	NA	NA	NA	NA	NA	NA	NA
D02	7	D02-7	EGFP	2	1	21	unfound	1	TRUE	3	385.798	NA	NA	NA	NA	NA	NA	NA	NA	NA
C01	35	C01-35	EGFP	1	1	21	unfound	1	TRUE	3	386.491	NA	NA	NA	NA	NA	NA	NA	NA	NA
D01	11	D01-11	EGFP	1	1	23	unfound	1	TRUE	2	387.758	NA	NA	NA	NA	NA	NA	NA	NA	NA
D02	1	D02-1	EGFP	2	6	137	unfound	1	TRUE	3	387.968	583.078	705.055	1231.09	1740.24	1627.06	NA	NA	NA	NA
F02	4	F02-4	EGFP	2	5	118	unfound	1	TRUE	2	389.555	642.484	880.665	1003.43	1016.73	NA	NA	NA	NA	NA
D01	6	D01-6	EGFP	1	7	164	unfound	1	TRUE	2	391.895	824.805	945.987	1318.18	1277.17	949.414	891.158	NA	NA	NA
E02	9	E02-9	EGFP	2	10	234	NA	0	FALSE	3	391.911	614.096	942.941	1231.94	1665.75	1385.57	1098.08	1535.37	1436.41	1568.51
F01	29	F01-29	EGFP	1	2	41	unfound	1	TRUE	3	393.068	608.543	NA	NA	NA	NA	NA	NA	NA	NA
C02	14	C02-14	EGFP	2	1	21	unfound	1	TRUE	3	396.754	NA	NA	NA	NA	NA	NA	NA	NA	NA
B01	36	B01-36	EGFP	1	6	137	unfound	1	TRUE	3	397.724	607.777	731.093	1030.13	1610.97	1582.82	NA	NA	NA	NA
E02	15	E02-15	EGFP	2	6	137	unfound	1	TRUE	3	398.25	546.236	853.541	1403.33	2030.11	2113.15	NA	NA	NA	NA
E02	11	E02-11	EGFP	2	6	137	unfound	1	TRUE	3	399.151	828.594	1180.71	1877.25	2626.91	2562.09	NA	NA	NA	NA
D01	34	D01-34	EGFP	1	1	21	unfound	1	TRUE	3	399.882	NA	NA	NA	NA	NA	NA	NA	NA	NA
B02	2	B02-2	EGFP	2	2	44	unfound	1	TRUE	2	399.938	601.263	NA	NA	NA	NA	NA	NA	NA	NA
A02	17	A02-17	EGFP	2	6	137	unfound	1	TRUE	3	400.121	748.672	1105.41	1678.4	2124.93	1865.32	NA	NA	NA	NA
B02	27	B02-27	EGFP	2	1	21	unfound	1	TRUE	3	400.54	NA	NA	NA	NA	NA	NA	NA	NA	NA
G02	26	G02-26	EGFP	2	3	65	unfound	1	TRUE	3	400.93	480.863	1051.53	NA	NA	NA	NA	NA	NA	NA
B01	38	B01-38	EGFP	1	1	21	unfound	1	TRUE	3	401.519	NA	NA	NA	NA	NA	NA	NA	NA	NA
A01	43	A01-43	EGFP	1	1	21	unfound	1	TRUE	3	402.207	NA	NA	NA	NA	NA	NA	NA	NA	NA
D02	11	D02-11	EGFP	2	1	21	unfound	1	TRUE	3	403.045	NA	NA	NA	NA	NA	NA	NA	NA	NA
E02	20	E02-20	EGFP	2	5	114	unfound	1	TRUE	3	409.026	751.069	1019.29	1776.04	2316.06	NA	NA	NA	NA	NA
C01	39	C01-39	EGFP	1	1	21	unfound	1	TRUE	3	409.357	NA	NA	NA	NA	NA	NA	NA	NA	NA
F02	20	F02-20	EGFP	2	3	65	unfound	1	TRUE	3	411.118	734.67	920.599	NA	NA	NA	NA	NA	NA	NA
B01	8	B01-8	EGFP	1	1	21	unfound	1	TRUE	3	412.785	NA	NA	NA	NA	NA	NA	NA	NA	NA
G01	38	G01-38	EGFP	1	1	21	unfound	1	TRUE	3	414.025	NA	NA	NA	NA	NA	NA	NA	NA	NA
F02	4	F02-4	EGFP	2	3	65	unfound	1	TRUE	3	414.299	572.807	620.3	NA	NA	NA	NA	NA	NA	NA
E01	10	E01-10	EGFP	1	10	239	NA	0	FALSE	2	416.03	694.404	695.674	715.091	531.636	594.826	1729.95	217.836	279.168	331.359
F01	23	F01-23	EGFP	1	10	234	NA	0	FALSE	3	417.528	683.706	926.549	1529.97	2485.62	2974.71	2552.1	2899.51	2137.96	2136.17
B01	37	B01-37	EGFP	1	1	21	unfound	1	TRUE	3	418.962	NA	NA	NA	NA	NA	NA	NA	NA	NA
C01	38	C01-38	EGFP	1	1	21	unfound	1	TRUE	3	419.922	NA	NA	NA	NA	NA	NA	NA	NA	NA
A01	11	A01-11	EGFP	1	1	23	unfound	1	TRUE	2	420.056	NA	NA	NA	NA	NA	NA	NA	NA	NA
F01	24	F01-24	EGFP	1	3	65	unfound	1	TRUE	3	420.749	562.429	644.319	NA	NA	NA	NA	NA	NA	NA
A02	14	A02-14	EGFP	2	1	23	unfound	1	TRUE	2	421.236	NA	NA	NA	NA	NA	NA	NA	NA	NA
E02	6	E02-6	EGFP	2	1	21	unfound	1	TRUE	3	421.509	NA	NA	NA	NA	NA	NA	NA	NA	NA
A02	9	A02-9	EGFP	2	3	68	unfound	1	TRUE	2	421.568	583.725	649.76	NA	NA	NA	NA	NA	NA	NA
A02	27	A02-27	EGFP	2	5	114	unfound	1	TRUE	3	422.998	636.155	1008.68	1652.9	2632.34	NA	NA	NA	NA	NA
G01	42	G01-42	EGFP	1	1	21	unfound	1	TRUE	3	424.522	NA	NA	NA	NA	NA	NA	NA	NA	NA
C02	16	C02-16	EGFP	2	1	21	unfound	1	TRUE	3	424.536	NA	NA	NA	NA	NA	NA	NA	NA	NA
B01	25	B01-25	EGFP	1	1	21	unfound	1	TRUE	3	425.656	NA	NA	NA	NA	NA	NA	NA	NA	NA
C01	7	C01-7	EGFP	1	10	239	NA	0	FALSE	2	426.639	468.157	415.678	391.023	472.981	511.966	434.95	290.217	342.49	133.315
D01	10	D01-10	EGFP	1	1	23	unfound	1	TRUE	2	428.089	NA	NA	NA	NA	NA	NA	NA	NA	NA
B02	3	B02-3	EGFP	2	1	23	unfound	1	TRUE	2	430.983	NA	NA	NA	NA	NA	NA	NA	NA	NA
F01	33	F01-33	EGFP	1	6	137	unfound	1	TRUE	3	431.818	941.894	1384.46	2299.81	3430.29	3000.64	NA	NA	NA	NA
B02	23	B02-23	EGFP	2	2	41	unfound	1	TRUE	3	433.358	475.72	NA	NA	NA	NA	NA	NA	NA	NA
H01	9	H01-9	EGFP	1	10	239	NA	0	FALSE	2	433.554	768.553	808.337	822.734	794.223	712.782	736.324	481.769	614.394	717.028
H01	5	H01-5	EGFP	1	8	188	unfound	1	TRUE	2	434.446	644.776	727.173	840.279	836.011	808.348	885.781	745.911	NA	NA
E02	14	E02-14	EGFP	2	6	137	unfound	1	TRUE	3	434.516	496.475	586.602	992.684	1538.44	1533.89	NA	NA	NA	NA
A02	20	A02-20	EGFP	2	1	21	unfound	1	TRUE	3	436.174	NA	NA	NA	NA	NA	NA	NA	NA	NA
F01	1	F01-1	EGFP	1	1	23	unfound	1	TRUE	2	437.962	NA	NA	NA	NA	NA	NA	NA	NA	NA
A02	7	A02-7	EGFP	2	6	141	unfound	1	TRUE	2	438.843	938.326	1110.87	1169.39	1274.62	1142.63	NA	NA	NA	NA
F01	6	F01-6	EGFP	1	3	68	unfound	1	TRUE	2	439.039	522.705	665.361	NA	NA	NA	NA	NA	NA	NA
H01	2	H01-2	EGFP	1	4	92	unfound	1	TRUE	2	439.392	770.405	876.752	1079.78	NA	NA	NA	NA	NA	NA
E02	12	E02-12	EGFP	2	6	137	unfound	1	TRUE	3	441.278	834.625	965.689	1644.32	2712.38	2647.49	NA	NA	NA	NA
B02	14	B02-14	EGFP	2	5	114	unfound	1	TRUE	3	441.381	573.803	662.724	926.109	1393.49	NA	NA	NA	NA	NA
A02	14	A02-14	EGFP	2	7	161	unfound	1	TRUE	3	441.641	437.427	704.575	1074.59	1727.62	1660.9	2052.42	NA	NA	NA
F01	38	F01-38	EGFP	1	1	21	unfound	1	TRUE	3	442.762	NA	NA	NA	NA	NA	NA	NA	NA	NA
D01	1	D01-1	EGFP	1	2	44	unfound	1	TRUE	2	445.238	731.451	NA	NA	NA	NA	NA	NA	NA	NA
B01	33	B01-33	EGFP	1	1	21	unfound	1	TRUE	3	446.003	NA	NA	NA	NA	NA	NA	NA	NA	NA
B01	23	B01-23	EGFP	1	1	21	unfound	1	TRUE	3	446.189	NA	NA	NA	NA	NA	NA	NA	NA	NA
F02	22	F02-22	EGFP	2	1	21	unfound	1	TRUE	3	446.335	NA	NA	NA	NA	NA	NA	NA	NA	NA
H02	1	H02-1	EGFP	2	1	23	unfound	1	TRUE	2	446.476	NA	NA	NA	NA	NA	NA	NA	NA	NA
F01	32	F01-32	EGFP	1	1	21	unfound	1	TRUE	3	447.685	NA	NA	NA	NA	NA	NA	NA	NA	NA
A01	39	A01-39	EGFP	1	2	41	unfound	1	TRUE	3	448.303	1052.73	NA	NA	NA	NA	NA	NA	NA	NA
B01	9	B01-9	EGFP	1	1	23	unfound	1	TRUE	2	448.738	NA	NA	NA	NA	NA	NA	NA	NA	NA
C01	33	C01-33	EGFP	1	1	21	unfound	1	TRUE	3	449.887	NA	NA	NA	NA	NA	NA	NA	NA	NA
E02	16	E02-16	EGFP	2	1	21	unfound	1	TRUE	3	450.256	NA	NA	NA	NA	NA	NA	NA	NA	NA
C02	7	C02-7	EGFP	2	6	137	unfound	1	TRUE	3	450.312	741.837	843.473	1299.02	1766.93	1808	NA	NA	NA	NA
E02	8	E02-8	EGFP	2	2	41	unfound	1	TRUE	3	451.029	727.292	NA	NA	NA	NA	NA	NA	NA	NA
B01	27	B01-27	EGFP	1	3	65	unfound	1	TRUE	3	451.581	622.401	739.351	NA	NA	NA	NA	NA	NA	NA
E02	28	E02-28	EGFP	2	1	21	unfound	1	TRUE	3	453.903	NA	NA	NA	NA	NA	NA	NA	NA	NA
A01	37	A01-37	EGFP	1	1	21	unfound	1	TRUE	3	454.786	NA	NA	NA	NA	NA	NA	NA	NA	NA
B01	4	B01-4	EGFP	1	1	23	unfound	1	TRUE	2	455.078	NA	NA	NA	NA	NA	NA	NA	NA	NA
B01	34	B01-34	EGFP	1	1	21	unfound	1	TRUE	3	455.793	NA	NA	NA	NA	NA	NA	NA	NA	NA
C02	6	C02-6	EGFP	2	1	23	unfound	1	TRUE	2	456.749	NA	NA	NA	NA	NA	NA	NA	NA	NA
D02	7	D02-7	EGFP	2	1	23	unfound	1	TRUE	2	457.013	NA	NA	NA	NA	NA	NA	NA	NA	NA
C01	11	C01-11	EGFP	1	10	239	NA	0	FALSE	2	457.309	591.085	479.91	768.235	728.105	745.39	522.513	474.55	544.678	774.446
F01	39	F01-39	EGFP	1	1	21	unfound	1	TRUE	3	457.623	NA	NA	NA	NA	NA	NA	NA	NA	NA
E01	6	E01-6	EGFP	1	1	23	unfound	1	TRUE	2	460.075	NA	NA	NA	NA	NA	NA	NA	NA	NA
D02	6	D02-6	EGFP	2	4	90	unfound	1	TRUE	3	461.864	567.616	600.099	846.363	NA	NA	NA	NA	NA	NA
F02	11	F02-11	EGFP	2	7	161	unfound	1	TRUE	3	462.648	562.598	633.337	823.17	1372.46	1419.63	1667.93	NA	NA	NA
F01	3	F01-3	EGFP	1	6	141	unfound	1	TRUE	2	462.814	572.272	559.424	715.099	877.397	870.331	NA	NA	NA	NA
B01	30	B01-30	EGFP	1	7	161	unfound	1	TRUE	3	464.051	964.196	1232.13	1507.01	1965.41	2217.16	1793.2	NA	NA	NA
B02	18	B02-18	EGFP	2	6	137	unfound	1	TRUE	3	464.155	701.422	803.923	1064.62	1568.34	1725.48	NA	NA	NA	NA
D01	3	D01-3	EGFP	1	7	164	unfound	1	TRUE	2	464.997	845.395	926.808	969.508	995.146	757.069	710.046	NA	NA	NA
D01	35	D01-35	EGFP	1	1	21	unfound	1	TRUE	3	465.028	NA	NA	NA	NA	NA	NA	NA	NA	NA
E02	23	E02-23	EGFP	2	3	65	unfound	1	TRUE	3	466.424	673.236	465.599	NA	NA	NA	NA	NA	NA	NA
A01	3	A01-3	EGFP	1	2	44	unfound	1	TRUE	2	466.471	760.018	NA	NA	NA	NA	NA	NA	NA	NA
A01	41	A01-41	EGFP	1	1	21	unfound	1	TRUE	3	467.39	NA	NA	NA	NA	NA	NA	NA	NA	NA
D01	9	D01-9	EGFP	1	1	23	unfound	1	TRUE	2	467.679	NA	NA	NA	NA	NA	NA	NA	NA	NA
E01	9	E01-9	EGFP	1	4	92	unfound	1	TRUE	2	468.129	436.251	665.808	654.976	NA	NA	NA	NA	NA	NA
C02	9	C02-9	EGFP	2	1	21	unfound	1	TRUE	3	470.13	NA	NA	NA	NA	NA	NA	NA	NA	NA
B01	29	B01-29	EGFP	1	1	21	unfound	1	TRUE	3	472.956	NA	NA	NA	NA	NA	NA	NA	NA	NA
G01	6	G01-6	EGFP	1	7	164	unfound	1	TRUE	2	474.836	582.75	899.853	853.14	844.477	845.579	1017.37	NA	NA	NA
A02	13	A02-13	EGFP	2	9	209	unfound	1	TRUE	3	478.059	859.908	1041.8	1582.39	2478.09	2299.14	2164.23	2336.42	1874.43	NA
A01	10	A01-10	EGFP	1	1	23	unfound	1	TRUE	2	479.397	NA	NA	NA	NA	NA	NA	NA	NA	NA
A01	9	A01-9	EGFP	1	6	141	unfound	1	TRUE	2	481.759	873.143	906.692	1028.46	902.666	700.624	NA	NA	NA	NA
D01	2	D01-2	EGFP	1	8	188	unfound	1	TRUE	2	482.121	799.218	909.818	1259.12	1118.35	836.342	958.88	203.73	NA	NA
E01	11	E01-11	EGFP	1	1	23	unfound	1	TRUE	2	482.792	NA	NA	NA	NA	NA	NA	NA	NA	NA
G01	29	G01-29	EGFP	1	1	21	unfound	1	TRUE	3	483.551	NA	NA	NA	NA	NA	NA	NA	NA	NA
C02	17	C02-17	EGFP	2	1	21	unfound	1	TRUE	3	484.756	NA	NA	NA	NA	NA	NA	NA	NA	NA
F01	20	F01-20	EGFP	1	7	161	unfound	1	TRUE	3	486.246	877.654	996.149	1448.89	2145.93	2078.53	2461.43	NA	NA	NA
C02	12	C02-12	EGFP	2	1	21	unfound	1	TRUE	3	487.136	NA	NA	NA	NA	NA	NA	NA	NA	NA
F02	7	F02-7	EGFP	2	7	164	unfound	1	TRUE	2	487.276	995.553	968.464	1078.48	1036.46	1230.46	1583.83	NA	NA	NA
G02	25	G02-25	EGFP	2	1	21	unfound	1	TRUE	3	487.837	NA	NA	NA	NA	NA	NA	NA	NA	NA
G02	20	G02-20	EGFP	2	6	137	unfound	1	TRUE	3	488.62	704.472	780.799	1145.36	1667.02	1636.58	NA	NA	NA	NA
A02	11	A02-11	EGFP	2	1	23	unfound	1	TRUE	2	489.105	NA	NA	NA	NA	NA	NA	NA	NA	NA
D01	7	D01-7	EGFP	1	1	21	unfound	1	TRUE	1	491.084	NA	NA	NA	NA	NA	NA	NA	NA	NA
H02	6	H02-6	EGFP	2	4	92	unfound	1	TRUE	2	492.962	720.842	906.076	735.863	NA	NA	NA	NA	NA	NA
F02	10	F02-10	EGFP	2	1	21	unfound	1	TRUE	3	497.009	NA	NA	NA	NA	NA	NA	NA	NA	NA
H02	24	H02-24	EGFP	2	1	21	unfound	1	TRUE	3	497.716	NA	NA	NA	NA	NA	NA	NA	NA	NA
E02	2	E02-2	EGFP	2	5	114	unfound	1	TRUE	3	499.269	756.617	1110.54	1520.52	2689.59	NA	NA	NA	NA	NA
C02	1	C02-1	EGFP	2	10	239	NA	0	FALSE	2	500.885	1282.21	1773.28	2087.05	2270.09	2708.7	4251.15	606.774	575.781	563.999
F01	3	F01-3	EGFP	1	2	41	unfound	1	TRUE	3	501.913	751.168	NA	NA	NA	NA	NA	NA	NA	NA
D01	4	D01-4	EGFP	1	10	239	NA	0	FALSE	2	502.292	1104.53	1095.51	1165.4	1079.63	883.766	808.919	602.851	726.631	994.014
G02	24	G02-24	EGFP	2	1	21	unfound	1	TRUE	3	502.618	NA	NA	NA	NA	NA	NA	NA	NA	NA
F01	14	F01-14	EGFP	1	2	41	unfound	1	TRUE	3	503.294	831.355	NA	NA	NA	NA	NA	NA	NA	NA
F01	10	F01-10	EGFP	1	3	65	unfound	1	TRUE	3	503.741	816.367	912.98	NA	NA	NA	NA	NA	NA	NA
G01	3	G01-3	EGFP	1	5	118	unfound	1	TRUE	2	503.777	658.524	567.082	552.976	410.525	NA	NA	NA	NA	NA
G02	18	G02-18	EGFP	2	1	21	unfound	1	TRUE	3	505.083	NA	NA	NA	NA	NA	NA	NA	NA	NA
A01	13	A01-13	EGFP	1	1	23	unfound	1	TRUE	2	506.216	NA	NA	NA	NA	NA	NA	NA	NA	NA
G01	31	G01-31	EGFP	1	6	137	unfound	1	TRUE	3	509.428	787.557	791.243	1328.89	1932.66	1894.85	NA	NA	NA	NA
D02	3	D02-3	EGFP	2	1	23	unfound	1	TRUE	2	509.86	NA	NA	NA	NA	NA	NA	NA	NA	NA
B01	3	B01-3	EGFP	1	10	239	NA	0	FALSE	2	509.893	1130.51	1363.38	1275.06	1081.59	941.189	926.14	729.83	616.602	681.081
D01	33	D01-33	EGFP	1	2	41	unfound	1	TRUE	3	511.468	1162.45	NA	NA	NA	NA	NA	NA	NA	NA
C02	10	C02-10	EGFP	2	4	90	unfound	1	TRUE	3	511.9	820.798	832.035	1219.87	NA	NA	NA	NA	NA	NA
H02	44	H02-44	EGFP	2	1	21	unfound	1	TRUE	3	515.157	NA	NA	NA	NA	NA	NA	NA	NA	NA
G01	25	G01-25	EGFP	1	2	41	unfound	1	TRUE	3	517.593	632.366	NA	NA	NA	NA	NA	NA	NA	NA
C01	34	C01-34	EGFP	1	1	21	unfound	1	TRUE	3	520.437	NA	NA	NA	NA	NA	NA	NA	NA	NA
B01	24	B01-24	EGFP	1	1	21	unfound	1	TRUE	3	521.566	NA	NA	NA	NA	NA	NA	NA	NA	NA
F02	1	F02-1	EGFP	2	6	141	unfound	1	TRUE	2	522.961	794.78	1075.68	351.823	294.637	320.672	NA	NA	NA	NA
G01	2	G01-2	EGFP	1	1	23	unfound	1	TRUE	2	523.015	NA	NA	NA	NA	NA	NA	NA	NA	NA
H02	36	H02-36	EGFP	2	1	21	unfound	1	TRUE	3	523.281	NA	NA	NA	NA	NA	NA	NA	NA	NA
D01	20	D01-20	EGFP	1	10	234	NA	0	FALSE	3	524.321	622.607	769.385	1106.82	1886.15	1781.14	1595.06	1521.83	1532.49	2132.24
A02	6	A02-6	EGFP	2	2	44	unfound	1	TRUE	2	524.862	783.504	NA	NA	NA	NA	NA	NA	NA	NA
A01	31	A01-31	EGFP	1	2	43	unfound	1	TRUE	1	525.862	2054.12	NA	NA	NA	NA	NA	NA	NA	NA
F02	16	F02-16	EGFP	2	2	41	unfound	1	TRUE	3	527.648	588.345	NA	NA	NA	NA	NA	NA	NA	NA
H01	12	H01-12	EGFP	1	9	211	unfound	1	TRUE	2	528.018	1109.38	988.865	1014.67	833.588	830.127	915.063	429.226	568.694	NA
A02	3	A02-3	EGFP	2	10	239	NA	0	FALSE	2	528.431	938.667	984.707	871.54	910.929	968.525	1349.16	701.96	1070.56	1795.65
A02	16	A02-16	EGFP	2	1	23	unfound	1	TRUE	2	534.504	NA	NA	NA	NA	NA	NA	NA	NA	NA
E01	36	E01-36	EGFP	1	9	209	unfound	1	TRUE	3	537.748	832.448	1073.76	1708.46	2684.95	2279.88	2189.82	2294.12	2858.76	NA
A02	16	A02-16	EGFP	2	1	21	unfound	1	TRUE	3	538.069	NA	NA	NA	NA	NA	NA	NA	NA	NA
E02	13	E02-13	EGFP	2	10	234	NA	0	FALSE	3	539.504	837.669	1264.45	1733.37	2370.48	2276.97	1419.52	1763.14	698.422	596.37
E02	5	E02-5	EGFP	2	10	234	NA	0	FALSE	3	540.675	789.489	625.73	743.37	1098.8	2745.53	3546.4	3565.27	3201.77	3512.66
B02	11	B02-11	EGFP	2	1	21	unfound	1	TRUE	3	540.729	NA	NA	NA	NA	NA	NA	NA	NA	NA
H01	3	H01-3	EGFP	1	1	23	unfound	1	TRUE	2	541.592	NA	NA	NA	NA	NA	NA	NA	NA	NA
F02	24	F02-24	EGFP	2	7	161	unfound	1	TRUE	3	542.375	750.124	933.705	1133.18	1899.06	1558.71	1428.99	NA	NA	NA
F02	14	F02-14	EGFP	2	1	21	unfound	1	TRUE	3	542.794	NA	NA	NA	NA	NA	NA	NA	NA	NA
A01	5	A01-5	EGFP	1	4	92	unfound	1	TRUE	2	543.053	624.93	479.423	1423.3	NA	NA	NA	NA	NA	NA
F02	21	F02-21	EGFP	2	2	41	unfound	1	TRUE	3	547.267	558.281	NA	NA	NA	NA	NA	NA	NA	NA
G01	41	G01-41	EGFP	1	8	185	unfound	1	TRUE	3	547.576	741.131	1072.33	1722.01	1748.83	2184.31	2567.87	3052.21	NA	NA
C01	32	C01-32	EGFP	1	2	41	unfound	1	TRUE	3	548.907	844.377	NA	NA	NA	NA	NA	NA	NA	NA
D01	5	D01-5	EGFP	1	4	92	unfound	1	TRUE	2	549.711	1542.77	1525.04	1880.28	NA	NA	NA	NA	NA	NA
E02	26	E02-26	EGFP	2	5	114	unfound	1	TRUE	3	549.882	900.703	1235.55	2000.28	2049.26	NA	NA	NA	NA	NA
D01	31	D01-31	EGFP	1	1	21	unfound	1	TRUE	3	551.004	NA	NA	NA	NA	NA	NA	NA	NA	NA
G02	3	G02-3	EGFP	2	2	41	unfound	1	TRUE	3	554.103	663.095	NA	NA	NA	NA	NA	NA	NA	NA
A02	2	A02-2	EGFP	2	6	141	unfound	1	TRUE	2	554.375	759.901	824.673	869.786	724.872	257.739	NA	NA	NA	NA
A01	31	A01-31	EGFP	1	2	41	unfound	1	TRUE	3	555.197	1026.65	NA	NA	NA	NA	NA	NA	NA	NA
A02	8	A02-8	EGFP	2	1	23	unfound	1	TRUE	2	556.295	NA	NA	NA	NA	NA	NA	NA	NA	NA
E02	4	E02-4	EGFP	2	7	161	unfound	1	TRUE	3	556.973	999.943	1346.59	1850.48	2246.14	2039.28	2083.29	NA	NA	NA
F01	8	F01-8	EGFP	1	10	239	NA	0	FALSE	2	557.053	651.058	889.894	1143.57	1361.12	1245.97	1065.28	562.125	757.127	992.131
G02	3	G02-3	EGFP	2	2	44	unfound	1	TRUE	2	557.221	1052.95	NA	NA	NA	NA	NA	NA	NA	NA
E02	2	E02-2	EGFP	2	5	118	unfound	1	TRUE	2	557.53	610.422	495.353	566.017	135.203	NA	NA	NA	NA	NA
G02	2	G02-2	EGFP	2	5	114	unfound	1	TRUE	3	558.467	726.335	1321.55	2259.98	1960.12	NA	NA	NA	NA	NA
G01	3	G01-3	EGFP	1	1	21	unfound	1	TRUE	3	559.466	NA	NA	NA	NA	NA	NA	NA	NA	NA
G02	17	G02-17	EGFP	2	6	137	unfound	1	TRUE	3	560.199	1006.67	1572.86	2394	2555.06	2351.87	NA	NA	NA	NA
C01	29	C01-29	EGFP	1	7	161	unfound	1	TRUE	3	561.499	774.119	1433.89	2153.42	4013.96	3492.34	3071.82	NA	NA	NA
E02	7	E02-7	EGFP	2	6	137	unfound	1	TRUE	3	562.115	1061.3	1483.33	2387.06	3984.26	3009.71	NA	NA	NA	NA
F02	18	F02-18	EGFP	2	6	137	unfound	1	TRUE	3	562.627	1085.16	1460	1974.84	2830.52	2148.76	NA	NA	NA	NA
G02	1	G02-1	EGFP	2	2	44	unfound	1	TRUE	2	563.2	1159.02	NA	NA	NA	NA	NA	NA	NA	NA
H02	7	H02-7	EGFP	2	1	23	unfound	1	TRUE	2	564.428	NA	NA	NA	NA	NA	NA	NA	NA	NA
F01	31	F01-31	EGFP	1	1	21	unfound	1	TRUE	3	566.157	NA	NA	NA	NA	NA	NA	NA	NA	NA
F01	16	F01-16	EGFP	1	2	41	unfound	1	TRUE	3	566.956	662.06	NA	NA	NA	NA	NA	NA	NA	NA
A01	35	A01-35	EGFP	1	10	234	NA	0	FALSE	3	570.926	1098.69	1760.4	2438.93	3465.09	4405.05	3372.48	3554.43	3453.03	2861.46
B02	17	B02-17	EGFP	2	2	41	unfound	1	TRUE	3	571.228	616.929	NA	NA	NA	NA	NA	NA	NA	NA
D02	4	D02-4	EGFP	2	6	137	unfound	1	TRUE	3	574.423	1273.46	1865.54	2980.58	3591.63	4700.17	NA	NA	NA	NA
C01	40	C01-40	EGFP	1	1	21	unfound	1	TRUE	3	574.505	NA	NA	NA	NA	NA	NA	NA	NA	NA
C01	25	C01-25	EGFP	1	6	137	unfound	1	TRUE	3	574.859	1153.54	1542.47	2474.85	3764.81	3886.23	NA	NA	NA	NA
H02	45	H02-45	EGFP	2	1	21	unfound	1	TRUE	3	575.308	NA	NA	NA	NA	NA	NA	NA	NA	NA
H02	10	H02-10	EGFP	2	1	23	unfound	1	TRUE	2	575.977	NA	NA	NA	NA	NA	NA	NA	NA	NA
C01	19	C01-19	EGFP	1	1	21	unfound	1	TRUE	3	576.082	NA	NA	NA	NA	NA	NA	NA	NA	NA
G02	16	G02-16	EGFP	2	6	137	unfound	1	TRUE	3	576.23	1113.39	1487.86	2198.87	2405.44	2538.94	NA	NA	NA	NA
G02	2	G02-2	EGFP	2	4	92	unfound	1	TRUE	2	578.896	756.529	923.032	781.791	NA	NA	NA	NA	NA	NA
C01	26	C01-26	EGFP	1	7	161	unfound	1	TRUE	3	579.168	1071.19	1471.66	2612.14	3644.92	3840.55	3777.59	NA	NA	NA
D02	8	D02-8	EGFP	2	1	23	unfound	1	TRUE	2	579.223	NA	NA	NA	NA	NA	NA	NA	NA	NA
C02	18	C02-18	EGFP	2	10	234	NA	0	FALSE	3	580.377	987.704	1183.07	1229.7	1918.31	2009.79	1904.68	1742.85	1714.05	1905.72
A01	29	A01-29	EGFP	1	1	21	unfound	1	TRUE	3	580.379	NA	NA	NA	NA	NA	NA	NA	NA	NA
C02	36	C02-36	EGFP	2	1	21	unfound	1	TRUE	1	580.704	NA	NA	NA	NA	NA	NA	NA	NA	NA
B02	16	B02-16	EGFP	2	4	90	unfound	1	TRUE	3	581.237	651.639	681.035	1268.04	NA	NA	NA	NA	NA	NA
E01	41	E01-41	EGFP	1	2	41	unfound	1	TRUE	3	581.615	659.026	NA	NA	NA	NA	NA	NA	NA	NA
G01	1	G01-1	EGFP	1	1	21	unfound	1	TRUE	3	582.729	NA	NA	NA	NA	NA	NA	NA	NA	NA
D01	30	D01-30	EGFP	1	7	161	unfound	1	TRUE	3	582.877	726.001	863.582	1156.73	1845.57	2106.25	2068.51	NA	NA	NA
C01	10	C01-10	EGFP	1	2	44	unfound	1	TRUE	2	583.424	381.362	NA	NA	NA	NA	NA	NA	NA	NA
F02	13	F02-13	EGFP	2	2	41	unfound	1	TRUE	3	585.491	790.792	NA	NA	NA	NA	NA	NA	NA	NA
A01	36	A01-36	EGFP	1	1	21	unfound	1	TRUE	3	585.806	NA	NA	NA	NA	NA	NA	NA	NA	NA
A02	5	A02-5	EGFP	2	1	21	unfound	1	TRUE	3	585.965	NA	NA	NA	NA	NA	NA	NA	NA	NA
G02	10	G02-10	EGFP	2	5	114	unfound	1	TRUE	3	587.751	976.141	1414.29	2065.21	3001.56	NA	NA	NA	NA	NA
F01	28	F01-28	EGFP	1	6	137	unfound	1	TRUE	3	588.507	837.756	1038.6	1486.81	2503.24	1770.33	NA	NA	NA	NA
C02	11	C02-11	EGFP	2	8	185	unfound	1	TRUE	3	589.422	883.065	853.357	1260.23	1932.9	2321.56	2268.23	2288.34	NA	NA
E01	40	E01-40	EGFP	1	1	21	unfound	1	TRUE	3	591.168	NA	NA	NA	NA	NA	NA	NA	NA	NA
G01	1	G01-1	EGFP	1	1	23	unfound	1	TRUE	2	591.606	NA	NA	NA	NA	NA	NA	NA	NA	NA
A01	33	A01-33	EGFP	1	1	21	unfound	1	TRUE	3	591.691	NA	NA	NA	NA	NA	NA	NA	NA	NA
E02	18	E02-18	EGFP	2	1	21	unfound	1	TRUE	3	591.717	NA	NA	NA	NA	NA	NA	NA	NA	NA
G02	14	G02-14	EGFP	2	1	21	unfound	1	TRUE	3	591.884	NA	NA	NA	NA	NA	NA	NA	NA	NA
H02	37	H02-37	EGFP	2	1	21	unfound	1	TRUE	3	592.73	NA	NA	NA	NA	NA	NA	NA	NA	NA
F01	35	F01-35	EGFP	1	1	21	unfound	1	TRUE	3	593.567	NA	NA	NA	NA	NA	NA	NA	NA	NA
F01	26	F01-26	EGFP	1	10	234	NA	0	FALSE	3	595.333	1311.44	1383.39	2075.23	2656.78	2690.07	2831.42	2586.75	2542.11	2433.94
G01	24	G01-24	EGFP	1	10	234	NA	0	FALSE	3	597.466	1101.49	1340.24	1886.59	2476.41	2298.92	2376.34	2426.6	2356.67	2396.35
B01	42	B01-42	EGFP	1	8	185	unfound	1	TRUE	3	599.663	1007.83	1155.46	1712.75	2242.1	2293.23	1849.37	2150.23	NA	NA
E01	4	E01-4	EGFP	1	2	44	unfound	1	TRUE	2	600.945	590.595	NA	NA	NA	NA	NA	NA	NA	NA
C01	9	C01-9	EGFP	1	1	23	unfound	1	TRUE	2	603.923	NA	NA	NA	NA	NA	NA	NA	NA	NA
A01	8	A01-8	EGFP	1	10	232	NA	0	FALSE	1	604.167	2723.15	4877.76	6059.71	6883.49	6637.15	7670.8	7252.69	7526.98	6530.59
C01	22	C01-22	EGFP	1	10	234	NA	0	FALSE	3	604.773	1063.29	1523.77	2197.51	3191.46	3149.34	2635.71	2476.38	2963.63	2379.95
B01	19	B01-19	EGFP	1	10	234	NA	0	FALSE	3	609.943	1303.19	1502.58	1720.73	2654.8	2723.99	2392.72	2507.6	2453.81	2010.47
D02	13	D02-13	EGFP	2	1	21	unfound	1	TRUE	3	610.25	NA	NA	NA	NA	NA	NA	NA	NA	NA
D01	15	D01-15	EGFP	1	6	137	unfound	1	TRUE	3	610.646	1183.76	1599.26	2400.85	2860.49	3114.72	NA	NA	NA	NA
C01	2	C01-2	EGFP	1	1	23	unfound	1	TRUE	2	610.706	NA	NA	NA	NA	NA	NA	NA	NA	NA
E01	2	E01-2	EGFP	1	1	23	unfound	1	TRUE	2	611.177	NA	NA	NA	NA	NA	NA	NA	NA	NA
G02	22	G02-22	EGFP	2	6	137	unfound	1	TRUE	3	611.676	1080.24	1424.98	2052.65	2738.15	2964.25	NA	NA	NA	NA
B01	39	B01-39	EGFP	1	1	21	unfound	1	TRUE	3	612.042	NA	NA	NA	NA	NA	NA	NA	NA	NA
B02	6	B02-6	EGFP	2	8	185	unfound	1	TRUE	3	612.859	899.243	1095.32	1484.69	2404.85	2118.49	1790.56	2813.28	NA	NA
F01	37	F01-37	EGFP	1	2	41	unfound	1	TRUE	3	613.196	845.135	NA	NA	NA	NA	NA	NA	NA	NA
A02	8	A02-8	EGFP	2	3	65	unfound	1	TRUE	3	614.079	1264.62	2004.09	NA	NA	NA	NA	NA	NA	NA
E01	1	E01-1	EGFP	1	10	239	NA	0	FALSE	2	614.667	714.557	689.883	561.853	950.271	1114.19	1623.85	983.839	1515.8	1822.96
F02	2	F02-2	EGFP	2	4	90	unfound	1	TRUE	3	614.748	799.789	996.77	1274.3	NA	NA	NA	NA	NA	NA
H02	3	H02-3	EGFP	2	7	164	unfound	1	TRUE	2	614.901	1073.32	1105.3	1087.46	775.8	749.142	1243.38	NA	NA	NA
G02	8	G02-8	EGFP	2	1	21	unfound	1	TRUE	3	616.233	NA	NA	NA	NA	NA	NA	NA	NA	NA
C01	37	C01-37	EGFP	1	6	137	unfound	1	TRUE	3	616.327	1087.59	1273.49	1984.59	2931.05	2696.76	NA	NA	NA	NA
H02	17	H02-17	EGFP	2	1	21	unfound	1	TRUE	3	619.351	NA	NA	NA	NA	NA	NA	NA	NA	NA
B01	1	B01-1	EGFP	1	5	118	unfound	1	TRUE	2	620.413	1178.45	1182.18	1654.5	1498.59	NA	NA	NA	NA	NA
A01	28	A01-28	EGFP	1	8	185	unfound	1	TRUE	3	621.969	1156.92	1688.32	2258.65	3023.81	3195.39	2997.53	2400.36	NA	NA
H01	11	H01-11	EGFP	1	1	23	unfound	1	TRUE	2	622.264	NA	NA	NA	NA	NA	NA	NA	NA	NA
A01	23	A01-23	EGFP	1	3	66	unfound	1	TRUE	1	624.356	1618.83	2253.87	NA	NA	NA	NA	NA	NA	NA
A02	11	A02-11	EGFP	2	10	234	NA	0	FALSE	3	625.131	1312.26	1330.57	2031.45	2976.32	3062.47	3236.95	3269.18	3313.15	4254.75
E02	10	E02-10	EGFP	2	6	137	unfound	1	TRUE	3	625.474	1183.26	1600	2038.77	2441.55	2135.66	NA	NA	NA	NA
A02	23	A02-23	EGFP	2	1	21	unfound	1	TRUE	3	626.658	NA	NA	NA	NA	NA	NA	NA	NA	NA
C02	4	C02-4	EGFP	2	1	21	unfound	1	TRUE	3	628.449	NA	NA	NA	NA	NA	NA	NA	NA	NA
H02	9	H02-9	EGFP	2	1	23	unfound	1	TRUE	2	628.554	NA	NA	NA	NA	NA	NA	NA	NA	NA
A01	42	A01-42	EGFP	1	1	21	unfound	1	TRUE	3	629.133	NA	NA	NA	NA	NA	NA	NA	NA	NA
C01	21	C01-21	EGFP	1	1	21	unfound	1	TRUE	3	629.416	NA	NA	NA	NA	NA	NA	NA	NA	NA
A01	1	A01-1	EGFP	1	1	23	unfound	1	TRUE	2	631.625	NA	NA	NA	NA	NA	NA	NA	NA	NA
E01	45	E01-45	EGFP	1	1	21	unfound	1	TRUE	3	635.57	NA	NA	NA	NA	NA	NA	NA	NA	NA
E01	7	E01-7	EGFP	1	1	23	unfound	1	TRUE	2	636.125	NA	NA	NA	NA	NA	NA	NA	NA	NA
H02	41	H02-41	EGFP	2	10	234	NA	0	FALSE	3	636.578	916.677	1230.95	1992.46	3037.76	3198.04	2490.46	2633.02	2045.19	1599.8
C02	4	C02-4	EGFP	2	3	68	unfound	1	TRUE	2	637.358	1247.64	1382.79	NA	NA	NA	NA	NA	NA	NA
A01	23	A01-23	EGFP	1	1	21	unfound	1	TRUE	3	637.548	NA	NA	NA	NA	NA	NA	NA	NA	NA
A02	15	A02-15	EGFP	2	1	21	unfound	1	TRUE	3	638.013	NA	NA	NA	NA	NA	NA	NA	NA	NA
G01	19	G01-19	EGFP	1	7	161	unfound	1	TRUE	3	638.101	1167.18	1369.03	2330.22	3298.4	3681.68	3326.26	NA	NA	NA
A02	9	A02-9	EGFP	2	9	209	unfound	1	TRUE	3	638.13	1002.54	1556.03	2345.37	3407.75	3456.39	4271.02	4723.04	4187.07	NA
B02	12	B02-12	EGFP	2	1	21	unfound	1	TRUE	3	638.878	NA	NA	NA	NA	NA	NA	NA	NA	NA
G01	14	G01-14	EGFP	1	7	161	unfound	1	TRUE	3	639.549	1151.89	1432.08	1948.26	2916.4	3035.58	4682.72	NA	NA	NA
B01	41	B01-41	EGFP	1	3	65	unfound	1	TRUE	3	640.689	1005.38	1308	NA	NA	NA	NA	NA	NA	NA
B02	7	B02-7	EGFP	2	3	65	unfound	1	TRUE	3	640.83	1095.97	1459.29	NA	NA	NA	NA	NA	NA	NA
B01	22	B01-22	EGFP	1	1	21	unfound	1	TRUE	3	642.441	NA	NA	NA	NA	NA	NA	NA	NA	NA
E01	31	E01-31	EGFP	1	4	90	unfound	1	TRUE	3	642.789	828.254	1016.92	1276.57	NA	NA	NA	NA	NA	NA
F01	17	F01-17	EGFP	1	5	114	unfound	1	TRUE	3	644.909	1606.88	2256.88	3187.45	4458.44	NA	NA	NA	NA	NA
B01	28	B01-28	EGFP	1	1	21	unfound	1	TRUE	3	645.34	NA	NA	NA	NA	NA	NA	NA	NA	NA
H01	1	H01-1	EGFP	1	2	44	unfound	1	TRUE	2	645.859	877.275	NA	NA	NA	NA	NA	NA	NA	NA
B01	20	B01-20	EGFP	1	1	21	unfound	1	TRUE	3	646.041	NA	NA	NA	NA	NA	NA	NA	NA	NA
C01	18	C01-18	EGFP	1	9	209	unfound	1	TRUE	3	646.102	995.791	1212.28	1784.03	2474.51	2222.31	2339.59	2417.38	2334.27	NA
A02	13	A02-13	EGFP	2	1	23	unfound	1	TRUE	2	647.034	NA	NA	NA	NA	NA	NA	NA	NA	NA
A01	32	A01-32	EGFP	1	6	137	unfound	1	TRUE	3	647.451	1296.7	1555.8	2351.09	3519.74	3978.49	NA	NA	NA	NA
G01	35	G01-35	EGFP	1	1	21	unfound	1	TRUE	3	648.172	NA	NA	NA	NA	NA	NA	NA	NA	NA
H02	46	H02-46	EGFP	2	2	41	unfound	1	TRUE	3	649.994	731.303	NA	NA	NA	NA	NA	NA	NA	NA
H01	4	H01-4	EGFP	1	9	211	unfound	1	TRUE	2	650.376	1202.98	1056.37	1152.38	950.098	966.457	974.863	858.327	717.156	NA
F02	9	F02-9	EGFP	2	10	239	NA	0	FALSE	2	651.662	577.121	522.772	585.953	634.751	724.322	1058.36	547.171	647.49	963.649
G02	11	G02-11	EGFP	2	1	21	unfound	1	TRUE	3	651.73	NA	NA	NA	NA	NA	NA	NA	NA	NA
B02	21	B02-21	EGFP	2	2	41	unfound	1	TRUE	3	651.967	655.044	NA	NA	NA	NA	NA	NA	NA	NA
E01	46	E01-46	EGFP	1	1	21	unfound	1	TRUE	3	652.391	NA	NA	NA	NA	NA	NA	NA	NA	NA
E01	33	E01-33	EGFP	1	10	234	NA	0	FALSE	3	652.427	763.918	1285.22	2063.33	2896.94	2776.49	3163.1	2502.34	2592.13	2355.59
D01	32	D01-32	EGFP	1	2	41	unfound	1	TRUE	3	652.492	759.153	NA	NA	NA	NA	NA	NA	NA	NA
E01	35	E01-35	EGFP	1	6	137	unfound	1	TRUE	3	654.15	820.244	903.252	1151.84	1642.19	1562.75	NA	NA	NA	NA
E01	50	E01-50	EGFP	1	10	234	NA	0	FALSE	3	656.247	896.755	1172.92	1501.47	2329.49	2286.03	2346.64	2421.67	2406.66	2167.46
B01	35	B01-35	EGFP	1	10	234	NA	0	FALSE	3	656.471	1121.22	1469.77	1967.9	2883.45	2927.31	2694.84	2940.29	2981.41	2693
B01	12	B01-12	EGFP	1	1	21	unfound	1	TRUE	3	658.472	NA	NA	NA	NA	NA	NA	NA	NA	NA
D01	19	D01-19	EGFP	1	5	114	unfound	1	TRUE	3	659.831	1272.93	1602.78	2107.32	3391.24	NA	NA	NA	NA	NA
C01	4	C01-4	EGFP	1	3	68	unfound	1	TRUE	2	662.292	1062.99	756.929	NA	NA	NA	NA	NA	NA	NA
E02	27	E02-27	EGFP	2	5	116	unfound	1	TRUE	1	662.595	2403.22	2247.44	2939.03	3622.51	NA	NA	NA	NA	NA
B02	10	B02-10	EGFP	2	1	21	unfound	1	TRUE	3	665.213	NA	NA	NA	NA	NA	NA	NA	NA	NA
B01	18	B01-18	EGFP	1	1	21	unfound	1	TRUE	3	666.848	NA	NA	NA	NA	NA	NA	NA	NA	NA
F01	9	F01-9	EGFP	1	5	118	unfound	1	TRUE	2	667.466	1395.94	928.984	1378.67	1234.15	NA	NA	NA	NA	NA
B01	14	B01-14	EGFP	1	2	41	unfound	1	TRUE	3	667.819	1308.23	NA	NA	NA	NA	NA	NA	NA	NA
C01	11	C01-11	EGFP	1	1	21	unfound	1	TRUE	3	668.115	NA	NA	NA	NA	NA	NA	NA	NA	NA
H01	7	H01-7	EGFP	1	1	23	unfound	1	TRUE	2	670.938	NA	NA	NA	NA	NA	NA	NA	NA	NA
C02	8	C02-8	EGFP	2	5	114	unfound	1	TRUE	3	672.117	1247.39	1102.12	1913.7	1051.27	NA	NA	NA	NA	NA
A01	30	A01-30	EGFP	1	1	21	unfound	1	TRUE	3	673.842	NA	NA	NA	NA	NA	NA	NA	NA	NA
F01	11	F01-11	EGFP	1	10	239	NA	0	FALSE	2	675.848	760.345	854.009	829.632	942.662	968.423	907.433	469.9	642.283	535.542
G01	21	G01-21	EGFP	1	6	137	unfound	1	TRUE	3	676.135	1007.55	1306.07	1985.84	3006.01	2977.94	NA	NA	NA	NA
H02	2	H02-2	EGFP	2	1	23	unfound	1	TRUE	2	677.862	NA	NA	NA	NA	NA	NA	NA	NA	NA
H01	6	H01-6	EGFP	1	7	164	unfound	1	TRUE	2	678.427	1390.08	1572.16	1475.45	1352.05	1305.1	389.861	NA	NA	NA
B01	11	B01-11	EGFP	1	6	137	unfound	1	TRUE	3	678.549	1302.78	1813.84	2124.88	2855.71	2915.22	NA	NA	NA	NA
G01	22	G01-22	EGFP	1	1	21	unfound	1	TRUE	3	680.211	NA	NA	NA	NA	NA	NA	NA	NA	NA
H02	43	H02-43	EGFP	2	1	21	unfound	1	TRUE	3	680.443	NA	NA	NA	NA	NA	NA	NA	NA	NA
C01	27	C01-27	EGFP	1	9	209	unfound	1	TRUE	3	681.695	1246.61	1680.16	2914.5	4730.47	4667.7	4618.69	3658.38	4277.53	NA
F01	13	F01-13	EGFP	1	8	185	unfound	1	TRUE	3	683.342	1049.38	1050.45	2198.57	3053.83	2472.31	2460.48	2819.02	NA	NA
F02	8	F02-8	EGFP	2	7	161	unfound	1	TRUE	3	684.83	1121.79	1593.08	1776.59	2280.98	1960.31	522.756	NA	NA	NA
A02	6	A02-6	EGFP	2	1	21	unfound	1	TRUE	3	685.961	NA	NA	NA	NA	NA	NA	NA	NA	NA
F02	3	F02-3	EGFP	2	1	23	unfound	1	TRUE	2	686.422	NA	NA	NA	NA	NA	NA	NA	NA	NA
A01	29	A01-29	EGFP	1	10	232	NA	0	FALSE	1	686.776	1722.29	2524.74	3666.39	4342.38	5395.85	5918.26	5617.88	6150.11	4862.68
A02	10	A02-10	EGFP	2	10	234	NA	0	FALSE	3	688.398	1035.85	1315.77	1744.02	2874.3	2306.28	2237.75	2607.95	2158.17	2068.64
B01	16	B01-16	EGFP	1	10	234	NA	0	FALSE	3	690.944	1101.64	1312.04	1654.26	2589.83	2300.14	2219.52	1848.39	2028.49	1517.49
G01	27	G01-27	EGFP	1	6	137	unfound	1	TRUE	3	692.332	995.53	1131.04	1839.4	2670.33	2785.94	NA	NA	NA	NA
C01	17	C01-17	EGFP	1	6	137	unfound	1	TRUE	3	692.483	1174.56	1689.9	2310.45	3194.13	3106.55	NA	NA	NA	NA
D02	6	D02-6	EGFP	2	1	23	unfound	1	TRUE	2	694.896	NA	NA	NA	NA	NA	NA	NA	NA	NA
A01	35	A01-35	EGFP	1	1	21	unfound	1	TRUE	1	696.006	NA	NA	NA	NA	NA	NA	NA	NA	NA
B01	5	B01-5	EGFP	1	4	90	unfound	1	TRUE	3	697.51	1108.68	1449.65	2471.41	NA	NA	NA	NA	NA	NA
A01	16	A01-16	EGFP	1	1	21	unfound	1	TRUE	1	698.767	NA	NA	NA	NA	NA	NA	NA	NA	NA
D01	24	D01-24	EGFP	1	8	185	unfound	1	TRUE	3	699.077	1331.89	1095.66	1532.04	2034.76	2351.38	1896.98	3004.45	NA	NA
B01	6	B01-6	EGFP	1	1	23	unfound	1	TRUE	2	699.1	NA	NA	NA	NA	NA	NA	NA	NA	NA
F02	9	F02-9	EGFP	2	6	137	unfound	1	TRUE	3	700.82	1114.28	1490.28	2380.55	3673.91	3054.98	NA	NA	NA	NA
A02	7	A02-7	EGFP	2	1	21	unfound	1	TRUE	3	701.558	NA	NA	NA	NA	NA	NA	NA	NA	NA
H02	40	H02-40	EGFP	2	10	234	NA	0	FALSE	3	702.52	1281.78	2006.97	2976.3	3776.1	3123.13	2697.16	2415.25	2128.1	2121.39
G02	5	G02-5	EGFP	2	1	21	unfound	1	TRUE	3	702.941	NA	NA	NA	NA	NA	NA	NA	NA	NA
F02	12	F02-12	EGFP	2	2	41	unfound	1	TRUE	3	703.071	688.776	NA	NA	NA	NA	NA	NA	NA	NA
E01	39	E01-39	EGFP	1	2	41	unfound	1	TRUE	3	703.262	1136.42	NA	NA	NA	NA	NA	NA	NA	NA
F01	19	F01-19	EGFP	1	6	137	unfound	1	TRUE	3	704.325	1108.9	1378.11	2490.98	4291.16	2965.32	NA	NA	NA	NA
G01	17	G01-17	EGFP	1	1	21	unfound	1	TRUE	3	704.572	NA	NA	NA	NA	NA	NA	NA	NA	NA
G02	21	G02-21	EGFP	2	1	21	unfound	1	TRUE	3	705.327	NA	NA	NA	NA	NA	NA	NA	NA	NA
F01	1	F01-1	EGFP	1	4	90	unfound	1	TRUE	3	706.445	1082.63	1435.55	1949.55	NA	NA	NA	NA	NA	NA
A01	4	A01-4	EGFP	1	10	239	NA	0	FALSE	2	708.977	1028.08	1209.38	1500.09	1406.23	1169.97	1109.88	819.495	950.551	1113.24
A02	12	A02-12	EGFP	2	1	21	unfound	1	TRUE	3	710.497	NA	NA	NA	NA	NA	NA	NA	NA	NA
G01	9	G01-9	EGFP	1	10	234	NA	0	FALSE	3	710.943	1334.91	1617.07	2350.02	3288.45	3498.18	3461.55	4076.01	3530.6	3075.93
F01	18	F01-18	EGFP	1	1	21	unfound	1	TRUE	3	712.016	NA	NA	NA	NA	NA	NA	NA	NA	NA
B01	21	B01-21	EGFP	1	9	209	unfound	1	TRUE	3	712.061	1300.67	1640.51	2858.2	4454.44	3914.96	3543.59	3958.89	3206.48	NA
F01	8	F01-8	EGFP	1	6	137	unfound	1	TRUE	3	712.657	1517.43	1998.85	3137.07	4036.25	3701.7	NA	NA	NA	NA
A01	40	A01-40	EGFP	1	6	137	unfound	1	TRUE	3	717.525	1006.49	1524.77	1856.1	3845.97	3837.94	NA	NA	NA	NA
C01	20	C01-20	EGFP	1	10	234	NA	0	FALSE	3	719.87	1163.69	1416.53	2377.55	3461.36	3298.66	3237.44	3243.97	2862.92	2636.7
E01	17	E01-17	EGFP	1	1	21	unfound	1	TRUE	3	721.268	NA	NA	NA	NA	NA	NA	NA	NA	NA
C01	24	C01-24	EGFP	1	1	21	unfound	1	TRUE	3	721.291	NA	NA	NA	NA	NA	NA	NA	NA	NA
A01	8	A01-8	EGFP	1	1	23	unfound	1	TRUE	2	721.425	NA	NA	NA	NA	NA	NA	NA	NA	NA
H02	33	H02-33	EGFP	2	1	21	unfound	1	TRUE	3	721.948	NA	NA	NA	NA	NA	NA	NA	NA	NA
A02	4	A02-4	EGFP	2	1	23	unfound	1	TRUE	2	722.99	NA	NA	NA	NA	NA	NA	NA	NA	NA
D01	14	D01-14	EGFP	1	7	161	unfound	1	TRUE	3	723.038	1299.21	1600.82	2566.8	3459.21	2880.45	4411.4	NA	NA	NA
H01	31	H01-31	EGFP	1	1	21	unfound	1	TRUE	3	723.134	NA	NA	NA	NA	NA	NA	NA	NA	NA
F01	5	F01-5	EGFP	1	4	92	unfound	1	TRUE	2	723.229	973.082	1470.68	1972.57	NA	NA	NA	NA	NA	NA
G01	8	G01-8	EGFP	1	1	23	unfound	1	TRUE	2	723.424	NA	NA	NA	NA	NA	NA	NA	NA	NA
D02	5	D02-5	EGFP	2	6	137	unfound	1	TRUE	3	727.676	1038.54	1347.58	1871.9	2599	2574.55	NA	NA	NA	NA
C01	28	C01-28	EGFP	1	10	234	NA	0	FALSE	3	729.758	959.579	1004.75	1528.71	2377.19	2245.94	2001.02	1587.4	1467.21	1573.86
B01	31	B01-31	EGFP	1	6	137	unfound	1	TRUE	3	729.946	1785.02	2186.82	2684.96	3810.44	2401.35	NA	NA	NA	NA
E01	30	E01-30	EGFP	1	3	65	unfound	1	TRUE	3	732.559	1046.1	915.094	NA	NA	NA	NA	NA	NA	NA
G01	28	G01-28	EGFP	1	2	41	unfound	1	TRUE	3	732.566	1096.34	NA	NA	NA	NA	NA	NA	NA	NA
C01	45	C01-45	EGFP	1	8	185	unfound	1	TRUE	3	732.572	1074	1198.32	2015.97	2687.78	2553.27	2585.72	2368.01	NA	NA
E01	47	E01-47	EGFP	1	1	21	unfound	1	TRUE	3	733.743	NA	NA	NA	NA	NA	NA	NA	NA	NA
B02	1	B02-1	EGFP	2	5	114	unfound	1	TRUE	3	734.498	979.87	1082.35	1090.37	1494.65	NA	NA	NA	NA	NA
E01	32	E01-32	EGFP	1	1	21	unfound	1	TRUE	3	735.936	NA	NA	NA	NA	NA	NA	NA	NA	NA
C02	39	C02-39	EGFP	2	1	21	unfound	1	TRUE	1	736.515	NA	NA	NA	NA	NA	NA	NA	NA	NA
G02	15	G02-15	EGFP	2	9	209	unfound	1	TRUE	3	737.566	1093.19	1406.72	1924.36	2447.28	2505.95	2028.31	1919.24	1848.75	NA
G02	6	G02-6	EGFP	2	7	161	unfound	1	TRUE	3	738.025	1027.27	999.869	1452.07	1974.16	2038.01	1754.39	NA	NA	NA
D01	27	D01-27	EGFP	1	6	137	unfound	1	TRUE	3	739.449	947.391	1590.94	2526.55	3775.3	3710.89	NA	NA	NA	NA
A01	2	A01-2	EGFP	1	2	43	unfound	1	TRUE	1	739.529	2647.31	NA	NA	NA	NA	NA	NA	NA	NA
D02	2	D02-2	EGFP	2	1	23	unfound	1	TRUE	2	740.828	NA	NA	NA	NA	NA	NA	NA	NA	NA
E01	38	E01-38	EGFP	1	10	234	NA	0	FALSE	3	740.847	1440.59	1583.63	2404.15	3275.95	3219.05	2910.68	3081.57	2534.24	2675.19
E01	37	E01-37	EGFP	1	1	21	unfound	1	TRUE	3	741.275	NA	NA	NA	NA	NA	NA	NA	NA	NA
A01	38	A01-38	EGFP	1	2	41	unfound	1	TRUE	3	742.019	1035.08	NA	NA	NA	NA	NA	NA	NA	NA
B02	13	B02-13	EGFP	2	6	137	unfound	1	TRUE	3	742.347	1095.43	1247.06	1495.73	2305.93	2283	NA	NA	NA	NA
H02	28	H02-28	EGFP	2	6	137	unfound	1	TRUE	3	743.155	1276.27	1588.77	2821.57	4191.47	4711.72	NA	NA	NA	NA
H02	49	H02-49	EGFP	2	1	21	unfound	1	TRUE	3	744.23	NA	NA	NA	NA	NA	NA	NA	NA	NA
H02	31	H02-31	EGFP	2	9	209	unfound	1	TRUE	3	744.769	1385.09	1939.28	2838.95	3977.7	4070.26	3315.47	3131.5	745.15	NA
C01	23	C01-23	EGFP	1	7	161	unfound	1	TRUE	3	747.163	1145.08	1116.38	1937.75	2968.67	3551	5468.53	NA	NA	NA
A02	1	A02-1	EGFP	2	10	239	NA	0	FALSE	2	747.332	995.353	993.883	1073.44	972.692	886.315	1199.03	606.949	843.378	840.095
H01	5	H01-5	EGFP	1	1	21	unfound	1	TRUE	3	750.06	NA	NA	NA	NA	NA	NA	NA	NA	NA
D01	9	D01-9	EGFP	1	10	234	NA	0	FALSE	3	750.885	1168.64	1495.79	1883.35	3316.56	3517.75	2997.75	3072.56	2828.46	3676.04
F01	7	F01-7	EGFP	1	1	23	unfound	1	TRUE	2	751.082	NA	NA	NA	NA	NA	NA	NA	NA	NA
E01	48	E01-48	EGFP	1	8	185	unfound	1	TRUE	3	751.522	1349.52	1997.09	2736.37	3942.41	4061.54	3902.14	4233.08	NA	NA
H01	20	H01-20	EGFP	1	8	185	unfound	1	TRUE	3	752.313	1020	1048.87	2237.11	3033.52	3064.51	2945.53	3733.36	NA	NA
D01	28	D01-28	EGFP	1	1	21	unfound	1	TRUE	3	752.554	NA	NA	NA	NA	NA	NA	NA	NA	NA
G01	13	G01-13	EGFP	1	10	234	NA	0	FALSE	3	752.866	1039.81	1060.96	1570.6	2642.99	2523.34	2778.41	2891.63	2641.2	2387.94
A02	1	A02-1	EGFP	2	1	21	unfound	1	TRUE	3	753.672	NA	NA	NA	NA	NA	NA	NA	NA	NA
E01	23	E01-23	EGFP	1	7	161	unfound	1	TRUE	3	754.583	1334.88	1602.69	2734.42	4198.72	3302.42	3635.14	NA	NA	NA
D01	1	D01-1	EGFP	1	2	41	unfound	1	TRUE	3	755.096	693.056	NA	NA	NA	NA	NA	NA	NA	NA
D01	12	D01-12	EGFP	1	6	137	unfound	1	TRUE	3	755.149	1399.26	1646.4	2122.01	3029.77	3086.31	NA	NA	NA	NA
H02	38	H02-38	EGFP	2	1	21	unfound	1	TRUE	3	756.102	NA	NA	NA	NA	NA	NA	NA	NA	NA
G01	16	G01-16	EGFP	1	1	21	unfound	1	TRUE	3	757.034	NA	NA	NA	NA	NA	NA	NA	NA	NA
A01	9	A01-9	EGFP	1	1	21	unfound	1	TRUE	1	757.34	NA	NA	NA	NA	NA	NA	NA	NA	NA
H01	40	H01-40	EGFP	1	6	137	unfound	1	TRUE	3	757.922	1092.43	1117.06	1882.17	2255.68	2345.22	NA	NA	NA	NA
D01	23	D01-23	EGFP	1	5	114	unfound	1	TRUE	3	758.515	1025.11	1352.91	2174.06	4166.27	NA	NA	NA	NA	NA
F01	21	F01-21	EGFP	1	6	137	unfound	1	TRUE	3	759.037	1216.52	1374.84	2439.75	3432.06	3810.04	NA	NA	NA	NA
C01	44	C01-44	EGFP	1	2	41	unfound	1	TRUE	3	760.004	2009	NA	NA	NA	NA	NA	NA	NA	NA
B01	28	B01-28	EGFP	1	1	21	unfound	1	TRUE	1	761.188	NA	NA	NA	NA	NA	NA	NA	NA	NA
C01	41	C01-41	EGFP	1	3	65	unfound	1	TRUE	3	761.43	1416.25	1722.62	NA	NA	NA	NA	NA	NA	NA
E02	1	E02-1	EGFP	2	5	114	unfound	1	TRUE	3	761.562	1421.92	1993.53	2927.77	3588.75	NA	NA	NA	NA	NA
E01	27	E01-27	EGFP	1	5	114	unfound	1	TRUE	3	765.157	1170.46	1482	2247.74	3135.07	NA	NA	NA	NA	NA
H01	43	H01-43	EGFP	1	6	137	unfound	1	TRUE	3	766.303	1439.73	1544.96	2136.15	4597.72	6388.19	NA	NA	NA	NA
G01	20	G01-20	EGFP	1	5	114	unfound	1	TRUE	3	767.89	1069.73	1593.8	1689.73	2165.07	NA	NA	NA	NA	NA
E01	20	E01-20	EGFP	1	1	21	unfound	1	TRUE	3	768.054	NA	NA	NA	NA	NA	NA	NA	NA	NA
E01	42	E01-42	EGFP	1	8	185	unfound	1	TRUE	3	768.094	1370.98	1353.68	2287.45	3315.83	2983.56	3193.64	4540.67	NA	NA
H02	29	H02-29	EGFP	2	10	234	NA	0	FALSE	3	769.274	1465.1	1787.23	2697.75	3890.46	3977.01	2756.06	2890.44	2669.62	1831.18
G01	7	G01-7	EGFP	1	6	137	unfound	1	TRUE	3	771.772	1225.6	1507.24	2339.14	3695.91	4889.23	NA	NA	NA	NA
F02	33	F02-33	EGFP	2	1	21	unfound	1	TRUE	1	772.046	NA	NA	NA	NA	NA	NA	NA	NA	NA
C01	42	C01-42	EGFP	1	7	161	unfound	1	TRUE	3	772.221	1228.13	1715.94	2843.09	3811.35	3777.66	3156.15	NA	NA	NA
E01	5	E01-5	EGFP	1	10	239	NA	0	FALSE	2	772.504	1066.64	1096.28	1039.59	1351.04	929.974	1331.84	1048.49	1268.16	1388.94
H02	42	H02-42	EGFP	2	1	21	unfound	1	TRUE	3	772.815	NA	NA	NA	NA	NA	NA	NA	NA	NA
C02	31	C02-31	EGFP	2	10	232	NA	0	FALSE	1	775.525	2093.39	2866.58	4109.15	4709.95	3989.27	5305.31	3600.39	4278.88	4134.48
F01	25	F01-25	EGFP	1	10	234	NA	0	FALSE	3	777.85	1497.06	2368.26	3812.93	5650.77	4761.81	5151.84	5090.6	4696.94	5074.2
D02	3	D02-3	EGFP	2	6	137	unfound	1	TRUE	3	779.347	980.11	645.393	833.463	1159.91	1401.35	NA	NA	NA	NA
C01	36	C01-36	EGFP	1	3	65	unfound	1	TRUE	3	779.675	1243.59	1343.89	NA	NA	NA	NA	NA	NA	NA
C01	46	C01-46	EGFP	1	1	21	unfound	1	TRUE	3	780.665	NA	NA	NA	NA	NA	NA	NA	NA	NA
E01	1	E01-1	EGFP	1	3	65	unfound	1	TRUE	3	780.886	1007.12	993.952	NA	NA	NA	NA	NA	NA	NA
H02	23	H02-23	EGFP	2	3	65	unfound	1	TRUE	3	781.101	944.805	1338.63	NA	NA	NA	NA	NA	NA	NA
H01	32	H01-32	EGFP	1	4	90	unfound	1	TRUE	3	783.844	1127.12	1474.75	1583.36	NA	NA	NA	NA	NA	NA
D01	26	D01-26	EGFP	1	7	161	unfound	1	TRUE	3	783.913	1296.56	1840.84	2625.82	3885.95	3856.06	2814.53	NA	NA	NA
G01	11	G01-11	EGFP	1	8	185	unfound	1	TRUE	3	784.295	1191.18	1507.71	2194.48	3272.79	3059.16	3059.01	3338.74	NA	NA
A01	27	A01-27	EGFP	1	1	21	unfound	1	TRUE	1	787.362	NA	NA	NA	NA	NA	NA	NA	NA	NA
E02	3	E02-3	EGFP	2	6	137	unfound	1	TRUE	3	789.533	1108.64	1078.86	1347.59	2409.84	1844.94	NA	NA	NA	NA
B01	26	B01-26	EGFP	1	2	41	unfound	1	TRUE	3	790.573	924.966	NA	NA	NA	NA	NA	NA	NA	NA
E02	28	E02-28	EGFP	2	1	21	unfound	1	TRUE	1	793.946	NA	NA	NA	NA	NA	NA	NA	NA	NA
F01	30	F01-30	EGFP	1	1	21	unfound	1	TRUE	3	795.089	NA	NA	NA	NA	NA	NA	NA	NA	NA
E01	43	E01-43	EGFP	1	1	21	unfound	1	TRUE	3	795.72	NA	NA	NA	NA	NA	NA	NA	NA	NA
G02	9	G02-9	EGFP	2	1	21	unfound	1	TRUE	3	800.151	NA	NA	NA	NA	NA	NA	NA	NA	NA
D01	17	D01-17	EGFP	1	1	21	unfound	1	TRUE	3	800.721	NA	NA	NA	NA	NA	NA	NA	NA	NA
F01	34	F01-34	EGFP	1	1	21	unfound	1	TRUE	3	801.983	NA	NA	NA	NA	NA	NA	NA	NA	NA
H01	27	H01-27	EGFP	1	10	234	NA	0	FALSE	3	802.657	1335.18	1327.87	2121.46	2814.1	2697.62	2844.01	2504.26	2343.93	2157.59
B01	13	B01-13	EGFP	1	6	137	unfound	1	TRUE	3	802.779	1348.53	1598.76	2400.85	4289.47	4053.52	NA	NA	NA	NA
A01	18	A01-18	EGFP	1	8	185	unfound	1	TRUE	3	803.967	1275.16	1664.91	2285.52	3137.48	3503.72	2773.62	4774.76	NA	NA
B01	4	B01-4	EGFP	1	1	21	unfound	1	TRUE	3	804.268	NA	NA	NA	NA	NA	NA	NA	NA	NA
B02	19	B02-19	EGFP	2	1	21	unfound	1	TRUE	3	806.328	NA	NA	NA	NA	NA	NA	NA	NA	NA
C02	5	C02-5	EGFP	2	1	21	unfound	1	TRUE	3	807.339	NA	NA	NA	NA	NA	NA	NA	NA	NA
G01	37	G01-37	EGFP	1	4	90	unfound	1	TRUE	3	809.345	1360.59	1491.62	2135.66	NA	NA	NA	NA	NA	NA
B01	3	B01-3	EGFP	1	6	137	unfound	1	TRUE	3	809.845	1536.33	1589.43	2129.88	3092.51	3147.43	NA	NA	NA	NA
C02	26	C02-26	EGFP	2	1	21	unfound	1	TRUE	1	810.424	NA	NA	NA	NA	NA	NA	NA	NA	NA
E02	30	E02-30	EGFP	2	1	21	unfound	1	TRUE	1	812.332	NA	NA	NA	NA	NA	NA	NA	NA	NA
H02	27	H02-27	EGFP	2	6	137	unfound	1	TRUE	3	817.103	1527.1	2008.65	3441.33	4016.16	4068.4	NA	NA	NA	NA
B02	9	B02-9	EGFP	2	3	65	unfound	1	TRUE	3	817.974	1254.64	1183.08	NA	NA	NA	NA	NA	NA	NA
F01	22	F01-22	EGFP	1	10	234	NA	0	FALSE	3	819.236	1337.79	1725.13	2477.91	3464.65	3157.32	2346.64	2187.22	1657.05	1747.53
C02	1	C02-1	EGFP	2	6	137	unfound	1	TRUE	3	821.945	1327.17	945.327	1104.17	1624.3	1647.95	NA	NA	NA	NA
E01	44	E01-44	EGFP	1	1	21	unfound	1	TRUE	3	824.658	NA	NA	NA	NA	NA	NA	NA	NA	NA
E01	26	E01-26	EGFP	1	1	21	unfound	1	TRUE	1	825.877	NA	NA	NA	NA	NA	NA	NA	NA	NA
G02	7	G02-7	EGFP	2	7	161	unfound	1	TRUE	3	826.767	1193.26	1439.02	2058.24	2094.5	2138.97	2463.28	NA	NA	NA
C02	3	C02-3	EGFP	2	1	21	unfound	1	TRUE	3	828.105	NA	NA	NA	NA	NA	NA	NA	NA	NA
C02	42	C02-42	EGFP	2	1	21	unfound	1	TRUE	1	828.179	NA	NA	NA	NA	NA	NA	NA	NA	NA
B02	2	B02-2	EGFP	2	9	209	unfound	1	TRUE	3	828.95	1026.93	1293.78	1958.85	3362.1	3646.4	4083.42	4206.49	3561.69	NA
H01	49	H01-49	EGFP	1	8	185	unfound	1	TRUE	3	829.381	1086.08	1176.52	1749.07	2940.79	3690.89	3628.49	4169.48	NA	NA
H01	53	H01-53	EGFP	1	1	21	unfound	1	TRUE	3	830.927	NA	NA	NA	NA	NA	NA	NA	NA	NA
B01	2	B01-2	EGFP	1	1	21	unfound	1	TRUE	3	832.438	NA	NA	NA	NA	NA	NA	NA	NA	NA
G02	13	G02-13	EGFP	2	1	21	unfound	1	TRUE	3	835.644	NA	NA	NA	NA	NA	NA	NA	NA	NA
G01	12	G01-12	EGFP	1	10	234	NA	0	FALSE	3	837.793	1485.99	1786.26	2271.34	4087.83	3805.69	3771.67	5061.6	4827.16	5004.26
A01	15	A01-15	EGFP	1	9	209	unfound	1	TRUE	3	838.709	1432.12	2068.88	2822.71	3928.11	4075.52	3131.95	3650.64	3588.1	NA
B01	15	B01-15	EGFP	1	3	65	unfound	1	TRUE	3	840.522	1697.29	2381.99	NA	NA	NA	NA	NA	NA	NA
E01	34	E01-34	EGFP	1	1	21	unfound	1	TRUE	3	844.898	NA	NA	NA	NA	NA	NA	NA	NA	NA
A01	19	A01-19	EGFP	1	1	21	unfound	1	TRUE	1	846.253	NA	NA	NA	NA	NA	NA	NA	NA	NA
B02	5	B02-5	EGFP	2	5	114	unfound	1	TRUE	3	848.031	1137.75	914.676	1125.77	1928.89	NA	NA	NA	NA	NA
A01	2	A01-2	EGFP	1	8	188	unfound	1	TRUE	2	850.245	1440.61	1582.01	1657.57	1470.86	504.117	305.195	199.233	NA	NA
D02	4	D02-4	EGFP	2	5	118	unfound	1	TRUE	2	852.695	1070.88	1292.94	2096.95	2225.95	NA	NA	NA	NA	NA
F01	10	F01-10	EGFP	1	3	68	unfound	1	TRUE	2	853.844	1233.93	1347.12	NA	NA	NA	NA	NA	NA	NA
E01	29	E01-29	EGFP	1	9	209	unfound	1	TRUE	3	854.734	1154.31	1746.79	2588.61	3721.02	2903.53	2684.54	2701.97	2756.25	NA
H02	13	H02-13	EGFP	2	1	21	unfound	1	TRUE	3	856.093	NA	NA	NA	NA	NA	NA	NA	NA	NA
B01	17	B01-17	EGFP	1	3	65	unfound	1	TRUE	3	860.072	1911.14	2391.18	NA	NA	NA	NA	NA	NA	NA
D01	11	D01-11	EGFP	1	1	21	unfound	1	TRUE	3	860.492	NA	NA	NA	NA	NA	NA	NA	NA	NA
A01	22	A01-22	EGFP	1	10	234	NA	0	FALSE	3	860.847	1756.42	2512.4	3267.06	4506.3	4564.38	4856.49	4627.16	4085.84	4424.92
H02	4	H02-4	EGFP	2	1	23	unfound	1	TRUE	2	861.55	NA	NA	NA	NA	NA	NA	NA	NA	NA
F02	23	F02-23	EGFP	2	5	114	unfound	1	TRUE	3	862.409	1545.89	2097.32	2610.55	3337.35	NA	NA	NA	NA	NA
H01	46	H01-46	EGFP	1	8	185	unfound	1	TRUE	3	863.463	1678.85	2045.06	3740.11	5370.65	5518.53	5228.85	4875.18	NA	NA
H02	25	H02-25	EGFP	2	6	137	unfound	1	TRUE	3	863.594	1323.08	1814.92	2602.37	2955.63	2775.49	NA	NA	NA	NA
F01	5	F01-5	EGFP	1	7	161	unfound	1	TRUE	3	864.323	1462.76	1747.3	2685.26	4146.28	3715.98	3495.25	NA	NA	NA
G01	23	G01-23	EGFP	1	10	234	NA	0	FALSE	3	864.748	1498.68	1628.69	2521.05	4536.82	4611.72	4387.56	5114.08	4695.07	4345.45
B01	7	B01-7	EGFP	1	1	21	unfound	1	TRUE	3	866.843	NA	NA	NA	NA	NA	NA	NA	NA	NA
E01	28	E01-28	EGFP	1	10	234	NA	0	FALSE	3	867.003	1262.66	1633.97	1921.76	3912.61	3363.93	3113.73	2735.25	3203.2	3246.35
D01	22	D01-22	EGFP	1	2	41	unfound	1	TRUE	3	867.048	986.127	NA	NA	NA	NA	NA	NA	NA	NA
G01	18	G01-18	EGFP	1	2	41	unfound	1	TRUE	3	867.315	1033.33	NA	NA	NA	NA	NA	NA	NA	NA
C01	9	C01-9	EGFP	1	1	21	unfound	1	TRUE	3	868.814	NA	NA	NA	NA	NA	NA	NA	NA	NA
H02	39	H02-39	EGFP	2	6	137	unfound	1	TRUE	3	869.775	1761.42	2819.46	4361.62	5425.2	6579.31	NA	NA	NA	NA
G01	5	G01-5	EGFP	1	1	23	unfound	1	TRUE	2	874.031	NA	NA	NA	NA	NA	NA	NA	NA	NA
F02	5	F02-5	EGFP	2	3	65	unfound	1	TRUE	3	874.954	988.174	1588.85	NA	NA	NA	NA	NA	NA	NA
B02	34	B02-34	EGFP	2	10	232	NA	0	FALSE	1	875.485	2462.18	3847.86	5660.72	3657.93	4047.88	4602.16	4618.35	373.69	345.206
E01	24	E01-24	EGFP	1	10	234	NA	0	FALSE	3	875.614	1118.01	1943.49	2830.59	4132.52	3440.04	3637.55	4280.45	5268.84	4556.67
H01	13	H01-13	EGFP	1	6	137	unfound	1	TRUE	3	875.944	1203.48	1357.2	2421.97	4057.87	3373.64	NA	NA	NA	NA
G01	15	G01-15	EGFP	1	7	161	unfound	1	TRUE	3	877.209	1599.29	1876	2550.51	3493.65	3442.63	3714.09	NA	NA	NA
A01	20	A01-20	EGFP	1	7	161	unfound	1	TRUE	3	878.855	1715.09	2204.32	2882.23	4464.01	4483.17	3724.8	NA	NA	NA
G01	36	G01-36	EGFP	1	6	137	unfound	1	TRUE	3	879.945	1081.68	1411.27	2128.85	2709.16	2817.88	NA	NA	NA	NA
E01	3	E01-3	EGFP	1	1	23	unfound	1	TRUE	2	880.022	NA	NA	NA	NA	NA	NA	NA	NA	NA
G01	34	G01-34	EGFP	1	1	21	unfound	1	TRUE	3	881.983	NA	NA	NA	NA	NA	NA	NA	NA	NA
D01	25	D01-25	EGFP	1	6	137	unfound	1	TRUE	3	882.079	1335.78	1681.5	2404.32	3918.28	4056.01	NA	NA	NA	NA
C02	30	C02-30	EGFP	2	2	43	unfound	1	TRUE	1	882.267	2305.96	NA	NA	NA	NA	NA	NA	NA	NA
H01	48	H01-48	EGFP	1	10	234	NA	0	FALSE	3	882.38	1546.99	1626.04	2390.77	3631.32	3833.35	4030.87	3423.56	2879.71	3203.5
E02	31	E02-31	EGFP	2	1	21	unfound	1	TRUE	1	882.807	NA	NA	NA	NA	NA	NA	NA	NA	NA
C02	37	C02-37	EGFP	2	6	141	unfound	1	TRUE	1	888.294	3191.81	5286.96	6954.53	5738.29	5260.5	NA	NA	NA	NA
B02	36	B02-36	EGFP	2	7	164	unfound	1	TRUE	1	889.977	1841.53	3000.95	4735.75	2908.87	5683.87	2835.24	NA	NA	NA
B02	33	B02-33	EGFP	2	1	21	unfound	1	TRUE	1	890.821	NA	NA	NA	NA	NA	NA	NA	NA	NA
G02	28	G02-28	EGFP	2	10	232	NA	0	FALSE	1	891.047	2792.11	4629.66	5077	6107.45	5906.03	5088.61	5402.52	3179.2	3197.24
D01	38	D01-38	EGFP	1	3	65	unfound	1	TRUE	3	892.237	1176.75	1386.34	NA	NA	NA	NA	NA	NA	NA
A01	13	A01-13	EGFP	1	10	232	NA	0	FALSE	1	893.141	4509.37	6278.37	8172.69	8978.76	10160.9	10111.8	10212.8	10891.3	1597.56
B01	34	B01-34	EGFP	1	1	21	unfound	1	TRUE	1	893.403	NA	NA	NA	NA	NA	NA	NA	NA	NA
F01	11	F01-11	EGFP	1	6	137	unfound	1	TRUE	3	894.136	1298.39	1742.66	2259.73	3236.58	2807.09	NA	NA	NA	NA
A01	1	A01-1	EGFP	1	3	65	unfound	1	TRUE	3	896.011	1251.79	2323.87	NA	NA	NA	NA	NA	NA	NA
G01	33	G01-33	EGFP	1	3	65	unfound	1	TRUE	3	896.485	1133.27	1054.16	NA	NA	NA	NA	NA	NA	NA
A01	13	A01-13	EGFP	1	8	185	unfound	1	TRUE	3	900.376	1648.3	2278.87	2738.62	3443.98	3925.44	3534.52	1999.28	NA	NA
C02	38	C02-38	EGFP	2	1	21	unfound	1	TRUE	1	901.983	NA	NA	NA	NA	NA	NA	NA	NA	NA
H01	26	H01-26	EGFP	1	9	209	unfound	1	TRUE	3	902.446	1615.64	1659.74	2397.9	2871.87	3258.16	3280.2	2531.9	3339.41	NA
H01	51	H01-51	EGFP	1	1	21	unfound	1	TRUE	3	904.182	NA	NA	NA	NA	NA	NA	NA	NA	NA
F02	15	F02-15	EGFP	2	1	21	unfound	1	TRUE	3	904.389	NA	NA	NA	NA	NA	NA	NA	NA	NA
H01	44	H01-44	EGFP	1	6	137	unfound	1	TRUE	3	904.685	1509.14	1396.73	2207.15	3189.88	3641.36	NA	NA	NA	NA
H01	52	H01-52	EGFP	1	7	161	unfound	1	TRUE	3	905.652	1620.92	1781.84	2587.56	4077.13	4254.42	3145.85	NA	NA	NA
A01	33	A01-33	EGFP	1	1	21	unfound	1	TRUE	1	906.571	NA	NA	NA	NA	NA	NA	NA	NA	NA
H02	34	H02-34	EGFP	2	5	114	unfound	1	TRUE	3	906.715	1388.4	1803	2945.57	4195.24	NA	NA	NA	NA	NA
H01	42	H01-42	EGFP	1	10	234	NA	0	FALSE	3	908.177	1930.35	1600.81	2313.38	3559.83	3736.55	3795.76	4349.66	3896.51	4027.07
H01	30	H01-30	EGFP	1	9	209	unfound	1	TRUE	3	908.295	1614.42	1692.24	2326.97	3092.86	3451.36	2795.43	2927.33	3001.52	NA
B01	2	B01-2	EGFP	1	10	239	NA	0	FALSE	2	909.429	2022.34	1342.58	1331.9	1652.89	1579.97	1367.06	2467.99	363.628	457.361
G01	10	G01-10	EGFP	1	7	161	unfound	1	TRUE	3	909.654	1202.59	1437.46	1792.38	2332.83	2631.26	2239.19	NA	NA	NA
D01	18	D01-18	EGFP	1	3	65	unfound	1	TRUE	3	909.655	1079.95	1356.32	NA	NA	NA	NA	NA	NA	NA
F01	40	F01-40	EGFP	1	8	185	unfound	1	TRUE	3	912.326	840.022	1282.4	1740.7	2088.85	1538.23	1689.58	1536.89	NA	NA
B01	32	B01-32	EGFP	1	6	137	unfound	1	TRUE	3	912.514	1713.54	2213.83	2752.95	2540.94	1562.83	NA	NA	NA	NA
H02	32	H02-32	EGFP	2	2	41	unfound	1	TRUE	3	913.008	1240.94	NA	NA	NA	NA	NA	NA	NA	NA
D01	8	D01-8	EGFP	1	2	44	unfound	1	TRUE	2	913.498	1610.16	NA	NA	NA	NA	NA	NA	NA	NA
H01	29	H01-29	EGFP	1	4	90	unfound	1	TRUE	3	915.838	1146.57	970.988	1394.61	NA	NA	NA	NA	NA	NA
D01	29	D01-29	EGFP	1	10	234	NA	0	FALSE	3	917.915	1340.02	1930.22	2817	3719.96	3347.41	3039.97	2727.51	2236.3	2522.15
F01	12	F01-12	EGFP	1	7	161	unfound	1	TRUE	3	920.241	1151.79	1302.39	1875.95	2874.11	2547.8	2466.85	NA	NA	NA
F02	17	F02-17	EGFP	2	1	21	unfound	1	TRUE	3	923.628	NA	NA	NA	NA	NA	NA	NA	NA	NA
H02	1	H02-1	EGFP	2	4	90	unfound	1	TRUE	3	925.512	1801.96	2140.55	3138.55	NA	NA	NA	NA	NA	NA
D01	16	D01-16	EGFP	1	10	234	NA	0	FALSE	3	925.985	1477.18	1854.16	2663.15	3935.66	3820.04	3062.35	2731.42	2921.28	2777.23
A01	25	A01-25	EGFP	1	1	21	unfound	1	TRUE	3	929.912	NA	NA	NA	NA	NA	NA	NA	NA	NA
H02	35	H02-35	EGFP	2	1	21	unfound	1	TRUE	3	930.885	NA	NA	NA	NA	NA	NA	NA	NA	NA
E01	49	E01-49	EGFP	1	7	161	unfound	1	TRUE	3	934.007	1845.39	2107.83	2827.94	3312.28	3152.25	3689.32	NA	NA	NA
B02	4	B02-4	EGFP	2	3	65	unfound	1	TRUE	3	935.341	1184.56	1155.6	NA	NA	NA	NA	NA	NA	NA
C01	31	C01-31	EGFP	1	2	41	unfound	1	TRUE	3	936.208	1036.16	NA	NA	NA	NA	NA	NA	NA	NA
E01	25	E01-25	EGFP	1	8	185	unfound	1	TRUE	3	936.766	1668.75	2012	2771.95	4482.8	3992.3	3744.55	4073.45	NA	NA
C01	3	C01-3	EGFP	1	3	68	unfound	1	TRUE	2	936.886	975.671	978.109	NA	NA	NA	NA	NA	NA	NA
A01	21	A01-21	EGFP	1	6	137	unfound	1	TRUE	3	937.648	1781.72	2576.11	3526.69	4942.16	5035.24	NA	NA	NA	NA
C01	7	C01-7	EGFP	1	4	90	unfound	1	TRUE	3	940.562	1446.18	1512.49	2104.7	NA	NA	NA	NA	NA	NA
C02	6	C02-6	EGFP	2	4	90	unfound	1	TRUE	3	942.167	1507.16	1909.62	2876.86	NA	NA	NA	NA	NA	NA
B01	31	B01-31	EGFP	1	1	21	unfound	1	TRUE	1	943.385	NA	NA	NA	NA	NA	NA	NA	NA	NA
A01	24	A01-24	EGFP	1	10	232	NA	0	FALSE	1	943.954	3412.98	5376.14	5910.13	6866.37	6473.63	7835.73	7013.14	7962.36	6247.15
E01	19	E01-19	EGFP	1	4	90	unfound	1	TRUE	3	944.298	1252.45	1308.32	1498.77	NA	NA	NA	NA	NA	NA
F01	9	F01-9	EGFP	1	1	21	unfound	1	TRUE	3	948.433	NA	NA	NA	NA	NA	NA	NA	NA	NA
B01	10	B01-10	EGFP	1	6	137	unfound	1	TRUE	3	949.623	1598.68	1919.85	2970.82	4296.25	5699.08	NA	NA	NA	NA
G02	4	G02-4	EGFP	2	4	90	unfound	1	TRUE	3	950.357	1442.58	1905.93	2592	NA	NA	NA	NA	NA	NA
C01	30	C01-30	EGFP	1	1	21	unfound	1	TRUE	3	950.425	NA	NA	NA	NA	NA	NA	NA	NA	NA
G02	1	G02-1	EGFP	2	3	65	unfound	1	TRUE	3	950.684	1496.18	1498.94	NA	NA	NA	NA	NA	NA	NA
C01	3	C01-3	EGFP	1	10	234	NA	0	FALSE	3	954.324	1739.99	2159.59	3290.66	4534.82	4235.87	3991.64	3878.72	4847.49	5125.33
H02	22	H02-22	EGFP	2	4	90	unfound	1	TRUE	3	955.667	2063.51	2908.06	4925.92	NA	NA	NA	NA	NA	NA
G01	2	G01-2	EGFP	1	6	137	unfound	1	TRUE	3	956.714	1810.64	1578.34	2347.81	3052.46	2578.6	NA	NA	NA	NA
H02	8	H02-8	EGFP	2	3	65	unfound	1	TRUE	3	957.006	1301.79	1997.79	NA	NA	NA	NA	NA	NA	NA
A01	8	A01-8	EGFP	1	7	161	unfound	1	TRUE	3	957.826	1518.95	1961.29	2420.57	3328.08	3457.49	2742.2	NA	NA	NA
G01	39	G01-39	EGFP	1	1	21	unfound	1	TRUE	3	960.318	NA	NA	NA	NA	NA	NA	NA	NA	NA
H01	47	H01-47	EGFP	1	3	65	unfound	1	TRUE	3	960.732	1369.42	985.652	NA	NA	NA	NA	NA	NA	NA
F02	7	F02-7	EGFP	2	3	65	unfound	1	TRUE	3	962.281	1321.21	1628.74	NA	NA	NA	NA	NA	NA	NA
A02	3	A02-3	EGFP	2	6	137	unfound	1	TRUE	3	963.395	1315.19	1507.89	2724.14	2955.97	2385.98	NA	NA	NA	NA
E01	14	E01-14	EGFP	1	7	161	unfound	1	TRUE	3	969.24	1554.36	1969.85	2729.5	3866.34	3684.86	5690.19	NA	NA	NA
E02	29	E02-29	EGFP	2	9	217	unfound	1	TRUE	1	971.472	5193.43	5885.5	6836.84	7558.85	6686.67	5205.41	3385.33	4357.27	NA
B02	29	B02-29	EGFP	2	1	21	unfound	1	TRUE	1	971.811	NA	NA	NA	NA	NA	NA	NA	NA	NA
G01	28	G01-28	EGFP	1	3	66	unfound	1	TRUE	1	972.32	2930.15	4551.39	NA	NA	NA	NA	NA	NA	NA
D01	3	D01-3	EGFP	1	8	185	unfound	1	TRUE	3	974.726	1461.4	1555.62	2118.99	2617.32	3074.57	2313.66	4577.78	NA	NA
H02	12	H02-12	EGFP	2	1	21	unfound	1	TRUE	3	977.569	NA	NA	NA	NA	NA	NA	NA	NA	NA
A02	2	A02-2	EGFP	2	9	209	unfound	1	TRUE	3	978.165	1247.53	1491.63	2313.02	3457.13	3120	3185.64	2804.73	4174.05	NA
B01	6	B01-6	EGFP	1	5	114	unfound	1	TRUE	3	978.501	1708.38	1971.82	2309.8	4208.86	NA	NA	NA	NA	NA
E01	15	E01-15	EGFP	1	10	234	NA	0	FALSE	3	979.695	1480.8	1789.2	2398.95	3619.89	3193.92	3173.3	2830.32	2783.82	2656.39
A01	17	A01-17	EGFP	1	1	21	unfound	1	TRUE	3	980.406	NA	NA	NA	NA	NA	NA	NA	NA	NA
E02	13	E02-13	EGFP	2	1	21	unfound	1	TRUE	1	980.886	NA	NA	NA	NA	NA	NA	NA	NA	NA
A01	19	A01-19	EGFP	1	10	234	NA	0	FALSE	3	981.736	1645.69	2109.87	2998.44	4789.53	5117.76	3975.15	4695.66	3947.87	3498.85
A02	4	A02-4	EGFP	2	4	90	unfound	1	TRUE	3	981.747	1261.34	1914.86	2367.73	NA	NA	NA	NA	NA	NA
G01	31	G01-31	EGFP	1	2	43	unfound	1	TRUE	1	983.213	2297.97	NA	NA	NA	NA	NA	NA	NA	NA
G01	34	G01-34	EGFP	1	1	21	unfound	1	TRUE	1	984.606	NA	NA	NA	NA	NA	NA	NA	NA	NA
E01	26	E01-26	EGFP	1	5	114	unfound	1	TRUE	3	985.691	1697	2298.03	3095.23	4723.08	NA	NA	NA	NA	NA
D01	21	D01-21	EGFP	1	10	234	NA	0	FALSE	3	985.762	1373.63	1624.2	2137.32	3280.1	3312.54	3092.44	2907.23	2631.57	2776.81
C01	16	C01-16	EGFP	1	2	41	unfound	1	TRUE	3	986.327	1025.26	NA	NA	NA	NA	NA	NA	NA	NA
G01	4	G01-4	EGFP	1	10	234	NA	0	FALSE	3	987.509	1541.17	1254.3	1994.35	2537.41	3010.6	2564.88	2041.19	396.55	362.342
H01	54	H01-54	EGFP	1	6	137	unfound	1	TRUE	3	988.41	1606.07	2000.52	3229.68	3917.93	3777.39	NA	NA	NA	NA
C01	43	C01-43	EGFP	1	4	90	unfound	1	TRUE	3	988.47	1114.03	1252.01	2204.62	NA	NA	NA	NA	NA	NA
C01	5	C01-5	EGFP	1	1	23	unfound	1	TRUE	2	988.68	NA	NA	NA	NA	NA	NA	NA	NA	NA
A01	34	A01-34	EGFP	1	9	209	unfound	1	TRUE	3	991.189	1388.4	1961.33	2907.47	4583.58	4782.53	3872.61	4322.32	3748.67	NA
B01	1	B01-1	EGFP	1	5	114	unfound	1	TRUE	3	992.115	1951.37	2187.31	2674.37	5052.46	NA	NA	NA	NA	NA
F01	4	F01-4	EGFP	1	1	23	unfound	1	TRUE	2	992.533	NA	NA	NA	NA	NA	NA	NA	NA	NA
A01	3	A01-3	EGFP	1	9	217	unfound	1	TRUE	1	993.692	3584.11	4968.92	5902.84	7371.66	7955.4	9639.32	9369.93	8381.36	NA
A01	15	A01-15	EGFP	1	1	21	unfound	1	TRUE	1	993.958	NA	NA	NA	NA	NA	NA	NA	NA	NA
H02	8	H02-8	EGFP	2	1	23	unfound	1	TRUE	2	995.925	NA	NA	NA	NA	NA	NA	NA	NA	NA
A01	2	A01-2	EGFP	1	3	65	unfound	1	TRUE	3	996.625	1855.33	2885.62	NA	NA	NA	NA	NA	NA	NA
E01	22	E01-22	EGFP	1	1	21	unfound	1	TRUE	3	996.944	NA	NA	NA	NA	NA	NA	NA	NA	NA
F01	27	F01-27	EGFP	1	6	137	unfound	1	TRUE	3	998.371	1359.56	1417.59	2046.68	3299.94	2883.8	NA	NA	NA	NA
H02	21	H02-21	EGFP	2	4	90	unfound	1	TRUE	3	999.733	1778.55	2435.58	2831.45	NA	NA	NA	NA	NA	NA
E02	23	E02-23	EGFP	2	1	21	unfound	1	TRUE	1	999.965	NA	NA	NA	NA	NA	NA	NA	NA	NA
D01	6	D01-6	EGFP	1	6	137	unfound	1	TRUE	3	999.965	1574.58	2259.96	2857.01	4384.56	4327.3	NA	NA	NA	NA
A01	4	A01-4	EGFP	1	1	21	unfound	1	TRUE	1	1000.54	NA	NA	NA	NA	NA	NA	NA	NA	NA
B01	40	B01-40	EGFP	1	1	21	unfound	1	TRUE	3	1000.95	NA	NA	NA	NA	NA	NA	NA	NA	NA
F01	4	F01-4	EGFP	1	4	90	unfound	1	TRUE	3	1002.68	1864.63	2336.79	2814.31	NA	NA	NA	NA	NA	NA
H01	24	H01-24	EGFP	1	10	234	NA	0	FALSE	3	1003.55	1668.27	1907.79	2764.32	3838.38	4379.15	3836.24	4504.42	3768.04	3631.27
H02	20	H02-20	EGFP	2	7	161	unfound	1	TRUE	3	1003.7	1605.33	2331.37	2925.28	3715.37	3998.91	3260.09	NA	NA	NA
H02	11	H02-11	EGFP	2	6	137	unfound	1	TRUE	3	1005.25	1728.32	2219.11	2986.58	3124.62	3443.71	NA	NA	NA	NA
C01	1	C01-1	EGFP	1	2	44	unfound	1	TRUE	2	1007.2	3182.94	NA	NA	NA	NA	NA	NA	NA	NA
F02	6	F02-6	EGFP	2	1	23	unfound	1	TRUE	2	1008.99	NA	NA	NA	NA	NA	NA	NA	NA	NA
D01	15	D01-15	EGFP	1	1	21	unfound	1	TRUE	1	1009.04	NA	NA	NA	NA	NA	NA	NA	NA	NA
H01	36	H01-36	EGFP	1	7	161	unfound	1	TRUE	3	1010.74	1546.18	2002	3346.52	4025.71	3645.04	4529.36	NA	NA	NA
C02	7	C02-7	EGFP	2	1	23	unfound	1	TRUE	2	1014.8	NA	NA	NA	NA	NA	NA	NA	NA	NA
F02	19	F02-19	EGFP	2	2	41	unfound	1	TRUE	3	1016.44	1097.25	NA	NA	NA	NA	NA	NA	NA	NA
H01	28	H01-28	EGFP	1	10	234	NA	0	FALSE	3	1019.96	1564.19	1896.76	2694.79	3812.49	3969.88	3662.45	3836.13	3349.49	3721.54
G02	24	G02-24	EGFP	2	1	21	unfound	1	TRUE	1	1022.91	NA	NA	NA	NA	NA	NA	NA	NA	NA
C02	2	C02-2	EGFP	2	7	161	unfound	1	TRUE	3	1025.02	1491.43	1600.11	1937.32	2471.36	3505.92	3863.01	NA	NA	NA
A01	27	A01-27	EGFP	1	10	234	NA	0	FALSE	3	1025.75	2153.07	3074.15	4068.92	5363.39	5588.17	4549.34	4564.6	4096.57	3460.98
C01	13	C01-13	EGFP	1	1	21	unfound	1	TRUE	1	1026.05	NA	NA	NA	NA	NA	NA	NA	NA	NA
A01	26	A01-26	EGFP	1	10	234	NA	0	FALSE	3	1028.62	1780.28	2788.61	4247.29	5405.13	6532.22	4667.57	4605.38	5106.23	5318.22
D01	10	D01-10	EGFP	1	4	90	unfound	1	TRUE	3	1032.34	1266.4	1686.76	2381.85	NA	NA	NA	NA	NA	NA
C01	6	C01-6	EGFP	1	6	137	unfound	1	TRUE	3	1033.33	1590.68	1797.7	2387.08	3285.58	3248.35	NA	NA	NA	NA
H01	50	H01-50	EGFP	1	1	21	unfound	1	TRUE	3	1034.07	NA	NA	NA	NA	NA	NA	NA	NA	NA
D01	5	D01-5	EGFP	1	3	65	unfound	1	TRUE	3	1034.09	1428.59	1720.71	NA	NA	NA	NA	NA	NA	NA
H02	5	H02-5	EGFP	2	7	164	unfound	1	TRUE	2	1037.42	1431.22	1583.53	820.581	589.861	568.836	697.346	NA	NA	NA
B02	25	B02-25	EGFP	2	1	21	unfound	1	TRUE	1	1039.26	NA	NA	NA	NA	NA	NA	NA	NA	NA
E02	22	E02-22	EGFP	2	1	21	unfound	1	TRUE	1	1039.64	NA	NA	NA	NA	NA	NA	NA	NA	NA
C02	18	C02-18	EGFP	2	1	21	unfound	1	TRUE	1	1040.8	NA	NA	NA	NA	NA	NA	NA	NA	NA
B02	39	B02-39	EGFP	2	4	97	unfound	1	TRUE	1	1040.96	2921.32	3280.02	3891.95	NA	NA	NA	NA	NA	NA
H02	47	H02-47	EGFP	2	6	137	unfound	1	TRUE	3	1042.33	1584.42	2314.98	3576.19	5379.43	6579.97	NA	NA	NA	NA
C02	40	C02-40	EGFP	2	1	21	unfound	1	TRUE	1	1044.62	NA	NA	NA	NA	NA	NA	NA	NA	NA
A01	18	A01-18	EGFP	1	1	21	unfound	1	TRUE	1	1045.07	NA	NA	NA	NA	NA	NA	NA	NA	NA
A01	14	A01-14	EGFP	1	2	43	unfound	1	TRUE	1	1045.77	2400.83	NA	NA	NA	NA	NA	NA	NA	NA
F02	35	F02-35	EGFP	2	1	21	unfound	1	TRUE	1	1046.21	NA	NA	NA	NA	NA	NA	NA	NA	NA
H01	7	H01-7	EGFP	1	1	21	unfound	1	TRUE	3	1046.88	NA	NA	NA	NA	NA	NA	NA	NA	NA
F02	1	F02-1	EGFP	2	1	21	unfound	1	TRUE	3	1047.24	NA	NA	NA	NA	NA	NA	NA	NA	NA
E01	6	E01-6	EGFP	1	10	234	NA	0	FALSE	3	1049.34	1661.23	1729.32	2368.02	4194.59	3884.98	3626.22	3715.21	4208.54	4699.34
H01	41	H01-41	EGFP	1	1	21	unfound	1	TRUE	3	1051.13	NA	NA	NA	NA	NA	NA	NA	NA	NA
G01	6	G01-6	EGFP	1	1	21	unfound	1	TRUE	3	1052.2	NA	NA	NA	NA	NA	NA	NA	NA	NA
B02	3	B02-3	EGFP	2	4	90	unfound	1	TRUE	3	1052.55	1443.64	1917.5	2497.3	NA	NA	NA	NA	NA	NA
H02	26	H02-26	EGFP	2	1	21	unfound	1	TRUE	3	1053.17	NA	NA	NA	NA	NA	NA	NA	NA	NA
C01	23	C01-23	EGFP	1	3	66	unfound	1	TRUE	1	1054.01	3020.93	4819.96	NA	NA	NA	NA	NA	NA	NA
D01	2	D01-2	EGFP	1	6	137	unfound	1	TRUE	3	1057.91	1441.72	1934.41	2491.91	3812.14	3262.73	NA	NA	NA	NA
F02	36	F02-36	EGFP	2	1	21	unfound	1	TRUE	1	1059.08	NA	NA	NA	NA	NA	NA	NA	NA	NA
B02	26	B02-26	EGFP	2	1	21	unfound	1	TRUE	1	1059.19	NA	NA	NA	NA	NA	NA	NA	NA	NA
H02	30	H02-30	EGFP	2	10	234	NA	0	FALSE	3	1060.29	1444.65	1844.35	2416.87	3072.83	3230.31	2554.64	2440.87	2352.14	2087.69
C01	14	C01-14	EGFP	1	8	185	unfound	1	TRUE	3	1060.9	1261.8	1981.79	2938.28	3808.28	4511.67	3759.28	4763.71	NA	NA
E01	11	E01-11	EGFP	1	10	234	NA	0	FALSE	3	1062.58	1874.14	2109.93	2509.74	3825.69	3075.05	1771.42	1120.48	996.588	1453.07
C01	12	C01-12	EGFP	1	7	161	unfound	1	TRUE	3	1062.89	1578.17	1892.8	3012.71	3462.72	3474.09	3362.33	NA	NA	NA
A01	12	A01-12	EGFP	1	7	161	unfound	1	TRUE	3	1063.67	1821.93	2239.24	3204.17	3664.54	4159.46	3650.63	NA	NA	NA
B02	10	B02-10	EGFP	2	10	232	NA	0	FALSE	1	1063.91	2885.47	4338.04	4654.26	3256.61	2667.41	2603.9	2507.37	2571.44	2722.41
E01	9	E01-9	EGFP	1	7	161	unfound	1	TRUE	3	1065.56	1708.5	1933.19	2824.01	4809.5	4739.26	9040.91	NA	NA	NA
F02	6	F02-6	EGFP	2	6	137	unfound	1	TRUE	3	1066.44	1793.57	2332.41	3255.2	5037.85	616.611	NA	NA	NA	NA
A01	34	A01-34	EGFP	1	1	21	unfound	1	TRUE	1	1067.27	NA	NA	NA	NA	NA	NA	NA	NA	NA
A01	11	A01-11	EGFP	1	1	21	unfound	1	TRUE	3	1067.35	NA	NA	NA	NA	NA	NA	NA	NA	NA
E02	25	E02-25	EGFP	2	9	217	unfound	1	TRUE	1	1068.45	3317.62	4712.07	5497.88	6063.1	4670.31	4907.63	4257.5	4087.21	NA
F01	6	F01-6	EGFP	1	6	137	unfound	1	TRUE	3	1068.89	1723.94	2276.35	3167.49	4293.42	3601.01	NA	NA	NA	NA
H01	23	H01-23	EGFP	1	9	209	unfound	1	TRUE	3	1069.79	1838.79	1884.59	2970.4	4401.75	4525.82	4704.41	3603.5	5764.79	NA
E02	26	E02-26	EGFP	2	1	21	unfound	1	TRUE	1	1070.96	NA	NA	NA	NA	NA	NA	NA	NA	NA
C01	5	C01-5	EGFP	1	8	185	unfound	1	TRUE	3	1073.48	1824.91	2158.32	3234.9	4369.9	4374.08	3196.43	5925.21	NA	NA
G01	26	G01-26	EGFP	1	6	137	unfound	1	TRUE	3	1073.99	1295.17	1762.08	3046.46	4645.15	2864.02	NA	NA	NA	NA
B01	9	B01-9	EGFP	1	3	65	unfound	1	TRUE	3	1074.45	1663.82	1817.55	NA	NA	NA	NA	NA	NA	NA
H02	7	H02-7	EGFP	2	4	90	unfound	1	TRUE	3	1074.77	1868.51	2408.57	5504.6	NA	NA	NA	NA	NA	NA
A01	22	A01-22	EGFP	1	2	43	unfound	1	TRUE	1	1075.08	1748.35	NA	NA	NA	NA	NA	NA	NA	NA
H01	34	H01-34	EGFP	1	6	137	unfound	1	TRUE	3	1077.74	1694.41	1943.37	3403.28	5823.69	6058.28	NA	NA	NA	NA
C02	16	C02-16	EGFP	2	2	43	unfound	1	TRUE	1	1079.78	1949.4	NA	NA	NA	NA	NA	NA	NA	NA
A01	20	A01-20	EGFP	1	10	232	NA	0	FALSE	1	1079.9	1689.22	4113	4552.67	5641.83	6630.7	7773.03	7916.18	6951.04	5716.7
B01	32	B01-32	EGFP	1	6	141	unfound	1	TRUE	1	1080.77	2808.12	3948.57	5953.15	7821.8	6093.81	NA	NA	NA	NA
G01	30	G01-30	EGFP	1	1	21	unfound	1	TRUE	1	1080.83	NA	NA	NA	NA	NA	NA	NA	NA	NA
F02	3	F02-3	EGFP	2	6	137	unfound	1	TRUE	3	1081.72	1470.69	1801.29	2404.25	4139.48	3637.51	NA	NA	NA	NA
E01	8	E01-8	EGFP	1	6	137	unfound	1	TRUE	3	1084.38	1645.55	1893.87	2789.41	4611.35	3955.49	NA	NA	NA	NA
C01	2	C01-2	EGFP	1	7	161	unfound	1	TRUE	3	1087.43	1733.14	1802.8	2590.22	3200.36	3072.52	4817.94	NA	NA	NA
D01	38	D01-38	EGFP	1	1	21	unfound	1	TRUE	1	1088.13	NA	NA	NA	NA	NA	NA	NA	NA	NA
C01	8	C01-8	EGFP	1	6	137	unfound	1	TRUE	3	1090.16	1668.13	2036.22	2905.05	3679.2	1882.11	NA	NA	NA	NA
H02	31	H02-31	EGFP	2	8	188	unfound	1	TRUE	1	1093.56	4318.41	6084.88	7260.52	6165.01	5267.56	6217.48	4646.99	NA	NA
H01	38	H01-38	EGFP	1	8	185	unfound	1	TRUE	3	1094.39	1971.91	2036.24	2889.17	4333.64	4775.48	4290.5	3764.25	NA	NA
F02	32	F02-32	EGFP	2	1	21	unfound	1	TRUE	1	1096.96	NA	NA	NA	NA	NA	NA	NA	NA	NA
C02	35	C02-35	EGFP	2	1	21	unfound	1	TRUE	1	1098.68	NA	NA	NA	NA	NA	NA	NA	NA	NA
C01	1	C01-1	EGFP	1	2	41	unfound	1	TRUE	3	1099.35	829.304	NA	NA	NA	NA	NA	NA	NA	NA
E01	13	E01-13	EGFP	1	6	137	unfound	1	TRUE	3	1100.96	1588.76	2059.19	2887.23	3980.58	3693.18	NA	NA	NA	NA
C02	23	C02-23	EGFP	2	1	21	unfound	1	TRUE	1	1101.57	NA	NA	NA	NA	NA	NA	NA	NA	NA
B02	13	B02-13	EGFP	2	10	232	NA	0	FALSE	1	1104.17	4054.43	4888.68	5256.49	4148.48	3937.29	3659.58	3651.97	3953.72	484.382
A01	28	A01-28	EGFP	1	10	232	NA	0	FALSE	1	1104.19	3265.59	4730.59	6598.97	7855.65	8238.47	10677.7	10565.2	11055.8	9536.06
C01	13	C01-13	EGFP	1	6	137	unfound	1	TRUE	3	1104.89	2001.36	2590.58	4075.1	4863.25	3570.62	NA	NA	NA	NA
H01	22	H01-22	EGFP	1	2	41	unfound	1	TRUE	3	1107.41	1671.98	NA	NA	NA	NA	NA	NA	NA	NA
H02	28	H02-28	EGFP	2	1	21	unfound	1	TRUE	1	1108.34	NA	NA	NA	NA	NA	NA	NA	NA	NA
C01	10	C01-10	EGFP	1	5	114	unfound	1	TRUE	3	1112.18	1804.03	2062.71	2665.35	4263.32	NA	NA	NA	NA	NA
F01	21	F01-21	EGFP	1	10	232	NA	0	FALSE	1	1113.62	4707.14	6086.97	7247.96	6559.85	5522.06	5912.9	4613.66	3756.26	3853.4
G02	16	G02-16	EGFP	2	1	21	unfound	1	TRUE	1	1114.84	NA	NA	NA	NA	NA	NA	NA	NA	NA
D01	13	D01-13	EGFP	1	9	209	unfound	1	TRUE	3	1118.56	1580.5	1941.48	2537.17	3414.02	3140.61	3199.17	3437.48	6375.7	NA
E02	18	E02-18	EGFP	2	2	43	unfound	1	TRUE	1	1119.5	2201.38	NA	NA	NA	NA	NA	NA	NA	NA
D01	8	D01-8	EGFP	1	10	234	NA	0	FALSE	3	1120.61	1510.71	2034.29	2917.8	4447.07	4583.97	3911.7	2933.59	2938.75	4226.08
E02	24	E02-24	EGFP	2	1	21	unfound	1	TRUE	1	1120.9	NA	NA	NA	NA	NA	NA	NA	NA	NA
E01	18	E01-18	EGFP	1	1	21	unfound	1	TRUE	3	1123.85	NA	NA	NA	NA	NA	NA	NA	NA	NA
F01	15	F01-15	EGFP	1	10	234	NA	0	FALSE	3	1129.98	1965.98	2268.4	3270.18	4144.62	3095.99	3590.34	3351.92	2830.55	2429.62
H01	37	H01-37	EGFP	1	10	234	NA	0	FALSE	3	1130.53	1678.75	1461.56	2215.95	3222.8	3346.53	3524.42	3993.16	4012.53	4336.7
A01	10	A01-10	EGFP	1	1	21	unfound	1	TRUE	3	1133.74	NA	NA	NA	NA	NA	NA	NA	NA	NA
D01	24	D01-24	EGFP	1	1	21	unfound	1	TRUE	1	1134.23	NA	NA	NA	NA	NA	NA	NA	NA	NA
H01	45	H01-45	EGFP	1	5	114	unfound	1	TRUE	3	1134.3	2308.96	2427.46	2909.28	3795.58	NA	NA	NA	NA	NA
E02	19	E02-19	EGFP	2	1	21	unfound	1	TRUE	1	1136.79	NA	NA	NA	NA	NA	NA	NA	NA	NA
B02	27	B02-27	EGFP	2	1	21	unfound	1	TRUE	1	1139.76	NA	NA	NA	NA	NA	NA	NA	NA	NA
G01	9	G01-9	EGFP	1	3	68	unfound	1	TRUE	2	1140	839.616	913.152	NA	NA	NA	NA	NA	NA	NA
H01	39	H01-39	EGFP	1	1	21	unfound	1	TRUE	3	1142.25	NA	NA	NA	NA	NA	NA	NA	NA	NA
H01	44	H01-44	EGFP	1	1	21	unfound	1	TRUE	1	1142.62	NA	NA	NA	NA	NA	NA	NA	NA	NA
C02	29	C02-29	EGFP	2	1	21	unfound	1	TRUE	1	1144.79	NA	NA	NA	NA	NA	NA	NA	NA	NA
C01	24	C01-24	EGFP	1	1	21	unfound	1	TRUE	1	1146.86	NA	NA	NA	NA	NA	NA	NA	NA	NA
H01	25	H01-25	EGFP	1	7	161	unfound	1	TRUE	3	1148.78	1964.35	2149.78	3209.69	4165.61	4059.97	4710.51	NA	NA	NA
C02	28	C02-28	EGFP	2	1	21	unfound	1	TRUE	1	1149.2	NA	NA	NA	NA	NA	NA	NA	NA	NA
A01	6	A01-6	EGFP	1	7	161	unfound	1	TRUE	3	1150.56	1763.76	2516.86	3077.44	3848.72	4429.37	3534.05	NA	NA	NA
G01	5	G01-5	EGFP	1	5	114	unfound	1	TRUE	3	1154.14	1681.04	2124.39	2945.42	3707.83	NA	NA	NA	NA	NA
H01	21	H01-21	EGFP	1	1	21	unfound	1	TRUE	3	1157.88	NA	NA	NA	NA	NA	NA	NA	NA	NA
E01	7	E01-7	EGFP	1	5	114	unfound	1	TRUE	3	1160.73	2025.26	2394.25	3505.75	4524.35	NA	NA	NA	NA	NA
E01	3	E01-3	EGFP	1	4	90	unfound	1	TRUE	3	1162.02	2124.57	1451.32	1927.14	NA	NA	NA	NA	NA	NA
G01	35	G01-35	EGFP	1	1	21	unfound	1	TRUE	1	1169.3	NA	NA	NA	NA	NA	NA	NA	NA	NA
G01	36	G01-36	EGFP	1	9	217	unfound	1	TRUE	1	1170.39	4869.43	6997.36	10278.7	11712.6	8491.34	9273.47	5847.65	6670.64	NA
C01	6	C01-6	EGFP	1	1	23	unfound	1	TRUE	2	1171.65	NA	NA	NA	NA	NA	NA	NA	NA	NA
F02	30	F02-30	EGFP	2	7	164	unfound	1	TRUE	1	1174.18	5109.06	6147.77	8819.77	8715.68	7834.47	6566.45	NA	NA	NA
A01	16	A01-16	EGFP	1	6	137	unfound	1	TRUE	3	1176.15	1879.95	2749.44	3478.34	4524.78	7241.38	NA	NA	NA	NA
B02	14	B02-14	EGFP	2	1	21	unfound	1	TRUE	1	1179.12	NA	NA	NA	NA	NA	NA	NA	NA	NA
E01	10	E01-10	EGFP	1	2	41	unfound	1	TRUE	3	1179.93	1421.27	NA	NA	NA	NA	NA	NA	NA	NA
C02	25	C02-25	EGFP	2	3	66	unfound	1	TRUE	1	1181.48	3248.92	4112.94	NA	NA	NA	NA	NA	NA	NA
A01	5	A01-5	EGFP	1	10	234	NA	0	FALSE	3	1182.91	1740.12	2560.37	3365.64	4612.16	4641.95	3747.38	3684.13	3259.26	2819.44
H02	9	H02-9	EGFP	2	6	137	unfound	1	TRUE	3	1183.14	1841.86	2379.36	2963.47	3684.36	4345.01	NA	NA	NA	NA
H01	11	H01-11	EGFP	1	1	21	unfound	1	TRUE	3	1183.79	NA	NA	NA	NA	NA	NA	NA	NA	NA
H01	4	H01-4	EGFP	1	8	185	unfound	1	TRUE	3	1184.07	1720.96	1945.38	3180.42	3912.81	3638.52	4215.11	3824.7	NA	NA
D01	34	D01-34	EGFP	1	1	21	unfound	1	TRUE	1	1186.14	NA	NA	NA	NA	NA	NA	NA	NA	NA
A01	4	A01-4	EGFP	1	4	90	unfound	1	TRUE	3	1188.89	1397.63	1877.77	3418.05	NA	NA	NA	NA	NA	NA
E01	16	E01-16	EGFP	1	9	209	unfound	1	TRUE	3	1191.15	1674.45	1971.49	2663.13	4145.51	3610.31	3372.08	2831.91	5726.14	NA
H02	16	H02-16	EGFP	2	2	41	unfound	1	TRUE	3	1193.47	951.697	NA	NA	NA	NA	NA	NA	NA	NA
F01	2	F01-2	EGFP	1	2	41	unfound	1	TRUE	3	1194.8	2161.15	NA	NA	NA	NA	NA	NA	NA	NA
A01	24	A01-24	EGFP	1	2	41	unfound	1	TRUE	3	1195.66	2726.39	NA	NA	NA	NA	NA	NA	NA	NA
C01	25	C01-25	EGFP	1	1	21	unfound	1	TRUE	1	1197.29	NA	NA	NA	NA	NA	NA	NA	NA	NA
E01	5	E01-5	EGFP	1	2	41	unfound	1	TRUE	3	1202.2	710.871	NA	NA	NA	NA	NA	NA	NA	NA
A02	37	A02-37	EGFP	2	1	21	unfound	1	TRUE	1	1202.83	NA	NA	NA	NA	NA	NA	NA	NA	NA
C02	24	C02-24	EGFP	2	1	21	unfound	1	TRUE	1	1205.37	NA	NA	NA	NA	NA	NA	NA	NA	NA
C01	15	C01-15	EGFP	1	10	234	NA	0	FALSE	3	1205.76	1754.53	2526.12	3796.51	5739.11	5896.53	6023.38	6344.98	5439.29	3986.68
A01	21	A01-21	EGFP	1	1	21	unfound	1	TRUE	1	1209.5	NA	NA	NA	NA	NA	NA	NA	NA	NA
G01	26	G01-26	EGFP	1	1	21	unfound	1	TRUE	1	1210.39	NA	NA	NA	NA	NA	NA	NA	NA	NA
G02	21	G02-21	EGFP	2	8	188	unfound	1	TRUE	1	1210.46	5548.59	7044.39	9024.59	10406	10789.3	10328.8	1314.09	NA	NA
F02	34	F02-34	EGFP	2	1	21	unfound	1	TRUE	1	1211.13	NA	NA	NA	NA	NA	NA	NA	NA	NA
E01	24	E01-24	EGFP	1	10	232	NA	0	FALSE	1	1213.47	4283.13	4903.75	5566.63	6244.97	5177.22	6356.86	6036.64	6389.74	6341.48
H01	15	H01-15	EGFP	1	1	21	unfound	1	TRUE	3	1214.29	NA	NA	NA	NA	NA	NA	NA	NA	NA
B01	36	B01-36	EGFP	1	1	21	unfound	1	TRUE	1	1217.64	NA	NA	NA	NA	NA	NA	NA	NA	NA
E02	12	E02-12	EGFP	2	1	21	unfound	1	TRUE	1	1217.98	NA	NA	NA	NA	NA	NA	NA	NA	NA
A01	5	A01-5	EGFP	1	7	164	unfound	1	TRUE	1	1220.03	3662.46	5076.39	6630.02	7854.03	7049.93	7487.13	NA	NA	NA
B02	31	B02-31	EGFP	2	8	188	unfound	1	TRUE	1	1220.37	3955.87	5247.66	6550.33	5448.15	4249.07	4801.83	333.981	NA	NA
E01	25	E01-25	EGFP	1	10	232	NA	0	FALSE	1	1221.95	4102.94	5081.49	6047.52	6756.44	5978.88	6491.26	5931.88	5749.8	5513.31
D01	13	D01-13	EGFP	1	1	21	unfound	1	TRUE	1	1228.62	NA	NA	NA	NA	NA	NA	NA	NA	NA
H01	35	H01-35	EGFP	1	9	209	unfound	1	TRUE	3	1229.63	1973.93	2126.94	3192.48	3924.77	3913.5	3606.79	3471.65	2703.75	NA
A01	7	A01-7	EGFP	1	4	90	unfound	1	TRUE	3	1231.57	1976.15	2934.99	3165.2	NA	NA	NA	NA	NA	NA
A02	6	A02-6	EGFP	2	1	21	unfound	1	TRUE	1	1232.83	NA	NA	NA	NA	NA	NA	NA	NA	NA
H02	1	H02-1	EGFP	2	2	43	unfound	1	TRUE	1	1235.12	2414.31	NA	NA	NA	NA	NA	NA	NA	NA
D01	23	D01-23	EGFP	1	1	21	unfound	1	TRUE	1	1236.94	NA	NA	NA	NA	NA	NA	NA	NA	NA
H02	48	H02-48	EGFP	2	10	234	NA	0	FALSE	3	1250.58	1798.91	2211.02	3169.22	3719.17	3352.33	3013.96	2551.21	2313.53	2463.3
A01	25	A01-25	EGFP	1	10	232	NA	0	FALSE	1	1252.41	2653.43	3036	3475.8	4543.09	4266.94	5853.19	6439.4	6460.21	5773.32
E01	21	E01-21	EGFP	1	4	90	unfound	1	TRUE	3	1255.08	1564.25	1909.44	2736.38	NA	NA	NA	NA	NA	NA
H01	8	H01-8	EGFP	1	6	137	unfound	1	TRUE	3	1262.96	1674.77	2244.16	2681.62	3718.27	3404.16	NA	NA	NA	NA
D02	13	D02-13	EGFP	2	1	21	unfound	1	TRUE	1	1266.19	NA	NA	NA	NA	NA	NA	NA	NA	NA
B02	24	B02-24	EGFP	2	1	21	unfound	1	TRUE	1	1266.19	NA	NA	NA	NA	NA	NA	NA	NA	NA
C02	32	C02-32	EGFP	2	1	21	unfound	1	TRUE	1	1269.44	NA	NA	NA	NA	NA	NA	NA	NA	NA
G02	8	G02-8	EGFP	2	8	188	unfound	1	TRUE	1	1270.09	5408.35	6583.5	8646.06	9883.48	10636.8	9491.48	6791.44	NA	NA
H02	14	H02-14	EGFP	2	5	114	unfound	1	TRUE	3	1271.32	1674.16	2418.88	3512.33	5881.62	NA	NA	NA	NA	NA
F01	17	F01-17	EGFP	1	4	97	unfound	1	TRUE	1	1272.28	3818.69	3623.5	4004.32	NA	NA	NA	NA	NA	NA
G02	27	G02-27	EGFP	2	10	232	NA	0	FALSE	1	1273.32	5554.55	7189.33	8949.6	8895.21	9441.81	8927.74	8630.87	7031.58	7379.6
D01	7	D01-7	EGFP	1	6	137	unfound	1	TRUE	3	1274.19	2010.5	2108.19	3069.71	4248.15	5953.17	NA	NA	NA	NA
H01	14	H01-14	EGFP	1	1	21	unfound	1	TRUE	3	1274.25	NA	NA	NA	NA	NA	NA	NA	NA	NA
A01	9	A01-9	EGFP	1	8	185	unfound	1	TRUE	3	1277.26	1973.93	2406.32	3633.03	5166.2	7034.28	4613.31	8574.96	NA	NA
H01	19	H01-19	EGFP	1	10	234	NA	0	FALSE	3	1280.6	2274.64	2261.73	3103.86	3807.24	4095.95	3849.69	3881.18	3715.32	3635.33
B02	30	B02-30	EGFP	2	1	21	unfound	1	TRUE	1	1283.66	NA	NA	NA	NA	NA	NA	NA	NA	NA
F02	22	F02-22	EGFP	2	10	232	NA	0	FALSE	1	1284.99	4489.17	5335.29	8350.87	11439.1	8670.33	9129.85	6436.99	5097.49	3355.92
H02	2	H02-2	EGFP	2	5	114	unfound	1	TRUE	3	1288.37	1630.1	2157.67	2504.82	3354.34	NA	NA	NA	NA	NA
D01	21	D01-21	EGFP	1	6	141	unfound	1	TRUE	1	1293.86	3534.85	4609.82	6214.43	5637.17	4090.03	NA	NA	NA	NA
H01	16	H01-16	EGFP	1	10	234	NA	0	FALSE	3	1294.78	1714.43	1408.23	1950.62	2813.25	2679.26	2726.13	3390.63	3342.67	3287.05
C02	5	C02-5	EGFP	2	2	43	unfound	1	TRUE	1	1296.51	2253.59	NA	NA	NA	NA	NA	NA	NA	NA
G01	8	G01-8	EGFP	1	2	41	unfound	1	TRUE	3	1298.55	2049.43	NA	NA	NA	NA	NA	NA	NA	NA
F02	3	F02-3	EGFP	2	7	164	unfound	1	TRUE	1	1298.6	3474.45	3466.42	4680.75	6015.79	5136.63	5429.87	NA	NA	NA
C01	26	C01-26	EGFP	1	10	232	NA	0	FALSE	1	1298.8	4176.68	5581.06	8492.75	7457.99	6155.71	6741.5	5581.27	5713.73	6326.79
H02	18	H02-18	EGFP	2	2	41	unfound	1	TRUE	3	1305.56	1869.62	NA	NA	NA	NA	NA	NA	NA	NA
D01	19	D01-19	EGFP	1	3	66	unfound	1	TRUE	1	1307.22	4372.94	6197.64	NA	NA	NA	NA	NA	NA	NA
E01	2	E01-2	EGFP	1	2	41	unfound	1	TRUE	3	1308.22	2107.22	NA	NA	NA	NA	NA	NA	NA	NA
C02	33	C02-33	EGFP	2	1	21	unfound	1	TRUE	1	1311	NA	NA	NA	NA	NA	NA	NA	NA	NA
F01	2	F01-2	EGFP	1	10	239	NA	0	FALSE	2	1311.41	1189.18	1059.66	1480.85	1752.03	1564.36	1461.51	295.672	373.129	422.447
B02	2	B02-2	EGFP	2	1	21	unfound	1	TRUE	1	1311.72	NA	NA	NA	NA	NA	NA	NA	NA	NA
F01	10	F01-10	EGFP	1	10	232	NA	0	FALSE	1	1312.57	4565.21	6758.87	8879.38	6831.84	4530.98	4653.79	3695.26	3723.77	3572.65
D01	4	D01-4	EGFP	1	2	41	unfound	1	TRUE	3	1313.02	549.274	NA	NA	NA	NA	NA	NA	NA	NA
F01	15	F01-15	EGFP	1	7	164	unfound	1	TRUE	1	1313.75	4240.25	5362.21	6248.73	5447.56	4832.34	4380.75	NA	NA	NA
C02	15	C02-15	EGFP	2	5	116	unfound	1	TRUE	1	1316.5	3277.66	4605.37	4472.25	2606.45	NA	NA	NA	NA	NA
E02	20	E02-20	EGFP	2	1	21	unfound	1	TRUE	1	1316.63	NA	NA	NA	NA	NA	NA	NA	NA	NA
F01	25	F01-25	EGFP	1	2	43	unfound	1	TRUE	1	1317.44	2601.17	NA	NA	NA	NA	NA	NA	NA	NA
C02	21	C02-21	EGFP	2	7	164	unfound	1	TRUE	1	1323.32	5040.72	7511.2	7556.51	6369.26	5393.97	4166.86	NA	NA	NA
A01	14	A01-14	EGFP	1	6	137	unfound	1	TRUE	3	1323.87	2100.41	2658.15	3356.35	5092.14	5646.65	NA	NA	NA	NA
H02	18	H02-18	EGFP	2	5	116	unfound	1	TRUE	1	1324.96	3698.08	4206.69	5468.81	4089.78	NA	NA	NA	NA	NA
D01	20	D01-20	EGFP	1	7	164	unfound	1	TRUE	1	1327.96	3305.13	5037.35	7167.2	5820.99	5170.3	4992.32	NA	NA	NA
G01	30	G01-30	EGFP	1	1	21	unfound	1	TRUE	3	1328.09	NA	NA	NA	NA	NA	NA	NA	NA	NA
H01	15	H01-15	EGFP	1	1	21	unfound	1	TRUE	1	1328.45	NA	NA	NA	NA	NA	NA	NA	NA	NA
G01	21	G01-21	EGFP	1	7	164	unfound	1	TRUE	1	1331.55	5184.14	6183.58	9537.43	11286.8	8774.03	8562.65	NA	NA	NA
H01	12	H01-12	EGFP	1	9	209	unfound	1	TRUE	3	1333.7	810.87	1293.18	2350.05	2740.58	4707.13	4392.86	2562.12	1970.64	NA
B02	32	B02-32	EGFP	2	6	141	unfound	1	TRUE	1	1337.48	5799.01	7513	9483.61	6669.46	5795.9	NA	NA	NA	NA
H02	4	H02-4	EGFP	2	4	90	unfound	1	TRUE	3	1338.71	2129.01	1498.15	1542.61	NA	NA	NA	NA	NA	NA
F02	2	F02-2	EGFP	2	10	239	NA	0	FALSE	2	1341.02	1826.26	1589.88	1364.38	1020.58	937.931	398.496	260.081	382.366	449.317
G02	23	G02-23	EGFP	2	6	141	unfound	1	TRUE	1	1346.54	4247.2	3815.48	5541.14	5631.64	7010.69	NA	NA	NA	NA
H01	9	H01-9	EGFP	1	5	114	unfound	1	TRUE	3	1350.82	2283.89	2454.87	3358.19	4520.64	NA	NA	NA	NA	NA
D02	15	D02-15	EGFP	2	1	21	unfound	1	TRUE	1	1351.39	NA	NA	NA	NA	NA	NA	NA	NA	NA
E01	4	E01-4	EGFP	1	6	137	unfound	1	TRUE	3	1352.85	1642.98	2045.37	3124.33	4963.76	4146.21	NA	NA	NA	NA
B02	38	B02-38	EGFP	2	10	232	NA	0	FALSE	1	1358.8	4219.04	5265.66	6134.15	5362.86	5190.77	5246.84	4849.22	4641.55	4542.84
F01	8	F01-8	EGFP	1	1	21	unfound	1	TRUE	1	1360.63	NA	NA	NA	NA	NA	NA	NA	NA	NA
D01	36	D01-36	EGFP	1	2	43	unfound	1	TRUE	1	1361.36	3439.2	NA	NA	NA	NA	NA	NA	NA	NA
A01	6	A01-6	EGFP	1	10	232	NA	0	FALSE	1	1367.36	2944.95	4834.52	5838.76	6922.55	6825.02	8899.87	8316.42	8836.22	7897.24
G01	22	G01-22	EGFP	1	1	21	unfound	1	TRUE	1	1367.57	NA	NA	NA	NA	NA	NA	NA	NA	NA
H02	3	H02-3	EGFP	2	6	137	unfound	1	TRUE	3	1374.92	2103.62	2677.81	4031.19	4377.15	4439.47	NA	NA	NA	NA
B02	19	B02-19	EGFP	2	1	21	unfound	1	TRUE	1	1381.01	NA	NA	NA	NA	NA	NA	NA	NA	NA
A02	16	A02-16	EGFP	2	10	232	NA	0	FALSE	1	1390.25	3837.85	5086.11	6741.84	8212.35	7487.73	7553.58	7809.87	8136.33	8047.42
H02	35	H02-35	EGFP	2	1	21	unfound	1	TRUE	1	1391.83	NA	NA	NA	NA	NA	NA	NA	NA	NA
H02	10	H02-10	EGFP	2	4	90	unfound	1	TRUE	3	1393.76	2179.28	2689.3	2804.46	NA	NA	NA	NA	NA	NA
B01	33	B01-33	EGFP	1	4	97	unfound	1	TRUE	1	1396.97	3843.43	5325.16	8111.99	NA	NA	NA	NA	NA	NA
B01	27	B01-27	EGFP	1	8	188	unfound	1	TRUE	1	1398.76	4887.81	5599.55	7342.17	8489.4	7098.48	7497.47	5360.64	NA	NA
D02	20	D02-20	EGFP	2	7	164	unfound	1	TRUE	1	1400.16	4433.55	6485.81	8832.32	10026	8645.43	7266.35	NA	NA	NA
D01	31	D01-31	EGFP	1	10	232	NA	0	FALSE	1	1401.96	3008.63	4403.11	5790.78	5680.69	4951.51	5416.03	4502.82	4086.44	3981.16
E01	15	E01-15	EGFP	1	4	97	unfound	1	TRUE	1	1411.91	5101.08	8496.57	11991.5	NA	NA	NA	NA	NA	NA
D02	11	D02-11	EGFP	2	8	188	unfound	1	TRUE	1	1412.85	5600.6	5112.22	6244.42	7379.47	6421.35	5971.52	2716.15	NA	NA
D02	4	D02-4	EGFP	2	2	43	unfound	1	TRUE	1	1413.06	3094.59	NA	NA	NA	NA	NA	NA	NA	NA
C01	10	C01-10	EGFP	1	3	66	unfound	1	TRUE	1	1418.1	2372.21	3432.8	NA	NA	NA	NA	NA	NA	NA
D01	17	D01-17	EGFP	1	1	21	unfound	1	TRUE	1	1420.7	NA	NA	NA	NA	NA	NA	NA	NA	NA
G02	17	G02-17	EGFP	2	6	141	unfound	1	TRUE	1	1425.49	4864.85	6201.5	7468.47	8532.14	8857.78	NA	NA	NA	NA
G02	19	G02-19	EGFP	2	10	232	NA	0	FALSE	1	1425.86	4487.32	5454.73	5114.88	7408.42	6879.57	9027.49	10761.5	11541.9	9589.01
G01	1	G01-1	EGFP	1	7	164	unfound	1	TRUE	1	1426.53	4074.95	5198.09	4668.97	6956.23	4508.87	5359.23	NA	NA	NA
A01	10	A01-10	EGFP	1	1	21	unfound	1	TRUE	1	1429.81	NA	NA	NA	NA	NA	NA	NA	NA	NA
D01	28	D01-28	EGFP	1	8	188	unfound	1	TRUE	1	1430.08	4583.25	5691.47	7880.46	6242.79	5615.4	5840.24	5601.37	NA	NA
B02	20	B02-20	EGFP	2	6	141	unfound	1	TRUE	1	1432.76	3981.42	5528.22	5649.96	4588.62	4460.46	NA	NA	NA	NA
G02	29	G02-29	EGFP	2	2	43	unfound	1	TRUE	1	1433.27	5670.72	NA	NA	NA	NA	NA	NA	NA	NA
H01	33	H01-33	EGFP	1	1	21	unfound	1	TRUE	3	1443.59	NA	NA	NA	NA	NA	NA	NA	NA	NA
H02	19	H02-19	EGFP	2	9	209	unfound	1	TRUE	3	1445.2	1903.86	2381.53	3076.84	4247.56	4259.19	3234.06	3645.88	5246.84	NA
G01	29	G01-29	EGFP	1	6	141	unfound	1	TRUE	1	1446.37	5748.35	6904.13	8970.75	9230.78	7040.71	NA	NA	NA	NA
H01	42	H01-42	EGFP	1	10	232	NA	0	FALSE	1	1448.53	5832.06	7299.95	9311.81	7313.9	5654.03	5954.76	5318.9	4648.32	4880.89
B02	11	B02-11	EGFP	2	2	43	unfound	1	TRUE	1	1453.13	4547.06	NA	NA	NA	NA	NA	NA	NA	NA
E01	3	E01-3	EGFP	1	7	164	unfound	1	TRUE	1	1457.97	4597.35	6326.8	9148.57	10535.4	7509.65	7183.55	NA	NA	NA
G01	20	G01-20	EGFP	1	2	43	unfound	1	TRUE	1	1460.33	2333.51	NA	NA	NA	NA	NA	NA	NA	NA
H02	26	H02-26	EGFP	2	10	232	NA	0	FALSE	1	1460.35	3154.32	4707.04	4666.42	4176.61	3863.09	1934.28	1497.71	1671.08	1710.28
C01	18	C01-18	EGFP	1	10	232	NA	0	FALSE	1	1463.34	3621.19	5133.99	8223.46	5880.23	5294.23	5863.87	5595.7	4577.52	5240.17
D01	32	D01-32	EGFP	1	1	21	unfound	1	TRUE	1	1470.07	NA	NA	NA	NA	NA	NA	NA	NA	NA
B02	15	B02-15	EGFP	2	9	217	unfound	1	TRUE	1	1474.29	5089.29	7251.3	8023	6602.91	5501.17	5343.84	512.8	423.504	NA
G01	19	G01-19	EGFP	1	6	141	unfound	1	TRUE	1	1483.12	4428.77	5272.08	8119.25	8729.94	7027.75	NA	NA	NA	NA
F01	20	F01-20	EGFP	1	10	232	NA	0	FALSE	1	1484.97	4290.84	5857.1	8280.2	6713.03	6327.84	6802.95	5927.03	6007.05	6039.65
H02	24	H02-24	EGFP	2	2	43	unfound	1	TRUE	1	1486.52	5456.26	NA	NA	NA	NA	NA	NA	NA	NA
C02	34	C02-34	EGFP	2	4	97	unfound	1	TRUE	1	1487.87	6671.14	10055.9	11823.1	NA	NA	NA	NA	NA	NA
B01	37	B01-37	EGFP	1	4	97	unfound	1	TRUE	1	1488.38	3585.47	4273.57	4952.81	NA	NA	NA	NA	NA	NA
H02	15	H02-15	EGFP	2	1	21	unfound	1	TRUE	3	1490.59	NA	NA	NA	NA	NA	NA	NA	NA	NA
C02	41	C02-41	EGFP	2	2	43	unfound	1	TRUE	1	1491.39	4327.4	NA	NA	NA	NA	NA	NA	NA	NA
F02	9	F02-9	EGFP	2	1	21	unfound	1	TRUE	1	1493.67	NA	NA	NA	NA	NA	NA	NA	NA	NA
F02	23	F02-23	EGFP	2	7	164	unfound	1	TRUE	1	1494.28	6462.7	9458.35	12053.3	15490	13528.9	16010.4	NA	NA	NA
G01	16	G01-16	EGFP	1	5	116	unfound	1	TRUE	1	1494.6	3458.24	4397.8	6099.91	7524.24	NA	NA	NA	NA	NA
E02	16	E02-16	EGFP	2	1	21	unfound	1	TRUE	1	1495.15	NA	NA	NA	NA	NA	NA	NA	NA	NA
G01	37	G01-37	EGFP	1	2	43	unfound	1	TRUE	1	1495.29	3976.87	NA	NA	NA	NA	NA	NA	NA	NA
A02	29	A02-29	EGFP	2	10	232	NA	0	FALSE	1	1495.68	3356.46	4326.77	5078.77	5057.69	5154.37	7865.93	7986.39	9895.9	6354.15
H02	5	H02-5	EGFP	2	5	114	unfound	1	TRUE	3	1503.24	2218.79	2506.1	3677.1	3189.31	NA	NA	NA	NA	NA
C01	7	C01-7	EGFP	1	7	164	unfound	1	TRUE	1	1505.67	5649.73	6131.41	7984.23	9545.26	4772.22	5532.87	NA	NA	NA
B01	20	B01-20	EGFP	1	10	232	NA	0	FALSE	1	1507.25	4363.66	5860.44	6718.82	8103.01	8165.79	7125.18	12528.5	945.811	855.042
C01	14	C01-14	EGFP	1	10	232	NA	0	FALSE	1	1507.76	3973.35	4999.38	6928.72	6633.06	5852.21	6211.19	5506.43	4154.16	3951.52
H01	37	H01-37	EGFP	1	8	188	unfound	1	TRUE	1	1508.69	3874.49	5439.67	6481.89	7029.24	5367.85	7127.86	8888.91	NA	NA
B01	24	B01-24	EGFP	1	2	43	unfound	1	TRUE	1	1509.09	2609.52	NA	NA	NA	NA	NA	NA	NA	NA
C02	10	C02-10	EGFP	2	8	188	unfound	1	TRUE	1	1510.22	4117.56	5244.4	6559.63	6204.9	5518.95	6071.31	430.574	NA	NA
G01	24	G01-24	EGFP	1	7	164	unfound	1	TRUE	1	1512.54	4873.64	6473.76	8170.29	8621.45	7776.68	9673.95	NA	NA	NA
F02	1	F02-1	EGFP	2	1	21	unfound	1	TRUE	1	1517.56	NA	NA	NA	NA	NA	NA	NA	NA	NA
F01	12	F01-12	EGFP	1	1	21	unfound	1	TRUE	1	1520.23	NA	NA	NA	NA	NA	NA	NA	NA	NA
E01	12	E01-12	EGFP	1	7	161	unfound	1	TRUE	3	1522.42	2089.29	2518.62	3079.7	4565.24	3561.36	3292.01	NA	NA	NA
B02	8	B02-8	EGFP	2	10	232	NA	0	FALSE	1	1531.33	1694.18	2069.22	1917.86	1355.3	1863.6	1908.59	474.092	741.622	2534.96
H01	3	H01-3	EGFP	1	2	41	unfound	1	TRUE	3	1532.99	2585.6	NA	NA	NA	NA	NA	NA	NA	NA
H01	10	H01-10	EGFP	1	7	161	unfound	1	TRUE	3	1534.17	3003.83	2816.46	4072.59	4838	4809.26	6291.51	NA	NA	NA
G02	26	G02-26	EGFP	2	5	116	unfound	1	TRUE	1	1538.93	7453	5246.49	5578.55	7844.51	NA	NA	NA	NA	NA
C01	4	C01-4	EGFP	1	2	41	unfound	1	TRUE	3	1539.83	2013.47	NA	NA	NA	NA	NA	NA	NA	NA
C01	19	C01-19	EGFP	1	1	21	unfound	1	TRUE	1	1543.2	NA	NA	NA	NA	NA	NA	NA	NA	NA
G02	1	G02-1	EGFP	2	2	43	unfound	1	TRUE	1	1545.21	5091.98	NA	NA	NA	NA	NA	NA	NA	NA
C02	11	C02-11	EGFP	2	5	116	unfound	1	TRUE	1	1548.77	2374.01	3255.58	3248.44	3638.85	NA	NA	NA	NA	NA
D01	22	D01-22	EGFP	1	1	21	unfound	1	TRUE	1	1548.8	NA	NA	NA	NA	NA	NA	NA	NA	NA
F01	26	F01-26	EGFP	1	8	188	unfound	1	TRUE	1	1558.86	5465.56	6675.44	8993.83	8003.8	7498.23	7931.96	5846.06	NA	NA
F02	5	F02-5	EGFP	2	7	164	unfound	1	TRUE	1	1561.65	4232.65	5081.1	5225.78	7325.42	5885.67	4820.14	NA	NA	NA
G01	15	G01-15	EGFP	1	8	188	unfound	1	TRUE	1	1561.97	5078.19	6693.21	8672.58	8922.29	7011.58	7209.78	4404.02	NA	NA
D01	8	D01-8	EGFP	1	10	232	NA	0	FALSE	1	1563.15	4825.09	5526.3	6737	5421.42	4484.99	4452.96	3767.94	3747.33	3642.98
C01	16	C01-16	EGFP	1	10	232	NA	0	FALSE	1	1564.32	2938.14	2900.23	3972.69	3553.02	2552.12	2186.17	2409.36	2488.13	3831.94
H01	6	H01-6	EGFP	1	5	114	unfound	1	TRUE	3	1564.55	2427.68	2904.11	4172.32	5161.42	NA	NA	NA	NA	NA
G01	32	G01-32	EGFP	1	8	188	unfound	1	TRUE	1	1566.52	4827.13	5864.83	7304.37	7628.52	5674.36	5321.09	4155.84	NA	NA
E02	10	E02-10	EGFP	2	9	217	unfound	1	TRUE	1	1567.16	4873.32	5938.57	6965.65	7874.9	7101.44	5612	4363.74	5000.72	NA
A01	3	A01-3	EGFP	1	4	90	unfound	1	TRUE	3	1568.82	2386.84	3052.2	3946.3	NA	NA	NA	NA	NA	NA
H01	17	H01-17	EGFP	1	1	21	unfound	1	TRUE	3	1574.2	NA	NA	NA	NA	NA	NA	NA	NA	NA
F01	19	F01-19	EGFP	1	10	232	NA	0	FALSE	1	1585.16	5069.2	7002.22	9338.17	7565.96	5979	5561.15	4525.97	3227.71	5013.91
D02	12	D02-12	EGFP	2	1	21	unfound	1	TRUE	1	1585.46	NA	NA	NA	NA	NA	NA	NA	NA	NA
A01	32	A01-32	EGFP	1	3	66	unfound	1	TRUE	1	1585.59	2936.07	2456.4	NA	NA	NA	NA	NA	NA	NA
C02	17	C02-17	EGFP	2	7	164	unfound	1	TRUE	1	1585.87	5653.89	7915.47	10860.1	11143.1	9389.49	9495.78	NA	NA	NA
H01	2	H01-2	EGFP	1	2	41	unfound	1	TRUE	3	1586.37	2510.81	NA	NA	NA	NA	NA	NA	NA	NA
B01	16	B01-16	EGFP	1	1	21	unfound	1	TRUE	1	1594.15	NA	NA	NA	NA	NA	NA	NA	NA	NA
H02	22	H02-22	EGFP	2	1	21	unfound	1	TRUE	1	1595.86	NA	NA	NA	NA	NA	NA	NA	NA	NA
A02	32	A02-32	EGFP	2	2	43	unfound	1	TRUE	1	1599.27	3577.7	NA	NA	NA	NA	NA	NA	NA	NA
B02	1	B02-1	EGFP	2	4	97	unfound	1	TRUE	1	1599.75	3049.36	3888.95	2484.71	NA	NA	NA	NA	NA	NA
B01	29	B01-29	EGFP	1	10	232	NA	0	FALSE	1	1602.72	3434.53	3978.14	5006.32	5993.13	5809.3	6335.84	5470.63	4661.41	4719.77
G01	25	G01-25	EGFP	1	7	164	unfound	1	TRUE	1	1604.64	5159.63	5806.42	7129.64	8304.1	7686.93	8758.21	NA	NA	NA
C01	20	C01-20	EGFP	1	1	21	unfound	1	TRUE	1	1606.46	NA	NA	NA	NA	NA	NA	NA	NA	NA
D01	25	D01-25	EGFP	1	10	232	NA	0	FALSE	1	1608.27	3982.58	5585.76	8440.93	7966.28	5859.4	7372.16	6351.95	6021.66	5900.2
B01	30	B01-30	EGFP	1	1	21	unfound	1	TRUE	1	1610.56	NA	NA	NA	NA	NA	NA	NA	NA	NA
B01	8	B01-8	EGFP	1	6	141	unfound	1	TRUE	1	1612.31	4067.38	3540.14	5880.49	5992.79	3488.25	NA	NA	NA	NA
G02	22	G02-22	EGFP	2	10	232	NA	0	FALSE	1	1629.15	4190.35	5384.7	7185.25	9736.72	8047.18	11130	11015.2	10822.7	10757.1
A02	38	A02-38	EGFP	2	1	21	unfound	1	TRUE	1	1631.72	NA	NA	NA	NA	NA	NA	NA	NA	NA
B01	21	B01-21	EGFP	1	1	21	unfound	1	TRUE	1	1643.38	NA	NA	NA	NA	NA	NA	NA	NA	NA
A01	12	A01-12	EGFP	1	1	21	unfound	1	TRUE	1	1654.52	NA	NA	NA	NA	NA	NA	NA	NA	NA
F02	10	F02-10	EGFP	2	1	21	unfound	1	TRUE	1	1657.74	NA	NA	NA	NA	NA	NA	NA	NA	NA
G01	27	G01-27	EGFP	1	6	141	unfound	1	TRUE	1	1663.92	5296.96	6021.45	9041.58	10364.4	8287.56	NA	NA	NA	NA
D01	27	D01-27	EGFP	1	10	232	NA	0	FALSE	1	1664.94	5685.15	4711.62	7732.59	5629.08	5564.64	5377.56	5025.74	4812.03	4370.84
H02	6	H02-6	EGFP	2	7	161	unfound	1	TRUE	3	1667.29	2642.83	3784.1	4939.41	5138.41	5032.11	2365.02	NA	NA	NA
B01	25	B01-25	EGFP	1	3	66	unfound	1	TRUE	1	1669.25	3335.47	3689.04	NA	NA	NA	NA	NA	NA	NA
G01	10	G01-10	EGFP	1	8	188	unfound	1	TRUE	1	1680.57	4174.22	5778.56	7562.9	8842.61	7539.75	8238.36	5951.73	NA	NA
F02	28	F02-28	EGFP	2	6	141	unfound	1	TRUE	1	1683.26	4139.27	3512.89	4313.85	6062.14	4643.81	NA	NA	NA	NA
C01	17	C01-17	EGFP	1	1	21	unfound	1	TRUE	1	1686.29	NA	NA	NA	NA	NA	NA	NA	NA	NA
A02	41	A02-41	EGFP	2	10	232	NA	0	FALSE	1	1686.9	3046.51	4545.03	7337.87	7998.2	8685.03	10100.6	9134.7	8738.09	7736.76
C02	14	C02-14	EGFP	2	6	141	unfound	1	TRUE	1	1694.38	5595.44	7326.76	8115.51	7636.97	6351.59	NA	NA	NA	NA
F01	22	F01-22	EGFP	1	8	188	unfound	1	TRUE	1	1701.46	4638.48	6528.15	11163.2	8315.71	7452.81	7917.71	5116.22	NA	NA
C02	13	C02-13	EGFP	2	6	141	unfound	1	TRUE	1	1703.7	4534.28	5331.15	7211.97	8776.36	7293.08	NA	NA	NA	NA
H01	18	H01-18	EGFP	1	1	21	unfound	1	TRUE	3	1712.3	NA	NA	NA	NA	NA	NA	NA	NA	NA
H01	1	H01-1	EGFP	1	2	41	unfound	1	TRUE	3	1714.74	2283.59	NA	NA	NA	NA	NA	NA	NA	NA
E02	17	E02-17	EGFP	2	1	21	unfound	1	TRUE	1	1723.43	NA	NA	NA	NA	NA	NA	NA	NA	NA
H02	14	H02-14	EGFP	2	10	232	NA	0	FALSE	1	1726.58	3319.56	2655.78	3639.54	3235.25	3296.52	1176.81	1089.42	1215.62	1328.23
F01	11	F01-11	EGFP	1	7	164	unfound	1	TRUE	1	1728.35	5262.05	6643.42	7861.41	6253.81	5568.19	3391.41	NA	NA	NA
D02	18	D02-18	EGFP	2	5	116	unfound	1	TRUE	1	1734.89	4658.46	5818.83	10179.6	12923.7	NA	NA	NA	NA	NA
H01	39	H01-39	EGFP	1	1	21	unfound	1	TRUE	1	1738.56	NA	NA	NA	NA	NA	NA	NA	NA	NA
A02	42	A02-42	EGFP	2	1	21	unfound	1	TRUE	1	1738.78	NA	NA	NA	NA	NA	NA	NA	NA	NA
G01	5	G01-5	EGFP	1	6	141	unfound	1	TRUE	1	1741.73	5246.32	7255.67	11069.2	12328	9789.19	NA	NA	NA	NA
F02	12	F02-12	EGFP	2	1	21	unfound	1	TRUE	1	1753.31	NA	NA	NA	NA	NA	NA	NA	NA	NA
D01	33	D01-33	EGFP	1	1	21	unfound	1	TRUE	1	1760.34	NA	NA	NA	NA	NA	NA	NA	NA	NA
H02	10	H02-10	EGFP	2	5	116	unfound	1	TRUE	1	1770.66	3447.04	4271.3	5370.35	4075.25	NA	NA	NA	NA	NA
D01	12	D01-12	EGFP	1	1	21	unfound	1	TRUE	1	1772.59	NA	NA	NA	NA	NA	NA	NA	NA	NA
E01	4	E01-4	EGFP	1	1	21	unfound	1	TRUE	1	1776.64	NA	NA	NA	NA	NA	NA	NA	NA	NA
F02	17	F02-17	EGFP	2	7	164	unfound	1	TRUE	1	1776.67	5189.28	6415.2	9065.09	12820.7	9834.41	9485.52	NA	NA	NA
D01	39	D01-39	EGFP	1	1	21	unfound	1	TRUE	1	1780.56	NA	NA	NA	NA	NA	NA	NA	NA	NA
A02	18	A02-18	EGFP	2	2	43	unfound	1	TRUE	1	1787.98	3576.09	NA	NA	NA	NA	NA	NA	NA	NA
B01	12	B01-12	EGFP	1	10	232	NA	0	FALSE	1	1795.46	4257.22	5302.9	7275.15	8386.17	6595.57	7143.52	4993.63	4198.84	3662.48
B01	26	B01-26	EGFP	1	10	232	NA	0	FALSE	1	1796.29	4826.63	6431.64	8658.37	10003.9	7878.77	7111.59	5713.88	4790.31	4441.76
F02	29	F02-29	EGFP	2	10	232	NA	0	FALSE	1	1796.48	6125.42	6852.21	8881.41	10165.6	9275.91	9897.01	8624.68	6329.4	5855.44
H02	27	H02-27	EGFP	2	8	188	unfound	1	TRUE	1	1797.47	5179.11	5744.23	10575.9	8916.36	7065.55	8181.79	6847.6	NA	NA
H01	43	H01-43	EGFP	1	1	21	unfound	1	TRUE	1	1800.14	NA	NA	NA	NA	NA	NA	NA	NA	NA
A01	7	A01-7	EGFP	1	1	21	unfound	1	TRUE	1	1802.17	NA	NA	NA	NA	NA	NA	NA	NA	NA
D02	8	D02-8	EGFP	2	3	66	unfound	1	TRUE	1	1804.19	4091.75	3087.7	NA	NA	NA	NA	NA	NA	NA
H02	23	H02-23	EGFP	2	10	232	NA	0	FALSE	1	1809.55	6120.84	7910.61	11645.9	10265.8	8784.32	9476.01	7482.45	6478.22	6151.53
B01	19	B01-19	EGFP	1	1	21	unfound	1	TRUE	1	1810.47	NA	NA	NA	NA	NA	NA	NA	NA	NA
B01	18	B01-18	EGFP	1	8	188	unfound	1	TRUE	1	1811.25	4678.68	4808.48	5982.16	7148.82	4302.98	5591.9	905.784	NA	NA
E02	11	E02-11	EGFP	2	1	21	unfound	1	TRUE	1	1812.44	NA	NA	NA	NA	NA	NA	NA	NA	NA
D02	19	D02-19	EGFP	2	10	232	NA	0	FALSE	1	1813.08	6929.33	8555.72	12174.5	14976.1	11993.8	10070.5	6756.1	6419.18	6557.32
H01	38	H01-38	EGFP	1	2	43	unfound	1	TRUE	1	1821.26	3900.1	NA	NA	NA	NA	NA	NA	NA	NA
D02	23	D02-23	EGFP	2	1	21	unfound	1	TRUE	1	1822.04	NA	NA	NA	NA	NA	NA	NA	NA	NA
B01	35	B01-35	EGFP	1	2	43	unfound	1	TRUE	1	1822.57	3327.17	NA	NA	NA	NA	NA	NA	NA	NA
H01	32	H01-32	EGFP	1	10	232	NA	0	FALSE	1	1829.55	5970.5	8566.34	9642.15	8721.88	6202.58	8174.36	7708.9	6274.59	8726.88
H01	41	H01-41	EGFP	1	6	141	unfound	1	TRUE	1	1834.56	7636.39	8552.97	11001.8	8475	5918.43	NA	NA	NA	NA
G02	4	G02-4	EGFP	2	6	141	unfound	1	TRUE	1	1839.59	6008.59	7502.41	10184.5	11854.9	12399.7	NA	NA	NA	NA
F02	13	F02-13	EGFP	2	1	21	unfound	1	TRUE	1	1843.16	NA	NA	NA	NA	NA	NA	NA	NA	NA
E01	23	E01-23	EGFP	1	6	141	unfound	1	TRUE	1	1848.76	3426.57	3164.63	3470.1	4478.62	3195.51	NA	NA	NA	NA
A02	23	A02-23	EGFP	2	1	21	unfound	1	TRUE	1	1851.21	NA	NA	NA	NA	NA	NA	NA	NA	NA
D01	35	D01-35	EGFP	1	1	21	unfound	1	TRUE	1	1852.41	NA	NA	NA	NA	NA	NA	NA	NA	NA
B02	22	B02-22	EGFP	2	10	232	NA	0	FALSE	1	1855.06	5004.89	5866.49	8092.52	5519.04	4366.37	4351.15	4454.31	4108.01	3665
D02	14	D02-14	EGFP	2	1	21	unfound	1	TRUE	1	1862.1	NA	NA	NA	NA	NA	NA	NA	NA	NA
C02	22	C02-22	EGFP	2	1	21	unfound	1	TRUE	1	1866.39	NA	NA	NA	NA	NA	NA	NA	NA	NA
A01	26	A01-26	EGFP	1	10	232	NA	0	FALSE	1	1877.31	4575.84	5984.72	7917.39	9144.38	9389.34	11288.3	10609.1	10769.4	8936.3
C02	12	C02-12	EGFP	2	1	21	unfound	1	TRUE	1	1881.04	NA	NA	NA	NA	NA	NA	NA	NA	NA
E01	19	E01-19	EGFP	1	10	232	NA	0	FALSE	1	1883.05	6314.4	7520.21	11205	12730.7	9296.85	9697.96	7893.76	8218.14	8562.77
F01	9	F01-9	EGFP	1	3	66	unfound	1	TRUE	1	1884.21	5371.8	6581.6	NA	NA	NA	NA	NA	NA	NA
D02	16	D02-16	EGFP	2	1	21	unfound	1	TRUE	1	1888.86	NA	NA	NA	NA	NA	NA	NA	NA	NA
H01	33	H01-33	EGFP	1	8	188	unfound	1	TRUE	1	1899.34	5027.4	7122.1	10277.3	9557.06	7655.37	9006.38	7683.89	NA	NA
D01	11	D01-11	EGFP	1	9	217	unfound	1	TRUE	1	1901.08	6151.74	7263.89	8222.25	7146.13	6107.07	7212.18	1651.51	1472.83	NA
D01	9	D01-9	EGFP	1	1	21	unfound	1	TRUE	1	1902.24	NA	NA	NA	NA	NA	NA	NA	NA	NA
A02	21	A02-21	EGFP	2	2	43	unfound	1	TRUE	1	1903.33	5887.67	NA	NA	NA	NA	NA	NA	NA	NA
H02	32	H02-32	EGFP	2	1	21	unfound	1	TRUE	1	1907.31	NA	NA	NA	NA	NA	NA	NA	NA	NA
A02	22	A02-22	EGFP	2	10	232	NA	0	FALSE	1	1908.36	4841.91	5706.64	7525.53	8652.64	9651.04	11797.9	13687.3	10759.5	9670.22
G01	23	G01-23	EGFP	1	2	43	unfound	1	TRUE	1	1912.71	3848.39	NA	NA	NA	NA	NA	NA	NA	NA
F02	24	F02-24	EGFP	2	7	164	unfound	1	TRUE	1	1914.36	6377.11	7375.7	10008.8	11324.4	11078	11751.5	NA	NA	NA
E02	15	E02-15	EGFP	2	7	164	unfound	1	TRUE	1	1926.54	3588.73	3344.28	4318.24	5675.12	4931.6	6593.31	NA	NA	NA
E02	9	E02-9	EGFP	2	2	43	unfound	1	TRUE	1	1926.96	3984.82	NA	NA	NA	NA	NA	NA	NA	NA
B02	5	B02-5	EGFP	2	8	188	unfound	1	TRUE	1	1930.63	4485.41	4627.78	5304.11	3591.25	4614.13	4450.35	4104.68	NA	NA
D01	10	D01-10	EGFP	1	9	217	unfound	1	TRUE	1	1952.95	3794.52	5079.31	7496.08	6348.57	5866.24	5874.4	5009.48	4465.74	NA
A02	35	A02-35	EGFP	2	8	188	unfound	1	TRUE	1	1961.74	4502.1	6934.85	11113.4	13268.4	13399	17042.2	19924.5	NA	NA
C02	7	C02-7	EGFP	2	7	164	unfound	1	TRUE	1	1969.45	3913.55	4248.38	5345.83	4726.31	4793.79	5013.07	NA	NA	NA
D02	22	D02-22	EGFP	2	2	43	unfound	1	TRUE	1	1977.26	2287.55	NA	NA	NA	NA	NA	NA	NA	NA
H01	34	H01-34	EGFP	1	3	66	unfound	1	TRUE	1	1977.4	7441.13	7306.25	NA	NA	NA	NA	NA	NA	NA
E02	4	E02-4	EGFP	2	7	164	unfound	1	TRUE	1	1979.88	5397.08	5842.37	6441.37	7206.13	7542.93	1561.72	NA	NA	NA
F02	27	F02-27	EGFP	2	10	232	NA	0	FALSE	1	1987.44	6992.78	7800.58	9311.94	11222.6	10582.7	11104.6	9391.87	1323.82	1198.46
C02	8	C02-8	EGFP	2	7	164	unfound	1	TRUE	1	1991.84	3579.45	4020.73	5470.03	6019.88	5193.68	4804.65	NA	NA	NA
B01	5	B01-5	EGFP	1	1	21	unfound	1	TRUE	1	1994.99	NA	NA	NA	NA	NA	NA	NA	NA	NA
F02	20	F02-20	EGFP	2	10	232	NA	0	FALSE	1	1995.77	6232.71	7060.67	9209.78	10843.2	9333.3	5713.53	3085.07	2685.4	2823.29
E02	5	E02-5	EGFP	2	1	21	unfound	1	TRUE	1	1998.68	NA	NA	NA	NA	NA	NA	NA	NA	NA
F02	11	F02-11	EGFP	2	2	43	unfound	1	TRUE	1	2000.43	6905.54	NA	NA	NA	NA	NA	NA	NA	NA
F02	31	F02-31	EGFP	2	1	21	unfound	1	TRUE	1	2003.09	NA	NA	NA	NA	NA	NA	NA	NA	NA
F01	23	F01-23	EGFP	1	5	116	unfound	1	TRUE	1	2008.06	3607.03	3324.51	4560.99	2850.36	NA	NA	NA	NA	NA
B01	10	B01-10	EGFP	1	6	141	unfound	1	TRUE	1	2016.41	5092.66	3242.2	6465.63	6916.07	6931.99	NA	NA	NA	NA
F02	16	F02-16	EGFP	2	10	232	NA	0	FALSE	1	2025.66	12123.4	12566.3	14110.3	13897.7	15447.7	14411	9007.21	1184.81	1154.91
G02	20	G02-20	EGFP	2	3	66	unfound	1	TRUE	1	2028.96	4048.94	4001.78	NA	NA	NA	NA	NA	NA	NA
F02	25	F02-25	EGFP	2	1	21	unfound	1	TRUE	1	2029.84	NA	NA	NA	NA	NA	NA	NA	NA	NA
H02	9	H02-9	EGFP	2	7	164	unfound	1	TRUE	1	2034.89	4539.76	6164.8	8790.07	7792.4	6761.39	6839.73	NA	NA	NA
G02	13	G02-13	EGFP	2	1	21	unfound	1	TRUE	1	2041.21	NA	NA	NA	NA	NA	NA	NA	NA	NA
B01	15	B01-15	EGFP	1	7	164	unfound	1	TRUE	1	2044.2	4679.68	4077.72	6518	6571.66	6302.79	6179.74	NA	NA	NA
A01	1	A01-1	EGFP	1	8	188	unfound	1	TRUE	1	2048.91	5043.07	6308.76	7878.65	8036.57	10577.1	10554.1	1667.59	NA	NA
A02	33	A02-33	EGFP	2	10	232	NA	0	FALSE	1	2058.29	3803.46	5211.39	6178.94	6479.95	6508.17	7609.32	7772.99	8141.61	8241.49
G01	8	G01-8	EGFP	1	10	232	NA	0	FALSE	1	2061.97	5647.32	7041.47	9219.35	9355.3	7756.6	9065.12	6080.8	9204.6	9239.2
D01	18	D01-18	EGFP	1	3	66	unfound	1	TRUE	1	2064.28	4228.07	3408.97	NA	NA	NA	NA	NA	NA	NA
D02	1	D02-1	EGFP	2	1	21	unfound	1	TRUE	1	2081.06	NA	NA	NA	NA	NA	NA	NA	NA	NA
D01	16	D01-16	EGFP	1	3	66	unfound	1	TRUE	1	2095.93	4297.86	5018.67	NA	NA	NA	NA	NA	NA	NA
F02	18	F02-18	EGFP	2	6	141	unfound	1	TRUE	1	2096.88	6080.83	7228.27	9719.07	13768.8	14741.9	NA	NA	NA	NA
E02	2	E02-2	EGFP	2	5	116	unfound	1	TRUE	1	2099.95	5636.14	6824.35	8881.9	12118.9	NA	NA	NA	NA	NA
D02	5	D02-5	EGFP	2	1	21	unfound	1	TRUE	1	2105.65	NA	NA	NA	NA	NA	NA	NA	NA	NA
B02	16	B02-16	EGFP	2	2	43	unfound	1	TRUE	1	2111.55	6675.81	NA	NA	NA	NA	NA	NA	NA	NA
A02	7	A02-7	EGFP	2	2	43	unfound	1	TRUE	1	2112.19	7047.85	NA	NA	NA	NA	NA	NA	NA	NA
H02	20	H02-20	EGFP	2	1	21	unfound	1	TRUE	1	2121.72	NA	NA	NA	NA	NA	NA	NA	NA	NA
A01	17	A01-17	EGFP	1	1	21	unfound	1	TRUE	1	2132.38	NA	NA	NA	NA	NA	NA	NA	NA	NA
F02	4	F02-4	EGFP	2	6	141	unfound	1	TRUE	1	2134.39	6608.42	2702.74	6520.1	7639.42	3381.96	NA	NA	NA	NA
C01	6	C01-6	EGFP	1	3	66	unfound	1	TRUE	1	2138.33	2981.73	2783.72	NA	NA	NA	NA	NA	NA	NA
B02	3	B02-3	EGFP	2	8	188	unfound	1	TRUE	1	2139.24	4627.03	5255.34	6864.02	4206.27	3755.77	3853.82	4028.11	NA	NA
G01	9	G01-9	EGFP	1	6	141	unfound	1	TRUE	1	2153.99	4131.18	4203.49	4748.09	5310.04	1678.78	NA	NA	NA	NA
F01	1	F01-1	EGFP	1	3	66	unfound	1	TRUE	1	2154.27	3960	5141.79	NA	NA	NA	NA	NA	NA	NA
H01	23	H01-23	EGFP	1	2	43	unfound	1	TRUE	1	2154.49	3168.5	NA	NA	NA	NA	NA	NA	NA	NA
H02	16	H02-16	EGFP	2	1	21	unfound	1	TRUE	1	2160.37	NA	NA	NA	NA	NA	NA	NA	NA	NA
C02	20	C02-20	EGFP	2	8	188	unfound	1	TRUE	1	2161.08	5647.36	7650.75	10892.5	11507.2	8659.59	7144.85	5867.12	NA	NA
H01	21	H01-21	EGFP	1	1	21	unfound	1	TRUE	1	2161.57	NA	NA	NA	NA	NA	NA	NA	NA	NA
H02	21	H02-21	EGFP	2	1	21	unfound	1	TRUE	1	2167.14	NA	NA	NA	NA	NA	NA	NA	NA	NA
C02	19	C02-19	EGFP	2	8	188	unfound	1	TRUE	1	2174.33	6510.09	7880.42	9061.13	9688.47	6676.52	5089.22	877.038	NA	NA
F02	19	F02-19	EGFP	2	4	97	unfound	1	TRUE	1	2188.4	7242.3	7317.84	8660.31	NA	NA	NA	NA	NA	NA
H01	12	H01-12	EGFP	1	10	232	NA	0	FALSE	1	2191.41	6274.41	8258.62	10366.9	9675.49	7317.63	8185.66	6822.92	6357.78	8689.19
C02	1	C02-1	EGFP	2	5	116	unfound	1	TRUE	1	2198.8	5529.22	6742.69	9123.63	8125.01	NA	NA	NA	NA	NA
H02	13	H02-13	EGFP	2	10	232	NA	0	FALSE	1	2203	5771.48	6549.64	7462.36	4607.21	3633.51	3671.63	2668.86	2615.43	2159.8
H01	31	H01-31	EGFP	1	5	116	unfound	1	TRUE	1	2204.04	7346.39	7815.4	10418	7362.29	NA	NA	NA	NA	NA
A01	11	A01-11	EGFP	1	1	21	unfound	1	TRUE	1	2206.91	NA	NA	NA	NA	NA	NA	NA	NA	NA
B01	13	B01-13	EGFP	1	7	164	unfound	1	TRUE	1	2228.77	5405.44	6716.46	8953.57	10647.9	8929.55	9498.16	NA	NA	NA
B01	23	B01-23	EGFP	1	10	232	NA	0	FALSE	1	2241.3	6557.46	6287.41	9795.91	11038	9612.26	8446.24	5149.98	7007.67	6072.58
C01	12	C01-12	EGFP	1	7	164	unfound	1	TRUE	1	2241.6	4697.26	5205.19	7482.84	6857.76	5459.22	4965.67	NA	NA	NA
B02	18	B02-18	EGFP	2	10	232	NA	0	FALSE	1	2244.61	5057.55	6736.97	8550.72	7454.07	5728.53	6823.75	6082.09	9304.47	9083.85
F01	18	F01-18	EGFP	1	2	43	unfound	1	TRUE	1	2245.3	6920.75	NA	NA	NA	NA	NA	NA	NA	NA
C02	27	C02-27	EGFP	2	1	21	unfound	1	TRUE	1	2250.77	NA	NA	NA	NA	NA	NA	NA	NA	NA
B01	1	B01-1	EGFP	1	3	66	unfound	1	TRUE	1	2253.26	2502.77	2525.86	NA	NA	NA	NA	NA	NA	NA
G02	11	G02-11	EGFP	2	2	43	unfound	1	TRUE	1	2258.29	3973.36	NA	NA	NA	NA	NA	NA	NA	NA
H02	17	H02-17	EGFP	2	2	43	unfound	1	TRUE	1	2260.15	5634.51	NA	NA	NA	NA	NA	NA	NA	NA
H01	14	H01-14	EGFP	1	5	116	unfound	1	TRUE	1	2269.81	8400.64	8400.9	10658.6	9675.95	NA	NA	NA	NA	NA
H02	11	H02-11	EGFP	2	10	232	NA	0	FALSE	1	2275.34	4467.46	6280.73	8083.46	6450.38	5647.33	6102.6	5411.68	5136.57	4809.19
B01	22	B01-22	EGFP	1	2	43	unfound	1	TRUE	1	2278.37	3567.49	NA	NA	NA	NA	NA	NA	NA	NA
G01	2	G01-2	EGFP	1	7	164	unfound	1	TRUE	1	2279.87	5747.07	6471.07	8632.63	10452.2	7899.53	8304.98	NA	NA	NA
F01	16	F01-16	EGFP	1	4	97	unfound	1	TRUE	1	2289.09	3464.73	3117.48	3603.5	NA	NA	NA	NA	NA	NA
E01	9	E01-9	EGFP	1	1	21	unfound	1	TRUE	1	2291.81	NA	NA	NA	NA	NA	NA	NA	NA	NA
G02	10	G02-10	EGFP	2	10	232	NA	0	FALSE	1	2294.47	6237.9	7446.18	11924	16956.4	15119.4	12209.8	7145.9	2266.15	1676.21
A02	13	A02-13	EGFP	2	1	21	unfound	1	TRUE	1	2296.92	NA	NA	NA	NA	NA	NA	NA	NA	NA
H02	15	H02-15	EGFP	2	2	43	unfound	1	TRUE	1	2299.94	4873.85	NA	NA	NA	NA	NA	NA	NA	NA
E01	16	E01-16	EGFP	1	10	232	NA	0	FALSE	1	2303.83	5317.92	6690.07	8307.71	10390.6	10342.8	12457.6	10638.8	9900.58	9525.16
E01	20	E01-20	EGFP	1	6	141	unfound	1	TRUE	1	2323.17	4619.22	4159.35	5166.03	5830.32	3913.25	NA	NA	NA	NA
A02	14	A02-14	EGFP	2	10	232	NA	0	FALSE	1	2327.61	6301.57	7173.54	8117.58	8449.17	5989.47	5698.48	4849.62	4551.52	5425.61
F01	24	F01-24	EGFP	1	1	21	unfound	1	TRUE	1	2327.61	NA	NA	NA	NA	NA	NA	NA	NA	NA
G02	14	G02-14	EGFP	2	2	43	unfound	1	TRUE	1	2331.55	4553.66	NA	NA	NA	NA	NA	NA	NA	NA
A02	20	A02-20	EGFP	2	10	232	NA	0	FALSE	1	2339.13	5589.97	6558.27	8544.16	10080.7	11528.2	12020.9	12348.4	11228.2	9927.16
A02	17	A02-17	EGFP	2	2	43	unfound	1	TRUE	1	2343.36	6978.54	NA	NA	NA	NA	NA	NA	NA	NA
A02	19	A02-19	EGFP	2	1	21	unfound	1	TRUE	1	2352.77	NA	NA	NA	NA	NA	NA	NA	NA	NA
F01	6	F01-6	EGFP	1	10	232	NA	0	FALSE	1	2369.49	5923.89	7197.82	8307.81	6802.63	6331.7	7252.47	6061.59	4481.61	3922.32
C02	2	C02-2	EGFP	2	6	141	unfound	1	TRUE	1	2378.14	6379.47	9280.57	9067.28	9105.67	9368.25	NA	NA	NA	NA
C01	22	C01-22	EGFP	1	2	43	unfound	1	TRUE	1	2382.26	2776.47	NA	NA	NA	NA	NA	NA	NA	NA
E01	1	E01-1	EGFP	1	1	21	unfound	1	TRUE	1	2389.54	NA	NA	NA	NA	NA	NA	NA	NA	NA
E01	17	E01-17	EGFP	1	10	232	NA	0	FALSE	1	2392.73	6339.23	7479.39	7551.26	9000.36	6391.92	6809.62	5743.11	5528.96	5554.45
E01	13	E01-13	EGFP	1	5	116	unfound	1	TRUE	1	2395.18	5837.34	7578.49	9592.43	10510.2	NA	NA	NA	NA	NA
C01	9	C01-9	EGFP	1	1	21	unfound	1	TRUE	1	2401.31	NA	NA	NA	NA	NA	NA	NA	NA	NA
F01	3	F01-3	EGFP	1	7	164	unfound	1	TRUE	1	2401.49	6921.13	7529.51	9548.86	6929.73	5624	6151.8	NA	NA	NA
A02	24	A02-24	EGFP	2	8	188	unfound	1	TRUE	1	2408.4	7383.31	9355.11	14273.8	19097.3	12251	14515.2	14506.1	NA	NA
G02	9	G02-9	EGFP	2	1	21	unfound	1	TRUE	1	2411.54	NA	NA	NA	NA	NA	NA	NA	NA	NA
C01	4	C01-4	EGFP	1	3	66	unfound	1	TRUE	1	2411.88	4917.91	6783.01	NA	NA	NA	NA	NA	NA	NA
E02	1	E02-1	EGFP	2	3	66	unfound	1	TRUE	1	2412.08	5583.84	6743.05	NA	NA	NA	NA	NA	NA	NA
G01	12	G01-12	EGFP	1	1	21	unfound	1	TRUE	1	2430.14	NA	NA	NA	NA	NA	NA	NA	NA	NA
E01	22	E01-22	EGFP	1	1	21	unfound	1	TRUE	1	2434.55	NA	NA	NA	NA	NA	NA	NA	NA	NA
G02	18	G02-18	EGFP	2	2	43	unfound	1	TRUE	1	2435.63	4604.65	NA	NA	NA	NA	NA	NA	NA	NA
C02	9	C02-9	EGFP	2	6	141	unfound	1	TRUE	1	2454.34	6091.78	7422.92	10291.8	10501.8	8659.96	NA	NA	NA	NA
G01	18	G01-18	EGFP	1	2	43	unfound	1	TRUE	1	2460.78	4441.64	NA	NA	NA	NA	NA	NA	NA	NA
H02	33	H02-33	EGFP	2	1	21	unfound	1	TRUE	1	2464.25	NA	NA	NA	NA	NA	NA	NA	NA	NA
F02	14	F02-14	EGFP	2	8	188	unfound	1	TRUE	1	2465.42	7683.01	8765.32	12196.5	13917.7	14536.8	13722.2	13099.7	NA	NA
H01	36	H01-36	EGFP	1	5	116	unfound	1	TRUE	1	2466.01	5207.54	5970.42	6973.14	5040.99	NA	NA	NA	NA	NA
B01	7	B01-7	EGFP	1	8	188	unfound	1	TRUE	1	2466.73	4448.59	4963.3	6163.44	5955.97	6279.15	5687.07	4748.24	NA	NA
D02	2	D02-2	EGFP	2	6	141	unfound	1	TRUE	1	2466.87	7044.32	6216.04	8099.24	11157.4	11707.2	NA	NA	NA	NA
H01	24	H01-24	EGFP	1	10	232	NA	0	FALSE	1	2469.41	5882.3	8377.68	11462.1	9377.31	6754.27	7150.04	6181.05	5207.59	5392.51
D01	5	D01-5	EGFP	1	10	232	NA	0	FALSE	1	2469.42	4482.2	5278.72	6667.96	6008.76	5431.07	5557.82	4368.69	4233.07	4898.18
A02	31	A02-31	EGFP	2	4	97	unfound	1	TRUE	1	2476.23	6204.46	9763.34	10428.2	NA	NA	NA	NA	NA	NA
F02	21	F02-21	EGFP	2	1	21	unfound	1	TRUE	1	2483.75	NA	NA	NA	NA	NA	NA	NA	NA	NA
H02	6	H02-6	EGFP	2	5	116	unfound	1	TRUE	1	2488.32	4923.16	5973.11	9287.77	7842.31	NA	NA	NA	NA	NA
B02	4	B02-4	EGFP	2	1	21	unfound	1	TRUE	1	2505.39	NA	NA	NA	NA	NA	NA	NA	NA	NA
G02	12	G02-12	EGFP	2	1	21	unfound	1	TRUE	1	2512	NA	NA	NA	NA	NA	NA	NA	NA	NA
H02	12	H02-12	EGFP	2	10	232	NA	0	FALSE	1	2517.51	6109.34	6938.8	9155.73	8257.37	8413.83	8618.78	5796.53	5974.85	5423.53
E02	21	E02-21	EGFP	2	2	43	unfound	1	TRUE	1	2531.12	3456.04	NA	NA	NA	NA	NA	NA	NA	NA
H02	7	H02-7	EGFP	2	2	43	unfound	1	TRUE	1	2538.46	5401.03	NA	NA	NA	NA	NA	NA	NA	NA
D01	2	D01-2	EGFP	1	2	43	unfound	1	TRUE	1	2540.13	5672.58	NA	NA	NA	NA	NA	NA	NA	NA
C01	11	C01-11	EGFP	1	1	21	unfound	1	TRUE	1	2549.52	NA	NA	NA	NA	NA	NA	NA	NA	NA
H02	30	H02-30	EGFP	2	3	66	unfound	1	TRUE	1	2550.68	4769.6	4009.82	NA	NA	NA	NA	NA	NA	NA
H01	5	H01-5	EGFP	1	10	232	NA	0	FALSE	1	2558.34	6288.38	7970.2	10227.9	8071.11	6935.09	7303.58	6373.85	5430.68	5193.67
G01	13	G01-13	EGFP	1	2	43	unfound	1	TRUE	1	2570.67	3334.05	NA	NA	NA	NA	NA	NA	NA	NA
E01	6	E01-6	EGFP	1	6	141	unfound	1	TRUE	1	2571.4	6451.26	7370.36	9735	10097.5	8560.85	NA	NA	NA	NA
B02	12	B02-12	EGFP	2	10	232	NA	0	FALSE	1	2573.9	7452.2	8459.83	11556	7992.18	6729.74	7144.26	6373.51	6879.53	621.143
D01	29	D01-29	EGFP	1	4	97	unfound	1	TRUE	1	2577.49	4670.93	4011.36	4976.77	NA	NA	NA	NA	NA	NA
F02	2	F02-2	EGFP	2	5	116	unfound	1	TRUE	1	2581.37	7074.23	7700.41	11099.5	11182.8	NA	NA	NA	NA	NA
E01	14	E01-14	EGFP	1	8	188	unfound	1	TRUE	1	2596.18	6812.61	7731.45	10698.4	11155.5	8637.11	9068.98	7713.64	NA	NA
F01	13	F01-13	EGFP	1	4	97	unfound	1	TRUE	1	2604.66	6591.03	9007.6	11274.9	NA	NA	NA	NA	NA	NA
D01	14	D01-14	EGFP	1	10	232	NA	0	FALSE	1	2604.76	4386.49	4780.84	6069	4450.62	3365.02	3254.19	3251.39	3368.1	3472.49
F01	2	F01-2	EGFP	1	5	116	unfound	1	TRUE	1	2613.15	6162.2	7437.33	10164.2	5845.69	NA	NA	NA	NA	NA
H01	25	H01-25	EGFP	1	1	21	unfound	1	TRUE	1	2631.07	NA	NA	NA	NA	NA	NA	NA	NA	NA
B01	17	B01-17	EGFP	1	8	188	unfound	1	TRUE	1	2636.34	4502.5	4946.87	6296.05	7433.62	7413.72	5341.6	3914.77	NA	NA
C02	3	C02-3	EGFP	2	10	232	NA	0	FALSE	1	2659.58	5912.9	7137.21	9787.51	7458.25	7005.22	5984.97	1373.73	1089.51	1114.21
E02	7	E02-7	EGFP	2	6	141	unfound	1	TRUE	1	2668.92	6055.07	6392.5	8942.06	10074.9	9653.89	NA	NA	NA	NA
F02	8	F02-8	EGFP	2	6	141	unfound	1	TRUE	1	2687.26	7218.91	7752.4	8773.29	12484.8	10655.3	NA	NA	NA	NA
C02	6	C02-6	EGFP	2	6	141	unfound	1	TRUE	1	2691.25	7334.36	7873.25	10949.2	7505.37	11768.2	NA	NA	NA	NA
G01	7	G01-7	EGFP	1	5	116	unfound	1	TRUE	1	2701.2	6180.33	8165.61	10093.9	12526.9	NA	NA	NA	NA	NA
E01	5	E01-5	EGFP	1	5	116	unfound	1	TRUE	1	2710.2	5170.25	6936.25	9156.75	7034.57	NA	NA	NA	NA	NA
H01	17	H01-17	EGFP	1	6	141	unfound	1	TRUE	1	2720.07	6833.74	7118.8	7624.52	7302.82	6624.08	NA	NA	NA	NA
G02	25	G02-25	EGFP	2	10	232	NA	0	FALSE	1	2728.7	6169.28	6752.14	9195.37	11128.7	11392.7	11015.7	9828.37	8882.27	8219.46
B02	28	B02-28	EGFP	2	1	21	unfound	1	TRUE	1	2730.35	NA	NA	NA	NA	NA	NA	NA	NA	NA
F01	5	F01-5	EGFP	1	1	21	unfound	1	TRUE	1	2739.12	NA	NA	NA	NA	NA	NA	NA	NA	NA
H01	30	H01-30	EGFP	1	1	21	unfound	1	TRUE	1	2742.73	NA	NA	NA	NA	NA	NA	NA	NA	NA
C01	2	C01-2	EGFP	1	1	21	unfound	1	TRUE	1	2752.14	NA	NA	NA	NA	NA	NA	NA	NA	NA
B02	6	B02-6	EGFP	2	2	43	unfound	1	TRUE	1	2754.33	4743.66	NA	NA	NA	NA	NA	NA	NA	NA
A02	34	A02-34	EGFP	2	1	21	unfound	1	TRUE	1	2764.67	NA	NA	NA	NA	NA	NA	NA	NA	NA
B01	11	B01-11	EGFP	1	6	141	unfound	1	TRUE	1	2767.6	3686.67	3413.06	5049.13	6376.64	7124.93	NA	NA	NA	NA
E02	8	E02-8	EGFP	2	1	21	unfound	1	TRUE	1	2786.88	NA	NA	NA	NA	NA	NA	NA	NA	NA
H01	20	H01-20	EGFP	1	8	188	unfound	1	TRUE	1	2791.43	8346.24	9486.35	13223	12124.3	8308.13	9222.52	7761.86	NA	NA
A02	15	A02-15	EGFP	2	10	232	NA	0	FALSE	1	2794.2	5310.66	5972.03	7299.34	9204.07	8045.19	9193.5	8928.57	8540.83	7653.3
C01	1	C01-1	EGFP	1	1	21	unfound	1	TRUE	1	2795.59	NA	NA	NA	NA	NA	NA	NA	NA	NA
F01	7	F01-7	EGFP	1	9	217	unfound	1	TRUE	1	2798.79	6866.8	7323.63	8292.68	7485.91	7914.72	7707.12	4168.92	4992.75	NA
G02	6	G02-6	EGFP	2	6	141	unfound	1	TRUE	1	2799.6	6008.41	7395.13	7707.02	10095.1	9912.58	NA	NA	NA	NA
A02	12	A02-12	EGFP	2	10	232	NA	0	FALSE	1	2812.97	5819.31	6849.71	9503.56	9262.33	10127.1	10181.6	10576	8695.59	7633.7
G01	17	G01-17	EGFP	1	10	232	NA	0	FALSE	1	2813.21	6275.36	6640.47	10699.2	11518	9119.27	7679.71	6323.81	10007.2	10225
H01	19	H01-19	EGFP	1	8	188	unfound	1	TRUE	1	2816.88	6369.67	9279.78	13750.2	13480.4	9254.93	9897.24	9720.76	NA	NA
B01	6	B01-6	EGFP	1	1	21	unfound	1	TRUE	1	2818.35	NA	NA	NA	NA	NA	NA	NA	NA	NA
H01	3	H01-3	EGFP	1	10	232	NA	0	FALSE	1	2843.04	5131.53	5428.85	6892.21	6540.97	5335.92	5678.29	5494.95	5812.03	6809.12
H02	8	H02-8	EGFP	2	2	43	unfound	1	TRUE	1	2873.69	5525.15	NA	NA	NA	NA	NA	NA	NA	NA
G01	4	G01-4	EGFP	1	8	188	unfound	1	TRUE	1	2879.63	6434.24	6792.61	9291.27	9207.33	7254.86	7226.64	4096.83	NA	NA
F01	14	F01-14	EGFP	1	1	21	unfound	1	TRUE	1	2894.15	NA	NA	NA	NA	NA	NA	NA	NA	NA
D01	30	D01-30	EGFP	1	4	97	unfound	1	TRUE	1	2907.8	8074.41	7791.18	6078.24	NA	NA	NA	NA	NA	NA
H01	16	H01-16	EGFP	1	7	164	unfound	1	TRUE	1	2918.73	7328.27	9057.54	13056.5	10660.6	8339.78	7632.46	NA	NA	NA
E02	14	E02-14	EGFP	2	1	21	unfound	1	TRUE	1	2924.92	NA	NA	NA	NA	NA	NA	NA	NA	NA
A02	4	A02-4	EGFP	2	7	164	unfound	1	TRUE	1	2926.5	5824.46	6168.33	7978.82	9087.64	8950.85	5207.89	NA	NA	NA
D01	3	D01-3	EGFP	1	2	43	unfound	1	TRUE	1	2931.43	5172.55	NA	NA	NA	NA	NA	NA	NA	NA
G01	6	G01-6	EGFP	1	1	21	unfound	1	TRUE	1	2932.71	NA	NA	NA	NA	NA	NA	NA	NA	NA
H01	18	H01-18	EGFP	1	7	164	unfound	1	TRUE	1	2934.05	8066.87	10457.5	11433.6	9512.05	7473.5	3369.94	NA	NA	NA
C01	15	C01-15	EGFP	1	2	43	unfound	1	TRUE	1	2939.82	4741.26	NA	NA	NA	NA	NA	NA	NA	NA
H01	27	H01-27	EGFP	1	10	232	NA	0	FALSE	1	2971.42	7402.36	7973.73	11280	9290.48	7481.33	8402.85	7163.66	6478.32	6353.02
F01	4	F01-4	EGFP	1	10	232	NA	0	FALSE	1	2986.66	5029.93	5824.94	7461.04	5782.19	4919.37	5336.06	4171.91	4708.9	4669.05
B01	9	B01-9	EGFP	1	3	66	unfound	1	TRUE	1	2988.87	5969.9	7312.6	NA	NA	NA	NA	NA	NA	NA
B02	21	B02-21	EGFP	2	6	141	unfound	1	TRUE	1	2995.6	6315.01	7653.28	10882.6	6847.15	4880.65	NA	NA	NA	NA
E01	7	E01-7	EGFP	1	5	116	unfound	1	TRUE	1	3004.62	4828.07	6009.09	8014.64	11484.5	NA	NA	NA	NA	NA
C02	4	C02-4	EGFP	2	7	164	unfound	1	TRUE	1	3005.26	7225.57	8379.38	10542.1	11138.8	9330.68	6724.09	NA	NA	NA
B02	37	B02-37	EGFP	2	1	21	unfound	1	TRUE	1	3011.22	NA	NA	NA	NA	NA	NA	NA	NA	NA
B02	7	B02-7	EGFP	2	9	217	unfound	1	TRUE	1	3040.92	4483.61	4942.07	6786.13	4533.38	4154.98	4365.72	4251.88	326.424	NA
D02	6	D02-6	EGFP	2	1	21	unfound	1	TRUE	1	3045.46	NA	NA	NA	NA	NA	NA	NA	NA	NA
A02	28	A02-28	EGFP	2	7	164	unfound	1	TRUE	1	3045.66	6351.86	8342.88	10560.2	13775.9	10680.6	11288.6	NA	NA	NA
B02	9	B02-9	EGFP	2	1	21	unfound	1	TRUE	1	3056.91	NA	NA	NA	NA	NA	NA	NA	NA	NA
G01	3	G01-3	EGFP	1	9	217	unfound	1	TRUE	1	3066.11	6511.81	7356.34	11124.9	9523.57	8336.66	10035.2	6337.66	8987.25	NA
D02	3	D02-3	EGFP	2	6	141	unfound	1	TRUE	1	3147.55	6957.09	6332.8	8927.25	8998.11	6900.9	NA	NA	NA	NA
H01	29	H01-29	EGFP	1	6	141	unfound	1	TRUE	1	3154.75	5890.89	5492.81	7580.51	4832.23	2017.22	NA	NA	NA	NA
E01	8	E01-8	EGFP	1	10	232	NA	0	FALSE	1	3162.1	7852.99	9898.26	13052.6	14256.1	9271.21	12270.8	11103.6	2587.99	1572.07
A02	1	A02-1	EGFP	2	1	21	unfound	1	TRUE	1	3164.74	NA	NA	NA	NA	NA	NA	NA	NA	NA
D02	21	D02-21	EGFP	2	8	188	unfound	1	TRUE	1	3171.58	6686.49	3762.93	9712.08	11070.5	6998.78	1137.93	556.52	NA	NA
C01	3	C01-3	EGFP	1	7	164	unfound	1	TRUE	1	3190.43	4811.88	4834.6	6954.96	6569.31	5792.11	5700.23	NA	NA	NA
G01	14	G01-14	EGFP	1	7	164	unfound	1	TRUE	1	3194.08	7935	8750.43	11575.9	11043.4	8751.89	8684.23	NA	NA	NA
E01	2	E01-2	EGFP	1	1	21	unfound	1	TRUE	1	3196.93	NA	NA	NA	NA	NA	NA	NA	NA	NA
C01	5	C01-5	EGFP	1	6	141	unfound	1	TRUE	1	3199.81	6277.8	5420.86	10402.3	8509.1	5620.85	NA	NA	NA	NA
A02	5	A02-5	EGFP	2	6	141	unfound	1	TRUE	1	3246.74	7233.72	8645.1	11028.9	13889.6	14952.7	NA	NA	NA	NA
D02	7	D02-7	EGFP	2	6	141	unfound	1	TRUE	1	3251.68	5839.23	6811.08	9174.15	7407.24	6720.17	NA	NA	NA	NA
G02	5	G02-5	EGFP	2	9	217	unfound	1	TRUE	1	3263.17	6546.75	7699.94	9824.28	11724.4	12909.6	12216.8	10734	11089.9	NA
F02	7	F02-7	EGFP	2	10	232	NA	0	FALSE	1	3266.88	7916.97	7463	8151.67	8547.6	7537.09	6826.53	5534.14	3905.52	3973.69
D01	4	D01-4	EGFP	1	10	232	NA	0	FALSE	1	3269.95	5869.09	6349.23	8211.67	6173.02	6222.31	6976.57	6517.4	6892.58	4074.42
D01	1	D01-1	EGFP	1	6	141	unfound	1	TRUE	1	3301.29	5883.92	7089.98	11004.8	9626.88	7441.23	NA	NA	NA	NA
A02	2	A02-2	EGFP	2	5	116	unfound	1	TRUE	1	3319.27	4244.17	4483.45	4119.49	2681.79	NA	NA	NA	NA	NA
H01	8	H01-8	EGFP	1	1	21	unfound	1	TRUE	1	3365.05	NA	NA	NA	NA	NA	NA	NA	NA	NA
H01	35	H01-35	EGFP	1	8	188	unfound	1	TRUE	1	3374.69	7405.09	6407.93	8126.59	7110.03	4125.33	4403.42	2764.91	NA	NA
B01	3	B01-3	EGFP	1	2	43	unfound	1	TRUE	1	3389.89	6094.22	NA	NA	NA	NA	NA	NA	NA	NA
B01	14	B01-14	EGFP	1	1	21	unfound	1	TRUE	1	3396.86	NA	NA	NA	NA	NA	NA	NA	NA	NA
E01	12	E01-12	EGFP	1	5	116	unfound	1	TRUE	1	3400.43	8267.98	10739.9	15270.9	15557.7	NA	NA	NA	NA	NA
B02	17	B02-17	EGFP	2	1	21	unfound	1	TRUE	1	3406.47	NA	NA	NA	NA	NA	NA	NA	NA	NA
E02	3	E02-3	EGFP	2	7	164	unfound	1	TRUE	1	3418.12	6833.15	6707.88	8401.63	9540.98	6562.58	1229.63	NA	NA	NA
G02	2	G02-2	EGFP	2	5	116	unfound	1	TRUE	1	3432.21	7140.47	9820.61	14129.6	12043.6	NA	NA	NA	NA	NA
A02	39	A02-39	EGFP	2	1	21	unfound	1	TRUE	1	3444.13	NA	NA	NA	NA	NA	NA	NA	NA	NA
H02	5	H02-5	EGFP	2	1	21	unfound	1	TRUE	1	3445.5	NA	NA	NA	NA	NA	NA	NA	NA	NA
A02	30	A02-30	EGFP	2	1	21	unfound	1	TRUE	1	3451.97	NA	NA	NA	NA	NA	NA	NA	NA	NA
H01	28	H01-28	EGFP	1	10	232	NA	0	FALSE	1	3452.4	9111.45	11736	17053.6	13236.4	9618.28	5041.49	1441.17	1152.87	1043.98
D01	37	D01-37	EGFP	1	1	21	unfound	1	TRUE	1	3461.48	NA	NA	NA	NA	NA	NA	NA	NA	NA
H02	34	H02-34	EGFP	2	1	21	unfound	1	TRUE	1	3466.32	NA	NA	NA	NA	NA	NA	NA	NA	NA
C01	21	C01-21	EGFP	1	1	21	unfound	1	TRUE	1	3470.98	NA	NA	NA	NA	NA	NA	NA	NA	NA
G02	3	G02-3	EGFP	2	7	164	unfound	1	TRUE	1	3474.19	7033.4	7838.29	9258.44	9589.14	9851.11	6065.52	NA	NA	NA
G02	15	G02-15	EGFP	2	5	116	unfound	1	TRUE	1	3477.93	7483.61	5638.82	6439.74	6260.45	NA	NA	NA	NA	NA
D02	10	D02-10	EGFP	2	3	66	unfound	1	TRUE	1	3483.72	5910.35	6163.33	NA	NA	NA	NA	NA	NA	NA
H02	2	H02-2	EGFP	2	9	217	unfound	1	TRUE	1	3491.87	7099.9	7768.74	9721.77	7949.07	7615.43	7249.99	6280.89	1894.54	NA
A02	11	A02-11	EGFP	2	7	164	unfound	1	TRUE	1	3508.83	6745.31	8187.88	11672.7	14120.6	14244	14359.4	NA	NA	NA
H01	10	H01-10	EGFP	1	3	66	unfound	1	TRUE	1	3516.43	6760.46	7254.98	NA	NA	NA	NA	NA	NA	NA
F02	15	F02-15	EGFP	2	2	43	unfound	1	TRUE	1	3537.64	8175.25	NA	NA	NA	NA	NA	NA	NA	NA
G01	11	G01-11	EGFP	1	10	232	NA	0	FALSE	1	3576.7	8502.92	9661.47	13191.1	12002.5	10755.6	8662.56	9622.69	1809.05	1525.59
E01	11	E01-11	EGFP	1	7	164	unfound	1	TRUE	1	3582.22	6959.55	9495.63	14172.8	16157.9	14047.7	15117.8	NA	NA	NA
H02	19	H02-19	EGFP	2	1	21	unfound	1	TRUE	1	3586.25	NA	NA	NA	NA	NA	NA	NA	NA	NA
B01	2	B01-2	EGFP	1	8	188	unfound	1	TRUE	1	3597.19	5918.27	7002.26	9057.15	11654.8	10393.1	9134.68	1540.78	NA	NA
H01	1	H01-1	EGFP	1	7	164	unfound	1	TRUE	1	3611.44	8751.72	10144.9	13340.5	9746.55	6708.85	13843.3	NA	NA	NA
A02	3	A02-3	EGFP	2	6	141	unfound	1	TRUE	1	3613.06	5980.55	6699.84	8360.13	11414.1	10292.7	NA	NA	NA	NA
D02	17	D02-17	EGFP	2	8	188	unfound	1	TRUE	1	3679.07	8895.02	8984.88	12822.3	12156.9	9090.42	8950.38	910.877	NA	NA
A02	26	A02-26	EGFP	2	6	141	unfound	1	TRUE	1	3687.15	8829.43	9586.56	13785.5	17284.7	13862.3	NA	NA	NA	NA
E02	6	E02-6	EGFP	2	9	217	unfound	1	TRUE	1	3692.64	8313.54	7858.33	11183.2	13511	10476.1	8230.04	1582.96	1325.3	NA
A02	27	A02-27	EGFP	2	1	21	unfound	1	TRUE	1	3696.45	NA	NA	NA	NA	NA	NA	NA	NA	NA
B02	23	B02-23	EGFP	2	1	21	unfound	1	TRUE	1	3810.9	NA	NA	NA	NA	NA	NA	NA	NA	NA
H02	29	H02-29	EGFP	2	8	188	unfound	1	TRUE	1	3902.65	7128.87	8191.61	8818.59	6572.08	5414.51	5943.53	3885.31	NA	NA
H01	7	H01-7	EGFP	1	1	21	unfound	1	TRUE	1	3914.62	NA	NA	NA	NA	NA	NA	NA	NA	NA
E01	10	E01-10	EGFP	1	6	141	unfound	1	TRUE	1	3921.48	7683.06	9271.36	12132.7	13978.4	6381.53	NA	NA	NA	NA
H02	4	H02-4	EGFP	2	6	141	unfound	1	TRUE	1	4032.19	6377.67	7063.55	8090.43	6280.2	5003.96	NA	NA	NA	NA
H02	3	H02-3	EGFP	2	2	43	unfound	1	TRUE	1	4036.37	7673.18	NA	NA	NA	NA	NA	NA	NA	NA
D01	6	D01-6	EGFP	1	1	21	unfound	1	TRUE	1	4098.02	NA	NA	NA	NA	NA	NA	NA	NA	NA
B01	4	B01-4	EGFP	1	6	141	unfound	1	TRUE	1	4167.21	5633.57	6837.85	11714.6	11174.3	15405.8	NA	NA	NA	NA
H01	11	H01-11	EGFP	1	1	21	unfound	1	TRUE	1	4174.21	NA	NA	NA	NA	NA	NA	NA	NA	NA
H01	2	H01-2	EGFP	1	2	43	unfound	1	TRUE	1	4210.64	7400.75	NA	NA	NA	NA	NA	NA	NA	NA
F02	6	F02-6	EGFP	2	4	97	unfound	1	TRUE	1	4265.46	10039.2	10392.6	15134.2	NA	NA	NA	NA	NA	NA
H01	6	H01-6	EGFP	1	6	141	unfound	1	TRUE	1	4266.44	9292.4	10184	14271.8	12521.1	8652.3	NA	NA	NA	NA
G02	7	G02-7	EGFP	2	10	232	NA	0	FALSE	1	4269.21	7494.16	9563.19	9966.4	10128.3	10069.9	9350.19	7924.02	7430.73	8545
D02	9	D02-9	EGFP	2	6	141	unfound	1	TRUE	1	4364.36	7082.02	6911.28	13278.2	14359.3	7605.16	NA	NA	NA	NA
H01	13	H01-13	EGFP	1	2	43	unfound	1	TRUE	1	4396.04	10585.2	NA	NA	NA	NA	NA	NA	NA	NA
H01	9	H01-9	EGFP	1	1	21	unfound	1	TRUE	1	4468.3	NA	NA	NA	NA	NA	NA	NA	NA	NA
H01	26	H01-26	EGFP	1	10	232	NA	0	FALSE	1	4486.76	8324.8	9075.78	12615.3	10869.8	7892.94	9549.4	5604.7	7192.11	4299.9
C01	8	C01-8	EGFP	1	1	21	unfound	1	TRUE	1	4657.51	NA	NA	NA	NA	NA	NA	NA	NA	NA
A02	9	A02-9	EGFP	2	2	43	unfound	1	TRUE	1	4738.7	6136.12	NA	NA	NA	NA	NA	NA	NA	NA
A02	8	A02-8	EGFP	2	2	43	unfound	1	TRUE	1	4768.12	6617.05	NA	NA	NA	NA	NA	NA	NA	NA
H01	4	H01-4	EGFP	1	5	116	unfound	1	TRUE	1	5636.51	9816.76	11846.5	18278.4	13895.4	NA	NA	NA	NA	NA
G03	16	G03-16	MATR3-EGFP	3	1	21	unfound	1	TRUE	3	22.9989	NA	NA	NA	NA	NA	NA	NA	NA	NA
D03	23	D03-23	MATR3-EGFP	3	1	21	unfound	1	TRUE	3	23.5268	NA	NA	NA	NA	NA	NA	NA	NA	NA
G03	10	G03-10	MATR3-EGFP	3	1	23	unfound	1	TRUE	2	23.5302	NA	NA	NA	NA	NA	NA	NA	NA	NA
G03	11	G03-11	MATR3-EGFP	3	3	68	unfound	1	TRUE	2	24.2078	24.8948	28.7408	NA	NA	NA	NA	NA	NA	NA
E03	11	E03-11	MATR3-EGFP	3	4	92	unfound	1	TRUE	2	24.5663	22.8901	23.8253	24.8896	NA	NA	NA	NA	NA	NA
D03	18	D03-18	MATR3-EGFP	3	1	21	unfound	1	TRUE	3	24.85	NA	NA	NA	NA	NA	NA	NA	NA	NA
B03	5	B03-5	MATR3-EGFP	3	10	239	NA	0	FALSE	2	24.8926	32.8376	39.5398	29.2208	28.8614	25.2451	27.4087	24.6389	25.171	28.0164
E03	1	E03-1	MATR3-EGFP	3	10	239	NA	0	FALSE	2	25.3118	23.6203	22.7167	21.5889	21.9229	23.5847	20.8203	20.6387	21.2508	23.1594
E03	7	E03-7	MATR3-EGFP	3	1	23	unfound	1	TRUE	2	26.0375	NA	NA	NA	NA	NA	NA	NA	NA	NA
A04	8	A04-8	MATR3-EGFP	4	1	23	unfound	1	TRUE	2	26.1198	NA	NA	NA	NA	NA	NA	NA	NA	NA
F03	6	F03-6	MATR3-EGFP	3	3	68	unfound	1	TRUE	2	26.295	25.6223	34.9674	NA	NA	NA	NA	NA	NA	NA
C03	12	C03-12	MATR3-EGFP	3	1	23	unfound	1	TRUE	2	27.2225	NA	NA	NA	NA	NA	NA	NA	NA	NA
D03	14	D03-14	MATR3-EGFP	3	1	23	unfound	1	TRUE	2	27.6312	NA	NA	NA	NA	NA	NA	NA	NA	NA
A03	35	A03-35	MATR3-EGFP	3	6	137	unfound	1	TRUE	3	28.8564	44.3527	44.8575	46.3331	48.9849	38.0418	NA	NA	NA	NA
E03	13	E03-13	MATR3-EGFP	3	1	21	unfound	1	TRUE	3	29.143	NA	NA	NA	NA	NA	NA	NA	NA	NA
A04	31	A04-31	MATR3-EGFP	4	1	21	unfound	1	TRUE	3	29.5419	NA	NA	NA	NA	NA	NA	NA	NA	NA
G04	27	G04-27	MATR3-EGFP	4	2	41	unfound	1	TRUE	3	30.0323	30.1185	NA	NA	NA	NA	NA	NA	NA	NA
E03	14	E03-14	MATR3-EGFP	3	10	239	NA	0	FALSE	2	30.4903	24.5361	23.068	24.0842	22.4675	21.9855	21.6151	20.802	21.004	25.3201
D04	15	D04-15	MATR3-EGFP	4	6	141	unfound	1	TRUE	2	30.5273	40.4503	50.9485	49.5534	44.6541	43.3681	NA	NA	NA	NA
B04	9	B04-9	MATR3-EGFP	4	1	23	unfound	1	TRUE	2	31.1978	NA	NA	NA	NA	NA	NA	NA	NA	NA
E03	31	E03-31	MATR3-EGFP	3	2	41	unfound	1	TRUE	3	31.3315	39.0731	NA	NA	NA	NA	NA	NA	NA	NA
B04	5	B04-5	MATR3-EGFP	4	2	44	unfound	1	TRUE	2	31.3609	63.785	NA	NA	NA	NA	NA	NA	NA	NA
A04	11	A04-11	MATR3-EGFP	4	1	23	unfound	1	TRUE	2	31.6136	NA	NA	NA	NA	NA	NA	NA	NA	NA
B04	33	B04-33	MATR3-EGFP	4	1	21	unfound	1	TRUE	3	31.6488	NA	NA	NA	NA	NA	NA	NA	NA	NA
H03	6	H03-6	MATR3-EGFP	3	5	118	unfound	1	TRUE	2	31.8014	32.9613	27.5886	28.2441	27.829	NA	NA	NA	NA	NA
A04	25	A04-25	MATR3-EGFP	4	1	21	unfound	1	TRUE	3	31.8689	NA	NA	NA	NA	NA	NA	NA	NA	NA
G04	23	G04-23	MATR3-EGFP	4	1	21	unfound	1	TRUE	3	32.2134	NA	NA	NA	NA	NA	NA	NA	NA	NA
C03	11	C03-11	MATR3-EGFP	3	1	23	unfound	1	TRUE	2	32.3646	NA	NA	NA	NA	NA	NA	NA	NA	NA
D03	4	D03-4	MATR3-EGFP	3	1	23	unfound	1	TRUE	2	32.3688	NA	NA	NA	NA	NA	NA	NA	NA	NA
E04	5	E04-5	MATR3-EGFP	4	6	137	unfound	1	TRUE	3	32.3776	28.9332	24.4871	24.822	31.1028	34.1717	NA	NA	NA	NA
D04	16	D04-16	MATR3-EGFP	4	1	23	unfound	1	TRUE	2	32.6545	NA	NA	NA	NA	NA	NA	NA	NA	NA
D03	2	D03-2	MATR3-EGFP	3	1	23	unfound	1	TRUE	2	32.7896	NA	NA	NA	NA	NA	NA	NA	NA	NA
E03	35	E03-35	MATR3-EGFP	3	1	21	unfound	1	TRUE	3	33.1755	NA	NA	NA	NA	NA	NA	NA	NA	NA
B03	17	B03-17	MATR3-EGFP	3	2	44	unfound	1	TRUE	2	33.3095	41.3338	NA	NA	NA	NA	NA	NA	NA	NA
D04	18	D04-18	MATR3-EGFP	4	1	23	unfound	1	TRUE	2	33.4098	NA	NA	NA	NA	NA	NA	NA	NA	NA
D03	10	D03-10	MATR3-EGFP	3	6	141	unfound	1	TRUE	2	33.4899	60.4088	57.3331	45.8705	49.655	56.9822	NA	NA	NA	NA
B04	29	B04-29	MATR3-EGFP	4	2	41	unfound	1	TRUE	3	33.5408	46.5464	NA	NA	NA	NA	NA	NA	NA	NA
B04	18	B04-18	MATR3-EGFP	4	1	23	unfound	1	TRUE	2	33.668	NA	NA	NA	NA	NA	NA	NA	NA	NA
G04	28	G04-28	MATR3-EGFP	4	1	21	unfound	1	TRUE	3	33.7496	NA	NA	NA	NA	NA	NA	NA	NA	NA
A03	42	A03-42	MATR3-EGFP	3	1	21	unfound	1	TRUE	3	34.1319	NA	NA	NA	NA	NA	NA	NA	NA	NA
B03	10	B03-10	MATR3-EGFP	3	4	92	unfound	1	TRUE	2	34.9211	42.2341	39.1531	47.2966	NA	NA	NA	NA	NA	NA
B03	3	B03-3	MATR3-EGFP	3	5	118	unfound	1	TRUE	2	35.1005	47.4839	64.9947	75.5461	84.5819	NA	NA	NA	NA	NA
D03	15	D03-15	MATR3-EGFP	3	6	141	unfound	1	TRUE	2	35.4717	37.9981	36.0113	49.2799	50.4209	51.2177	NA	NA	NA	NA
C04	9	C04-9	MATR3-EGFP	4	4	92	unfound	1	TRUE	2	36.1829	70.0689	66.0301	24.1419	NA	NA	NA	NA	NA	NA
C04	25	C04-25	MATR3-EGFP	4	3	65	unfound	1	TRUE	3	36.4132	35.8718	45.2659	NA	NA	NA	NA	NA	NA	NA
G04	17	G04-17	MATR3-EGFP	4	4	90	unfound	1	TRUE	3	36.8953	39.4414	36.9808	36.5214	NA	NA	NA	NA	NA	NA
B04	14	B04-14	MATR3-EGFP	4	1	23	unfound	1	TRUE	2	36.9914	NA	NA	NA	NA	NA	NA	NA	NA	NA
B03	19	B03-19	MATR3-EGFP	3	2	44	unfound	1	TRUE	2	37.1083	34.4251	NA	NA	NA	NA	NA	NA	NA	NA
D03	33	D03-33	MATR3-EGFP	3	1	21	unfound	1	TRUE	3	37.1674	NA	NA	NA	NA	NA	NA	NA	NA	NA
A04	9	A04-9	MATR3-EGFP	4	1	23	unfound	1	TRUE	2	37.6338	NA	NA	NA	NA	NA	NA	NA	NA	NA
D04	11	D04-11	MATR3-EGFP	4	1	23	unfound	1	TRUE	2	37.6744	NA	NA	NA	NA	NA	NA	NA	NA	NA
D03	29	D03-29	MATR3-EGFP	3	1	21	unfound	1	TRUE	3	37.8635	NA	NA	NA	NA	NA	NA	NA	NA	NA
C04	13	C04-13	MATR3-EGFP	4	6	141	unfound	1	TRUE	2	37.9041	52.5479	50.315	24.9257	49.8729	62.4217	NA	NA	NA	NA
B04	26	B04-26	MATR3-EGFP	4	1	21	unfound	1	TRUE	3	38.024	NA	NA	NA	NA	NA	NA	NA	NA	NA
C04	17	C04-17	MATR3-EGFP	4	1	21	unfound	1	TRUE	1	38.1105	NA	NA	NA	NA	NA	NA	NA	NA	NA
B04	36	B04-36	MATR3-EGFP	4	1	21	unfound	1	TRUE	3	38.1598	NA	NA	NA	NA	NA	NA	NA	NA	NA
H03	11	H03-11	MATR3-EGFP	3	2	44	unfound	1	TRUE	2	38.1692	40.2979	NA	NA	NA	NA	NA	NA	NA	NA
B04	25	B04-25	MATR3-EGFP	4	1	21	unfound	1	TRUE	3	38.2035	NA	NA	NA	NA	NA	NA	NA	NA	NA
E03	34	E03-34	MATR3-EGFP	3	1	21	unfound	1	TRUE	3	38.2337	NA	NA	NA	NA	NA	NA	NA	NA	NA
D03	8	D03-8	MATR3-EGFP	3	1	23	unfound	1	TRUE	2	38.3708	NA	NA	NA	NA	NA	NA	NA	NA	NA
E03	16	E03-16	MATR3-EGFP	3	1	23	unfound	1	TRUE	2	38.3714	NA	NA	NA	NA	NA	NA	NA	NA	NA
B03	2	B03-2	MATR3-EGFP	3	7	164	unfound	1	TRUE	2	38.4927	48.5275	65.0896	79.0048	78.8677	57.4446	81.3697	NA	NA	NA
E03	30	E03-30	MATR3-EGFP	3	1	21	unfound	1	TRUE	3	38.5176	NA	NA	NA	NA	NA	NA	NA	NA	NA
D04	12	D04-12	MATR3-EGFP	4	5	118	unfound	1	TRUE	2	38.919	37.6119	41.9004	55.7262	46.1521	NA	NA	NA	NA	NA
C04	12	C04-12	MATR3-EGFP	4	1	23	unfound	1	TRUE	2	39.1777	NA	NA	NA	NA	NA	NA	NA	NA	NA
F03	9	F03-9	MATR3-EGFP	3	10	239	NA	0	FALSE	2	39.2636	41.4478	34.7536	34.9171	39.2099	33.4331	34.5786	25.5962	27.8551	31.8939
G04	19	G04-19	MATR3-EGFP	4	1	21	unfound	1	TRUE	3	39.359	NA	NA	NA	NA	NA	NA	NA	NA	NA
D03	1	D03-1	MATR3-EGFP	3	10	239	NA	0	FALSE	2	39.375	26.6104	26.3564	22.6692	28.6661	33.4114	39.0897	35.1669	39.0534	41.2054
E04	4	E04-4	MATR3-EGFP	4	1	23	unfound	1	TRUE	2	39.4079	NA	NA	NA	NA	NA	NA	NA	NA	NA
B03	20	B03-20	MATR3-EGFP	3	1	23	unfound	1	TRUE	2	39.4386	NA	NA	NA	NA	NA	NA	NA	NA	NA
G04	13	G04-13	MATR3-EGFP	4	10	239	NA	0	FALSE	2	39.4528	44.7283	51.2447	44.8399	39.197	34.3989	39.5173	30.871	32.3268	29.7858
B03	12	B03-12	MATR3-EGFP	3	7	164	unfound	1	TRUE	2	39.8624	37.0404	36.7704	40.2068	45.0827	37.8663	50.1175	NA	NA	NA
E04	4	E04-4	MATR3-EGFP	4	5	114	unfound	1	TRUE	3	39.889	32.6994	29.3972	31.5571	39.8404	NA	NA	NA	NA	NA
G03	13	G03-13	MATR3-EGFP	3	1	23	unfound	1	TRUE	2	39.9717	NA	NA	NA	NA	NA	NA	NA	NA	NA
B04	1	B04-1	MATR3-EGFP	4	8	188	unfound	1	TRUE	2	40.0292	42.157	47.4857	45.9405	39.5521	36.5963	38.5628	28.0202	NA	NA
B04	32	B04-32	MATR3-EGFP	4	1	21	unfound	1	TRUE	3	40.1476	NA	NA	NA	NA	NA	NA	NA	NA	NA
F03	5	F03-5	MATR3-EGFP	3	5	118	unfound	1	TRUE	2	40.3046	37.317	48.1386	57.3565	62.2161	NA	NA	NA	NA	NA
E03	4	E03-4	MATR3-EGFP	3	3	68	unfound	1	TRUE	2	40.5904	45.1903	43.5592	NA	NA	NA	NA	NA	NA	NA
D03	31	D03-31	MATR3-EGFP	3	1	21	unfound	1	TRUE	3	41.2041	NA	NA	NA	NA	NA	NA	NA	NA	NA
E03	2	E03-2	MATR3-EGFP	3	4	92	unfound	1	TRUE	2	41.2966	47.4074	63.3364	101.79	NA	NA	NA	NA	NA	NA
F04	3	F04-3	MATR3-EGFP	4	1	23	unfound	1	TRUE	2	41.3202	NA	NA	NA	NA	NA	NA	NA	NA	NA
D03	34	D03-34	MATR3-EGFP	3	5	114	unfound	1	TRUE	3	41.3573	48.8848	76.5776	85.2917	64.506	NA	NA	NA	NA	NA
B03	15	B03-15	MATR3-EGFP	3	1	23	unfound	1	TRUE	2	41.3942	NA	NA	NA	NA	NA	NA	NA	NA	NA
B03	18	B03-18	MATR3-EGFP	3	2	44	unfound	1	TRUE	2	41.9098	49.8162	NA	NA	NA	NA	NA	NA	NA	NA
E03	15	E03-15	MATR3-EGFP	3	1	23	unfound	1	TRUE	2	41.9532	NA	NA	NA	NA	NA	NA	NA	NA	NA
G03	32	G03-32	MATR3-EGFP	3	5	114	unfound	1	TRUE	3	42.0458	73.1641	86.9457	141.919	96.1749	NA	NA	NA	NA	NA
E03	20	E03-20	MATR3-EGFP	3	1	21	unfound	1	TRUE	3	42.0627	NA	NA	NA	NA	NA	NA	NA	NA	NA
A03	11	A03-11	MATR3-EGFP	3	1	23	unfound	1	TRUE	2	42.1064	NA	NA	NA	NA	NA	NA	NA	NA	NA
D03	19	D03-19	MATR3-EGFP	3	1	21	unfound	1	TRUE	3	42.2241	NA	NA	NA	NA	NA	NA	NA	NA	NA
B04	16	B04-16	MATR3-EGFP	4	8	188	unfound	1	TRUE	2	42.2246	54.3416	70.3588	103.509	97.396	78.5737	69.1827	26.3816	NA	NA
D03	22	D03-22	MATR3-EGFP	3	2	44	unfound	1	TRUE	2	42.3058	39.0311	NA	NA	NA	NA	NA	NA	NA	NA
C03	42	C03-42	MATR3-EGFP	3	1	21	unfound	1	TRUE	3	42.5541	NA	NA	NA	NA	NA	NA	NA	NA	NA
C04	5	C04-5	MATR3-EGFP	4	5	118	unfound	1	TRUE	2	42.6431	62.0477	63.8703	70.9593	76.2127	NA	NA	NA	NA	NA
D03	11	D03-11	MATR3-EGFP	3	3	68	unfound	1	TRUE	2	42.6444	35.1472	27.4171	NA	NA	NA	NA	NA	NA	NA
C03	18	C03-18	MATR3-EGFP	3	10	234	NA	0	FALSE	3	42.7476	102.89	126.355	100.93	104.454	104.124	144.316	92.9611	78.781	74.9483
A04	23	A04-23	MATR3-EGFP	4	1	21	unfound	1	TRUE	3	42.8999	NA	NA	NA	NA	NA	NA	NA	NA	NA
C04	24	C04-24	MATR3-EGFP	4	1	21	unfound	1	TRUE	3	42.9019	NA	NA	NA	NA	NA	NA	NA	NA	NA
D03	7	D03-7	MATR3-EGFP	3	1	23	unfound	1	TRUE	2	42.9328	NA	NA	NA	NA	NA	NA	NA	NA	NA
A03	10	A03-10	MATR3-EGFP	3	1	23	unfound	1	TRUE	2	42.943	NA	NA	NA	NA	NA	NA	NA	NA	NA
B04	17	B04-17	MATR3-EGFP	4	5	118	unfound	1	TRUE	2	43.1471	48.1063	59.5611	65.3361	60.8839	NA	NA	NA	NA	NA
D03	19	D03-19	MATR3-EGFP	3	8	188	unfound	1	TRUE	2	43.1573	32.4636	42.5234	32.1186	38.8356	33.4226	45.1178	21.0637	NA	NA
G04	14	G04-14	MATR3-EGFP	4	1	23	unfound	1	TRUE	2	43.1998	NA	NA	NA	NA	NA	NA	NA	NA	NA
H04	54	H04-54	MATR3-EGFP	4	1	21	unfound	1	TRUE	3	43.2399	NA	NA	NA	NA	NA	NA	NA	NA	NA
B04	35	B04-35	MATR3-EGFP	4	1	21	unfound	1	TRUE	3	43.2544	NA	NA	NA	NA	NA	NA	NA	NA	NA
A04	28	A04-28	MATR3-EGFP	4	2	41	unfound	1	TRUE	3	43.3625	38.2148	NA	NA	NA	NA	NA	NA	NA	NA
D04	10	D04-10	MATR3-EGFP	4	10	234	NA	0	FALSE	3	43.4784	44.272	71.4279	228.904	517.349	529.965	402.409	35.405	32.6709	28.5587
D04	7	D04-7	MATR3-EGFP	4	1	23	unfound	1	TRUE	2	43.5808	NA	NA	NA	NA	NA	NA	NA	NA	NA
A04	17	A04-17	MATR3-EGFP	4	6	137	unfound	1	TRUE	3	43.5816	55.5527	75.8815	104.65	129.64	170.685	NA	NA	NA	NA
C04	1	C04-1	MATR3-EGFP	4	2	44	unfound	1	TRUE	2	43.6379	54.0014	NA	NA	NA	NA	NA	NA	NA	NA
G04	21	G04-21	MATR3-EGFP	4	1	21	unfound	1	TRUE	3	43.8865	NA	NA	NA	NA	NA	NA	NA	NA	NA
E03	13	E03-13	MATR3-EGFP	3	1	23	unfound	1	TRUE	2	43.9773	NA	NA	NA	NA	NA	NA	NA	NA	NA
D03	4	D03-4	MATR3-EGFP	3	1	21	unfound	1	TRUE	3	44.0341	NA	NA	NA	NA	NA	NA	NA	NA	NA
A04	10	A04-10	MATR3-EGFP	4	4	92	unfound	1	TRUE	2	44.2653	46.6863	43.9251	32.4894	NA	NA	NA	NA	NA	NA
D04	17	D04-17	MATR3-EGFP	4	1	23	unfound	1	TRUE	2	44.3057	NA	NA	NA	NA	NA	NA	NA	NA	NA
G04	29	G04-29	MATR3-EGFP	4	5	114	unfound	1	TRUE	3	44.3212	47.5238	84.107	123.333	168.209	NA	NA	NA	NA	NA
D03	18	D03-18	MATR3-EGFP	3	1	23	unfound	1	TRUE	2	44.3406	NA	NA	NA	NA	NA	NA	NA	NA	NA
F03	14	F03-14	MATR3-EGFP	3	1	21	unfound	1	TRUE	3	44.4851	NA	NA	NA	NA	NA	NA	NA	NA	NA
D03	32	D03-32	MATR3-EGFP	3	1	21	unfound	1	TRUE	3	44.5159	NA	NA	NA	NA	NA	NA	NA	NA	NA
D04	11	D04-11	MATR3-EGFP	4	1	21	unfound	1	TRUE	3	44.6396	NA	NA	NA	NA	NA	NA	NA	NA	NA
F04	5	F04-5	MATR3-EGFP	4	1	23	unfound	1	TRUE	2	44.6723	NA	NA	NA	NA	NA	NA	NA	NA	NA
E04	5	E04-5	MATR3-EGFP	4	1	23	unfound	1	TRUE	2	44.7618	NA	NA	NA	NA	NA	NA	NA	NA	NA
E03	27	E03-27	MATR3-EGFP	3	1	21	unfound	1	TRUE	3	45.1526	NA	NA	NA	NA	NA	NA	NA	NA	NA
G03	27	G03-27	MATR3-EGFP	3	1	21	unfound	1	TRUE	3	45.2213	NA	NA	NA	NA	NA	NA	NA	NA	NA
D03	5	D03-5	MATR3-EGFP	3	1	23	unfound	1	TRUE	2	45.2622	NA	NA	NA	NA	NA	NA	NA	NA	NA
C03	1	C03-1	MATR3-EGFP	3	2	44	unfound	1	TRUE	2	45.3957	62.3716	NA	NA	NA	NA	NA	NA	NA	NA
A04	5	A04-5	MATR3-EGFP	4	1	23	unfound	1	TRUE	2	45.4796	NA	NA	NA	NA	NA	NA	NA	NA	NA
D04	13	D04-13	MATR3-EGFP	4	2	44	unfound	1	TRUE	2	45.4821	49.9653	NA	NA	NA	NA	NA	NA	NA	NA
C04	11	C04-11	MATR3-EGFP	4	6	141	unfound	1	TRUE	2	45.5947	69.2681	75.7931	81.7541	64.6367	70.1008	NA	NA	NA	NA
B04	19	B04-19	MATR3-EGFP	4	1	23	unfound	1	TRUE	2	45.9271	NA	NA	NA	NA	NA	NA	NA	NA	NA
A03	12	A03-12	MATR3-EGFP	3	1	23	unfound	1	TRUE	2	46.0971	NA	NA	NA	NA	NA	NA	NA	NA	NA
G03	15	G03-15	MATR3-EGFP	3	1	23	unfound	1	TRUE	2	46.1605	NA	NA	NA	NA	NA	NA	NA	NA	NA
G03	17	G03-17	MATR3-EGFP	3	2	44	unfound	1	TRUE	2	46.2056	86.5554	NA	NA	NA	NA	NA	NA	NA	NA
G04	4	G04-4	MATR3-EGFP	4	5	114	unfound	1	TRUE	3	46.4945	75.823	108.168	125.771	162.166	NA	NA	NA	NA	NA
F03	3	F03-3	MATR3-EGFP	3	1	23	unfound	1	TRUE	2	46.6412	NA	NA	NA	NA	NA	NA	NA	NA	NA
D04	9	D04-9	MATR3-EGFP	4	9	211	unfound	1	TRUE	2	46.9397	47.8259	56.5769	57.7532	43.4985	38.9675	40.6568	27.1665	29.8366	NA
B04	20	B04-20	MATR3-EGFP	4	1	23	unfound	1	TRUE	2	47.399	NA	NA	NA	NA	NA	NA	NA	NA	NA
C03	50	C03-50	MATR3-EGFP	3	1	21	unfound	1	TRUE	3	47.4309	NA	NA	NA	NA	NA	NA	NA	NA	NA
B04	13	B04-13	MATR3-EGFP	4	1	23	unfound	1	TRUE	2	47.5996	NA	NA	NA	NA	NA	NA	NA	NA	NA
H04	9	H04-9	MATR3-EGFP	4	1	23	unfound	1	TRUE	2	47.6776	NA	NA	NA	NA	NA	NA	NA	NA	NA
D03	17	D03-17	MATR3-EGFP	3	1	23	unfound	1	TRUE	2	47.7338	NA	NA	NA	NA	NA	NA	NA	NA	NA
D04	8	D04-8	MATR3-EGFP	4	1	23	unfound	1	TRUE	2	47.747	NA	NA	NA	NA	NA	NA	NA	NA	NA
B03	51	B03-51	MATR3-EGFP	3	10	234	NA	0	FALSE	3	47.771	43.2558	45.5301	53.7874	39.8043	51.2779	52.6535	51.3695	102.384	93.8111
D03	23	D03-23	MATR3-EGFP	3	10	239	NA	0	FALSE	2	48.0045	40.0753	42.7446	49.9876	58.5063	60.2277	61.1386	45.0276	60.5637	66.7377
H04	16	H04-16	MATR3-EGFP	4	1	23	unfound	1	TRUE	2	48.0211	NA	NA	NA	NA	NA	NA	NA	NA	NA
A03	46	A03-46	MATR3-EGFP	3	1	21	unfound	1	TRUE	3	48.1856	NA	NA	NA	NA	NA	NA	NA	NA	NA
B04	6	B04-6	MATR3-EGFP	4	1	23	unfound	1	TRUE	2	48.2207	NA	NA	NA	NA	NA	NA	NA	NA	NA
B03	14	B03-14	MATR3-EGFP	3	1	23	unfound	1	TRUE	2	48.2473	NA	NA	NA	NA	NA	NA	NA	NA	NA
B03	42	B03-42	MATR3-EGFP	3	1	21	unfound	1	TRUE	3	48.2504	NA	NA	NA	NA	NA	NA	NA	NA	NA
C04	14	C04-14	MATR3-EGFP	4	1	23	unfound	1	TRUE	2	48.2807	NA	NA	NA	NA	NA	NA	NA	NA	NA
B03	54	B03-54	MATR3-EGFP	3	1	21	unfound	1	TRUE	3	48.3159	NA	NA	NA	NA	NA	NA	NA	NA	NA
D03	22	D03-22	MATR3-EGFP	3	6	137	unfound	1	TRUE	3	48.3276	48.1561	37.3243	31.0873	38.3706	47.879	NA	NA	NA	NA
D04	4	D04-4	MATR3-EGFP	4	1	23	unfound	1	TRUE	2	48.514	NA	NA	NA	NA	NA	NA	NA	NA	NA
D03	28	D03-28	MATR3-EGFP	3	4	90	unfound	1	TRUE	3	48.5464	55.4603	55.0735	80.0016	NA	NA	NA	NA	NA	NA
D03	26	D03-26	MATR3-EGFP	3	1	21	unfound	1	TRUE	3	48.586	NA	NA	NA	NA	NA	NA	NA	NA	NA
B04	23	B04-23	MATR3-EGFP	4	10	234	NA	0	FALSE	3	48.607	70.8147	49.1842	111.035	169.222	192.564	183.008	148.085	129.882	125.038
A03	49	A03-49	MATR3-EGFP	3	10	234	NA	0	FALSE	3	48.6249	46.4705	61.0618	113.421	138.177	89.8096	76.6611	85.1571	78.7648	67.2448
E03	10	E03-10	MATR3-EGFP	3	1	23	unfound	1	TRUE	2	48.6467	NA	NA	NA	NA	NA	NA	NA	NA	NA
B04	28	B04-28	MATR3-EGFP	4	1	21	unfound	1	TRUE	3	48.8155	NA	NA	NA	NA	NA	NA	NA	NA	NA
D03	17	D03-17	MATR3-EGFP	3	4	90	unfound	1	TRUE	3	48.8739	57.8384	71.6405	107.349	NA	NA	NA	NA	NA	NA
A04	2	A04-2	MATR3-EGFP	4	1	23	unfound	1	TRUE	2	48.9487	NA	NA	NA	NA	NA	NA	NA	NA	NA
G04	22	G04-22	MATR3-EGFP	4	1	21	unfound	1	TRUE	3	48.9568	NA	NA	NA	NA	NA	NA	NA	NA	NA
G04	11	G04-11	MATR3-EGFP	4	7	164	unfound	1	TRUE	2	48.9605	79.0301	98.4057	94.5365	124.651	92.3448	35.9047	NA	NA	NA
F03	4	F03-4	MATR3-EGFP	3	2	44	unfound	1	TRUE	2	48.9692	40.6308	NA	NA	NA	NA	NA	NA	NA	NA
C03	44	C03-44	MATR3-EGFP	3	2	41	unfound	1	TRUE	3	49.1115	36.8205	NA	NA	NA	NA	NA	NA	NA	NA
H03	10	H03-10	MATR3-EGFP	3	3	68	unfound	1	TRUE	2	49.1231	80.1482	61.5591	NA	NA	NA	NA	NA	NA	NA
B04	7	B04-7	MATR3-EGFP	4	6	141	unfound	1	TRUE	2	49.1596	58.8937	83.2874	172.388	136.352	91.3699	NA	NA	NA	NA
H04	11	H04-11	MATR3-EGFP	4	3	68	unfound	1	TRUE	2	49.2884	60.1222	61.2191	NA	NA	NA	NA	NA	NA	NA
B03	47	B03-47	MATR3-EGFP	3	1	21	unfound	1	TRUE	3	49.3127	NA	NA	NA	NA	NA	NA	NA	NA	NA
C03	14	C03-14	MATR3-EGFP	3	1	23	unfound	1	TRUE	2	49.4555	NA	NA	NA	NA	NA	NA	NA	NA	NA
B03	16	B03-16	MATR3-EGFP	3	1	23	unfound	1	TRUE	2	49.5046	NA	NA	NA	NA	NA	NA	NA	NA	NA
G03	29	G03-29	MATR3-EGFP	3	8	185	unfound	1	TRUE	3	49.5101	76.4735	106.928	103.882	114.945	77.1763	68.8673	54.7528	NA	NA
D04	6	D04-6	MATR3-EGFP	4	2	44	unfound	1	TRUE	2	49.5384	35.4889	NA	NA	NA	NA	NA	NA	NA	NA
D03	6	D03-6	MATR3-EGFP	3	5	118	unfound	1	TRUE	2	49.9018	58.8889	62.1191	61.6057	65.5178	NA	NA	NA	NA	NA
E03	21	E03-21	MATR3-EGFP	3	1	21	unfound	1	TRUE	3	49.9227	NA	NA	NA	NA	NA	NA	NA	NA	NA
D04	19	D04-19	MATR3-EGFP	4	1	23	unfound	1	TRUE	2	50.0349	NA	NA	NA	NA	NA	NA	NA	NA	NA
C03	48	C03-48	MATR3-EGFP	3	1	21	unfound	1	TRUE	3	50.0351	NA	NA	NA	NA	NA	NA	NA	NA	NA
H03	29	H03-29	MATR3-EGFP	3	4	90	unfound	1	TRUE	3	50.0838	56.765	59.2266	87.3349	NA	NA	NA	NA	NA	NA
G04	25	G04-25	MATR3-EGFP	4	3	65	unfound	1	TRUE	3	50.2256	66.6067	90.7317	NA	NA	NA	NA	NA	NA	NA
C04	17	C04-17	MATR3-EGFP	4	1	21	unfound	1	TRUE	3	50.2448	NA	NA	NA	NA	NA	NA	NA	NA	NA
A04	27	A04-27	MATR3-EGFP	4	6	137	unfound	1	TRUE	3	50.3748	65.4612	95.3454	124.762	173.12	204.124	NA	NA	NA	NA
H03	3	H03-3	MATR3-EGFP	3	1	23	unfound	1	TRUE	2	50.4318	NA	NA	NA	NA	NA	NA	NA	NA	NA
D04	12	D04-12	MATR3-EGFP	4	2	43	unfound	1	TRUE	1	50.5201	163.621	NA	NA	NA	NA	NA	NA	NA	NA
H04	49	H04-49	MATR3-EGFP	4	6	137	unfound	1	TRUE	3	50.8904	64.3559	88.077	123.496	138.771	111.148	NA	NA	NA	NA
D03	24	D03-24	MATR3-EGFP	3	1	21	unfound	1	TRUE	3	50.9832	NA	NA	NA	NA	NA	NA	NA	NA	NA
A04	12	A04-12	MATR3-EGFP	4	2	44	unfound	1	TRUE	2	51.0892	66.2411	NA	NA	NA	NA	NA	NA	NA	NA
B03	6	B03-6	MATR3-EGFP	3	1	23	unfound	1	TRUE	2	51.1772	NA	NA	NA	NA	NA	NA	NA	NA	NA
B03	55	B03-55	MATR3-EGFP	3	1	21	unfound	1	TRUE	3	51.3225	NA	NA	NA	NA	NA	NA	NA	NA	NA
D04	5	D04-5	MATR3-EGFP	4	5	114	unfound	1	TRUE	3	51.5038	56.2336	56.1998	61.2214	67.3934	NA	NA	NA	NA	NA
C03	43	C03-43	MATR3-EGFP	3	5	114	unfound	1	TRUE	3	51.5238	53.1041	54.5965	70.5314	77.2626	NA	NA	NA	NA	NA
H03	1	H03-1	MATR3-EGFP	3	10	239	NA	0	FALSE	2	51.6944	70.9442	34.1163	30.8272	27.9924	29.62	30.9061	30.0407	33.0435	33.4471
G04	1	G04-1	MATR3-EGFP	4	1	23	unfound	1	TRUE	2	51.6993	NA	NA	NA	NA	NA	NA	NA	NA	NA
F03	16	F03-16	MATR3-EGFP	3	5	114	unfound	1	TRUE	3	51.7109	79.6958	87.2169	98.4077	38.2738	NA	NA	NA	NA	NA
A03	33	A03-33	MATR3-EGFP	3	4	90	unfound	1	TRUE	3	51.7607	57.6539	73.8786	106.673	NA	NA	NA	NA	NA	NA
D03	27	D03-27	MATR3-EGFP	3	6	137	unfound	1	TRUE	3	51.8006	25.5666	25.4997	26.4742	24.9445	37.3495	NA	NA	NA	NA
D03	13	D03-13	MATR3-EGFP	3	4	90	unfound	1	TRUE	3	51.8558	64.9576	84.8975	121.028	NA	NA	NA	NA	NA	NA
H03	14	H03-14	MATR3-EGFP	3	2	44	unfound	1	TRUE	2	51.9202	38.4466	NA	NA	NA	NA	NA	NA	NA	NA
B04	12	B04-12	MATR3-EGFP	4	9	211	unfound	1	TRUE	2	52.3096	52.5954	58.4364	64.0901	67.5444	48.3168	58.6475	28.408	35.9732	NA
D03	10	D03-10	MATR3-EGFP	3	3	65	unfound	1	TRUE	3	52.3615	57.7502	90.7281	NA	NA	NA	NA	NA	NA	NA
B03	7	B03-7	MATR3-EGFP	3	6	141	unfound	1	TRUE	2	52.3666	79.1528	121.926	147.205	147.912	109.867	NA	NA	NA	NA
C04	3	C04-3	MATR3-EGFP	4	1	23	unfound	1	TRUE	2	52.3707	NA	NA	NA	NA	NA	NA	NA	NA	NA
B03	9	B03-9	MATR3-EGFP	3	1	23	unfound	1	TRUE	2	52.3861	NA	NA	NA	NA	NA	NA	NA	NA	NA
A03	14	A03-14	MATR3-EGFP	3	2	41	unfound	1	TRUE	3	52.6472	74.629	NA	NA	NA	NA	NA	NA	NA	NA
B04	31	B04-31	MATR3-EGFP	4	1	21	unfound	1	TRUE	3	52.7132	NA	NA	NA	NA	NA	NA	NA	NA	NA
B04	10	B04-10	MATR3-EGFP	4	7	164	unfound	1	TRUE	2	52.855	46.5547	49.4375	77.8047	63.7656	27.8008	27.2924	NA	NA	NA
G03	31	G03-31	MATR3-EGFP	3	6	137	unfound	1	TRUE	3	52.9448	65.926	94.6475	157.657	168.497	131.732	NA	NA	NA	NA
F04	6	F04-6	MATR3-EGFP	4	1	23	unfound	1	TRUE	2	52.977	NA	NA	NA	NA	NA	NA	NA	NA	NA
G04	12	G04-12	MATR3-EGFP	4	1	21	unfound	1	TRUE	3	53.0592	NA	NA	NA	NA	NA	NA	NA	NA	NA
B04	11	B04-11	MATR3-EGFP	4	4	90	unfound	1	TRUE	3	53.0822	63.6325	69.5331	100.711	NA	NA	NA	NA	NA	NA
D03	35	D03-35	MATR3-EGFP	3	4	90	unfound	1	TRUE	3	53.1196	49.4823	60.743	73.2088	NA	NA	NA	NA	NA	NA
B03	3	B03-3	MATR3-EGFP	3	4	90	unfound	1	TRUE	3	53.1837	75.5513	124.808	265.14	NA	NA	NA	NA	NA	NA
F03	3	F03-3	MATR3-EGFP	3	3	65	unfound	1	TRUE	3	53.2027	60.4637	76.1978	NA	NA	NA	NA	NA	NA	NA
E03	16	E03-16	MATR3-EGFP	3	2	41	unfound	1	TRUE	3	53.2311	29.4675	NA	NA	NA	NA	NA	NA	NA	NA
A04	12	A04-12	MATR3-EGFP	4	6	137	unfound	1	TRUE	3	53.351	65.1729	72.7745	87.7678	112.043	112.061	NA	NA	NA	NA
A03	2	A03-2	MATR3-EGFP	3	9	211	unfound	1	TRUE	2	53.4067	87.841	110.494	135.898	106.735	91.7189	102.739	37.2219	29.576	NA
C03	23	C03-23	MATR3-EGFP	3	2	41	unfound	1	TRUE	3	53.5559	61.5933	NA	NA	NA	NA	NA	NA	NA	NA
H04	20	H04-20	MATR3-EGFP	4	1	21	unfound	1	TRUE	1	53.5942	NA	NA	NA	NA	NA	NA	NA	NA	NA
H04	28	H04-28	MATR3-EGFP	4	2	41	unfound	1	TRUE	3	53.6798	50.7753	NA	NA	NA	NA	NA	NA	NA	NA
B03	36	B03-36	MATR3-EGFP	3	1	21	unfound	1	TRUE	3	53.7285	NA	NA	NA	NA	NA	NA	NA	NA	NA
C04	10	C04-10	MATR3-EGFP	4	4	92	unfound	1	TRUE	2	53.7759	84.3179	138.974	160.207	NA	NA	NA	NA	NA	NA
G04	16	G04-16	MATR3-EGFP	4	4	90	unfound	1	TRUE	3	53.8212	64.0785	75.1287	133.22	NA	NA	NA	NA	NA	NA
D03	15	D03-15	MATR3-EGFP	3	3	65	unfound	1	TRUE	3	53.8858	84.4206	193.766	NA	NA	NA	NA	NA	NA	NA
C03	5	C03-5	MATR3-EGFP	3	5	118	unfound	1	TRUE	2	54.0205	71.8021	66.2805	57.0528	26.0729	NA	NA	NA	NA	NA
F03	2	F03-2	MATR3-EGFP	3	7	164	unfound	1	TRUE	2	54.0519	65.5787	74.7814	76.1786	93.0892	26.8905	30.9498	NA	NA	NA
H03	2	H03-2	MATR3-EGFP	3	2	44	unfound	1	TRUE	2	54.2063	59.1322	NA	NA	NA	NA	NA	NA	NA	NA
B04	15	B04-15	MATR3-EGFP	4	1	23	unfound	1	TRUE	2	54.3208	NA	NA	NA	NA	NA	NA	NA	NA	NA
G03	37	G03-37	MATR3-EGFP	3	2	41	unfound	1	TRUE	3	54.4537	55.9632	NA	NA	NA	NA	NA	NA	NA	NA
H04	1	H04-1	MATR3-EGFP	4	3	68	unfound	1	TRUE	2	54.6756	56.502	22.0697	NA	NA	NA	NA	NA	NA	NA
F03	15	F03-15	MATR3-EGFP	3	5	114	unfound	1	TRUE	3	54.7306	73.2798	83.4325	82.4452	118.276	NA	NA	NA	NA	NA
C04	2	C04-2	MATR3-EGFP	4	4	92	unfound	1	TRUE	2	54.8613	137.583	168.218	212.681	NA	NA	NA	NA	NA	NA
G04	18	G04-18	MATR3-EGFP	4	2	41	unfound	1	TRUE	3	55.0198	67.7266	NA	NA	NA	NA	NA	NA	NA	NA
H04	32	H04-32	MATR3-EGFP	4	2	41	unfound	1	TRUE	3	55.2547	76.5617	NA	NA	NA	NA	NA	NA	NA	NA
D03	7	D03-7	MATR3-EGFP	3	6	137	unfound	1	TRUE	3	55.2926	54.2957	67.6147	112.335	169.581	231.013	NA	NA	NA	NA
H04	27	H04-27	MATR3-EGFP	4	4	90	unfound	1	TRUE	3	55.311	48.7543	53.0085	70.4936	NA	NA	NA	NA	NA	NA
A04	29	A04-29	MATR3-EGFP	4	1	21	unfound	1	TRUE	3	55.3398	NA	NA	NA	NA	NA	NA	NA	NA	NA
F03	4	F03-4	MATR3-EGFP	3	5	114	unfound	1	TRUE	3	55.3627	61.3816	87.0823	94.5788	108.418	NA	NA	NA	NA	NA
C03	3	C03-3	MATR3-EGFP	3	5	118	unfound	1	TRUE	2	55.4024	77.146	63.3037	58.6056	28.0251	NA	NA	NA	NA	NA
G03	35	G03-35	MATR3-EGFP	3	1	21	unfound	1	TRUE	3	55.6029	NA	NA	NA	NA	NA	NA	NA	NA	NA
A04	7	A04-7	MATR3-EGFP	4	4	92	unfound	1	TRUE	2	55.6236	65.342	59.3466	53.788	NA	NA	NA	NA	NA	NA
H04	3	H04-3	MATR3-EGFP	4	2	44	unfound	1	TRUE	2	55.7728	78.8402	NA	NA	NA	NA	NA	NA	NA	NA
G04	6	G04-6	MATR3-EGFP	4	1	23	unfound	1	TRUE	2	55.7918	NA	NA	NA	NA	NA	NA	NA	NA	NA
C03	36	C03-36	MATR3-EGFP	3	1	21	unfound	1	TRUE	3	55.8595	NA	NA	NA	NA	NA	NA	NA	NA	NA
E03	32	E03-32	MATR3-EGFP	3	3	65	unfound	1	TRUE	3	55.8852	55.2908	45.0458	NA	NA	NA	NA	NA	NA	NA
F03	8	F03-8	MATR3-EGFP	3	3	68	unfound	1	TRUE	2	55.9059	78.9494	61.7691	NA	NA	NA	NA	NA	NA	NA
A04	20	A04-20	MATR3-EGFP	4	4	90	unfound	1	TRUE	3	56.088	53.0081	64.3534	64.4107	NA	NA	NA	NA	NA	NA
D03	25	D03-25	MATR3-EGFP	3	3	65	unfound	1	TRUE	3	56.2597	73.2361	115.176	NA	NA	NA	NA	NA	NA	NA
G03	30	G03-30	MATR3-EGFP	3	1	21	unfound	1	TRUE	3	56.6596	NA	NA	NA	NA	NA	NA	NA	NA	NA
F03	1	F03-1	MATR3-EGFP	3	6	141	unfound	1	TRUE	2	56.75	62.9495	78.2646	87.3302	137.174	28.9463	NA	NA	NA	NA
A04	10	A04-10	MATR3-EGFP	4	4	90	unfound	1	TRUE	3	56.8056	53.8378	54.3874	70.314	NA	NA	NA	NA	NA	NA
H04	5	H04-5	MATR3-EGFP	4	5	118	unfound	1	TRUE	2	56.8086	68.7199	76.2241	96.0761	117.266	NA	NA	NA	NA	NA
A04	21	A04-21	MATR3-EGFP	4	6	137	unfound	1	TRUE	3	56.8371	57.7173	53.9742	61.3176	79.6155	70.8765	NA	NA	NA	NA
C04	15	C04-15	MATR3-EGFP	4	1	21	unfound	1	TRUE	3	56.9023	NA	NA	NA	NA	NA	NA	NA	NA	NA
C04	6	C04-6	MATR3-EGFP	4	1	21	unfound	1	TRUE	3	56.96	NA	NA	NA	NA	NA	NA	NA	NA	NA
G03	6	G03-6	MATR3-EGFP	3	1	23	unfound	1	TRUE	2	57.1521	NA	NA	NA	NA	NA	NA	NA	NA	NA
B03	22	B03-22	MATR3-EGFP	3	1	21	unfound	1	TRUE	3	57.4285	NA	NA	NA	NA	NA	NA	NA	NA	NA
G04	8	G04-8	MATR3-EGFP	4	1	23	unfound	1	TRUE	2	57.689	NA	NA	NA	NA	NA	NA	NA	NA	NA
C04	11	C04-11	MATR3-EGFP	4	1	21	unfound	1	TRUE	3	57.6914	NA	NA	NA	NA	NA	NA	NA	NA	NA
A03	7	A03-7	MATR3-EGFP	3	4	92	unfound	1	TRUE	2	57.7611	98.3702	148.711	189.006	NA	NA	NA	NA	NA	NA
A03	43	A03-43	MATR3-EGFP	3	4	90	unfound	1	TRUE	3	57.9773	82.4202	84.3991	126.129	NA	NA	NA	NA	NA	NA
B04	13	B04-13	MATR3-EGFP	4	5	114	unfound	1	TRUE	3	58.4153	67.9945	94.6866	157.52	199.891	NA	NA	NA	NA	NA
B03	37	B03-37	MATR3-EGFP	3	5	114	unfound	1	TRUE	3	58.5234	58.9911	59.2583	71.746	72.8233	NA	NA	NA	NA	NA
B04	21	B04-21	MATR3-EGFP	4	8	188	unfound	1	TRUE	2	58.7297	64.6033	89.2178	104.774	105.48	87.4788	116.119	25.4044	NA	NA
D04	6	D04-6	MATR3-EGFP	4	4	90	unfound	1	TRUE	3	58.8043	75.9912	79.0794	114.008	NA	NA	NA	NA	NA	NA
C03	52	C03-52	MATR3-EGFP	3	5	114	unfound	1	TRUE	3	59.0114	90.5361	134.668	210.004	198.074	NA	NA	NA	NA	NA
G03	13	G03-13	MATR3-EGFP	3	5	114	unfound	1	TRUE	3	59.0637	76.034	119.992	210.075	301.068	NA	NA	NA	NA	NA
B03	48	B03-48	MATR3-EGFP	3	2	41	unfound	1	TRUE	3	59.1057	59.8827	NA	NA	NA	NA	NA	NA	NA	NA
B04	34	B04-34	MATR3-EGFP	4	1	21	unfound	1	TRUE	3	59.3114	NA	NA	NA	NA	NA	NA	NA	NA	NA
E03	9	E03-9	MATR3-EGFP	3	1	21	unfound	1	TRUE	3	59.3415	NA	NA	NA	NA	NA	NA	NA	NA	NA
G03	24	G03-24	MATR3-EGFP	3	1	21	unfound	1	TRUE	3	59.4885	NA	NA	NA	NA	NA	NA	NA	NA	NA
C03	4	C03-4	MATR3-EGFP	3	4	92	unfound	1	TRUE	2	59.5439	86.2194	100.28	33.4187	NA	NA	NA	NA	NA	NA
G04	24	G04-24	MATR3-EGFP	4	1	21	unfound	1	TRUE	3	59.6576	NA	NA	NA	NA	NA	NA	NA	NA	NA
D04	1	D04-1	MATR3-EGFP	4	2	44	unfound	1	TRUE	2	59.6982	49.0339	NA	NA	NA	NA	NA	NA	NA	NA
F03	5	F03-5	MATR3-EGFP	3	2	41	unfound	1	TRUE	3	59.7231	89.8979	NA	NA	NA	NA	NA	NA	NA	NA
E03	5	E03-5	MATR3-EGFP	3	1	23	unfound	1	TRUE	2	59.8887	NA	NA	NA	NA	NA	NA	NA	NA	NA
H04	30	H04-30	MATR3-EGFP	4	1	21	unfound	1	TRUE	3	60.2434	NA	NA	NA	NA	NA	NA	NA	NA	NA
B04	29	B04-29	MATR3-EGFP	4	10	232	NA	0	FALSE	1	60.2538	349.111	295.681	429.864	542.467	46.8923	48.2873	33.8077	39.0435	42.9682
A03	26	A03-26	MATR3-EGFP	3	6	137	unfound	1	TRUE	3	60.4122	89.4052	135.044	216.413	306.614	261.928	NA	NA	NA	NA
A04	24	A04-24	MATR3-EGFP	4	1	21	unfound	1	TRUE	3	60.5623	NA	NA	NA	NA	NA	NA	NA	NA	NA
H03	36	H03-36	MATR3-EGFP	3	1	21	unfound	1	TRUE	3	60.9642	NA	NA	NA	NA	NA	NA	NA	NA	NA
H03	15	H03-15	MATR3-EGFP	3	1	23	unfound	1	TRUE	2	61.0432	NA	NA	NA	NA	NA	NA	NA	NA	NA
A03	8	A03-8	MATR3-EGFP	3	10	239	NA	0	FALSE	2	61.1827	89.9017	99.8826	116.27	86.1306	70.9495	100.227	53.0197	55.1373	49.381
A03	45	A03-45	MATR3-EGFP	3	5	114	unfound	1	TRUE	3	61.1955	97.9154	128.267	221.551	284.015	NA	NA	NA	NA	NA
D03	20	D03-20	MATR3-EGFP	3	3	65	unfound	1	TRUE	3	61.3017	63.4621	83.3804	NA	NA	NA	NA	NA	NA	NA
A03	17	A03-17	MATR3-EGFP	3	6	137	unfound	1	TRUE	3	61.3305	73.8705	68.9077	90.9047	135.313	84.6882	NA	NA	NA	NA
B03	13	B03-13	MATR3-EGFP	3	1	23	unfound	1	TRUE	2	61.4197	NA	NA	NA	NA	NA	NA	NA	NA	NA
B03	1	B03-1	MATR3-EGFP	3	8	188	unfound	1	TRUE	2	62.0173	66.4188	63.2222	82.1077	69.7314	56.1805	68.7874	68.3533	NA	NA
C03	41	C03-41	MATR3-EGFP	3	1	21	unfound	1	TRUE	3	62.0197	NA	NA	NA	NA	NA	NA	NA	NA	NA
D04	10	D04-10	MATR3-EGFP	4	1	23	unfound	1	TRUE	2	62.0969	NA	NA	NA	NA	NA	NA	NA	NA	NA
F03	11	F03-11	MATR3-EGFP	3	1	21	unfound	1	TRUE	3	62.1263	NA	NA	NA	NA	NA	NA	NA	NA	NA
G04	21	G04-21	MATR3-EGFP	4	4	92	unfound	1	TRUE	2	62.2718	98.1747	177.769	210.346	NA	NA	NA	NA	NA	NA
G04	15	G04-15	MATR3-EGFP	4	1	21	unfound	1	TRUE	3	62.3862	NA	NA	NA	NA	NA	NA	NA	NA	NA
B04	12	B04-12	MATR3-EGFP	4	1	21	unfound	1	TRUE	3	62.5795	NA	NA	NA	NA	NA	NA	NA	NA	NA
A04	18	A04-18	MATR3-EGFP	4	4	90	unfound	1	TRUE	3	62.6157	84.7834	113.923	169.199	NA	NA	NA	NA	NA	NA
C03	26	C03-26	MATR3-EGFP	3	1	21	unfound	1	TRUE	3	62.6761	NA	NA	NA	NA	NA	NA	NA	NA	NA
E03	28	E03-28	MATR3-EGFP	3	5	114	unfound	1	TRUE	3	62.7854	68.9143	80.3423	159.186	151.128	NA	NA	NA	NA	NA
G04	10	G04-10	MATR3-EGFP	4	3	68	unfound	1	TRUE	2	62.88	87.774	101.664	NA	NA	NA	NA	NA	NA	NA
D03	11	D03-11	MATR3-EGFP	3	6	137	unfound	1	TRUE	3	62.9455	64.6407	84.0721	110.566	86.9485	79.3687	NA	NA	NA	NA
A03	9	A03-9	MATR3-EGFP	3	10	239	NA	0	FALSE	2	63.0312	72.6522	79.4171	93.9401	82.2082	66.579	74.4781	46.0739	51.8964	50.4766
G03	12	G03-12	MATR3-EGFP	3	7	161	unfound	1	TRUE	3	63.0987	57.0965	58.0299	104.46	138.498	123.09	102.818	NA	NA	NA
G04	3	G04-3	MATR3-EGFP	4	1	23	unfound	1	TRUE	2	63.1869	NA	NA	NA	NA	NA	NA	NA	NA	NA
H03	32	H03-32	MATR3-EGFP	3	7	161	unfound	1	TRUE	3	63.2385	80.3796	97.6427	157.356	193.749	136.247	125.677	NA	NA	NA
A04	16	A04-16	MATR3-EGFP	4	1	21	unfound	1	TRUE	3	63.5071	NA	NA	NA	NA	NA	NA	NA	NA	NA
B03	45	B03-45	MATR3-EGFP	3	6	137	unfound	1	TRUE	3	63.6578	88.845	98.7534	161.358	225.684	216.418	NA	NA	NA	NA
D04	9	D04-9	MATR3-EGFP	4	3	65	unfound	1	TRUE	3	63.8979	59.7758	64.8396	NA	NA	NA	NA	NA	NA	NA
G04	9	G04-9	MATR3-EGFP	4	1	23	unfound	1	TRUE	2	63.9509	NA	NA	NA	NA	NA	NA	NA	NA	NA
B04	15	B04-15	MATR3-EGFP	4	7	161	unfound	1	TRUE	3	64.0324	80.7153	98.4511	170.177	267.587	229.653	118.286	NA	NA	NA
E03	23	E03-23	MATR3-EGFP	3	3	65	unfound	1	TRUE	3	64.2315	54.6995	48.9535	NA	NA	NA	NA	NA	NA	NA
E04	3	E04-3	MATR3-EGFP	4	3	68	unfound	1	TRUE	2	64.2932	39.6704	61.6754	NA	NA	NA	NA	NA	NA	NA
G04	7	G04-7	MATR3-EGFP	4	3	65	unfound	1	TRUE	3	64.4169	101.715	134.954	NA	NA	NA	NA	NA	NA	NA
B04	24	B04-24	MATR3-EGFP	4	3	65	unfound	1	TRUE	3	64.7961	49.3045	57.6981	NA	NA	NA	NA	NA	NA	NA
C03	6	C03-6	MATR3-EGFP	3	5	118	unfound	1	TRUE	2	64.8289	85.6753	95.3987	88.1174	62.777	NA	NA	NA	NA	NA
A04	14	A04-14	MATR3-EGFP	4	4	92	unfound	1	TRUE	2	65.1899	67.5189	86.8637	78.0712	NA	NA	NA	NA	NA	NA
A03	48	A03-48	MATR3-EGFP	3	4	90	unfound	1	TRUE	3	65.3226	62.1717	85.9693	178.369	NA	NA	NA	NA	NA	NA
G03	34	G03-34	MATR3-EGFP	3	6	137	unfound	1	TRUE	3	65.4322	97.4325	107.995	131.455	164.973	112.77	NA	NA	NA	NA
A03	13	A03-13	MATR3-EGFP	3	8	188	unfound	1	TRUE	2	65.4596	57.7628	78.6863	60.8586	53.3335	59.7546	62.4538	45.6508	NA	NA
G04	15	G04-15	MATR3-EGFP	4	4	92	unfound	1	TRUE	2	65.4854	67.9932	61.6712	32.22	NA	NA	NA	NA	NA	NA
C03	30	C03-30	MATR3-EGFP	3	1	21	unfound	1	TRUE	3	65.51	NA	NA	NA	NA	NA	NA	NA	NA	NA
B04	4	B04-4	MATR3-EGFP	4	4	92	unfound	1	TRUE	2	65.5263	97.1143	136.284	196.529	NA	NA	NA	NA	NA	NA
H04	45	H04-45	MATR3-EGFP	4	2	41	unfound	1	TRUE	3	65.5784	56.2788	NA	NA	NA	NA	NA	NA	NA	NA
G04	20	G04-20	MATR3-EGFP	4	5	114	unfound	1	TRUE	3	65.6064	87.4476	110.61	125.671	198.069	NA	NA	NA	NA	NA
A04	7	A04-7	MATR3-EGFP	4	4	90	unfound	1	TRUE	3	65.6462	76.7612	88.9523	119.638	NA	NA	NA	NA	NA	NA
B04	38	B04-38	MATR3-EGFP	4	1	21	unfound	1	TRUE	1	65.6852	NA	NA	NA	NA	NA	NA	NA	NA	NA
G04	16	G04-16	MATR3-EGFP	4	5	118	unfound	1	TRUE	2	65.7512	67.5211	81.6536	73.3224	73.7511	NA	NA	NA	NA	NA
A03	25	A03-25	MATR3-EGFP	3	9	209	unfound	1	TRUE	3	65.7964	73.2639	93.3431	120.19	135.411	89.5629	84.3357	117.932	132.153	NA
C03	10	C03-10	MATR3-EGFP	3	6	141	unfound	1	TRUE	2	66.1117	110.932	110.722	99.0518	55.3323	81.1518	NA	NA	NA	NA
B03	11	B03-11	MATR3-EGFP	3	7	161	unfound	1	TRUE	3	66.1636	80.5147	81.6956	124.209	156.861	183.122	156.37	NA	NA	NA
B03	43	B03-43	MATR3-EGFP	3	2	41	unfound	1	TRUE	3	66.1725	43.66	NA	NA	NA	NA	NA	NA	NA	NA
H04	6	H04-6	MATR3-EGFP	4	1	23	unfound	1	TRUE	2	66.3337	NA	NA	NA	NA	NA	NA	NA	NA	NA
B04	27	B04-27	MATR3-EGFP	4	5	114	unfound	1	TRUE	3	66.3625	66.9712	66.2625	145.705	238.203	NA	NA	NA	NA	NA
B03	10	B03-10	MATR3-EGFP	3	3	65	unfound	1	TRUE	3	66.6228	60.0583	38.6818	NA	NA	NA	NA	NA	NA	NA
G03	14	G03-14	MATR3-EGFP	3	1	23	unfound	1	TRUE	2	66.7133	NA	NA	NA	NA	NA	NA	NA	NA	NA
A03	1	A03-1	MATR3-EGFP	3	3	65	unfound	1	TRUE	3	66.7492	46.4585	51.4105	NA	NA	NA	NA	NA	NA	NA
A03	39	A03-39	MATR3-EGFP	3	10	234	NA	0	FALSE	3	66.921	102.516	112.002	153.882	177.811	136.239	106.119	119.08	115.708	112.705
G04	9	G04-9	MATR3-EGFP	4	1	21	unfound	1	TRUE	3	67.0937	NA	NA	NA	NA	NA	NA	NA	NA	NA
B03	32	B03-32	MATR3-EGFP	3	1	21	unfound	1	TRUE	3	67.1575	NA	NA	NA	NA	NA	NA	NA	NA	NA
C04	18	C04-18	MATR3-EGFP	4	1	21	unfound	1	TRUE	3	67.1969	NA	NA	NA	NA	NA	NA	NA	NA	NA
F03	9	F03-9	MATR3-EGFP	3	4	90	unfound	1	TRUE	3	67.2436	84.2327	86.1871	95.7546	NA	NA	NA	NA	NA	NA
A03	4	A03-4	MATR3-EGFP	3	7	164	unfound	1	TRUE	2	67.4141	97.3954	102.828	99.6204	102.946	73.3743	31.482	NA	NA	NA
G03	9	G03-9	MATR3-EGFP	3	1	23	unfound	1	TRUE	2	67.5627	NA	NA	NA	NA	NA	NA	NA	NA	NA
F04	3	F04-3	MATR3-EGFP	4	6	137	unfound	1	TRUE	3	67.6532	101.616	79.464	87.8353	23.8536	23.5723	NA	NA	NA	NA
C03	20	C03-20	MATR3-EGFP	3	7	161	unfound	1	TRUE	3	67.6843	84.2144	93.4888	129.264	142.245	156.388	113.495	NA	NA	NA
A03	1	A03-1	MATR3-EGFP	3	5	118	unfound	1	TRUE	2	67.7517	126.454	114.631	114.701	51.2015	NA	NA	NA	NA	NA
H03	8	H03-8	MATR3-EGFP	3	1	23	unfound	1	TRUE	2	67.8516	NA	NA	NA	NA	NA	NA	NA	NA	NA
G04	18	G04-18	MATR3-EGFP	4	1	23	unfound	1	TRUE	2	68.0718	NA	NA	NA	NA	NA	NA	NA	NA	NA
A04	8	A04-8	MATR3-EGFP	4	2	41	unfound	1	TRUE	3	68.1208	69.9507	NA	NA	NA	NA	NA	NA	NA	NA
A03	44	A03-44	MATR3-EGFP	3	4	90	unfound	1	TRUE	3	68.2609	102.294	90.6024	119.304	NA	NA	NA	NA	NA	NA
B03	23	B03-23	MATR3-EGFP	3	6	137	unfound	1	TRUE	3	68.5996	98.4708	116.883	164.208	207.471	178.706	NA	NA	NA	NA
H04	15	H04-15	MATR3-EGFP	4	9	211	unfound	1	TRUE	2	68.6218	142.718	136.756	147.599	154.366	84.9571	96.3496	81.8088	107.31	NA
H04	31	H04-31	MATR3-EGFP	4	1	21	unfound	1	TRUE	3	68.7235	NA	NA	NA	NA	NA	NA	NA	NA	NA
G04	5	G04-5	MATR3-EGFP	4	1	23	unfound	1	TRUE	2	68.7537	NA	NA	NA	NA	NA	NA	NA	NA	NA
B04	8	B04-8	MATR3-EGFP	4	1	23	unfound	1	TRUE	2	68.7961	NA	NA	NA	NA	NA	NA	NA	NA	NA
B04	11	B04-11	MATR3-EGFP	4	2	44	unfound	1	TRUE	2	68.8296	67.0536	NA	NA	NA	NA	NA	NA	NA	NA
E03	17	E03-17	MATR3-EGFP	3	1	21	unfound	1	TRUE	3	68.8466	NA	NA	NA	NA	NA	NA	NA	NA	NA
G03	20	G03-20	MATR3-EGFP	3	6	137	unfound	1	TRUE	3	69.381	87.7562	120.957	193.439	218.797	208.9	NA	NA	NA	NA
E03	33	E03-33	MATR3-EGFP	3	1	21	unfound	1	TRUE	3	69.4759	NA	NA	NA	NA	NA	NA	NA	NA	NA
A04	5	A04-5	MATR3-EGFP	4	1	21	unfound	1	TRUE	3	69.6618	NA	NA	NA	NA	NA	NA	NA	NA	NA
A04	3	A04-3	MATR3-EGFP	4	2	41	unfound	1	TRUE	3	69.7044	51.2243	NA	NA	NA	NA	NA	NA	NA	NA
G03	33	G03-33	MATR3-EGFP	3	5	114	unfound	1	TRUE	3	69.7772	88.6968	79.8652	119.933	117.029	NA	NA	NA	NA	NA
H04	52	H04-52	MATR3-EGFP	4	2	41	unfound	1	TRUE	3	69.8463	83.942	NA	NA	NA	NA	NA	NA	NA	NA
C04	10	C04-10	MATR3-EGFP	4	4	90	unfound	1	TRUE	3	70.2162	65.4363	81.3132	188.307	NA	NA	NA	NA	NA	NA
E04	1	E04-1	MATR3-EGFP	4	10	239	NA	0	FALSE	2	70.3383	65.8189	117.671	114.01	110.341	45.9134	38.0485	27.6166	26.1775	27.8535
G03	19	G03-19	MATR3-EGFP	3	4	90	unfound	1	TRUE	3	70.4975	86.8234	121.131	157.686	NA	NA	NA	NA	NA	NA
G04	7	G04-7	MATR3-EGFP	4	5	118	unfound	1	TRUE	2	70.7611	95.0759	136.655	134.478	154.356	NA	NA	NA	NA	NA
G04	23	G04-23	MATR3-EGFP	4	7	164	unfound	1	TRUE	2	70.7731	102.985	123.571	123.838	119.166	79.9549	77.2722	NA	NA	NA
A03	5	A03-5	MATR3-EGFP	3	3	68	unfound	1	TRUE	2	71.0658	81.2103	95.3495	NA	NA	NA	NA	NA	NA	NA
C04	12	C04-12	MATR3-EGFP	4	5	114	unfound	1	TRUE	3	71.2083	60.9407	64.5717	57.3401	65.4164	NA	NA	NA	NA	NA
B04	18	B04-18	MATR3-EGFP	4	3	65	unfound	1	TRUE	3	71.2703	105.577	126.782	NA	NA	NA	NA	NA	NA	NA
E03	9	E03-9	MATR3-EGFP	3	5	118	unfound	1	TRUE	2	71.3128	79.4971	119.862	113.963	76.7261	NA	NA	NA	NA	NA
H04	53	H04-53	MATR3-EGFP	4	6	137	unfound	1	TRUE	3	71.3561	133.443	133.579	158.176	146.18	104.54	NA	NA	NA	NA
A04	6	A04-6	MATR3-EGFP	4	4	90	unfound	1	TRUE	3	71.3849	105.583	132.593	199.459	NA	NA	NA	NA	NA	NA
D04	28	D04-28	MATR3-EGFP	4	1	21	unfound	1	TRUE	1	71.397	NA	NA	NA	NA	NA	NA	NA	NA	NA
H04	43	H04-43	MATR3-EGFP	4	6	137	unfound	1	TRUE	3	71.5428	98.6871	134.901	197.299	259.869	140.132	NA	NA	NA	NA
G04	20	G04-20	MATR3-EGFP	4	1	23	unfound	1	TRUE	2	71.7968	NA	NA	NA	NA	NA	NA	NA	NA	NA
B03	25	B03-25	MATR3-EGFP	3	5	114	unfound	1	TRUE	3	71.8921	115.77	152.222	264.781	269.503	NA	NA	NA	NA	NA
D03	32	D03-32	MATR3-EGFP	3	10	232	NA	0	FALSE	1	72.1201	181.343	173.213	72.2039	130.434	120.178	37.4402	39.5862	31.7543	32.5733
D04	26	D04-26	MATR3-EGFP	4	1	21	unfound	1	TRUE	1	72.4817	NA	NA	NA	NA	NA	NA	NA	NA	NA
A03	22	A03-22	MATR3-EGFP	3	1	21	unfound	1	TRUE	3	72.4858	NA	NA	NA	NA	NA	NA	NA	NA	NA
C03	8	C03-8	MATR3-EGFP	3	1	23	unfound	1	TRUE	2	73.2534	NA	NA	NA	NA	NA	NA	NA	NA	NA
A03	36	A03-36	MATR3-EGFP	3	10	234	NA	0	FALSE	3	73.3592	151.316	145.356	150.043	270.967	185.79	200.75	198.314	215.486	237.16
D03	2	D03-2	MATR3-EGFP	3	5	114	unfound	1	TRUE	3	73.3696	65.1841	70.0422	78.9279	78.671	NA	NA	NA	NA	NA
D04	8	D04-8	MATR3-EGFP	4	2	41	unfound	1	TRUE	3	73.4988	70.5971	NA	NA	NA	NA	NA	NA	NA	NA
B04	37	B04-37	MATR3-EGFP	4	5	114	unfound	1	TRUE	3	73.7582	64.7487	72.6508	121.372	183.032	NA	NA	NA	NA	NA
G03	1	G03-1	MATR3-EGFP	3	3	68	unfound	1	TRUE	2	73.8401	173.79	209.539	NA	NA	NA	NA	NA	NA	NA
G04	5	G04-5	MATR3-EGFP	4	5	114	unfound	1	TRUE	3	74.0555	107.734	138.747	177.806	247.82	NA	NA	NA	NA	NA
D04	3	D04-3	MATR3-EGFP	4	1	21	unfound	1	TRUE	3	74.0666	NA	NA	NA	NA	NA	NA	NA	NA	NA
F04	34	F04-34	MATR3-EGFP	4	1	21	unfound	1	TRUE	1	74.2511	NA	NA	NA	NA	NA	NA	NA	NA	NA
A04	14	A04-14	MATR3-EGFP	4	5	114	unfound	1	TRUE	3	74.3749	77.76	98.5691	151.006	218.648	NA	NA	NA	NA	NA
C04	23	C04-23	MATR3-EGFP	4	4	90	unfound	1	TRUE	3	74.403	95.8229	82.3355	214.671	NA	NA	NA	NA	NA	NA
B04	6	B04-6	MATR3-EGFP	4	4	90	unfound	1	TRUE	3	74.6927	67.2803	70.8116	83.1264	NA	NA	NA	NA	NA	NA
G03	21	G03-21	MATR3-EGFP	3	3	65	unfound	1	TRUE	3	74.8558	99.1165	130.21	NA	NA	NA	NA	NA	NA	NA
G04	3	G04-3	MATR3-EGFP	4	1	21	unfound	1	TRUE	3	74.8788	NA	NA	NA	NA	NA	NA	NA	NA	NA
H04	46	H04-46	MATR3-EGFP	4	10	234	NA	0	FALSE	3	74.9967	84.8834	100.328	147.825	169.203	131.262	108.993	92.715	73.2235	63.8317
A04	9	A04-9	MATR3-EGFP	4	1	21	unfound	1	TRUE	3	75.2738	NA	NA	NA	NA	NA	NA	NA	NA	NA
G04	22	G04-22	MATR3-EGFP	4	1	23	unfound	1	TRUE	2	75.313	NA	NA	NA	NA	NA	NA	NA	NA	NA
B03	49	B03-49	MATR3-EGFP	3	6	137	unfound	1	TRUE	3	75.3473	86.0011	83.2012	123.695	158.842	96.0672	NA	NA	NA	NA
B03	44	B03-44	MATR3-EGFP	3	1	21	unfound	1	TRUE	3	75.359	NA	NA	NA	NA	NA	NA	NA	NA	NA
B03	50	B03-50	MATR3-EGFP	3	1	21	unfound	1	TRUE	3	75.4832	NA	NA	NA	NA	NA	NA	NA	NA	NA
B04	32	B04-32	MATR3-EGFP	4	1	21	unfound	1	TRUE	1	75.5995	NA	NA	NA	NA	NA	NA	NA	NA	NA
G03	16	G03-16	MATR3-EGFP	3	3	68	unfound	1	TRUE	2	75.924	81.7569	105.711	NA	NA	NA	NA	NA	NA	NA
B03	28	B03-28	MATR3-EGFP	3	6	137	unfound	1	TRUE	3	75.9258	87.1729	102.435	177.226	240.724	211.757	NA	NA	NA	NA
F04	4	F04-4	MATR3-EGFP	4	1	23	unfound	1	TRUE	2	76.0561	NA	NA	NA	NA	NA	NA	NA	NA	NA
D04	5	D04-5	MATR3-EGFP	4	2	44	unfound	1	TRUE	2	76.1877	107.188	NA	NA	NA	NA	NA	NA	NA	NA
A04	16	A04-16	MATR3-EGFP	4	4	92	unfound	1	TRUE	2	76.2008	111.007	108.742	72.7649	NA	NA	NA	NA	NA	NA
D03	16	D03-16	MATR3-EGFP	3	3	65	unfound	1	TRUE	3	76.2125	98.8055	89.6845	NA	NA	NA	NA	NA	NA	NA
B03	26	B03-26	MATR3-EGFP	3	7	161	unfound	1	TRUE	3	76.3192	76.8498	81.7273	118.931	154.404	132.379	118.767	NA	NA	NA
D03	5	D03-5	MATR3-EGFP	3	2	41	unfound	1	TRUE	3	76.3901	148.161	NA	NA	NA	NA	NA	NA	NA	NA
H03	9	H03-9	MATR3-EGFP	3	2	44	unfound	1	TRUE	2	76.4607	59.5379	NA	NA	NA	NA	NA	NA	NA	NA
G03	6	G03-6	MATR3-EGFP	3	7	161	unfound	1	TRUE	3	76.4795	77.8687	88.3046	128.261	188.621	166.775	146.725	NA	NA	NA
H03	28	H03-28	MATR3-EGFP	3	2	41	unfound	1	TRUE	3	76.6516	80.6942	NA	NA	NA	NA	NA	NA	NA	NA
F03	8	F03-8	MATR3-EGFP	3	3	65	unfound	1	TRUE	3	76.6728	98.1677	165.554	NA	NA	NA	NA	NA	NA	NA
B03	24	B03-24	MATR3-EGFP	3	5	114	unfound	1	TRUE	3	76.7135	103.487	110.73	174.274	230.057	NA	NA	NA	NA	NA
B04	17	B04-17	MATR3-EGFP	4	4	90	unfound	1	TRUE	3	76.9101	82.0846	88.0471	122.655	NA	NA	NA	NA	NA	NA
E03	25	E03-25	MATR3-EGFP	3	2	41	unfound	1	TRUE	3	76.9505	84.7287	NA	NA	NA	NA	NA	NA	NA	NA
G03	10	G03-10	MATR3-EGFP	3	5	114	unfound	1	TRUE	3	76.9505	128.714	194.697	273.065	416.968	NA	NA	NA	NA	NA
E03	8	E03-8	MATR3-EGFP	3	1	21	unfound	1	TRUE	1	77.0932	NA	NA	NA	NA	NA	NA	NA	NA	NA
E03	26	E03-26	MATR3-EGFP	3	4	90	unfound	1	TRUE	3	77.1768	114.573	158.028	218.737	NA	NA	NA	NA	NA	NA
H03	17	H03-17	MATR3-EGFP	3	9	209	unfound	1	TRUE	3	77.2417	79.4121	84.2196	139.708	177.119	134.585	102.594	92.6819	89.2963	NA
D03	12	D03-12	MATR3-EGFP	3	1	23	unfound	1	TRUE	2	77.4763	NA	NA	NA	NA	NA	NA	NA	NA	NA
D03	24	D03-24	MATR3-EGFP	3	3	68	unfound	1	TRUE	2	77.5	61.3196	86.03	NA	NA	NA	NA	NA	NA	NA
B03	11	B03-11	MATR3-EGFP	3	1	23	unfound	1	TRUE	2	77.659	NA	NA	NA	NA	NA	NA	NA	NA	NA
B04	16	B04-16	MATR3-EGFP	4	4	90	unfound	1	TRUE	3	77.7746	74.87	74.2529	105.615	NA	NA	NA	NA	NA	NA
D03	14	D03-14	MATR3-EGFP	3	4	90	unfound	1	TRUE	3	77.8313	102.917	154.848	346.277	NA	NA	NA	NA	NA	NA
A03	23	A03-23	MATR3-EGFP	3	5	114	unfound	1	TRUE	3	78.1372	113.077	141.924	234.455	263.68	NA	NA	NA	NA	NA
G04	11	G04-11	MATR3-EGFP	4	5	114	unfound	1	TRUE	3	78.3992	96.0368	125.404	185.44	195.537	NA	NA	NA	NA	NA
E03	3	E03-3	MATR3-EGFP	3	7	164	unfound	1	TRUE	2	78.5792	103.718	148.128	187.996	35.3712	26.1157	25.8261	NA	NA	NA
G03	36	G03-36	MATR3-EGFP	3	1	21	unfound	1	TRUE	3	78.6026	NA	NA	NA	NA	NA	NA	NA	NA	NA
A03	47	A03-47	MATR3-EGFP	3	4	90	unfound	1	TRUE	3	78.7423	85.163	171.443	360.7	NA	NA	NA	NA	NA	NA
F04	2	F04-2	MATR3-EGFP	4	5	118	unfound	1	TRUE	2	79.1276	101.648	152.884	185.07	108.733	NA	NA	NA	NA	NA
G03	14	G03-14	MATR3-EGFP	3	3	65	unfound	1	TRUE	3	79.5688	87.5931	127.122	NA	NA	NA	NA	NA	NA	NA
A04	19	A04-19	MATR3-EGFP	4	1	21	unfound	1	TRUE	3	79.5857	NA	NA	NA	NA	NA	NA	NA	NA	NA
A04	11	A04-11	MATR3-EGFP	4	1	21	unfound	1	TRUE	3	79.7129	NA	NA	NA	NA	NA	NA	NA	NA	NA
A04	26	A04-26	MATR3-EGFP	4	3	65	unfound	1	TRUE	3	79.7574	81.9754	76.3722	NA	NA	NA	NA	NA	NA	NA
D03	20	D03-20	MATR3-EGFP	3	10	239	NA	0	FALSE	2	79.7809	74.7332	93.2496	77.132	69.5124	77.289	126.668	82.9993	130.281	98.5412
H04	55	H04-55	MATR3-EGFP	4	1	21	unfound	1	TRUE	3	79.94	NA	NA	NA	NA	NA	NA	NA	NA	NA
F03	13	F03-13	MATR3-EGFP	3	4	90	unfound	1	TRUE	3	80.0328	102.707	197.058	161.89	NA	NA	NA	NA	NA	NA
G03	23	G03-23	MATR3-EGFP	3	4	90	unfound	1	TRUE	3	80.0494	112.331	187.954	214.993	NA	NA	NA	NA	NA	NA
G03	8	G03-8	MATR3-EGFP	3	3	68	unfound	1	TRUE	2	80.3083	96.4326	116.641	NA	NA	NA	NA	NA	NA	NA
F03	7	F03-7	MATR3-EGFP	3	4	90	unfound	1	TRUE	3	80.341	85.6576	95.9323	54.7751	NA	NA	NA	NA	NA	NA
C03	21	C03-21	MATR3-EGFP	3	3	65	unfound	1	TRUE	3	80.4438	99.9316	128.301	NA	NA	NA	NA	NA	NA	NA
G03	17	G03-17	MATR3-EGFP	3	4	90	unfound	1	TRUE	3	80.5004	137.04	228.323	399.96	NA	NA	NA	NA	NA	NA
C04	22	C04-22	MATR3-EGFP	4	1	21	unfound	1	TRUE	1	80.7409	NA	NA	NA	NA	NA	NA	NA	NA	NA
B03	18	B03-18	MATR3-EGFP	3	10	232	NA	0	FALSE	1	81.1282	137.544	172.053	264.834	334.666	189.108	154.524	121.399	118.661	82.1122
E03	8	E03-8	MATR3-EGFP	3	7	164	unfound	1	TRUE	2	81.15	75.3306	75.0547	106.091	80.1359	82.2665	32.8229	NA	NA	NA
A04	3	A04-3	MATR3-EGFP	4	6	141	unfound	1	TRUE	2	81.748	86.8924	88.4365	57.605	82.572	106.822	NA	NA	NA	NA
E03	4	E03-4	MATR3-EGFP	3	4	90	unfound	1	TRUE	3	81.9115	84.2687	133.154	65.0485	NA	NA	NA	NA	NA	NA
D04	27	D04-27	MATR3-EGFP	4	1	21	unfound	1	TRUE	1	82.1754	NA	NA	NA	NA	NA	NA	NA	NA	NA
B03	33	B03-33	MATR3-EGFP	3	5	114	unfound	1	TRUE	3	82.2609	100.589	105.122	190.109	146.143	NA	NA	NA	NA	NA
H03	31	H03-31	MATR3-EGFP	3	2	41	unfound	1	TRUE	3	82.4616	88.384	NA	NA	NA	NA	NA	NA	NA	NA
C04	23	C04-23	MATR3-EGFP	4	1	21	unfound	1	TRUE	1	82.4901	NA	NA	NA	NA	NA	NA	NA	NA	NA
G04	2	G04-2	MATR3-EGFP	4	3	68	unfound	1	TRUE	2	82.8772	103.775	120.889	NA	NA	NA	NA	NA	NA	NA
G03	38	G03-38	MATR3-EGFP	3	1	21	unfound	1	TRUE	3	83.1632	NA	NA	NA	NA	NA	NA	NA	NA	NA
D03	9	D03-9	MATR3-EGFP	3	1	23	unfound	1	TRUE	2	83.3961	NA	NA	NA	NA	NA	NA	NA	NA	NA
B03	40	B03-40	MATR3-EGFP	3	5	114	unfound	1	TRUE	3	83.7467	99.2461	114.005	205.322	285.606	NA	NA	NA	NA	NA
B04	7	B04-7	MATR3-EGFP	4	2	41	unfound	1	TRUE	3	83.9493	89.9549	NA	NA	NA	NA	NA	NA	NA	NA
G03	12	G03-12	MATR3-EGFP	3	3	68	unfound	1	TRUE	2	83.9697	100.197	76.2387	NA	NA	NA	NA	NA	NA	NA
F04	30	F04-30	MATR3-EGFP	4	1	21	unfound	1	TRUE	1	83.9697	NA	NA	NA	NA	NA	NA	NA	NA	NA
G03	18	G03-18	MATR3-EGFP	3	4	90	unfound	1	TRUE	3	84.0542	120.642	177.101	249.365	NA	NA	NA	NA	NA	NA
C03	39	C03-39	MATR3-EGFP	3	2	41	unfound	1	TRUE	3	84.2955	155.541	NA	NA	NA	NA	NA	NA	NA	NA
A04	2	A04-2	MATR3-EGFP	4	4	90	unfound	1	TRUE	3	84.3353	84.1535	100.067	113.329	NA	NA	NA	NA	NA	NA
G04	14	G04-14	MATR3-EGFP	4	3	65	unfound	1	TRUE	3	84.4651	78.0751	74.3379	NA	NA	NA	NA	NA	NA	NA
H04	20	H04-20	MATR3-EGFP	4	4	90	unfound	1	TRUE	3	84.5903	104.29	128.991	164.081	NA	NA	NA	NA	NA	NA
C03	25	C03-25	MATR3-EGFP	3	5	114	unfound	1	TRUE	3	84.9671	94.2656	125.623	210.208	216.218	NA	NA	NA	NA	NA
C04	20	C04-20	MATR3-EGFP	4	3	65	unfound	1	TRUE	3	85.1442	86.8342	82.2272	NA	NA	NA	NA	NA	NA	NA
A04	22	A04-22	MATR3-EGFP	4	3	65	unfound	1	TRUE	3	85.3093	168.43	212.751	NA	NA	NA	NA	NA	NA	NA
A03	6	A03-6	MATR3-EGFP	3	9	211	unfound	1	TRUE	2	85.3524	119.167	117.582	90.7742	107.25	88.2159	111.111	77.3858	28.8107	NA
C03	8	C03-8	MATR3-EGFP	3	1	21	unfound	1	TRUE	3	85.4109	NA	NA	NA	NA	NA	NA	NA	NA	NA
C03	31	C03-31	MATR3-EGFP	3	2	41	unfound	1	TRUE	3	85.427	96.5062	NA	NA	NA	NA	NA	NA	NA	NA
B03	5	B03-5	MATR3-EGFP	3	5	114	unfound	1	TRUE	3	85.7822	107.29	134.416	231.312	291.109	NA	NA	NA	NA	NA
C04	16	C04-16	MATR3-EGFP	4	3	65	unfound	1	TRUE	3	85.8736	73.9118	75.6476	NA	NA	NA	NA	NA	NA	NA
B03	31	B03-31	MATR3-EGFP	3	4	90	unfound	1	TRUE	3	85.8744	94.7551	153.255	244.657	NA	NA	NA	NA	NA	NA
H04	2	H04-2	MATR3-EGFP	4	7	164	unfound	1	TRUE	2	85.9669	111.56	104.919	137	186.295	91.2071	38.9192	NA	NA	NA
H03	4	H03-4	MATR3-EGFP	3	1	23	unfound	1	TRUE	2	86.0444	NA	NA	NA	NA	NA	NA	NA	NA	NA
C04	19	C04-19	MATR3-EGFP	4	1	21	unfound	1	TRUE	1	86.23	NA	NA	NA	NA	NA	NA	NA	NA	NA
A04	13	A04-13	MATR3-EGFP	4	5	114	unfound	1	TRUE	3	86.5923	89.082	117.042	136.405	155.849	NA	NA	NA	NA	NA
C03	13	C03-13	MATR3-EGFP	3	4	92	unfound	1	TRUE	2	87.1065	198.876	285.584	227.368	NA	NA	NA	NA	NA	NA
B04	1	B04-1	MATR3-EGFP	4	1	21	unfound	1	TRUE	3	87.1112	NA	NA	NA	NA	NA	NA	NA	NA	NA
E04	23	E04-23	MATR3-EGFP	4	1	21	unfound	1	TRUE	1	87.3609	NA	NA	NA	NA	NA	NA	NA	NA	NA
D04	4	D04-4	MATR3-EGFP	4	4	90	unfound	1	TRUE	3	87.3696	152.945	213.08	436.649	NA	NA	NA	NA	NA	NA
H04	56	H04-56	MATR3-EGFP	4	2	41	unfound	1	TRUE	3	87.3919	93.6015	NA	NA	NA	NA	NA	NA	NA	NA
C04	4	C04-4	MATR3-EGFP	4	3	68	unfound	1	TRUE	2	87.4929	122.098	105.044	NA	NA	NA	NA	NA	NA	NA
G03	25	G03-25	MATR3-EGFP	3	3	65	unfound	1	TRUE	3	87.5321	118.592	89.9187	NA	NA	NA	NA	NA	NA	NA
C03	35	C03-35	MATR3-EGFP	3	1	21	unfound	1	TRUE	3	87.7376	NA	NA	NA	NA	NA	NA	NA	NA	NA
A03	3	A03-3	MATR3-EGFP	3	2	41	unfound	1	TRUE	3	87.8779	91.1954	NA	NA	NA	NA	NA	NA	NA	NA
B03	39	B03-39	MATR3-EGFP	3	5	114	unfound	1	TRUE	3	87.9185	102.074	151.229	266.129	327.209	NA	NA	NA	NA	NA
C03	7	C03-7	MATR3-EGFP	3	10	239	NA	0	FALSE	2	88.1141	148.71	121.846	88.6791	31.3681	29.1715	32.042	23.5806	26.1743	27.0918
C04	13	C04-13	MATR3-EGFP	4	4	90	unfound	1	TRUE	3	88.4064	76.0236	88.7972	149.332	NA	NA	NA	NA	NA	NA
C04	14	C04-14	MATR3-EGFP	4	4	90	unfound	1	TRUE	3	88.8532	97.9741	108.48	148.202	NA	NA	NA	NA	NA	NA
F04	39	F04-39	MATR3-EGFP	4	1	21	unfound	1	TRUE	1	89.3207	NA	NA	NA	NA	NA	NA	NA	NA	NA
D03	30	D03-30	MATR3-EGFP	3	4	90	unfound	1	TRUE	3	89.3875	118.489	121.648	103.287	NA	NA	NA	NA	NA	NA
B04	7	B04-7	MATR3-EGFP	4	1	21	unfound	1	TRUE	1	89.5585	NA	NA	NA	NA	NA	NA	NA	NA	NA
C03	32	C03-32	MATR3-EGFP	3	4	90	unfound	1	TRUE	3	89.5869	107.298	150.153	225.356	NA	NA	NA	NA	NA	NA
B04	8	B04-8	MATR3-EGFP	4	1	21	unfound	1	TRUE	3	89.9458	NA	NA	NA	NA	NA	NA	NA	NA	NA
C04	7	C04-7	MATR3-EGFP	4	3	65	unfound	1	TRUE	3	90.3542	97.2334	146.466	NA	NA	NA	NA	NA	NA	NA
F03	10	F03-10	MATR3-EGFP	3	5	114	unfound	1	TRUE	3	90.4613	133.373	207.54	235.681	326.044	NA	NA	NA	NA	NA
H04	25	H04-25	MATR3-EGFP	4	10	234	NA	0	FALSE	3	90.6818	79.5563	78.0554	76.4783	85.5531	70.2089	66.9763	69.7341	53.98	64.0863
B03	35	B03-35	MATR3-EGFP	3	1	21	unfound	1	TRUE	3	90.7227	NA	NA	NA	NA	NA	NA	NA	NA	NA
C03	27	C03-27	MATR3-EGFP	3	3	65	unfound	1	TRUE	3	90.733	244.074	362.767	NA	NA	NA	NA	NA	NA	NA
D03	12	D03-12	MATR3-EGFP	3	4	90	unfound	1	TRUE	3	90.8591	157.193	228.661	337.675	NA	NA	NA	NA	NA	NA
G04	13	G04-13	MATR3-EGFP	4	3	65	unfound	1	TRUE	3	90.8887	142.064	216.28	NA	NA	NA	NA	NA	NA	NA
C04	21	C04-21	MATR3-EGFP	4	1	21	unfound	1	TRUE	1	90.904	NA	NA	NA	NA	NA	NA	NA	NA	NA
H03	5	H03-5	MATR3-EGFP	3	10	239	NA	0	FALSE	2	91.0644	94.8656	68.5569	78.0487	71.0415	88.1703	145.754	55.581	74.6685	100.81
C03	10	C03-10	MATR3-EGFP	3	10	234	NA	0	FALSE	3	91.4706	110.472	147.131	248.394	265.133	128.095	50.607	51.4097	46.9503	50.7009
B03	52	B03-52	MATR3-EGFP	3	1	21	unfound	1	TRUE	3	91.6327	NA	NA	NA	NA	NA	NA	NA	NA	NA
H04	5	H04-5	MATR3-EGFP	4	2	41	unfound	1	TRUE	3	91.6511	104.367	NA	NA	NA	NA	NA	NA	NA	NA
A03	16	A03-16	MATR3-EGFP	3	1	21	unfound	1	TRUE	1	91.8222	NA	NA	NA	NA	NA	NA	NA	NA	NA
H04	3	H04-3	MATR3-EGFP	4	4	90	unfound	1	TRUE	3	92.0688	94.1783	110.316	109.56	NA	NA	NA	NA	NA	NA
D03	20	D03-20	MATR3-EGFP	3	10	232	NA	0	FALSE	1	92.0938	63.7078	55.402	52.1744	37.5408	35.3361	73.7659	34.1199	60.9431	47.9277
H04	13	H04-13	MATR3-EGFP	4	4	92	unfound	1	TRUE	2	92.1423	145.037	157.888	189.444	NA	NA	NA	NA	NA	NA
H03	38	H03-38	MATR3-EGFP	3	5	114	unfound	1	TRUE	3	92.454	214.026	108.155	200.091	284.187	NA	NA	NA	NA	NA
H04	35	H04-35	MATR3-EGFP	4	1	21	unfound	1	TRUE	3	92.4792	NA	NA	NA	NA	NA	NA	NA	NA	NA
G03	27	G03-27	MATR3-EGFP	3	1	21	unfound	1	TRUE	1	92.6697	NA	NA	NA	NA	NA	NA	NA	NA	NA
D04	7	D04-7	MATR3-EGFP	4	3	65	unfound	1	TRUE	3	92.7129	171.597	255.471	NA	NA	NA	NA	NA	NA	NA
E03	6	E03-6	MATR3-EGFP	3	2	44	unfound	1	TRUE	2	92.8244	64.8456	NA	NA	NA	NA	NA	NA	NA	NA
B03	27	B03-27	MATR3-EGFP	3	6	137	unfound	1	TRUE	3	92.8529	104.136	126.911	148.817	168.419	138.074	NA	NA	NA	NA
B03	8	B03-8	MATR3-EGFP	3	4	90	unfound	1	TRUE	3	93.2641	101.249	106.556	150.313	NA	NA	NA	NA	NA	NA
H04	38	H04-38	MATR3-EGFP	4	5	114	unfound	1	TRUE	3	93.2912	149.603	195.341	297.025	392.696	NA	NA	NA	NA	NA
B03	8	B03-8	MATR3-EGFP	3	1	23	unfound	1	TRUE	2	93.3914	NA	NA	NA	NA	NA	NA	NA	NA	NA
D04	20	D04-20	MATR3-EGFP	4	3	66	unfound	1	TRUE	1	93.3948	116.134	97.9814	NA	NA	NA	NA	NA	NA	NA
F04	1	F04-1	MATR3-EGFP	4	10	239	NA	0	FALSE	2	93.5783	123.413	158.334	263.483	38.7373	26.8972	33.5325	26.7385	26.5644	26.3762
H04	33	H04-33	MATR3-EGFP	4	1	21	unfound	1	TRUE	3	93.7989	NA	NA	NA	NA	NA	NA	NA	NA	NA
E03	24	E03-24	MATR3-EGFP	3	3	65	unfound	1	TRUE	3	93.8382	138.636	189.267	NA	NA	NA	NA	NA	NA	NA
A03	21	A03-21	MATR3-EGFP	3	4	90	unfound	1	TRUE	3	94.2005	127.48	190.682	154.014	NA	NA	NA	NA	NA	NA
D04	14	D04-14	MATR3-EGFP	4	3	65	unfound	1	TRUE	3	94.3047	65.4703	64.3935	NA	NA	NA	NA	NA	NA	NA
G03	30	G03-30	MATR3-EGFP	3	1	21	unfound	1	TRUE	1	94.3458	NA	NA	NA	NA	NA	NA	NA	NA	NA
D03	28	D03-28	MATR3-EGFP	3	1	21	unfound	1	TRUE	1	94.6287	NA	NA	NA	NA	NA	NA	NA	NA	NA
B03	4	B03-4	MATR3-EGFP	3	3	68	unfound	1	TRUE	2	94.6299	176.423	178.685	NA	NA	NA	NA	NA	NA	NA
D03	9	D03-9	MATR3-EGFP	3	4	90	unfound	1	TRUE	3	95.2157	90.6198	124.034	209.119	NA	NA	NA	NA	NA	NA
G04	6	G04-6	MATR3-EGFP	4	6	137	unfound	1	TRUE	3	95.2699	119.218	148.643	181.421	142.127	42.7363	NA	NA	NA	NA
B03	6	B03-6	MATR3-EGFP	3	5	114	unfound	1	TRUE	3	95.2864	105.112	132.795	234.454	143.357	NA	NA	NA	NA	NA
C04	21	C04-21	MATR3-EGFP	4	5	114	unfound	1	TRUE	3	95.3412	83.9608	90.0249	126.545	173.924	NA	NA	NA	NA	NA
D04	2	D04-2	MATR3-EGFP	4	2	44	unfound	1	TRUE	2	95.3471	103.285	NA	NA	NA	NA	NA	NA	NA	NA
A03	29	A03-29	MATR3-EGFP	3	6	137	unfound	1	TRUE	3	95.6023	95.0579	110.764	201.055	258.082	153.145	NA	NA	NA	NA
G03	5	G03-5	MATR3-EGFP	3	5	114	unfound	1	TRUE	3	95.6536	122.178	136.052	156.855	200.273	NA	NA	NA	NA	NA
H04	12	H04-12	MATR3-EGFP	4	1	23	unfound	1	TRUE	2	95.7521	NA	NA	NA	NA	NA	NA	NA	NA	NA
B04	3	B04-3	MATR3-EGFP	4	4	90	unfound	1	TRUE	3	95.7915	110.219	108.637	143.262	NA	NA	NA	NA	NA	NA
B03	30	B03-30	MATR3-EGFP	3	3	65	unfound	1	TRUE	3	95.8736	121.955	103.464	NA	NA	NA	NA	NA	NA	NA
C03	47	C03-47	MATR3-EGFP	3	3	65	unfound	1	TRUE	3	95.9095	173.346	373.308	NA	NA	NA	NA	NA	NA	NA
E04	2	E04-2	MATR3-EGFP	4	1	23	unfound	1	TRUE	2	96.0228	NA	NA	NA	NA	NA	NA	NA	NA	NA
H03	34	H03-34	MATR3-EGFP	3	6	137	unfound	1	TRUE	3	96.1557	130.971	146.773	240.479	328.589	263.597	NA	NA	NA	NA
H04	47	H04-47	MATR3-EGFP	4	10	234	NA	0	FALSE	3	96.3136	99.695	124.782	202.869	211.393	132.749	110.782	102.523	46.5909	41.6334
H04	41	H04-41	MATR3-EGFP	4	3	65	unfound	1	TRUE	3	96.4743	86.2241	95.3604	NA	NA	NA	NA	NA	NA	NA
H03	25	H03-25	MATR3-EGFP	3	5	114	unfound	1	TRUE	3	96.9214	126.86	132.628	246.019	342.925	NA	NA	NA	NA	NA
A03	32	A03-32	MATR3-EGFP	3	5	114	unfound	1	TRUE	3	96.9563	123.469	173.152	275.907	365.35	NA	NA	NA	NA	NA
H04	14	H04-14	MATR3-EGFP	4	4	92	unfound	1	TRUE	2	96.9786	97.4484	169.528	236.643	NA	NA	NA	NA	NA	NA
G03	25	G03-25	MATR3-EGFP	3	2	43	unfound	1	TRUE	1	97.0885	170.088	NA	NA	NA	NA	NA	NA	NA	NA
E03	7	E03-7	MATR3-EGFP	3	1	21	unfound	1	TRUE	1	97.5564	NA	NA	NA	NA	NA	NA	NA	NA	NA
F03	19	F03-19	MATR3-EGFP	3	1	21	unfound	1	TRUE	3	97.569	NA	NA	NA	NA	NA	NA	NA	NA	NA
D03	21	D03-21	MATR3-EGFP	3	2	44	unfound	1	TRUE	2	97.6697	67.8621	NA	NA	NA	NA	NA	NA	NA	NA
F04	22	F04-22	MATR3-EGFP	4	2	43	unfound	1	TRUE	1	97.7103	170.729	NA	NA	NA	NA	NA	NA	NA	NA
C03	12	C03-12	MATR3-EGFP	3	4	90	unfound	1	TRUE	3	97.9055	130.53	213.09	300.158	NA	NA	NA	NA	NA	NA
B03	19	B03-19	MATR3-EGFP	3	4	90	unfound	1	TRUE	3	97.9544	118.616	137.536	221.232	NA	NA	NA	NA	NA	NA
B03	38	B03-38	MATR3-EGFP	3	6	137	unfound	1	TRUE	3	97.9934	132.905	132.114	247.344	342.616	239.961	NA	NA	NA	NA
D04	1	D04-1	MATR3-EGFP	4	1	21	unfound	1	TRUE	3	98.306	NA	NA	NA	NA	NA	NA	NA	NA	NA
C03	33	C03-33	MATR3-EGFP	3	2	41	unfound	1	TRUE	3	98.4324	62.42	NA	NA	NA	NA	NA	NA	NA	NA
G03	28	G03-28	MATR3-EGFP	3	5	114	unfound	1	TRUE	3	98.6833	121.398	155.97	247.05	185.871	NA	NA	NA	NA	NA
H04	4	H04-4	MATR3-EGFP	4	4	92	unfound	1	TRUE	2	98.6843	148.031	213.63	319.124	NA	NA	NA	NA	NA	NA
A04	1	A04-1	MATR3-EGFP	4	3	65	unfound	1	TRUE	3	98.8209	86.9561	90.5859	NA	NA	NA	NA	NA	NA	NA
C03	49	C03-49	MATR3-EGFP	3	4	90	unfound	1	TRUE	3	98.9945	107.515	243.498	576.216	NA	NA	NA	NA	NA	NA
A03	4	A03-4	MATR3-EGFP	3	6	137	unfound	1	TRUE	3	99.1924	88.3592	103.537	143.778	169.48	39.4449	NA	NA	NA	NA
H03	13	H03-13	MATR3-EGFP	3	1	23	unfound	1	TRUE	2	99.2331	NA	NA	NA	NA	NA	NA	NA	NA	NA
E03	3	E03-3	MATR3-EGFP	3	4	90	unfound	1	TRUE	3	99.5301	129.788	29.5753	28.5661	NA	NA	NA	NA	NA	NA
B04	20	B04-20	MATR3-EGFP	4	4	90	unfound	1	TRUE	3	99.6479	111.417	127.261	227.275	NA	NA	NA	NA	NA	NA
C03	4	C03-4	MATR3-EGFP	3	1	21	unfound	1	TRUE	3	99.8901	NA	NA	NA	NA	NA	NA	NA	NA	NA
B03	12	B03-12	MATR3-EGFP	3	10	234	NA	0	FALSE	3	100.088	104.264	93.8264	116.54	116.385	123.586	104.285	85.9426	88.9659	90.5072
G03	26	G03-26	MATR3-EGFP	3	3	65	unfound	1	TRUE	3	100.227	133.933	156.384	NA	NA	NA	NA	NA	NA	NA
G03	8	G03-8	MATR3-EGFP	3	5	114	unfound	1	TRUE	3	100.789	102.679	108.972	146.409	214.18	NA	NA	NA	NA	NA
G03	22	G03-22	MATR3-EGFP	3	6	137	unfound	1	TRUE	3	100.926	202.684	229.151	253.735	308.72	146.023	NA	NA	NA	NA
A04	1	A04-1	MATR3-EGFP	4	1	23	unfound	1	TRUE	2	101.474	NA	NA	NA	NA	NA	NA	NA	NA	NA
B04	21	B04-21	MATR3-EGFP	4	4	90	unfound	1	TRUE	3	101.639	158.434	181.341	410.875	NA	NA	NA	NA	NA	NA
H03	27	H03-27	MATR3-EGFP	3	1	21	unfound	1	TRUE	3	101.883	NA	NA	NA	NA	NA	NA	NA	NA	NA
E03	22	E03-22	MATR3-EGFP	3	4	90	unfound	1	TRUE	3	101.976	120.523	131.869	222.752	NA	NA	NA	NA	NA	NA
B04	19	B04-19	MATR3-EGFP	4	3	65	unfound	1	TRUE	3	102.218	93.5466	146.808	NA	NA	NA	NA	NA	NA	NA
B03	20	B03-20	MATR3-EGFP	3	5	114	unfound	1	TRUE	3	102.255	108.739	130.879	185.33	235.701	NA	NA	NA	NA	NA
E03	29	E03-29	MATR3-EGFP	3	3	65	unfound	1	TRUE	3	102.5	124.154	151.694	NA	NA	NA	NA	NA	NA	NA
C03	11	C03-11	MATR3-EGFP	3	4	90	unfound	1	TRUE	3	102.528	147.687	193.997	288.19	NA	NA	NA	NA	NA	NA
E04	17	E04-17	MATR3-EGFP	4	1	21	unfound	1	TRUE	1	102.539	NA	NA	NA	NA	NA	NA	NA	NA	NA
H03	14	H03-14	MATR3-EGFP	3	5	114	unfound	1	TRUE	3	102.605	140.069	121.807	165.633	214.354	NA	NA	NA	NA	NA
C03	22	C03-22	MATR3-EGFP	3	1	21	unfound	1	TRUE	3	103.086	NA	NA	NA	NA	NA	NA	NA	NA	NA
A04	30	A04-30	MATR3-EGFP	4	1	21	unfound	1	TRUE	3	103.148	NA	NA	NA	NA	NA	NA	NA	NA	NA
B03	9	B03-9	MATR3-EGFP	3	3	65	unfound	1	TRUE	3	103.229	118.989	161.71	NA	NA	NA	NA	NA	NA	NA
D03	16	D03-16	MATR3-EGFP	3	1	23	unfound	1	TRUE	2	103.949	NA	NA	NA	NA	NA	NA	NA	NA	NA
B03	13	B03-13	MATR3-EGFP	3	1	21	unfound	1	TRUE	1	104.323	NA	NA	NA	NA	NA	NA	NA	NA	NA
A03	8	A03-8	MATR3-EGFP	3	5	114	unfound	1	TRUE	3	104.954	166.603	363.571	449.261	660.602	NA	NA	NA	NA	NA
A03	12	A03-12	MATR3-EGFP	3	4	90	unfound	1	TRUE	3	105.343	173.509	184.735	290.177	NA	NA	NA	NA	NA	NA
E04	1	E04-1	MATR3-EGFP	4	3	65	unfound	1	TRUE	3	106.561	120.021	180.269	NA	NA	NA	NA	NA	NA	NA
G03	4	G03-4	MATR3-EGFP	3	3	68	unfound	1	TRUE	2	106.595	170.995	251.315	NA	NA	NA	NA	NA	NA	NA
B04	14	B04-14	MATR3-EGFP	4	4	90	unfound	1	TRUE	3	107.081	196.02	210.091	396.554	NA	NA	NA	NA	NA	NA
G03	5	G03-5	MATR3-EGFP	3	2	44	unfound	1	TRUE	2	107.138	96.884	NA	NA	NA	NA	NA	NA	NA	NA
G04	1	G04-1	MATR3-EGFP	4	4	90	unfound	1	TRUE	3	107.231	108.075	166.564	193.409	NA	NA	NA	NA	NA	NA
C03	34	C03-34	MATR3-EGFP	3	1	21	unfound	1	TRUE	3	107.592	NA	NA	NA	NA	NA	NA	NA	NA	NA
B03	41	B03-41	MATR3-EGFP	3	1	21	unfound	1	TRUE	3	107.693	NA	NA	NA	NA	NA	NA	NA	NA	NA
E03	19	E03-19	MATR3-EGFP	3	1	21	unfound	1	TRUE	3	107.832	NA	NA	NA	NA	NA	NA	NA	NA	NA
D03	6	D03-6	MATR3-EGFP	3	1	21	unfound	1	TRUE	1	107.848	NA	NA	NA	NA	NA	NA	NA	NA	NA
G04	26	G04-26	MATR3-EGFP	4	1	21	unfound	1	TRUE	3	108.17	NA	NA	NA	NA	NA	NA	NA	NA	NA
G03	2	G03-2	MATR3-EGFP	3	3	68	unfound	1	TRUE	2	108.235	102.641	107.135	NA	NA	NA	NA	NA	NA	NA
A03	18	A03-18	MATR3-EGFP	3	4	90	unfound	1	TRUE	3	108.318	106.778	165.25	294.594	NA	NA	NA	NA	NA	NA
C03	9	C03-9	MATR3-EGFP	3	1	23	unfound	1	TRUE	2	108.342	NA	NA	NA	NA	NA	NA	NA	NA	NA
B04	30	B04-30	MATR3-EGFP	4	5	114	unfound	1	TRUE	3	108.947	127.118	138.718	192.821	343.715	NA	NA	NA	NA	NA
H03	12	H03-12	MATR3-EGFP	3	3	68	unfound	1	TRUE	2	108.997	47.3475	26.579	NA	NA	NA	NA	NA	NA	NA
E04	21	E04-21	MATR3-EGFP	4	1	21	unfound	1	TRUE	1	109.06	NA	NA	NA	NA	NA	NA	NA	NA	NA
C04	3	C04-3	MATR3-EGFP	4	4	90	unfound	1	TRUE	3	109.238	97.1384	132.854	223.255	NA	NA	NA	NA	NA	NA
G04	19	G04-19	MATR3-EGFP	4	1	23	unfound	1	TRUE	2	109.456	NA	NA	NA	NA	NA	NA	NA	NA	NA
D03	17	D03-17	MATR3-EGFP	3	1	21	unfound	1	TRUE	1	109.986	NA	NA	NA	NA	NA	NA	NA	NA	NA
H03	15	H03-15	MATR3-EGFP	3	10	234	NA	0	FALSE	3	110.014	132.251	73.9604	113.409	149.386	122.733	117.691	101.268	102.641	92.1461
G03	4	G03-4	MATR3-EGFP	3	4	90	unfound	1	TRUE	3	110.407	124.841	181.499	268.052	NA	NA	NA	NA	NA	NA
D04	5	D04-5	MATR3-EGFP	4	3	66	unfound	1	TRUE	1	110.423	959.443	80.4361	NA	NA	NA	NA	NA	NA	NA
H03	13	H03-13	MATR3-EGFP	3	6	137	unfound	1	TRUE	3	110.471	103.073	135.593	123.637	152.311	95.8206	NA	NA	NA	NA
E04	18	E04-18	MATR3-EGFP	4	5	116	unfound	1	TRUE	1	110.488	202.265	249.055	181.226	154.644	NA	NA	NA	NA	NA
A03	41	A03-41	MATR3-EGFP	3	4	90	unfound	1	TRUE	3	111.441	114.036	171.975	308.399	NA	NA	NA	NA	NA	NA
C03	29	C03-29	MATR3-EGFP	3	3	65	unfound	1	TRUE	3	111.457	125.145	257.987	NA	NA	NA	NA	NA	NA	NA
E03	6	E03-6	MATR3-EGFP	3	1	21	unfound	1	TRUE	1	111.909	NA	NA	NA	NA	NA	NA	NA	NA	NA
C03	9	C03-9	MATR3-EGFP	3	2	41	unfound	1	TRUE	3	112.041	103.497	NA	NA	NA	NA	NA	NA	NA	NA
D03	13	D03-13	MATR3-EGFP	3	8	188	unfound	1	TRUE	1	112.149	158.386	118.058	135.462	81.8955	84.5819	80.2608	86.6084	NA	NA
A03	38	A03-38	MATR3-EGFP	3	4	90	unfound	1	TRUE	3	112.205	109.564	117.289	199.69	NA	NA	NA	NA	NA	NA
A03	10	A03-10	MATR3-EGFP	3	5	114	unfound	1	TRUE	3	113.534	108.112	138.227	245.711	338.828	NA	NA	NA	NA	NA
H04	29	H04-29	MATR3-EGFP	4	5	114	unfound	1	TRUE	3	113.827	148.595	223	374.97	281.82	NA	NA	NA	NA	NA
D04	2	D04-2	MATR3-EGFP	4	3	65	unfound	1	TRUE	3	114.255	112.794	174.288	NA	NA	NA	NA	NA	NA	NA
H04	44	H04-44	MATR3-EGFP	4	4	90	unfound	1	TRUE	3	114.326	145.213	200.132	200.251	NA	NA	NA	NA	NA	NA
D03	25	D03-25	MATR3-EGFP	3	1	21	unfound	1	TRUE	1	114.935	NA	NA	NA	NA	NA	NA	NA	NA	NA
A03	30	A03-30	MATR3-EGFP	3	1	21	unfound	1	TRUE	3	114.973	NA	NA	NA	NA	NA	NA	NA	NA	NA
D03	14	D03-14	MATR3-EGFP	3	1	21	unfound	1	TRUE	1	114.997	NA	NA	NA	NA	NA	NA	NA	NA	NA
E04	28	E04-28	MATR3-EGFP	4	3	66	unfound	1	TRUE	1	115.306	267.907	170.243	NA	NA	NA	NA	NA	NA	NA
G04	2	G04-2	MATR3-EGFP	4	3	65	unfound	1	TRUE	3	115.444	118.449	176.815	NA	NA	NA	NA	NA	NA	NA
E03	7	E03-7	MATR3-EGFP	3	4	90	unfound	1	TRUE	3	115.776	137.586	190.642	331.857	NA	NA	NA	NA	NA	NA
H04	8	H04-8	MATR3-EGFP	4	4	92	unfound	1	TRUE	2	116.053	170.714	181.446	213.481	NA	NA	NA	NA	NA	NA
F03	1	F03-1	MATR3-EGFP	3	4	90	unfound	1	TRUE	3	116.117	100.509	155.713	26.565	NA	NA	NA	NA	NA	NA
C04	8	C04-8	MATR3-EGFP	4	2	44	unfound	1	TRUE	2	116.348	171.594	NA	NA	NA	NA	NA	NA	NA	NA
H04	48	H04-48	MATR3-EGFP	4	1	21	unfound	1	TRUE	3	116.475	NA	NA	NA	NA	NA	NA	NA	NA	NA
A04	13	A04-13	MATR3-EGFP	4	1	23	unfound	1	TRUE	2	116.722	NA	NA	NA	NA	NA	NA	NA	NA	NA
D03	1	D03-1	MATR3-EGFP	3	6	137	unfound	1	TRUE	3	116.85	114.499	112.416	111.433	24.9669	22.4478	NA	NA	NA	NA
G04	10	G04-10	MATR3-EGFP	4	3	65	unfound	1	TRUE	3	116.997	205.649	425.354	NA	NA	NA	NA	NA	NA	NA
G04	4	G04-4	MATR3-EGFP	4	4	92	unfound	1	TRUE	2	117.158	144.6	182.543	32.781	NA	NA	NA	NA	NA	NA
E04	27	E04-27	MATR3-EGFP	4	7	164	unfound	1	TRUE	1	117.314	250.084	371.539	451.012	324.279	355.391	43.5386	NA	NA	NA
C03	45	C03-45	MATR3-EGFP	3	4	90	unfound	1	TRUE	3	117.412	289.384	482.746	939.293	NA	NA	NA	NA	NA	NA
H04	6	H04-6	MATR3-EGFP	4	5	114	unfound	1	TRUE	3	117.552	108.605	176.531	256.642	142.185	NA	NA	NA	NA	NA
B03	15	B03-15	MATR3-EGFP	3	1	21	unfound	1	TRUE	1	117.744	NA	NA	NA	NA	NA	NA	NA	NA	NA
F03	7	F03-7	MATR3-EGFP	3	1	23	unfound	1	TRUE	2	117.76	NA	NA	NA	NA	NA	NA	NA	NA	NA
E03	18	E03-18	MATR3-EGFP	3	5	114	unfound	1	TRUE	3	117.786	139.823	155.239	297.549	326.334	NA	NA	NA	NA	NA
A04	15	A04-15	MATR3-EGFP	4	2	41	unfound	1	TRUE	3	117.797	126.549	NA	NA	NA	NA	NA	NA	NA	NA
B03	9	B03-9	MATR3-EGFP	3	10	232	NA	0	FALSE	1	118.289	279.818	375.17	483.764	338.506	195.257	201.381	127.411	144.312	102.428
H03	7	H03-7	MATR3-EGFP	3	1	23	unfound	1	TRUE	2	118.333	NA	NA	NA	NA	NA	NA	NA	NA	NA
G04	12	G04-12	MATR3-EGFP	4	1	23	unfound	1	TRUE	2	118.38	NA	NA	NA	NA	NA	NA	NA	NA	NA
B04	22	B04-22	MATR3-EGFP	4	5	114	unfound	1	TRUE	3	118.619	129.335	143.047	246.498	386.931	NA	NA	NA	NA	NA
F04	2	F04-2	MATR3-EGFP	4	3	65	unfound	1	TRUE	3	118.691	142.643	162.08	NA	NA	NA	NA	NA	NA	NA
A03	15	A03-15	MATR3-EGFP	3	6	137	unfound	1	TRUE	3	119.245	139.196	171.464	324.447	452.577	344.777	NA	NA	NA	NA
F03	6	F03-6	MATR3-EGFP	3	6	137	unfound	1	TRUE	3	119.433	110.275	128.604	117.743	156.743	24.256	NA	NA	NA	NA
B03	19	B03-19	MATR3-EGFP	3	8	188	unfound	1	TRUE	1	119.451	277.947	257.768	321.758	292.702	158.236	181.732	131.532	NA	NA
H04	36	H04-36	MATR3-EGFP	4	5	114	unfound	1	TRUE	3	119.67	150.575	215.756	302.094	356.11	NA	NA	NA	NA	NA
D03	13	D03-13	MATR3-EGFP	3	1	23	unfound	1	TRUE	2	120.558	NA	NA	NA	NA	NA	NA	NA	NA	NA
B03	15	B03-15	MATR3-EGFP	3	4	90	unfound	1	TRUE	3	120.579	128.92	91.4309	316.758	NA	NA	NA	NA	NA	NA
D03	21	D03-21	MATR3-EGFP	3	5	114	unfound	1	TRUE	3	120.759	269.304	173.34	264.181	28.8792	NA	NA	NA	NA	NA
A03	34	A03-34	MATR3-EGFP	3	1	21	unfound	1	TRUE	3	120.775	NA	NA	NA	NA	NA	NA	NA	NA	NA
B03	14	B03-14	MATR3-EGFP	3	4	90	unfound	1	TRUE	3	120.852	193.99	313.326	265.831	NA	NA	NA	NA	NA	NA
A03	28	A03-28	MATR3-EGFP	3	6	137	unfound	1	TRUE	3	121.171	141.861	203.111	375.292	533.59	440.312	NA	NA	NA	NA
G03	7	G03-7	MATR3-EGFP	3	3	68	unfound	1	TRUE	2	121.442	249.531	201.242	NA	NA	NA	NA	NA	NA	NA
D04	3	D04-3	MATR3-EGFP	4	3	68	unfound	1	TRUE	2	121.68	124.796	185.067	NA	NA	NA	NA	NA	NA	NA
H04	39	H04-39	MATR3-EGFP	4	4	90	unfound	1	TRUE	3	122.523	141.943	180.16	257.04	NA	NA	NA	NA	NA	NA
D04	14	D04-14	MATR3-EGFP	4	2	44	unfound	1	TRUE	2	122.701	95.5496	NA	NA	NA	NA	NA	NA	NA	NA
B03	20	B03-20	MATR3-EGFP	3	1	21	unfound	1	TRUE	1	122.834	NA	NA	NA	NA	NA	NA	NA	NA	NA
A03	7	A03-7	MATR3-EGFP	3	4	90	unfound	1	TRUE	3	123.178	125.665	175.809	257.347	NA	NA	NA	NA	NA	NA
B04	10	B04-10	MATR3-EGFP	4	4	90	unfound	1	TRUE	3	123.213	152.194	204.321	366.843	NA	NA	NA	NA	NA	NA
B03	7	B03-7	MATR3-EGFP	3	3	65	unfound	1	TRUE	3	123.277	112.188	138.568	NA	NA	NA	NA	NA	NA	NA
C04	6	C04-6	MATR3-EGFP	4	2	44	unfound	1	TRUE	2	123.602	140.16	NA	NA	NA	NA	NA	NA	NA	NA
F04	7	F04-7	MATR3-EGFP	4	4	90	unfound	1	TRUE	3	124.283	102.541	94.3045	134.361	NA	NA	NA	NA	NA	NA
D04	13	D04-13	MATR3-EGFP	4	4	90	unfound	1	TRUE	3	124.317	125.35	164.023	235.474	NA	NA	NA	NA	NA	NA
C04	14	C04-14	MATR3-EGFP	4	1	21	unfound	1	TRUE	1	124.799	NA	NA	NA	NA	NA	NA	NA	NA	NA
C04	4	C04-4	MATR3-EGFP	4	3	65	unfound	1	TRUE	3	124.808	111.913	208.039	NA	NA	NA	NA	NA	NA	NA
C04	8	C04-8	MATR3-EGFP	4	3	65	unfound	1	TRUE	3	125.252	167.168	241.298	NA	NA	NA	NA	NA	NA	NA
D03	3	D03-3	MATR3-EGFP	3	1	23	unfound	1	TRUE	2	125.42	NA	NA	NA	NA	NA	NA	NA	NA	NA
C03	2	C03-2	MATR3-EGFP	3	6	141	unfound	1	TRUE	2	125.646	202.952	201.515	45.6274	29.5783	32.5297	NA	NA	NA	NA
G03	15	G03-15	MATR3-EGFP	3	3	65	unfound	1	TRUE	3	125.79	335.75	401.386	NA	NA	NA	NA	NA	NA	NA
H04	10	H04-10	MATR3-EGFP	4	5	114	unfound	1	TRUE	3	125.942	149.745	196.154	298.019	308.354	NA	NA	NA	NA	NA
H03	33	H03-33	MATR3-EGFP	3	1	21	unfound	1	TRUE	3	126.45	NA	NA	NA	NA	NA	NA	NA	NA	NA
B04	9	B04-9	MATR3-EGFP	4	1	21	unfound	1	TRUE	3	126.461	NA	NA	NA	NA	NA	NA	NA	NA	NA
E03	4	E03-4	MATR3-EGFP	3	4	97	unfound	1	TRUE	1	126.828	116.008	141.321	141.188	NA	NA	NA	NA	NA	NA
A03	19	A03-19	MATR3-EGFP	3	3	65	unfound	1	TRUE	3	126.973	147.449	190.365	NA	NA	NA	NA	NA	NA	NA
E03	1	E03-1	MATR3-EGFP	3	2	41	unfound	1	TRUE	3	127.366	200.191	NA	NA	NA	NA	NA	NA	NA	NA
B03	17	B03-17	MATR3-EGFP	3	1	21	unfound	1	TRUE	3	127.389	NA	NA	NA	NA	NA	NA	NA	NA	NA
D04	12	D04-12	MATR3-EGFP	4	4	90	unfound	1	TRUE	3	127.509	124.519	101.354	188.128	NA	NA	NA	NA	NA	NA
A03	5	A03-5	MATR3-EGFP	3	4	90	unfound	1	TRUE	3	127.859	232.394	275.209	319.976	NA	NA	NA	NA	NA	NA
B04	20	B04-20	MATR3-EGFP	4	1	21	unfound	1	TRUE	1	127.914	NA	NA	NA	NA	NA	NA	NA	NA	NA
E03	8	E03-8	MATR3-EGFP	3	2	41	unfound	1	TRUE	3	128.236	225.74	NA	NA	NA	NA	NA	NA	NA	NA
F04	5	F04-5	MATR3-EGFP	4	6	137	unfound	1	TRUE	3	128.527	147.489	115.942	160.894	130.66	125.316	NA	NA	NA	NA
G03	3	G03-3	MATR3-EGFP	3	4	90	unfound	1	TRUE	3	128.59	152.231	202.898	338.252	NA	NA	NA	NA	NA	NA
D03	31	D03-31	MATR3-EGFP	3	1	21	unfound	1	TRUE	1	128.763	NA	NA	NA	NA	NA	NA	NA	NA	NA
B04	33	B04-33	MATR3-EGFP	4	4	97	unfound	1	TRUE	1	129.344	161.558	191.791	322.346	NA	NA	NA	NA	NA	NA
H03	12	H03-12	MATR3-EGFP	3	5	114	unfound	1	TRUE	3	130.225	146.746	168.148	227.422	273.182	NA	NA	NA	NA	NA
C03	24	C03-24	MATR3-EGFP	3	1	21	unfound	1	TRUE	3	130.935	NA	NA	NA	NA	NA	NA	NA	NA	NA
A03	16	A03-16	MATR3-EGFP	3	5	114	unfound	1	TRUE	3	131.333	167.368	245.912	494.53	547.334	NA	NA	NA	NA	NA
H04	50	H04-50	MATR3-EGFP	4	4	90	unfound	1	TRUE	3	131.383	164.437	234.049	384.146	NA	NA	NA	NA	NA	NA
C03	28	C03-28	MATR3-EGFP	3	4	90	unfound	1	TRUE	3	131.417	193.27	280.108	511.335	NA	NA	NA	NA	NA	NA
H04	34	H04-34	MATR3-EGFP	4	4	90	unfound	1	TRUE	3	131.59	130.038	142.603	257.226	NA	NA	NA	NA	NA	NA
H04	1	H04-1	MATR3-EGFP	4	1	21	unfound	1	TRUE	3	131.712	NA	NA	NA	NA	NA	NA	NA	NA	NA
E03	10	E03-10	MATR3-EGFP	3	2	41	unfound	1	TRUE	3	131.878	143.414	NA	NA	NA	NA	NA	NA	NA	NA
E03	5	E03-5	MATR3-EGFP	3	1	21	unfound	1	TRUE	1	131.968	NA	NA	NA	NA	NA	NA	NA	NA	NA
D03	7	D03-7	MATR3-EGFP	3	1	21	unfound	1	TRUE	1	132.579	NA	NA	NA	NA	NA	NA	NA	NA	NA
C04	19	C04-19	MATR3-EGFP	4	2	41	unfound	1	TRUE	3	132.713	141.407	NA	NA	NA	NA	NA	NA	NA	NA
B04	34	B04-34	MATR3-EGFP	4	5	116	unfound	1	TRUE	1	132.841	218.984	300.955	453.198	412.028	NA	NA	NA	NA	NA
E04	3	E04-3	MATR3-EGFP	4	7	164	unfound	1	TRUE	1	133.2	310.241	296.899	290.103	314.501	380.973	35.1764	NA	NA	NA
B04	2	B04-2	MATR3-EGFP	4	2	41	unfound	1	TRUE	3	133.423	20.605	NA	NA	NA	NA	NA	NA	NA	NA
B03	34	B03-34	MATR3-EGFP	3	1	21	unfound	1	TRUE	3	133.795	NA	NA	NA	NA	NA	NA	NA	NA	NA
B04	4	B04-4	MATR3-EGFP	4	5	114	unfound	1	TRUE	3	134.015	240.028	260.198	299.795	454.615	NA	NA	NA	NA	NA
C04	12	C04-12	MATR3-EGFP	4	1	21	unfound	1	TRUE	1	134.029	NA	NA	NA	NA	NA	NA	NA	NA	NA
H03	19	H03-19	MATR3-EGFP	3	3	65	unfound	1	TRUE	3	134.083	162.89	218.493	NA	NA	NA	NA	NA	NA	NA
D03	16	D03-16	MATR3-EGFP	3	1	21	unfound	1	TRUE	1	134.534	NA	NA	NA	NA	NA	NA	NA	NA	NA
A04	15	A04-15	MATR3-EGFP	4	5	116	unfound	1	TRUE	1	135.374	250.391	283.909	221.237	256.07	NA	NA	NA	NA	NA
C04	22	C04-22	MATR3-EGFP	4	4	90	unfound	1	TRUE	3	135.547	134.206	153.163	299.541	NA	NA	NA	NA	NA	NA
H03	19	H03-19	MATR3-EGFP	3	1	21	unfound	1	TRUE	1	135.593	NA	NA	NA	NA	NA	NA	NA	NA	NA
C03	37	C03-37	MATR3-EGFP	3	2	41	unfound	1	TRUE	3	135.805	82.7618	NA	NA	NA	NA	NA	NA	NA	NA
C04	7	C04-7	MATR3-EGFP	4	3	68	unfound	1	TRUE	2	135.973	123.109	189.923	NA	NA	NA	NA	NA	NA	NA
A03	3	A03-3	MATR3-EGFP	3	4	92	unfound	1	TRUE	2	136.397	157.209	190.28	57.1008	NA	NA	NA	NA	NA	NA
A03	27	A03-27	MATR3-EGFP	3	4	90	unfound	1	TRUE	3	136.655	159.12	256.281	488.139	NA	NA	NA	NA	NA	NA
B04	15	B04-15	MATR3-EGFP	4	5	116	unfound	1	TRUE	1	136.772	258.407	303.943	471.312	366.333	NA	NA	NA	NA	NA
C04	18	C04-18	MATR3-EGFP	4	6	141	unfound	1	TRUE	1	137.446	223.718	209.645	208.84	120.147	78.1378	NA	NA	NA	NA
[truncated: 470 more rows]

## Sheet: Fig. 1E
anti-MATR3 immunoreactivity in untransfected cells (normalized to untransfected cells mean)	anti-MATR3 immunoreactivity in MATR3-EGFP transfected cells (normalized to untransfected cells mean)	anti-MATR3 immunoreactivity EGFP-transfected cells (normalized to untransfected cells mean)
1.48553	4.27108	1.59977
1.61032	3.62038	0.647784
0.669826	4.3516	0.818529
0.963753	7.19495	0.698915
0.775585	3.51272	2.24383
0.961582	2.40372	1.24234
1.44794	2.39716	0.992603
0.876012	2.75533	0.814574
0.4603	6.63273	1.87363
0.993079	2.28744	0.794634
0.679033	6.12036	0.943931
0.594008	2.464	0.913852
0.997579	1.98997	2.41352
0.849163	3.0187	0.866587
0.633909	1.06426	0.623929
0.766021	1.80581	0.838896
0.956231	1.44534	1.08806
0.744733	3.56226	0.736625
0.974417	1.2256	0.532154
1.28793	1.01177	0.464314
0.51372	1.87655	0.733206
0.752612	3.62056	1.10919
0.780352	2.31854	1.11063
1.29758	4.60881	0.737726
0.906864	4.0174	0.761948
0.840898	1.48103	0.641402
0.753613	5.705	0.791651
0.650203	2.82486	1.96281
0.687963	4.32771	0.600153
0.67605	3.4823	0.840541
0.911443	2.84621	0.800095
0.779877	4.41068	1.09082
0.714653	2.04485	0.560678
0.824049	6.34344	0.777429
0.831185	1.25995	1.7161
1.05067	1.1987	1.75068
0.659301	1.9666	1.01647
0.62043	1.38297	1.10624
1.16751	1.68245	0.819292
0.63494	2.24884	0.887281
1.08063	3.57132	0.553998
1.10047	4.22176	0.474166
0.66937	5.75992	1.01049
1.02135	2.11061	0.502402
1.04973	1.67528	0.369319
0.557377	3.43089	0.334908
0.906062	6.5085	0.465018
0.973138	2.63895	0.480043
0.951354	2.66814	0.590361
0.859956	3.72247	0.442927
0.871215	1.95843	0.705585
0.713543	3.48358	1.18893
1.08453	3.62113	0.895754
0.947886	1.88582	0.423442
1.12971	3.53951	1.02508
0.719073	4.82461	0.363432
1.20821	1.65811	1.50056
1.77765	1.03819	0.86843
0.794089	1.10408	0.555514
1.16497	1.63443	0.362629
0.74838	2.02336	0.530846
0.451688	2.67742	1.57
0.824426	4.41356	1.65035
0.803841	3.44752	1.18568
1.89207	1.63213	0.784872
0.742473	0.909838	0.35138
0.821324	2.16605	0.596942
0.584335	3.02541	1.08332
0.678072	1.35008	0.81846
0.542868	1.7534	0.541401
0.424047	2.10879	0.725188
1.07035	1.59769	0.950274
0.851155	3.26561	0.686199
1.44585	1.91038	0.547546
0.684435	1.45593	0.554394
0.899203	1.76653	2.46498
0.832483	1.51484	1.40766
1.06998	0.952435	0.931384
0.689172	2.40531	0.685248
0.792553	1.55648	0.634335
1.19998	0.718459	0.615713
0.582016	2.54899	0.809966
0.634296	1.47126	0.577606
0.692988	1.00961	1.23345
0.699955	3.40227	1.1759
1.38884	3.14047	0.4403
0.62161	2.62692	0.587417
0.774862	6.12836	0.359041
0.989363	3.33465	0.921384
1.48402	2.89938	0.498101
1.17013	1.59127	0.880194
0.94069	2.18592	1.00134
0.64045	2.8741	0.627487
0.737329	4.36688	0.943634
0.712334	5.70931	0.516029
0.884674	2.38511	0.529528
1.00677	5.8315	0.981513
0.925973	3.23589	1.43547
1.0747	3.29116	0.783216
0.747161	6.36066	0.776755
0.978064	2.60184	0.785347
0.755535	2.70463	0.654316
0.835476	1.41732	0.687814
0.79392	0.718756	0.569221
0.821591	1.34569	0.871403
1.24634	1.21142	1.14478
1.26844	0.618607	1.25432
1.03907	1.91685	0.912771
1.79192	1.18681	0.726169
1.53957	1.31215	0.775991
1.37215	2.23475	0.788568
1.27328	2.70979	1.53483
1.46601	2.08371	0.733107
1.22401	3.76164
1.5844	2.54011
1.3877	1.70478
1.27157	2.34029
1.23082	3.09375
1.44742	2.76386
1.66267	2.55796
1.30822	2.20501
1.25263	4.01376
1.33836	3.09126
1.37524	3.02797
1.70747	3.19039
1.28767	2.12056
1.25692	3.17596
1.4144	2.02205
1.49203	2.49466
1.18706	3.33044
1.57923	3.67844
1.59547	2.79111
1.0371	2.78397
1.2011
1.48578
1.37331

## Sheet: Fig. 1F
GFP intensity (AU)	anti-MATR3 immunoreactivity (AU)
663.058	430.949
538.503	365.294
654.845	439.073
1045.44	725.965
474.908	354.431
289.776	242.534
291.998	241.872
410.727	278.011
1120.88	669.238
309.572	230.801
1010.72	617.54
342.592	248.616
277.531	200.787
438.971	304.585
130.419	107.383
182.879	182.205
173.857	145.834
317.277	359.43
136.738	123.662
101.281	102.087
276.58	189.343
575.033	365.312
318.168	233.939
738.194	465.026
650.925	405.353
157.755	149.435
953.653	575.631
318.684	285.026
632.976	436.663
511.648	351.362
363.87	287.181
651.479	445.035
269.543	206.324
1078.67	640.049
104.347	127.128
134.778	120.948
305.223	198.429
156.286	139.541
289.822	169.758
320.08	226.906
621.203	360.344
685.5	425.973
879.683	581.172
322.522	212.959
261.364	169.035
541.592	346.174
1003.68	656.703
396.771	266.268
386.141	269.213
557.588	375.595
324.1	197.604
579.054	351.491
561.42	365.37
297.176	190.278
545.327	357.134
875.857	486.8
260.862	167.302
123.216	104.753
118.146	111.401
187.541	164.913
329.724	204.156
387.998	270.15
964.112	445.325
721.676	347.852
168.064	164.681
83.5195	91.802
390.889	218.553
565.455	305.262
107.807	136.222
197.639	176.917
352.295	212.775
201.191	161.206
624.227	329.498
316.716	192.756
183.111	146.902
220.398	178.242
185.676	152.846
112.806	96.1
390.367	242.694
59.569	157.048
77.3645	72.492
483.707	257.191
187.563	148.449
143.248	101.869
611.832	343.287
564.41	316.871
433.275	265.054
1262.7	618.347
625.239	336.464
408.651	292.545
258.606	160.558
403.921	220.558
493.667	289.995
871.914	440.615
1132.53	576.065
478.469	240.656
1473.91	588.394
696.697	326.499
673.077	332.076
1374.88	641.786
473.796	262.524
585.803	272.895
232.148	143.007
87.7245	72.522
185.513	135.779
209.029	122.231
86.1105	62.417
237.695	193.409
162.157	119.748
177.764	132.395
242.299	225.485
372.5	273.416
237.938	210.245
564.193	379.547
318.327	256.295
191.393	172.011
338.503	236.134
498.552	312.157
207.047	278.872
328.701	258.096
239.759	222.484
461.062	404.986
449.226	311.906
437.198	305.52
496.77	321.908
206.857	213.963
429.347	320.452
174.32	204.023
366.502	251.709
617.96	336.039
769.158	371.152
439.859	281.621
325.777	280.901
