# Supplementary material for: Matrin 3-dependent neurotoxicity is modified by nucleic acid binding and nucleocytoplasmic localization
Source: eLife. 2018 Jul 17;7:e35977. doi: 10.7554/eLife.35977 (PMC6050042; doi:10.7554/eLife.35977)
Supplement: Figure 2—source data 1. [file elife-35977-fig2-data1.xlsx]

## Sheet: Fig. 2 information
Matrin 3-dependent neurotoxicity is modified by nucleic acid binding and nucleocytoplasmic localization
A. Malik et al.
Source data for Figure 2: Neurons are susceptible to both gain-of-function and loss-of-function MATR3 toxicity
Sheet 1
Survival data for neurons transfected with EGFP, MATR3(WT)-EGFP, MATR3(S85C)-EGFP, MATR3(F115C)-EGFP, MATR3(P154S)-EGFP, and MATR3(T622A)-EGFP (Fig. 2B)
Sheet 2
Anti-Matr3 immunoreactivity for neurons transfected with scrambled siRNA and Matr3 siRNA (Fig. 2D)
Sheet 3
Survival data for neurons transfected with scrambled siRNA and Matr3 siRNA (Fig. 2E)

## Sheet: Fig. 2B
well	id	well-id	group	column	last_tp	last_time	death_cause	censored	event	replicate
A01	1	A01-1	EGFP	1	8	188	unfound	1	TRUE	1
A01	2	A01-2	EGFP	1	2	43	unfound	1	TRUE	1
A01	3	A01-3	EGFP	1	9	217	unfound	1	TRUE	1
A01	4	A01-4	EGFP	1	1	21	unfound	1	TRUE	1
A01	5	A01-5	EGFP	1	7	164	unfound	1	TRUE	1
A01	6	A01-6	EGFP	1	10	232	NA	0	FALSE	1
A01	7	A01-7	EGFP	1	1	21	unfound	1	TRUE	1
A01	8	A01-8	EGFP	1	10	232	NA	0	FALSE	1
A01	9	A01-9	EGFP	1	1	21	unfound	1	TRUE	1
A01	10	A01-10	EGFP	1	1	21	unfound	1	TRUE	1
A01	11	A01-11	EGFP	1	1	21	unfound	1	TRUE	1
A01	12	A01-12	EGFP	1	1	21	unfound	1	TRUE	1
A01	13	A01-13	EGFP	1	10	232	NA	0	FALSE	1
A01	14	A01-14	EGFP	1	2	43	unfound	1	TRUE	1
A01	15	A01-15	EGFP	1	1	21	unfound	1	TRUE	1
A01	16	A01-16	EGFP	1	1	21	unfound	1	TRUE	1
A01	17	A01-17	EGFP	1	1	21	unfound	1	TRUE	1
A01	18	A01-18	EGFP	1	1	21	unfound	1	TRUE	1
A01	19	A01-19	EGFP	1	1	21	unfound	1	TRUE	1
A01	20	A01-20	EGFP	1	10	232	NA	0	FALSE	1
A01	21	A01-21	EGFP	1	1	21	unfound	1	TRUE	1
A01	22	A01-22	EGFP	1	2	43	unfound	1	TRUE	1
A01	23	A01-23	EGFP	1	3	66	unfound	1	TRUE	1
A01	24	A01-24	EGFP	1	10	232	NA	0	FALSE	1
A01	25	A01-25	EGFP	1	10	232	NA	0	FALSE	1
A01	26	A01-26	EGFP	1	10	232	NA	0	FALSE	1
A01	27	A01-27	EGFP	1	1	21	unfound	1	TRUE	1
A01	28	A01-28	EGFP	1	10	232	NA	0	FALSE	1
A01	29	A01-29	EGFP	1	10	232	NA	0	FALSE	1
A01	31	A01-31	EGFP	1	2	43	unfound	1	TRUE	1
A01	32	A01-32	EGFP	1	3	66	unfound	1	TRUE	1
A01	33	A01-33	EGFP	1	1	21	unfound	1	TRUE	1
A01	34	A01-34	EGFP	1	1	21	unfound	1	TRUE	1
A01	35	A01-35	EGFP	1	1	21	unfound	1	TRUE	1
A03	1	A03-1	MATR3(WT)-EGFP	3	1	21	unfound	1	TRUE	1
A03	2	A03-2	MATR3(WT)-EGFP	3	1	21	unfound	1	TRUE	1
A03	3	A03-3	MATR3(WT)-EGFP	3	3	66	unfound	1	TRUE	1
A03	4	A03-4	MATR3(WT)-EGFP	3	2	43	unfound	1	TRUE	1
A03	5	A03-5	MATR3(WT)-EGFP	3	10	232	NA	0	FALSE	1
A03	6	A03-6	MATR3(WT)-EGFP	3	1	21	unfound	1	TRUE	1
A03	7	A03-7	MATR3(WT)-EGFP	3	10	232	NA	0	FALSE	1
A03	8	A03-8	MATR3(WT)-EGFP	3	1	21	unfound	1	TRUE	1
A03	9	A03-9	MATR3(WT)-EGFP	3	3	66	unfound	1	TRUE	1
A03	10	A03-10	MATR3(WT)-EGFP	3	1	21	unfound	1	TRUE	1
A03	11	A03-11	MATR3(WT)-EGFP	3	10	232	NA	0	FALSE	1
A03	12	A03-12	MATR3(WT)-EGFP	3	4	97	unfound	1	TRUE	1
A03	13	A03-13	MATR3(WT)-EGFP	3	7	164	unfound	1	TRUE	1
A03	14	A03-14	MATR3(WT)-EGFP	3	9	217	unfound	1	TRUE	1
A03	15	A03-15	MATR3(WT)-EGFP	3	1	21	unfound	1	TRUE	1
A03	16	A03-16	MATR3(WT)-EGFP	3	1	21	unfound	1	TRUE	1
A03	17	A03-17	MATR3(WT)-EGFP	3	1	21	unfound	1	TRUE	1
A03	18	A03-18	MATR3(WT)-EGFP	3	1	21	unfound	1	TRUE	1
A03	20	A03-20	MATR3(WT)-EGFP	3	1	21	unfound	1	TRUE	1
A03	21	A03-21	MATR3(WT)-EGFP	3	10	232	NA	0	FALSE	1
A03	22	A03-22	MATR3(WT)-EGFP	3	2	43	unfound	1	TRUE	1
A03	23	A03-23	MATR3(WT)-EGFP	3	1	21	unfound	1	TRUE	1
A03	24	A03-24	MATR3(WT)-EGFP	3	6	141	unfound	1	TRUE	1
A02	1	A02-1	EGFP	2	1	21	unfound	1	TRUE	1
A02	2	A02-2	EGFP	2	5	116	unfound	1	TRUE	1
A02	3	A02-3	EGFP	2	6	141	unfound	1	TRUE	1
A02	4	A02-4	EGFP	2	7	164	unfound	1	TRUE	1
A02	5	A02-5	EGFP	2	6	141	unfound	1	TRUE	1
A02	6	A02-6	EGFP	2	1	21	unfound	1	TRUE	1
A02	7	A02-7	EGFP	2	2	43	unfound	1	TRUE	1
A02	8	A02-8	EGFP	2	2	43	unfound	1	TRUE	1
A02	9	A02-9	EGFP	2	2	43	unfound	1	TRUE	1
A02	11	A02-11	EGFP	2	7	164	unfound	1	TRUE	1
A02	12	A02-12	EGFP	2	10	232	NA	0	FALSE	1
A02	13	A02-13	EGFP	2	1	21	unfound	1	TRUE	1
A02	14	A02-14	EGFP	2	10	232	NA	0	FALSE	1
A02	15	A02-15	EGFP	2	10	232	NA	0	FALSE	1
A02	16	A02-16	EGFP	2	10	232	NA	0	FALSE	1
A02	17	A02-17	EGFP	2	2	43	unfound	1	TRUE	1
A02	18	A02-18	EGFP	2	2	43	unfound	1	TRUE	1
A02	19	A02-19	EGFP	2	1	21	unfound	1	TRUE	1
A02	20	A02-20	EGFP	2	10	232	NA	0	FALSE	1
A02	21	A02-21	EGFP	2	2	43	unfound	1	TRUE	1
A02	22	A02-22	EGFP	2	10	232	NA	0	FALSE	1
A02	23	A02-23	EGFP	2	1	21	unfound	1	TRUE	1
A02	24	A02-24	EGFP	2	8	188	unfound	1	TRUE	1
A02	26	A02-26	EGFP	2	6	141	unfound	1	TRUE	1
A02	27	A02-27	EGFP	2	1	21	unfound	1	TRUE	1
A02	28	A02-28	EGFP	2	7	164	unfound	1	TRUE	1
A02	29	A02-29	EGFP	2	10	232	NA	0	FALSE	1
A02	30	A02-30	EGFP	2	1	21	unfound	1	TRUE	1
A02	31	A02-31	EGFP	2	4	97	unfound	1	TRUE	1
A02	32	A02-32	EGFP	2	2	43	unfound	1	TRUE	1
A02	33	A02-33	EGFP	2	10	232	NA	0	FALSE	1
A02	34	A02-34	EGFP	2	1	21	unfound	1	TRUE	1
A02	35	A02-35	EGFP	2	8	188	unfound	1	TRUE	1
A02	37	A02-37	EGFP	2	1	21	unfound	1	TRUE	1
A02	38	A02-38	EGFP	2	1	21	unfound	1	TRUE	1
A02	39	A02-39	EGFP	2	1	21	unfound	1	TRUE	1
A02	41	A02-41	EGFP	2	10	232	NA	0	FALSE	1
A02	42	A02-42	EGFP	2	1	21	unfound	1	TRUE	1
A05	1	A05-1	MATR3(S85C)-EGFP	5	1	21	unfound	1	TRUE	1
A05	2	A05-2	MATR3(S85C)-EGFP	5	4	97	unfound	1	TRUE	1
A05	3	A05-3	MATR3(S85C)-EGFP	5	2	43	unfound	1	TRUE	1
A05	4	A05-4	MATR3(S85C)-EGFP	5	2	43	unfound	1	TRUE	1
A05	5	A05-5	MATR3(S85C)-EGFP	5	10	232	NA	0	FALSE	1
A05	6	A05-6	MATR3(S85C)-EGFP	5	9	217	unfound	1	TRUE	1
A05	7	A05-7	MATR3(S85C)-EGFP	5	1	21	unfound	1	TRUE	1
A05	8	A05-8	MATR3(S85C)-EGFP	5	1	21	unfound	1	TRUE	1
A05	9	A05-9	MATR3(S85C)-EGFP	5	10	232	NA	0	FALSE	1
A05	10	A05-10	MATR3(S85C)-EGFP	5	9	217	unfound	1	TRUE	1
A05	11	A05-11	MATR3(S85C)-EGFP	5	2	43	unfound	1	TRUE	1
A05	12	A05-12	MATR3(S85C)-EGFP	5	10	232	NA	0	FALSE	1
A05	13	A05-13	MATR3(S85C)-EGFP	5	1	21	unfound	1	TRUE	1
A05	14	A05-14	MATR3(S85C)-EGFP	5	1	21	unfound	1	TRUE	1
A05	15	A05-15	MATR3(S85C)-EGFP	5	1	21	unfound	1	TRUE	1
A05	16	A05-16	MATR3(S85C)-EGFP	5	10	232	NA	0	FALSE	1
A05	17	A05-17	MATR3(S85C)-EGFP	5	2	43	unfound	1	TRUE	1
A05	18	A05-18	MATR3(S85C)-EGFP	5	10	232	NA	0	FALSE	1
A05	19	A05-19	MATR3(S85C)-EGFP	5	1	21	unfound	1	TRUE	1
A05	20	A05-20	MATR3(S85C)-EGFP	5	4	97	unfound	1	TRUE	1
A05	21	A05-21	MATR3(S85C)-EGFP	5	1	21	unfound	1	TRUE	1
A04	1	A04-1	MATR3(WT)-EGFP	4	1	21	unfound	1	TRUE	1
A04	2	A04-2	MATR3(WT)-EGFP	4	2	43	unfound	1	TRUE	1
A04	3	A04-3	MATR3(WT)-EGFP	4	3	66	unfound	1	TRUE	1
A04	4	A04-4	MATR3(WT)-EGFP	4	5	116	unfound	1	TRUE	1
A04	5	A04-5	MATR3(WT)-EGFP	4	2	43	unfound	1	TRUE	1
A04	6	A04-6	MATR3(WT)-EGFP	4	6	141	unfound	1	TRUE	1
A04	7	A04-7	MATR3(WT)-EGFP	4	2	43	unfound	1	TRUE	1
A04	8	A04-8	MATR3(WT)-EGFP	4	2	43	unfound	1	TRUE	1
A04	9	A04-9	MATR3(WT)-EGFP	4	4	97	unfound	1	TRUE	1
A04	10	A04-10	MATR3(WT)-EGFP	4	5	116	unfound	1	TRUE	1
A04	11	A04-11	MATR3(WT)-EGFP	4	7	164	unfound	1	TRUE	1
A04	12	A04-12	MATR3(WT)-EGFP	4	2	43	unfound	1	TRUE	1
A04	13	A04-13	MATR3(WT)-EGFP	4	1	21	unfound	1	TRUE	1
A04	14	A04-14	MATR3(WT)-EGFP	4	3	66	unfound	1	TRUE	1
A04	15	A04-15	MATR3(WT)-EGFP	4	5	116	unfound	1	TRUE	1
A04	16	A04-16	MATR3(WT)-EGFP	4	7	164	unfound	1	TRUE	1
A04	17	A04-17	MATR3(WT)-EGFP	4	6	141	unfound	1	TRUE	1
A04	18	A04-18	MATR3(WT)-EGFP	4	10	232	NA	0	FALSE	1
A04	19	A04-19	MATR3(WT)-EGFP	4	4	97	unfound	1	TRUE	1
A04	20	A04-20	MATR3(WT)-EGFP	4	10	232	NA	0	FALSE	1
A04	21	A04-21	MATR3(WT)-EGFP	4	10	232	NA	0	FALSE	1
A04	22	A04-22	MATR3(WT)-EGFP	4	1	21	unfound	1	TRUE	1
A04	23	A04-23	MATR3(WT)-EGFP	4	2	43	unfound	1	TRUE	1
A04	24	A04-24	MATR3(WT)-EGFP	4	1	21	unfound	1	TRUE	1
A04	25	A04-25	MATR3(WT)-EGFP	4	1	21	unfound	1	TRUE	1
A04	26	A04-26	MATR3(WT)-EGFP	4	10	232	NA	0	FALSE	1
A04	27	A04-27	MATR3(WT)-EGFP	4	7	164	unfound	1	TRUE	1
A04	28	A04-28	MATR3(WT)-EGFP	4	1	21	unfound	1	TRUE	1
A04	29	A04-29	MATR3(WT)-EGFP	4	1	21	unfound	1	TRUE	1
A04	30	A04-30	MATR3(WT)-EGFP	4	1	21	unfound	1	TRUE	1
A04	31	A04-31	MATR3(WT)-EGFP	4	1	21	unfound	1	TRUE	1
A04	32	A04-32	MATR3(WT)-EGFP	4	10	232	NA	0	FALSE	1
A07	1	A07-1	MATR3(F115C)-EGFP	7	2	43	unfound	1	TRUE	1
A07	2	A07-2	MATR3(F115C)-EGFP	7	2	43	unfound	1	TRUE	1
A07	3	A07-3	MATR3(F115C)-EGFP	7	7	164	unfound	1	TRUE	1
A07	4	A07-4	MATR3(F115C)-EGFP	7	4	97	unfound	1	TRUE	1
A07	5	A07-5	MATR3(F115C)-EGFP	7	3	66	unfound	1	TRUE	1
A07	6	A07-6	MATR3(F115C)-EGFP	7	3	66	unfound	1	TRUE	1
A07	7	A07-7	MATR3(F115C)-EGFP	7	5	116	unfound	1	TRUE	1
A07	8	A07-8	MATR3(F115C)-EGFP	7	5	116	unfound	1	TRUE	1
A07	9	A07-9	MATR3(F115C)-EGFP	7	1	21	unfound	1	TRUE	1
A07	10	A07-10	MATR3(F115C)-EGFP	7	10	232	NA	0	FALSE	1
A07	11	A07-11	MATR3(F115C)-EGFP	7	2	43	unfound	1	TRUE	1
A07	12	A07-12	MATR3(F115C)-EGFP	7	5	116	unfound	1	TRUE	1
A07	13	A07-13	MATR3(F115C)-EGFP	7	3	66	unfound	1	TRUE	1
A07	14	A07-14	MATR3(F115C)-EGFP	7	1	21	unfound	1	TRUE	1
A07	15	A07-15	MATR3(F115C)-EGFP	7	6	141	unfound	1	TRUE	1
A07	16	A07-16	MATR3(F115C)-EGFP	7	1	21	unfound	1	TRUE	1
A07	17	A07-17	MATR3(F115C)-EGFP	7	10	232	NA	0	FALSE	1
A07	18	A07-18	MATR3(F115C)-EGFP	7	10	232	NA	0	FALSE	1
A07	19	A07-19	MATR3(F115C)-EGFP	7	3	66	unfound	1	TRUE	1
A07	20	A07-20	MATR3(F115C)-EGFP	7	1	21	unfound	1	TRUE	1
A07	21	A07-21	MATR3(F115C)-EGFP	7	8	188	unfound	1	TRUE	1
A07	22	A07-22	MATR3(F115C)-EGFP	7	2	43	unfound	1	TRUE	1
A07	24	A07-24	MATR3(F115C)-EGFP	7	10	232	NA	0	FALSE	1
A06	1	A06-1	MATR3(S85C)-EGFP	6	2	43	unfound	1	TRUE	1
A06	2	A06-2	MATR3(S85C)-EGFP	6	1	21	unfound	1	TRUE	1
A06	3	A06-3	MATR3(S85C)-EGFP	6	5	116	unfound	1	TRUE	1
A06	4	A06-4	MATR3(S85C)-EGFP	6	2	43	unfound	1	TRUE	1
A06	5	A06-5	MATR3(S85C)-EGFP	6	2	43	unfound	1	TRUE	1
A06	6	A06-6	MATR3(S85C)-EGFP	6	2	43	unfound	1	TRUE	1
A06	7	A06-7	MATR3(S85C)-EGFP	6	2	43	unfound	1	TRUE	1
A06	8	A06-8	MATR3(S85C)-EGFP	6	6	141	unfound	1	TRUE	1
A06	9	A06-9	MATR3(S85C)-EGFP	6	5	116	unfound	1	TRUE	1
A06	10	A06-10	MATR3(S85C)-EGFP	6	1	21	unfound	1	TRUE	1
A06	11	A06-11	MATR3(S85C)-EGFP	6	2	43	unfound	1	TRUE	1
A06	12	A06-12	MATR3(S85C)-EGFP	6	3	66	unfound	1	TRUE	1
A06	13	A06-13	MATR3(S85C)-EGFP	6	10	232	NA	0	FALSE	1
A06	14	A06-14	MATR3(S85C)-EGFP	6	6	141	unfound	1	TRUE	1
A06	15	A06-15	MATR3(S85C)-EGFP	6	10	232	NA	0	FALSE	1
A06	16	A06-16	MATR3(S85C)-EGFP	6	4	97	unfound	1	TRUE	1
A06	17	A06-17	MATR3(S85C)-EGFP	6	10	232	NA	0	FALSE	1
A06	18	A06-18	MATR3(S85C)-EGFP	6	10	232	NA	0	FALSE	1
A06	19	A06-19	MATR3(S85C)-EGFP	6	10	232	NA	0	FALSE	1
A06	20	A06-20	MATR3(S85C)-EGFP	6	5	116	unfound	1	TRUE	1
A06	21	A06-21	MATR3(S85C)-EGFP	6	1	21	unfound	1	TRUE	1
A06	22	A06-22	MATR3(S85C)-EGFP	6	10	232	NA	0	FALSE	1
A06	23	A06-23	MATR3(S85C)-EGFP	6	6	141	unfound	1	TRUE	1
A06	24	A06-24	MATR3(S85C)-EGFP	6	1	21	unfound	1	TRUE	1
A06	25	A06-25	MATR3(S85C)-EGFP	6	1	21	unfound	1	TRUE	1
A08	1	A08-1	MATR3(F115C)-EGFP	8	3	66	unfound	1	TRUE	1
A08	2	A08-2	MATR3(F115C)-EGFP	8	10	232	NA	0	FALSE	1
A08	3	A08-3	MATR3(F115C)-EGFP	8	2	43	unfound	1	TRUE	1
A08	4	A08-4	MATR3(F115C)-EGFP	8	1	21	unfound	1	TRUE	1
A08	5	A08-5	MATR3(F115C)-EGFP	8	3	66	unfound	1	TRUE	1
A08	6	A08-6	MATR3(F115C)-EGFP	8	1	21	unfound	1	TRUE	1
A08	7	A08-7	MATR3(F115C)-EGFP	8	3	66	unfound	1	TRUE	1
A08	8	A08-8	MATR3(F115C)-EGFP	8	1	21	unfound	1	TRUE	1
A08	9	A08-9	MATR3(F115C)-EGFP	8	2	43	unfound	1	TRUE	1
A08	10	A08-10	MATR3(F115C)-EGFP	8	10	232	NA	0	FALSE	1
A08	11	A08-11	MATR3(F115C)-EGFP	8	3	66	unfound	1	TRUE	1
A08	12	A08-12	MATR3(F115C)-EGFP	8	10	232	NA	0	FALSE	1
A08	13	A08-13	MATR3(F115C)-EGFP	8	1	21	unfound	1	TRUE	1
A08	14	A08-14	MATR3(F115C)-EGFP	8	10	232	NA	0	FALSE	1
A08	15	A08-15	MATR3(F115C)-EGFP	8	3	66	unfound	1	TRUE	1
A08	16	A08-16	MATR3(F115C)-EGFP	8	5	116	unfound	1	TRUE	1
A08	17	A08-17	MATR3(F115C)-EGFP	8	10	232	NA	0	FALSE	1
A08	18	A08-18	MATR3(F115C)-EGFP	8	1	21	unfound	1	TRUE	1
A08	19	A08-19	MATR3(F115C)-EGFP	8	1	21	unfound	1	TRUE	1
A08	20	A08-20	MATR3(F115C)-EGFP	8	1	21	unfound	1	TRUE	1
A08	21	A08-21	MATR3(F115C)-EGFP	8	7	164	unfound	1	TRUE	1
A08	22	A08-22	MATR3(F115C)-EGFP	8	5	116	unfound	1	TRUE	1
A08	23	A08-23	MATR3(F115C)-EGFP	8	1	21	unfound	1	TRUE	1
A08	24	A08-24	MATR3(F115C)-EGFP	8	3	66	unfound	1	TRUE	1
A08	25	A08-25	MATR3(F115C)-EGFP	8	10	232	NA	0	FALSE	1
A08	26	A08-26	MATR3(F115C)-EGFP	8	7	164	unfound	1	TRUE	1
A08	27	A08-27	MATR3(F115C)-EGFP	8	1	21	unfound	1	TRUE	1
A08	28	A08-28	MATR3(F115C)-EGFP	8	10	232	NA	0	FALSE	1
A08	29	A08-29	MATR3(F115C)-EGFP	8	5	116	unfound	1	TRUE	1
A08	31	A08-31	MATR3(F115C)-EGFP	8	10	232	NA	0	FALSE	1
A08	32	A08-32	MATR3(F115C)-EGFP	8	2	43	unfound	1	TRUE	1
A08	33	A08-33	MATR3(F115C)-EGFP	8	1	21	unfound	1	TRUE	1
A08	34	A08-34	MATR3(F115C)-EGFP	8	10	232	NA	0	FALSE	1
A08	36	A08-36	MATR3(F115C)-EGFP	8	9	217	unfound	1	TRUE	1
A08	37	A08-37	MATR3(F115C)-EGFP	8	4	97	unfound	1	TRUE	1
A08	38	A08-38	MATR3(F115C)-EGFP	8	8	188	unfound	1	TRUE	1
A08	39	A08-39	MATR3(F115C)-EGFP	8	4	97	unfound	1	TRUE	1
A09	1	A09-1	MATR3(P154S)-EGFP	9	3	66	unfound	1	TRUE	1
A09	2	A09-2	MATR3(P154S)-EGFP	9	1	21	unfound	1	TRUE	1
A09	3	A09-3	MATR3(P154S)-EGFP	9	2	43	unfound	1	TRUE	1
A09	4	A09-4	MATR3(P154S)-EGFP	9	1	21	unfound	1	TRUE	1
A09	5	A09-5	MATR3(P154S)-EGFP	9	1	21	unfound	1	TRUE	1
A09	6	A09-6	MATR3(P154S)-EGFP	9	10	232	NA	0	FALSE	1
A09	7	A09-7	MATR3(P154S)-EGFP	9	6	141	unfound	1	TRUE	1
A09	8	A09-8	MATR3(P154S)-EGFP	9	1	21	unfound	1	TRUE	1
A09	9	A09-9	MATR3(P154S)-EGFP	9	10	232	NA	0	FALSE	1
A09	10	A09-10	MATR3(P154S)-EGFP	9	1	21	unfound	1	TRUE	1
A09	11	A09-11	MATR3(P154S)-EGFP	9	9	217	unfound	1	TRUE	1
A09	12	A09-12	MATR3(P154S)-EGFP	9	7	164	unfound	1	TRUE	1
A09	13	A09-13	MATR3(P154S)-EGFP	9	4	97	unfound	1	TRUE	1
A09	14	A09-14	MATR3(P154S)-EGFP	9	3	66	unfound	1	TRUE	1
A09	15	A09-15	MATR3(P154S)-EGFP	9	1	21	unfound	1	TRUE	1
A09	16	A09-16	MATR3(P154S)-EGFP	9	7	164	unfound	1	TRUE	1
A09	17	A09-17	MATR3(P154S)-EGFP	9	10	232	NA	0	FALSE	1
A09	18	A09-18	MATR3(P154S)-EGFP	9	1	21	unfound	1	TRUE	1
A09	20	A09-20	MATR3(P154S)-EGFP	9	1	21	unfound	1	TRUE	1
A09	21	A09-21	MATR3(P154S)-EGFP	9	1	21	unfound	1	TRUE	1
A09	22	A09-22	MATR3(P154S)-EGFP	9	1	21	unfound	1	TRUE	1
A09	23	A09-23	MATR3(P154S)-EGFP	9	3	66	unfound	1	TRUE	1
A09	24	A09-24	MATR3(P154S)-EGFP	9	2	43	unfound	1	TRUE	1
A09	25	A09-25	MATR3(P154S)-EGFP	9	1	21	unfound	1	TRUE	1
A09	27	A09-27	MATR3(P154S)-EGFP	9	1	21	unfound	1	TRUE	1
A09	28	A09-28	MATR3(P154S)-EGFP	9	1	21	unfound	1	TRUE	1
A09	29	A09-29	MATR3(P154S)-EGFP	9	10	232	NA	0	FALSE	1
A09	30	A09-30	MATR3(P154S)-EGFP	9	2	43	unfound	1	TRUE	1
A10	1	A10-1	MATR3(P154S)-EGFP	10	5	116	unfound	1	TRUE	1
A10	2	A10-2	MATR3(P154S)-EGFP	10	8	188	unfound	1	TRUE	1
A10	3	A10-3	MATR3(P154S)-EGFP	10	6	141	unfound	1	TRUE	1
A10	4	A10-4	MATR3(P154S)-EGFP	10	6	141	unfound	1	TRUE	1
A10	5	A10-5	MATR3(P154S)-EGFP	10	1	21	unfound	1	TRUE	1
A10	6	A10-6	MATR3(P154S)-EGFP	10	5	116	unfound	1	TRUE	1
A10	7	A10-7	MATR3(P154S)-EGFP	10	10	232	NA	0	FALSE	1
A10	8	A10-8	MATR3(P154S)-EGFP	10	6	141	unfound	1	TRUE	1
A10	9	A10-9	MATR3(P154S)-EGFP	10	2	43	unfound	1	TRUE	1
A10	10	A10-10	MATR3(P154S)-EGFP	10	10	232	NA	0	FALSE	1
A10	11	A10-11	MATR3(P154S)-EGFP	10	10	232	NA	0	FALSE	1
A10	12	A10-12	MATR3(P154S)-EGFP	10	1	21	unfound	1	TRUE	1
A10	13	A10-13	MATR3(P154S)-EGFP	10	8	188	unfound	1	TRUE	1
A10	14	A10-14	MATR3(P154S)-EGFP	10	7	164	unfound	1	TRUE	1
A10	15	A10-15	MATR3(P154S)-EGFP	10	10	232	NA	0	FALSE	1
A10	16	A10-16	MATR3(P154S)-EGFP	10	2	43	unfound	1	TRUE	1
A10	17	A10-17	MATR3(P154S)-EGFP	10	1	21	unfound	1	TRUE	1
A10	18	A10-18	MATR3(P154S)-EGFP	10	8	188	unfound	1	TRUE	1
A10	19	A10-19	MATR3(P154S)-EGFP	10	1	21	unfound	1	TRUE	1
A10	20	A10-20	MATR3(P154S)-EGFP	10	4	97	unfound	1	TRUE	1
A10	21	A10-21	MATR3(P154S)-EGFP	10	3	66	unfound	1	TRUE	1
A10	22	A10-22	MATR3(P154S)-EGFP	10	2	43	unfound	1	TRUE	1
A10	23	A10-23	MATR3(P154S)-EGFP	10	7	164	unfound	1	TRUE	1
A10	24	A10-24	MATR3(P154S)-EGFP	10	1	21	unfound	1	TRUE	1
A10	25	A10-25	MATR3(P154S)-EGFP	10	1	21	unfound	1	TRUE	1
A12	1	A12-1	MATR3(T622A)-EGFP	12	2	43	unfound	1	TRUE	1
A12	2	A12-2	MATR3(T622A)-EGFP	12	2	43	unfound	1	TRUE	1
A12	3	A12-3	MATR3(T622A)-EGFP	12	9	217	unfound	1	TRUE	1
A12	4	A12-4	MATR3(T622A)-EGFP	12	4	97	unfound	1	TRUE	1
A12	5	A12-5	MATR3(T622A)-EGFP	12	2	43	unfound	1	TRUE	1
A12	6	A12-6	MATR3(T622A)-EGFP	12	6	141	unfound	1	TRUE	1
A12	7	A12-7	MATR3(T622A)-EGFP	12	1	21	unfound	1	TRUE	1
A12	8	A12-8	MATR3(T622A)-EGFP	12	2	43	unfound	1	TRUE	1
A12	9	A12-9	MATR3(T622A)-EGFP	12	4	97	unfound	1	TRUE	1
A12	10	A12-10	MATR3(T622A)-EGFP	12	10	232	NA	0	FALSE	1
A12	11	A12-11	MATR3(T622A)-EGFP	12	10	232	NA	0	FALSE	1
A12	12	A12-12	MATR3(T622A)-EGFP	12	9	217	unfound	1	TRUE	1
A12	13	A12-13	MATR3(T622A)-EGFP	12	1	21	unfound	1	TRUE	1
A12	14	A12-14	MATR3(T622A)-EGFP	12	4	97	unfound	1	TRUE	1
A12	15	A12-15	MATR3(T622A)-EGFP	12	1	21	unfound	1	TRUE	1
A12	16	A12-16	MATR3(T622A)-EGFP	12	7	164	unfound	1	TRUE	1
A12	17	A12-17	MATR3(T622A)-EGFP	12	1	21	unfound	1	TRUE	1
A12	18	A12-18	MATR3(T622A)-EGFP	12	1	21	unfound	1	TRUE	1
A12	19	A12-19	MATR3(T622A)-EGFP	12	10	232	NA	0	FALSE	1
A12	20	A12-20	MATR3(T622A)-EGFP	12	1	21	unfound	1	TRUE	1
A12	21	A12-21	MATR3(T622A)-EGFP	12	1	21	unfound	1	TRUE	1
A12	22	A12-22	MATR3(T622A)-EGFP	12	1	21	unfound	1	TRUE	1
A12	24	A12-24	MATR3(T622A)-EGFP	12	9	217	unfound	1	TRUE	1
A12	25	A12-25	MATR3(T622A)-EGFP	12	2	43	unfound	1	TRUE	1
A12	26	A12-26	MATR3(T622A)-EGFP	12	1	21	unfound	1	TRUE	1
A12	27	A12-27	MATR3(T622A)-EGFP	12	8	188	unfound	1	TRUE	1
B01	1	B01-1	EGFP	1	3	66	unfound	1	TRUE	1
B01	2	B01-2	EGFP	1	8	188	unfound	1	TRUE	1
B01	3	B01-3	EGFP	1	2	43	unfound	1	TRUE	1
B01	4	B01-4	EGFP	1	6	141	unfound	1	TRUE	1
B01	5	B01-5	EGFP	1	1	21	unfound	1	TRUE	1
B01	6	B01-6	EGFP	1	1	21	unfound	1	TRUE	1
B01	7	B01-7	EGFP	1	8	188	unfound	1	TRUE	1
B01	8	B01-8	EGFP	1	6	141	unfound	1	TRUE	1
B01	9	B01-9	EGFP	1	3	66	unfound	1	TRUE	1
B01	10	B01-10	EGFP	1	6	141	unfound	1	TRUE	1
B01	11	B01-11	EGFP	1	6	141	unfound	1	TRUE	1
B01	12	B01-12	EGFP	1	10	232	NA	0	FALSE	1
B01	13	B01-13	EGFP	1	7	164	unfound	1	TRUE	1
B01	14	B01-14	EGFP	1	1	21	unfound	1	TRUE	1
B01	15	B01-15	EGFP	1	7	164	unfound	1	TRUE	1
B01	16	B01-16	EGFP	1	1	21	unfound	1	TRUE	1
B01	17	B01-17	EGFP	1	8	188	unfound	1	TRUE	1
B01	18	B01-18	EGFP	1	8	188	unfound	1	TRUE	1
B01	19	B01-19	EGFP	1	1	21	unfound	1	TRUE	1
B01	20	B01-20	EGFP	1	10	232	NA	0	FALSE	1
B01	21	B01-21	EGFP	1	1	21	unfound	1	TRUE	1
B01	22	B01-22	EGFP	1	2	43	unfound	1	TRUE	1
B01	23	B01-23	EGFP	1	10	232	NA	0	FALSE	1
B01	24	B01-24	EGFP	1	2	43	unfound	1	TRUE	1
B01	25	B01-25	EGFP	1	3	66	unfound	1	TRUE	1
B01	26	B01-26	EGFP	1	10	232	NA	0	FALSE	1
B01	27	B01-27	EGFP	1	8	188	unfound	1	TRUE	1
B01	28	B01-28	EGFP	1	1	21	unfound	1	TRUE	1
B01	29	B01-29	EGFP	1	10	232	NA	0	FALSE	1
B01	30	B01-30	EGFP	1	1	21	unfound	1	TRUE	1
B01	31	B01-31	EGFP	1	1	21	unfound	1	TRUE	1
B01	32	B01-32	EGFP	1	6	141	unfound	1	TRUE	1
B01	33	B01-33	EGFP	1	4	97	unfound	1	TRUE	1
B01	34	B01-34	EGFP	1	1	21	unfound	1	TRUE	1
B01	35	B01-35	EGFP	1	2	43	unfound	1	TRUE	1
B01	36	B01-36	EGFP	1	1	21	unfound	1	TRUE	1
B01	37	B01-37	EGFP	1	4	97	unfound	1	TRUE	1
B03	1	B03-1	MATR3(WT)-EGFP	3	6	141	unfound	1	TRUE	1
B03	2	B03-2	MATR3(WT)-EGFP	3	4	97	unfound	1	TRUE	1
B03	3	B03-3	MATR3(WT)-EGFP	3	10	232	NA	0	FALSE	1
B03	4	B03-4	MATR3(WT)-EGFP	3	2	43	unfound	1	TRUE	1
B03	5	B03-5	MATR3(WT)-EGFP	3	4	97	unfound	1	TRUE	1
B03	6	B03-6	MATR3(WT)-EGFP	3	2	43	unfound	1	TRUE	1
B03	7	B03-7	MATR3(WT)-EGFP	3	6	141	unfound	1	TRUE	1
B03	8	B03-8	MATR3(WT)-EGFP	3	3	66	unfound	1	TRUE	1
B03	9	B03-9	MATR3(WT)-EGFP	3	10	232	NA	0	FALSE	1
B03	10	B03-10	MATR3(WT)-EGFP	3	5	116	unfound	1	TRUE	1
B03	11	B03-11	MATR3(WT)-EGFP	3	10	232	NA	0	FALSE	1
B03	12	B03-12	MATR3(WT)-EGFP	3	5	116	unfound	1	TRUE	1
B03	13	B03-13	MATR3(WT)-EGFP	3	1	21	unfound	1	TRUE	1
B03	14	B03-14	MATR3(WT)-EGFP	3	1	21	unfound	1	TRUE	1
B03	15	B03-15	MATR3(WT)-EGFP	3	1	21	unfound	1	TRUE	1
B03	16	B03-16	MATR3(WT)-EGFP	3	1	21	unfound	1	TRUE	1
B03	17	B03-17	MATR3(WT)-EGFP	3	1	21	unfound	1	TRUE	1
B03	18	B03-18	MATR3(WT)-EGFP	3	10	232	NA	0	FALSE	1
B03	19	B03-19	MATR3(WT)-EGFP	3	8	188	unfound	1	TRUE	1
B03	20	B03-20	MATR3(WT)-EGFP	3	1	21	unfound	1	TRUE	1
B03	21	B03-21	MATR3(WT)-EGFP	3	1	21	unfound	1	TRUE	1
B02	1	B02-1	EGFP	2	4	97	unfound	1	TRUE	1
B02	2	B02-2	EGFP	2	1	21	unfound	1	TRUE	1
B02	3	B02-3	EGFP	2	8	188	unfound	1	TRUE	1
B02	4	B02-4	EGFP	2	1	21	unfound	1	TRUE	1
B02	5	B02-5	EGFP	2	8	188	unfound	1	TRUE	1
B02	6	B02-6	EGFP	2	2	43	unfound	1	TRUE	1
B02	7	B02-7	EGFP	2	9	217	unfound	1	TRUE	1
B02	8	B02-8	EGFP	2	10	232	NA	0	FALSE	1
B02	9	B02-9	EGFP	2	1	21	unfound	1	TRUE	1
B02	10	B02-10	EGFP	2	10	232	NA	0	FALSE	1
B02	11	B02-11	EGFP	2	2	43	unfound	1	TRUE	1
B02	12	B02-12	EGFP	2	10	232	NA	0	FALSE	1
B02	13	B02-13	EGFP	2	10	232	NA	0	FALSE	1
B02	14	B02-14	EGFP	2	1	21	unfound	1	TRUE	1
B02	15	B02-15	EGFP	2	9	217	unfound	1	TRUE	1
B02	16	B02-16	EGFP	2	2	43	unfound	1	TRUE	1
B02	17	B02-17	EGFP	2	1	21	unfound	1	TRUE	1
B02	18	B02-18	EGFP	2	10	232	NA	0	FALSE	1
B02	19	B02-19	EGFP	2	1	21	unfound	1	TRUE	1
B02	20	B02-20	EGFP	2	6	141	unfound	1	TRUE	1
B02	21	B02-21	EGFP	2	6	141	unfound	1	TRUE	1
B02	22	B02-22	EGFP	2	10	232	NA	0	FALSE	1
B02	23	B02-23	EGFP	2	1	21	unfound	1	TRUE	1
B02	24	B02-24	EGFP	2	1	21	unfound	1	TRUE	1
B02	25	B02-25	EGFP	2	1	21	unfound	1	TRUE	1
B02	26	B02-26	EGFP	2	1	21	unfound	1	TRUE	1
B02	27	B02-27	EGFP	2	1	21	unfound	1	TRUE	1
B02	28	B02-28	EGFP	2	1	21	unfound	1	TRUE	1
B02	29	B02-29	EGFP	2	1	21	unfound	1	TRUE	1
B02	30	B02-30	EGFP	2	1	21	unfound	1	TRUE	1
B02	31	B02-31	EGFP	2	8	188	unfound	1	TRUE	1
B02	32	B02-32	EGFP	2	6	141	unfound	1	TRUE	1
B02	33	B02-33	EGFP	2	1	21	unfound	1	TRUE	1
B02	34	B02-34	EGFP	2	10	232	NA	0	FALSE	1
B02	36	B02-36	EGFP	2	7	164	unfound	1	TRUE	1
B02	37	B02-37	EGFP	2	1	21	unfound	1	TRUE	1
B02	38	B02-38	EGFP	2	10	232	NA	0	FALSE	1
B02	39	B02-39	EGFP	2	4	97	unfound	1	TRUE	1
A11	1	A11-1	MATR3(T622A)-EGFP	11	5	116	unfound	1	TRUE	1
A11	2	A11-2	MATR3(T622A)-EGFP	11	5	116	unfound	1	TRUE	1
A11	3	A11-3	MATR3(T622A)-EGFP	11	3	66	unfound	1	TRUE	1
A11	4	A11-4	MATR3(T622A)-EGFP	11	1	21	unfound	1	TRUE	1
A11	5	A11-5	MATR3(T622A)-EGFP	11	3	66	unfound	1	TRUE	1
A11	6	A11-6	MATR3(T622A)-EGFP	11	9	217	unfound	1	TRUE	1
A11	7	A11-7	MATR3(T622A)-EGFP	11	8	188	unfound	1	TRUE	1
A11	8	A11-8	MATR3(T622A)-EGFP	11	10	232	NA	0	FALSE	1
A11	9	A11-9	MATR3(T622A)-EGFP	11	4	97	unfound	1	TRUE	1
A11	10	A11-10	MATR3(T622A)-EGFP	11	6	141	unfound	1	TRUE	1
A11	11	A11-11	MATR3(T622A)-EGFP	11	3	66	unfound	1	TRUE	1
A11	12	A11-12	MATR3(T622A)-EGFP	11	1	21	unfound	1	TRUE	1
A11	13	A11-13	MATR3(T622A)-EGFP	11	3	66	unfound	1	TRUE	1
A11	14	A11-14	MATR3(T622A)-EGFP	11	4	97	unfound	1	TRUE	1
A11	15	A11-15	MATR3(T622A)-EGFP	11	1	21	unfound	1	TRUE	1
A11	16	A11-16	MATR3(T622A)-EGFP	11	1	21	unfound	1	TRUE	1
A11	17	A11-17	MATR3(T622A)-EGFP	11	9	217	unfound	1	TRUE	1
A11	18	A11-18	MATR3(T622A)-EGFP	11	2	43	unfound	1	TRUE	1
A11	19	A11-19	MATR3(T622A)-EGFP	11	2	43	unfound	1	TRUE	1
A11	20	A11-20	MATR3(T622A)-EGFP	11	7	164	unfound	1	TRUE	1
A11	21	A11-21	MATR3(T622A)-EGFP	11	3	66	unfound	1	TRUE	1
A11	22	A11-22	MATR3(T622A)-EGFP	11	1	21	unfound	1	TRUE	1
A11	24	A11-24	MATR3(T622A)-EGFP	11	2	43	unfound	1	TRUE	1
A11	25	A11-25	MATR3(T622A)-EGFP	11	10	232	NA	0	FALSE	1
A11	26	A11-26	MATR3(T622A)-EGFP	11	1	21	unfound	1	TRUE	1
A11	27	A11-27	MATR3(T622A)-EGFP	11	3	66	unfound	1	TRUE	1
B06	1	B06-1	MATR3(S85C)-EGFP	6	6	141	unfound	1	TRUE	1
B06	2	B06-2	MATR3(S85C)-EGFP	6	3	66	unfound	1	TRUE	1
B06	3	B06-3	MATR3(S85C)-EGFP	6	1	21	unfound	1	TRUE	1
B06	4	B06-4	MATR3(S85C)-EGFP	6	2	43	unfound	1	TRUE	1
B06	5	B06-5	MATR3(S85C)-EGFP	6	2	43	unfound	1	TRUE	1
B06	6	B06-6	MATR3(S85C)-EGFP	6	1	21	unfound	1	TRUE	1
B06	7	B06-7	MATR3(S85C)-EGFP	6	2	43	unfound	1	TRUE	1
B06	8	B06-8	MATR3(S85C)-EGFP	6	3	66	unfound	1	TRUE	1
B06	9	B06-9	MATR3(S85C)-EGFP	6	3	66	unfound	1	TRUE	1
B06	10	B06-10	MATR3(S85C)-EGFP	6	2	43	unfound	1	TRUE	1
B06	11	B06-11	MATR3(S85C)-EGFP	6	3	66	unfound	1	TRUE	1
B06	12	B06-12	MATR3(S85C)-EGFP	6	4	97	unfound	1	TRUE	1
B06	13	B06-13	MATR3(S85C)-EGFP	6	1	21	unfound	1	TRUE	1
B06	14	B06-14	MATR3(S85C)-EGFP	6	3	66	unfound	1	TRUE	1
B06	15	B06-15	MATR3(S85C)-EGFP	6	1	21	unfound	1	TRUE	1
B06	16	B06-16	MATR3(S85C)-EGFP	6	7	164	unfound	1	TRUE	1
B06	17	B06-17	MATR3(S85C)-EGFP	6	4	97	unfound	1	TRUE	1
B06	18	B06-18	MATR3(S85C)-EGFP	6	3	66	unfound	1	TRUE	1
B06	19	B06-19	MATR3(S85C)-EGFP	6	1	21	unfound	1	TRUE	1
B06	20	B06-20	MATR3(S85C)-EGFP	6	1	21	unfound	1	TRUE	1
B06	21	B06-21	MATR3(S85C)-EGFP	6	10	232	NA	0	FALSE	1
B06	22	B06-22	MATR3(S85C)-EGFP	6	1	21	unfound	1	TRUE	1
B06	23	B06-23	MATR3(S85C)-EGFP	6	1	21	unfound	1	TRUE	1
B06	24	B06-24	MATR3(S85C)-EGFP	6	4	97	unfound	1	TRUE	1
B06	25	B06-25	MATR3(S85C)-EGFP	6	1	21	unfound	1	TRUE	1
B06	26	B06-26	MATR3(S85C)-EGFP	6	10	232	NA	0	FALSE	1
B06	27	B06-27	MATR3(S85C)-EGFP	6	5	116	unfound	1	TRUE	1
B06	28	B06-28	MATR3(S85C)-EGFP	6	1	21	unfound	1	TRUE	1
B06	29	B06-29	MATR3(S85C)-EGFP	6	8	188	unfound	1	TRUE	1
B06	30	B06-30	MATR3(S85C)-EGFP	6	3	66	unfound	1	TRUE	1
B04	1	B04-1	MATR3(WT)-EGFP	4	2	43	unfound	1	TRUE	1
B04	2	B04-2	MATR3(WT)-EGFP	4	1	21	unfound	1	TRUE	1
B04	3	B04-3	MATR3(WT)-EGFP	4	2	43	unfound	1	TRUE	1
B04	4	B04-4	MATR3(WT)-EGFP	4	1	21	unfound	1	TRUE	1
B04	5	B04-5	MATR3(WT)-EGFP	4	10	232	NA	0	FALSE	1
B04	6	B04-6	MATR3(WT)-EGFP	4	2	43	unfound	1	TRUE	1
B04	7	B04-7	MATR3(WT)-EGFP	4	1	21	unfound	1	TRUE	1
B04	8	B04-8	MATR3(WT)-EGFP	4	5	116	unfound	1	TRUE	1
B04	9	B04-9	MATR3(WT)-EGFP	4	2	43	unfound	1	TRUE	1
B04	10	B04-10	MATR3(WT)-EGFP	4	1	21	unfound	1	TRUE	1
B04	11	B04-11	MATR3(WT)-EGFP	4	1	21	unfound	1	TRUE	1
B04	12	B04-12	MATR3(WT)-EGFP	4	1	21	unfound	1	TRUE	1
B04	13	B04-13	MATR3(WT)-EGFP	4	2	43	unfound	1	TRUE	1
B04	14	B04-14	MATR3(WT)-EGFP	4	1	21	unfound	1	TRUE	1
B04	15	B04-15	MATR3(WT)-EGFP	4	5	116	unfound	1	TRUE	1
B04	16	B04-16	MATR3(WT)-EGFP	4	3	66	unfound	1	TRUE	1
B04	17	B04-17	MATR3(WT)-EGFP	4	4	97	unfound	1	TRUE	1
B04	18	B04-18	MATR3(WT)-EGFP	4	1	21	unfound	1	TRUE	1
B04	19	B04-19	MATR3(WT)-EGFP	4	1	21	unfound	1	TRUE	1
B04	20	B04-20	MATR3(WT)-EGFP	4	1	21	unfound	1	TRUE	1
B04	21	B04-21	MATR3(WT)-EGFP	4	1	21	unfound	1	TRUE	1
B04	22	B04-22	MATR3(WT)-EGFP	4	10	232	NA	0	FALSE	1
B04	23	B04-23	MATR3(WT)-EGFP	4	1	21	unfound	1	TRUE	1
B04	24	B04-24	MATR3(WT)-EGFP	4	2	43	unfound	1	TRUE	1
B04	25	B04-25	MATR3(WT)-EGFP	4	2	43	unfound	1	TRUE	1
B04	26	B04-26	MATR3(WT)-EGFP	4	1	21	unfound	1	TRUE	1
B04	27	B04-27	MATR3(WT)-EGFP	4	1	21	unfound	1	TRUE	1
B04	28	B04-28	MATR3(WT)-EGFP	4	1	21	unfound	1	TRUE	1
B04	29	B04-29	MATR3(WT)-EGFP	4	10	232	NA	0	FALSE	1
B04	30	B04-30	MATR3(WT)-EGFP	4	1	21	unfound	1	TRUE	1
B04	31	B04-31	MATR3(WT)-EGFP	4	1	21	unfound	1	TRUE	1
B04	32	B04-32	MATR3(WT)-EGFP	4	1	21	unfound	1	TRUE	1
B04	33	B04-33	MATR3(WT)-EGFP	4	4	97	unfound	1	TRUE	1
B04	34	B04-34	MATR3(WT)-EGFP	4	5	116	unfound	1	TRUE	1
B04	35	B04-35	MATR3(WT)-EGFP	4	1	21	unfound	1	TRUE	1
B04	36	B04-36	MATR3(WT)-EGFP	4	4	97	unfound	1	TRUE	1
B04	37	B04-37	MATR3(WT)-EGFP	4	1	21	unfound	1	TRUE	1
B04	38	B04-38	MATR3(WT)-EGFP	4	1	21	unfound	1	TRUE	1
B04	39	B04-39	MATR3(WT)-EGFP	4	10	232	NA	0	FALSE	1
B04	40	B04-40	MATR3(WT)-EGFP	4	3	66	unfound	1	TRUE	1
B05	1	B05-1	MATR3(S85C)-EGFP	5	1	21	unfound	1	TRUE	1
B05	2	B05-2	MATR3(S85C)-EGFP	5	5	116	unfound	1	TRUE	1
B05	3	B05-3	MATR3(S85C)-EGFP	5	10	232	NA	0	FALSE	1
B05	4	B05-4	MATR3(S85C)-EGFP	5	1	21	unfound	1	TRUE	1
B05	5	B05-5	MATR3(S85C)-EGFP	5	3	66	unfound	1	TRUE	1
B05	6	B05-6	MATR3(S85C)-EGFP	5	10	232	NA	0	FALSE	1
B05	7	B05-7	MATR3(S85C)-EGFP	5	1	21	unfound	1	TRUE	1
B05	8	B05-8	MATR3(S85C)-EGFP	5	1	21	unfound	1	TRUE	1
B05	9	B05-9	MATR3(S85C)-EGFP	5	1	21	unfound	1	TRUE	1
B05	10	B05-10	MATR3(S85C)-EGFP	5	1	21	unfound	1	TRUE	1
B05	11	B05-11	MATR3(S85C)-EGFP	5	10	232	NA	0	FALSE	1
B05	12	B05-12	MATR3(S85C)-EGFP	5	5	116	unfound	1	TRUE	1
B05	13	B05-13	MATR3(S85C)-EGFP	5	1	21	unfound	1	TRUE	1
B05	14	B05-14	MATR3(S85C)-EGFP	5	6	141	unfound	1	TRUE	1
B05	15	B05-15	MATR3(S85C)-EGFP	5	1	21	unfound	1	TRUE	1
B05	16	B05-16	MATR3(S85C)-EGFP	5	7	164	unfound	1	TRUE	1
B05	17	B05-17	MATR3(S85C)-EGFP	5	7	164	unfound	1	TRUE	1
B05	18	B05-18	MATR3(S85C)-EGFP	5	1	21	unfound	1	TRUE	1
B05	19	B05-19	MATR3(S85C)-EGFP	5	1	21	unfound	1	TRUE	1
B05	20	B05-20	MATR3(S85C)-EGFP	5	5	116	unfound	1	TRUE	1
B05	21	B05-21	MATR3(S85C)-EGFP	5	5	116	unfound	1	TRUE	1
B05	22	B05-22	MATR3(S85C)-EGFP	5	6	141	unfound	1	TRUE	1
B05	23	B05-23	MATR3(S85C)-EGFP	5	1	21	unfound	1	TRUE	1
B05	24	B05-24	MATR3(S85C)-EGFP	5	7	164	unfound	1	TRUE	1
B05	25	B05-25	MATR3(S85C)-EGFP	5	3	66	unfound	1	TRUE	1
B07	1	B07-1	MATR3(F115C)-EGFP	7	1	21	unfound	1	TRUE	1
B07	2	B07-2	MATR3(F115C)-EGFP	7	5	116	unfound	1	TRUE	1
B07	3	B07-3	MATR3(F115C)-EGFP	7	3	66	unfound	1	TRUE	1
B07	4	B07-4	MATR3(F115C)-EGFP	7	7	164	unfound	1	TRUE	1
B07	5	B07-5	MATR3(F115C)-EGFP	7	1	21	unfound	1	TRUE	1
B07	6	B07-6	MATR3(F115C)-EGFP	7	2	43	unfound	1	TRUE	1
B07	7	B07-7	MATR3(F115C)-EGFP	7	2	43	unfound	1	TRUE	1
B07	8	B07-8	MATR3(F115C)-EGFP	7	5	116	unfound	1	TRUE	1
B07	9	B07-9	MATR3(F115C)-EGFP	7	5	116	unfound	1	TRUE	1
B07	10	B07-10	MATR3(F115C)-EGFP	7	1	21	unfound	1	TRUE	1
B07	11	B07-11	MATR3(F115C)-EGFP	7	6	141	unfound	1	TRUE	1
B07	12	B07-12	MATR3(F115C)-EGFP	7	9	217	unfound	1	TRUE	1
B07	13	B07-13	MATR3(F115C)-EGFP	7	5	116	unfound	1	TRUE	1
B07	14	B07-14	MATR3(F115C)-EGFP	7	5	116	unfound	1	TRUE	1
B07	15	B07-15	MATR3(F115C)-EGFP	7	1	21	unfound	1	TRUE	1
B07	16	B07-16	MATR3(F115C)-EGFP	7	1	21	unfound	1	TRUE	1
B07	17	B07-17	MATR3(F115C)-EGFP	7	1	21	unfound	1	TRUE	1
B07	18	B07-18	MATR3(F115C)-EGFP	7	10	232	NA	0	FALSE	1
B07	19	B07-19	MATR3(F115C)-EGFP	7	7	164	unfound	1	TRUE	1
B07	20	B07-20	MATR3(F115C)-EGFP	7	3	66	unfound	1	TRUE	1
B07	21	B07-21	MATR3(F115C)-EGFP	7	1	21	unfound	1	TRUE	1
B07	22	B07-22	MATR3(F115C)-EGFP	7	1	21	unfound	1	TRUE	1
B07	23	B07-23	MATR3(F115C)-EGFP	7	2	43	unfound	1	TRUE	1
B07	24	B07-24	MATR3(F115C)-EGFP	7	1	21	unfound	1	TRUE	1
B07	25	B07-25	MATR3(F115C)-EGFP	7	2	43	unfound	1	TRUE	1
B07	26	B07-26	MATR3(F115C)-EGFP	7	8	188	unfound	1	TRUE	1
B07	27	B07-27	MATR3(F115C)-EGFP	7	5	116	unfound	1	TRUE	1
B07	28	B07-28	MATR3(F115C)-EGFP	7	1	21	unfound	1	TRUE	1
B07	29	B07-29	MATR3(F115C)-EGFP	7	1	21	unfound	1	TRUE	1
B07	30	B07-30	MATR3(F115C)-EGFP	7	1	21	unfound	1	TRUE	1
B07	31	B07-31	MATR3(F115C)-EGFP	7	1	21	unfound	1	TRUE	1
B07	32	B07-32	MATR3(F115C)-EGFP	7	5	116	unfound	1	TRUE	1
B07	33	B07-33	MATR3(F115C)-EGFP	7	5	116	unfound	1	TRUE	1
B07	34	B07-34	MATR3(F115C)-EGFP	7	10	232	NA	0	FALSE	1
B07	35	B07-35	MATR3(F115C)-EGFP	7	3	66	unfound	1	TRUE	1
B07	36	B07-36	MATR3(F115C)-EGFP	7	1	21	unfound	1	TRUE	1
B07	37	B07-37	MATR3(F115C)-EGFP	7	5	116	unfound	1	TRUE	1
B07	38	B07-38	MATR3(F115C)-EGFP	7	1	21	unfound	1	TRUE	1
B07	39	B07-39	MATR3(F115C)-EGFP	7	2	43	unfound	1	TRUE	1
B08	1	B08-1	MATR3(F115C)-EGFP	8	5	116	unfound	1	TRUE	1
B08	2	B08-2	MATR3(F115C)-EGFP	8	6	141	unfound	1	TRUE	1
B08	3	B08-3	MATR3(F115C)-EGFP	8	2	43	unfound	1	TRUE	1
B08	4	B08-4	MATR3(F115C)-EGFP	8	2	43	unfound	1	TRUE	1
B08	5	B08-5	MATR3(F115C)-EGFP	8	6	141	unfound	1	TRUE	1
B08	6	B08-6	MATR3(F115C)-EGFP	8	3	66	unfound	1	TRUE	1
B08	7	B08-7	MATR3(F115C)-EGFP	8	1	21	unfound	1	TRUE	1
B08	8	B08-8	MATR3(F115C)-EGFP	8	5	116	unfound	1	TRUE	1
B08	9	B08-9	MATR3(F115C)-EGFP	8	5	116	unfound	1	TRUE	1
B08	10	B08-10	MATR3(F115C)-EGFP	8	1	21	unfound	1	TRUE	1
B08	11	B08-11	MATR3(F115C)-EGFP	8	2	43	unfound	1	TRUE	1
B08	12	B08-12	MATR3(F115C)-EGFP	8	6	141	unfound	1	TRUE	1
B08	13	B08-13	MATR3(F115C)-EGFP	8	5	116	unfound	1	TRUE	1
B08	14	B08-14	MATR3(F115C)-EGFP	8	1	21	unfound	1	TRUE	1
B08	15	B08-15	MATR3(F115C)-EGFP	8	4	97	unfound	1	TRUE	1
B08	16	B08-16	MATR3(F115C)-EGFP	8	4	97	unfound	1	TRUE	1
B08	17	B08-17	MATR3(F115C)-EGFP	8	10	232	NA	0	FALSE	1
B08	18	B08-18	MATR3(F115C)-EGFP	8	3	66	unfound	1	TRUE	1
B08	19	B08-19	MATR3(F115C)-EGFP	8	6	141	unfound	1	TRUE	1
B08	20	B08-20	MATR3(F115C)-EGFP	8	1	21	unfound	1	TRUE	1
B08	21	B08-21	MATR3(F115C)-EGFP	8	4	97	unfound	1	TRUE	1
B08	22	B08-22	MATR3(F115C)-EGFP	8	1	21	unfound	1	TRUE	1
B08	23	B08-23	MATR3(F115C)-EGFP	8	5	116	unfound	1	TRUE	1
B08	24	B08-24	MATR3(F115C)-EGFP	8	6	141	unfound	1	TRUE	1
B08	25	B08-25	MATR3(F115C)-EGFP	8	1	21	unfound	1	TRUE	1
B08	27	B08-27	MATR3(F115C)-EGFP	8	1	21	unfound	1	TRUE	1
B08	28	B08-28	MATR3(F115C)-EGFP	8	1	21	unfound	1	TRUE	1
B08	29	B08-29	MATR3(F115C)-EGFP	8	6	141	unfound	1	TRUE	1
B08	30	B08-30	MATR3(F115C)-EGFP	8	7	164	unfound	1	TRUE	1
B08	31	B08-31	MATR3(F115C)-EGFP	8	1	21	unfound	1	TRUE	1
B08	32	B08-32	MATR3(F115C)-EGFP	8	7	164	unfound	1	TRUE	1
B08	33	B08-33	MATR3(F115C)-EGFP	8	1	21	unfound	1	TRUE	1
B08	34	B08-34	MATR3(F115C)-EGFP	8	1	21	unfound	1	TRUE	1
B08	35	B08-35	MATR3(F115C)-EGFP	8	1	21	unfound	1	TRUE	1
B08	36	B08-36	MATR3(F115C)-EGFP	8	1	21	unfound	1	TRUE	1
B08	37	B08-37	MATR3(F115C)-EGFP	8	1	21	unfound	1	TRUE	1
B08	38	B08-38	MATR3(F115C)-EGFP	8	1	21	unfound	1	TRUE	1
B08	39	B08-39	MATR3(F115C)-EGFP	8	1	21	unfound	1	TRUE	1
B08	40	B08-40	MATR3(F115C)-EGFP	8	5	116	unfound	1	TRUE	1
B08	41	B08-41	MATR3(F115C)-EGFP	8	1	21	unfound	1	TRUE	1
B08	42	B08-42	MATR3(F115C)-EGFP	8	1	21	unfound	1	TRUE	1
B08	43	B08-43	MATR3(F115C)-EGFP	8	1	21	unfound	1	TRUE	1
B10	1	B10-1	MATR3(P154S)-EGFP	10	2	43	unfound	1	TRUE	1
B10	2	B10-2	MATR3(P154S)-EGFP	10	1	21	unfound	1	TRUE	1
B10	3	B10-3	MATR3(P154S)-EGFP	10	1	21	unfound	1	TRUE	1
B10	4	B10-4	MATR3(P154S)-EGFP	10	1	21	unfound	1	TRUE	1
B10	5	B10-5	MATR3(P154S)-EGFP	10	4	97	unfound	1	TRUE	1
B10	6	B10-6	MATR3(P154S)-EGFP	10	1	21	unfound	1	TRUE	1
B10	7	B10-7	MATR3(P154S)-EGFP	10	7	164	unfound	1	TRUE	1
B10	8	B10-8	MATR3(P154S)-EGFP	10	5	116	unfound	1	TRUE	1
B10	9	B10-9	MATR3(P154S)-EGFP	10	1	21	unfound	1	TRUE	1
B10	10	B10-10	MATR3(P154S)-EGFP	10	1	21	unfound	1	TRUE	1
B10	11	B10-11	MATR3(P154S)-EGFP	10	1	21	unfound	1	TRUE	1
B10	12	B10-12	MATR3(P154S)-EGFP	10	6	141	unfound	1	TRUE	1
B10	13	B10-13	MATR3(P154S)-EGFP	10	5	116	unfound	1	TRUE	1
B10	14	B10-14	MATR3(P154S)-EGFP	10	1	21	unfound	1	TRUE	1
B10	17	B10-17	MATR3(P154S)-EGFP	10	1	21	unfound	1	TRUE	1
B10	18	B10-18	MATR3(P154S)-EGFP	10	1	21	unfound	1	TRUE	1
B10	19	B10-19	MATR3(P154S)-EGFP	10	1	21	unfound	1	TRUE	1
B10	20	B10-20	MATR3(P154S)-EGFP	10	6	141	unfound	1	TRUE	1
B10	21	B10-21	MATR3(P154S)-EGFP	10	5	116	unfound	1	TRUE	1
B10	22	B10-22	MATR3(P154S)-EGFP	10	1	21	unfound	1	TRUE	1
B10	23	B10-23	MATR3(P154S)-EGFP	10	1	21	unfound	1	TRUE	1
B10	24	B10-24	MATR3(P154S)-EGFP	10	9	217	unfound	1	TRUE	1
B10	25	B10-25	MATR3(P154S)-EGFP	10	1	21	unfound	1	TRUE	1
B10	26	B10-26	MATR3(P154S)-EGFP	10	1	21	unfound	1	TRUE	1
B10	28	B10-28	MATR3(P154S)-EGFP	10	1	21	unfound	1	TRUE	1
B10	29	B10-29	MATR3(P154S)-EGFP	10	1	21	unfound	1	TRUE	1
B10	30	B10-30	MATR3(P154S)-EGFP	10	1	21	unfound	1	TRUE	1
B09	1	B09-1	MATR3(P154S)-EGFP	9	3	66	unfound	1	TRUE	1
B09	2	B09-2	MATR3(P154S)-EGFP	9	4	97	unfound	1	TRUE	1
B09	3	B09-3	MATR3(P154S)-EGFP	9	4	97	unfound	1	TRUE	1
B09	4	B09-4	MATR3(P154S)-EGFP	9	8	188	unfound	1	TRUE	1
B09	5	B09-5	MATR3(P154S)-EGFP	9	4	97	unfound	1	TRUE	1
B09	6	B09-6	MATR3(P154S)-EGFP	9	8	188	unfound	1	TRUE	1
B09	7	B09-7	MATR3(P154S)-EGFP	9	3	66	unfound	1	TRUE	1
B09	8	B09-8	MATR3(P154S)-EGFP	9	5	116	unfound	1	TRUE	1
B09	9	B09-9	MATR3(P154S)-EGFP	9	3	66	unfound	1	TRUE	1
B09	10	B09-10	MATR3(P154S)-EGFP	9	3	66	unfound	1	TRUE	1
B09	11	B09-11	MATR3(P154S)-EGFP	9	1	21	unfound	1	TRUE	1
B09	12	B09-12	MATR3(P154S)-EGFP	9	2	43	unfound	1	TRUE	1
B09	13	B09-13	MATR3(P154S)-EGFP	9	1	21	unfound	1	TRUE	1
B09	14	B09-14	MATR3(P154S)-EGFP	9	5	116	unfound	1	TRUE	1
B09	16	B09-16	MATR3(P154S)-EGFP	9	4	97	unfound	1	TRUE	1
B09	17	B09-17	MATR3(P154S)-EGFP	9	4	97	unfound	1	TRUE	1
B09	18	B09-18	MATR3(P154S)-EGFP	9	10	232	NA	0	FALSE	1
B09	19	B09-19	MATR3(P154S)-EGFP	9	1	21	unfound	1	TRUE	1
B09	20	B09-20	MATR3(P154S)-EGFP	9	8	188	unfound	1	TRUE	1
B09	21	B09-21	MATR3(P154S)-EGFP	9	1	21	unfound	1	TRUE	1
B09	22	B09-22	MATR3(P154S)-EGFP	9	7	164	unfound	1	TRUE	1
B09	23	B09-23	MATR3(P154S)-EGFP	9	2	43	unfound	1	TRUE	1
B09	24	B09-24	MATR3(P154S)-EGFP	9	1	21	unfound	1	TRUE	1
B09	25	B09-25	MATR3(P154S)-EGFP	9	3	66	unfound	1	TRUE	1
B09	26	B09-26	MATR3(P154S)-EGFP	9	4	97	unfound	1	TRUE	1
B09	27	B09-27	MATR3(P154S)-EGFP	9	10	232	NA	0	FALSE	1
B09	28	B09-28	MATR3(P154S)-EGFP	9	1	21	unfound	1	TRUE	1
B09	29	B09-29	MATR3(P154S)-EGFP	9	9	217	unfound	1	TRUE	1
B09	30	B09-30	MATR3(P154S)-EGFP	9	8	188	unfound	1	TRUE	1
B09	31	B09-31	MATR3(P154S)-EGFP	9	5	116	unfound	1	TRUE	1
B09	32	B09-32	MATR3(P154S)-EGFP	9	2	43	unfound	1	TRUE	1
B09	33	B09-33	MATR3(P154S)-EGFP	9	1	21	unfound	1	TRUE	1
B09	34	B09-34	MATR3(P154S)-EGFP	9	2	43	unfound	1	TRUE	1
B09	35	B09-35	MATR3(P154S)-EGFP	9	1	21	unfound	1	TRUE	1
C03	1	C03-1	MATR3(WT)-EGFP	3	5	116	unfound	1	TRUE	1
C03	2	C03-2	MATR3(WT)-EGFP	3	2	43	unfound	1	TRUE	1
C03	3	C03-3	MATR3(WT)-EGFP	3	1	21	unfound	1	TRUE	1
C03	4	C03-4	MATR3(WT)-EGFP	3	1	21	unfound	1	TRUE	1
C03	5	C03-5	MATR3(WT)-EGFP	3	1	21	unfound	1	TRUE	1
C03	6	C03-6	MATR3(WT)-EGFP	3	1	21	unfound	1	TRUE	1
C03	7	C03-7	MATR3(WT)-EGFP	3	1	21	unfound	1	TRUE	1
B11	1	B11-1	MATR3(T622A)-EGFP	11	1	21	unfound	1	TRUE	1
B11	2	B11-2	MATR3(T622A)-EGFP	11	3	66	unfound	1	TRUE	1
B11	3	B11-3	MATR3(T622A)-EGFP	11	1	21	unfound	1	TRUE	1
B11	4	B11-4	MATR3(T622A)-EGFP	11	2	43	unfound	1	TRUE	1
B11	5	B11-5	MATR3(T622A)-EGFP	11	5	116	unfound	1	TRUE	1
B11	6	B11-6	MATR3(T622A)-EGFP	11	1	21	unfound	1	TRUE	1
B11	7	B11-7	MATR3(T622A)-EGFP	11	1	21	unfound	1	TRUE	1
B11	8	B11-8	MATR3(T622A)-EGFP	11	7	164	unfound	1	TRUE	1
B11	9	B11-9	MATR3(T622A)-EGFP	11	6	141	unfound	1	TRUE	1
B11	10	B11-10	MATR3(T622A)-EGFP	11	1	21	unfound	1	TRUE	1
B11	11	B11-11	MATR3(T622A)-EGFP	11	9	217	unfound	1	TRUE	1
B11	12	B11-12	MATR3(T622A)-EGFP	11	1	21	unfound	1	TRUE	1
B11	13	B11-13	MATR3(T622A)-EGFP	11	1	21	unfound	1	TRUE	1
B11	14	B11-14	MATR3(T622A)-EGFP	11	1	21	unfound	1	TRUE	1
B11	15	B11-15	MATR3(T622A)-EGFP	11	1	21	unfound	1	TRUE	1
B11	16	B11-16	MATR3(T622A)-EGFP	11	1	21	unfound	1	TRUE	1
B11	18	B11-18	MATR3(T622A)-EGFP	11	4	97	unfound	1	TRUE	1
B11	19	B11-19	MATR3(T622A)-EGFP	11	1	21	unfound	1	TRUE	1
B11	20	B11-20	MATR3(T622A)-EGFP	11	2	43	unfound	1	TRUE	1
B11	22	B11-22	MATR3(T622A)-EGFP	11	1	21	unfound	1	TRUE	1
B11	24	B11-24	MATR3(T622A)-EGFP	11	1	21	unfound	1	TRUE	1
B11	25	B11-25	MATR3(T622A)-EGFP	11	1	21	unfound	1	TRUE	1
C01	1	C01-1	EGFP	1	1	21	unfound	1	TRUE	1
C01	2	C01-2	EGFP	1	1	21	unfound	1	TRUE	1
C01	3	C01-3	EGFP	1	7	164	unfound	1	TRUE	1
C01	4	C01-4	EGFP	1	3	66	unfound	1	TRUE	1
C01	5	C01-5	EGFP	1	6	141	unfound	1	TRUE	1
C01	6	C01-6	EGFP	1	3	66	unfound	1	TRUE	1
C01	7	C01-7	EGFP	1	7	164	unfound	1	TRUE	1
C01	8	C01-8	EGFP	1	1	21	unfound	1	TRUE	1
C01	9	C01-9	EGFP	1	1	21	unfound	1	TRUE	1
C01	10	C01-10	EGFP	1	3	66	unfound	1	TRUE	1
C01	11	C01-11	EGFP	1	1	21	unfound	1	TRUE	1
C01	12	C01-12	EGFP	1	7	164	unfound	1	TRUE	1
C01	13	C01-13	EGFP	1	1	21	unfound	1	TRUE	1
C01	14	C01-14	EGFP	1	10	232	NA	0	FALSE	1
C01	15	C01-15	EGFP	1	2	43	unfound	1	TRUE	1
C01	16	C01-16	EGFP	1	10	232	NA	0	FALSE	1
C01	17	C01-17	EGFP	1	1	21	unfound	1	TRUE	1
C01	18	C01-18	EGFP	1	10	232	NA	0	FALSE	1
C01	19	C01-19	EGFP	1	1	21	unfound	1	TRUE	1
C01	20	C01-20	EGFP	1	1	21	unfound	1	TRUE	1
C01	21	C01-21	EGFP	1	1	21	unfound	1	TRUE	1
C01	22	C01-22	EGFP	1	2	43	unfound	1	TRUE	1
C01	23	C01-23	EGFP	1	3	66	unfound	1	TRUE	1
C01	24	C01-24	EGFP	1	1	21	unfound	1	TRUE	1
C01	25	C01-25	EGFP	1	1	21	unfound	1	TRUE	1
C01	26	C01-26	EGFP	1	10	232	NA	0	FALSE	1
B12	1	B12-1	MATR3(T622A)-EGFP	12	3	66	unfound	1	TRUE	1
B12	2	B12-2	MATR3(T622A)-EGFP	12	2	43	unfound	1	TRUE	1
B12	3	B12-3	MATR3(T622A)-EGFP	12	3	66	unfound	1	TRUE	1
B12	4	B12-4	MATR3(T622A)-EGFP	12	3	66	unfound	1	TRUE	1
B12	5	B12-5	MATR3(T622A)-EGFP	12	4	97	unfound	1	TRUE	1
B12	6	B12-6	MATR3(T622A)-EGFP	12	5	116	unfound	1	TRUE	1
B12	7	B12-7	MATR3(T622A)-EGFP	12	1	21	unfound	1	TRUE	1
B12	8	B12-8	MATR3(T622A)-EGFP	12	7	164	unfound	1	TRUE	1
B12	9	B12-9	MATR3(T622A)-EGFP	12	6	141	unfound	1	TRUE	1
B12	10	B12-10	MATR3(T622A)-EGFP	12	5	116	unfound	1	TRUE	1
B12	11	B12-11	MATR3(T622A)-EGFP	12	6	141	unfound	1	TRUE	1
B12	12	B12-12	MATR3(T622A)-EGFP	12	9	217	unfound	1	TRUE	1
B12	13	B12-13	MATR3(T622A)-EGFP	12	3	66	unfound	1	TRUE	1
B12	14	B12-14	MATR3(T622A)-EGFP	12	5	116	unfound	1	TRUE	1
B12	15	B12-15	MATR3(T622A)-EGFP	12	3	66	unfound	1	TRUE	1
B12	17	B12-17	MATR3(T622A)-EGFP	12	1	21	unfound	1	TRUE	1
B12	18	B12-18	MATR3(T622A)-EGFP	12	1	21	unfound	1	TRUE	1
B12	19	B12-19	MATR3(T622A)-EGFP	12	7	164	unfound	1	TRUE	1
B12	21	B12-21	MATR3(T622A)-EGFP	12	1	21	unfound	1	TRUE	1
B12	22	B12-22	MATR3(T622A)-EGFP	12	7	164	unfound	1	TRUE	1
B12	24	B12-24	MATR3(T622A)-EGFP	12	1	21	unfound	1	TRUE	1
B12	25	B12-25	MATR3(T622A)-EGFP	12	1	21	unfound	1	TRUE	1
C04	1	C04-1	MATR3(WT)-EGFP	4	1	21	unfound	1	TRUE	1
C04	2	C04-2	MATR3(WT)-EGFP	4	2	43	unfound	1	TRUE	1
C04	3	C04-3	MATR3(WT)-EGFP	4	2	43	unfound	1	TRUE	1
C04	4	C04-4	MATR3(WT)-EGFP	4	3	66	unfound	1	TRUE	1
C04	5	C04-5	MATR3(WT)-EGFP	4	1	21	unfound	1	TRUE	1
C04	6	C04-6	MATR3(WT)-EGFP	4	1	21	unfound	1	TRUE	1
C04	7	C04-7	MATR3(WT)-EGFP	4	7	164	unfound	1	TRUE	1
C04	8	C04-8	MATR3(WT)-EGFP	4	1	21	unfound	1	TRUE	1
C04	9	C04-9	MATR3(WT)-EGFP	4	10	232	NA	0	FALSE	1
C04	10	C04-10	MATR3(WT)-EGFP	4	1	21	unfound	1	TRUE	1
C04	11	C04-11	MATR3(WT)-EGFP	4	1	21	unfound	1	TRUE	1
C04	12	C04-12	MATR3(WT)-EGFP	4	1	21	unfound	1	TRUE	1
C04	13	C04-13	MATR3(WT)-EGFP	4	5	116	unfound	1	TRUE	1
C04	14	C04-14	MATR3(WT)-EGFP	4	1	21	unfound	1	TRUE	1
C04	15	C04-15	MATR3(WT)-EGFP	4	3	66	unfound	1	TRUE	1
C04	16	C04-16	MATR3(WT)-EGFP	4	1	21	unfound	1	TRUE	1
C04	17	C04-17	MATR3(WT)-EGFP	4	1	21	unfound	1	TRUE	1
C04	18	C04-18	MATR3(WT)-EGFP	4	6	141	unfound	1	TRUE	1
C04	19	C04-19	MATR3(WT)-EGFP	4	1	21	unfound	1	TRUE	1
C04	20	C04-20	MATR3(WT)-EGFP	4	2	43	unfound	1	TRUE	1
C04	21	C04-21	MATR3(WT)-EGFP	4	1	21	unfound	1	TRUE	1
C04	22	C04-22	MATR3(WT)-EGFP	4	1	21	unfound	1	TRUE	1
C04	23	C04-23	MATR3(WT)-EGFP	4	1	21	unfound	1	TRUE	1
C04	24	C04-24	MATR3(WT)-EGFP	4	6	141	unfound	1	TRUE	1
C02	1	C02-1	EGFP	2	5	116	unfound	1	TRUE	1
C02	2	C02-2	EGFP	2	6	141	unfound	1	TRUE	1
C02	3	C02-3	EGFP	2	10	232	NA	0	FALSE	1
C02	4	C02-4	EGFP	2	7	164	unfound	1	TRUE	1
C02	5	C02-5	EGFP	2	2	43	unfound	1	TRUE	1
C02	6	C02-6	EGFP	2	6	141	unfound	1	TRUE	1
C02	7	C02-7	EGFP	2	7	164	unfound	1	TRUE	1
C02	8	C02-8	EGFP	2	7	164	unfound	1	TRUE	1
C02	9	C02-9	EGFP	2	6	141	unfound	1	TRUE	1
C02	10	C02-10	EGFP	2	8	188	unfound	1	TRUE	1
C02	11	C02-11	EGFP	2	5	116	unfound	1	TRUE	1
C02	12	C02-12	EGFP	2	1	21	unfound	1	TRUE	1
C02	13	C02-13	EGFP	2	6	141	unfound	1	TRUE	1
C02	14	C02-14	EGFP	2	6	141	unfound	1	TRUE	1
C02	15	C02-15	EGFP	2	5	116	unfound	1	TRUE	1
C02	16	C02-16	EGFP	2	2	43	unfound	1	TRUE	1
C02	17	C02-17	EGFP	2	7	164	unfound	1	TRUE	1
C02	18	C02-18	EGFP	2	1	21	unfound	1	TRUE	1
C02	19	C02-19	EGFP	2	8	188	unfound	1	TRUE	1
C02	20	C02-20	EGFP	2	8	188	unfound	1	TRUE	1
C02	21	C02-21	EGFP	2	7	164	unfound	1	TRUE	1
C02	22	C02-22	EGFP	2	1	21	unfound	1	TRUE	1
C02	23	C02-23	EGFP	2	1	21	unfound	1	TRUE	1
C02	24	C02-24	EGFP	2	1	21	unfound	1	TRUE	1
C02	25	C02-25	EGFP	2	3	66	unfound	1	TRUE	1
C02	26	C02-26	EGFP	2	1	21	unfound	1	TRUE	1
C02	27	C02-27	EGFP	2	1	21	unfound	1	TRUE	1
C02	28	C02-28	EGFP	2	1	21	unfound	1	TRUE	1
C02	29	C02-29	EGFP	2	1	21	unfound	1	TRUE	1
C02	30	C02-30	EGFP	2	2	43	unfound	1	TRUE	1
C02	31	C02-31	EGFP	2	10	232	NA	0	FALSE	1
C02	32	C02-32	EGFP	2	1	21	unfound	1	TRUE	1
C02	33	C02-33	EGFP	2	1	21	unfound	1	TRUE	1
C02	34	C02-34	EGFP	2	4	97	unfound	1	TRUE	1
C02	35	C02-35	EGFP	2	1	21	unfound	1	TRUE	1
C02	36	C02-36	EGFP	2	1	21	unfound	1	TRUE	1
C02	37	C02-37	EGFP	2	6	141	unfound	1	TRUE	1
C02	38	C02-38	EGFP	2	1	21	unfound	1	TRUE	1
C02	39	C02-39	EGFP	2	1	21	unfound	1	TRUE	1
C02	40	C02-40	EGFP	2	1	21	unfound	1	TRUE	1
C02	41	C02-41	EGFP	2	2	43	unfound	1	TRUE	1
C02	42	C02-42	EGFP	2	1	21	unfound	1	TRUE	1
C05	1	C05-1	MATR3(S85C)-EGFP	5	5	116	unfound	1	TRUE	1
C05	2	C05-2	MATR3(S85C)-EGFP	5	3	66	unfound	1	TRUE	1
C05	3	C05-3	MATR3(S85C)-EGFP	5	6	141	unfound	1	TRUE	1
C05	4	C05-4	MATR3(S85C)-EGFP	5	2	43	unfound	1	TRUE	1
C05	5	C05-5	MATR3(S85C)-EGFP	5	9	217	unfound	1	TRUE	1
C05	6	C05-6	MATR3(S85C)-EGFP	5	10	232	NA	0	FALSE	1
C05	7	C05-7	MATR3(S85C)-EGFP	5	2	43	unfound	1	TRUE	1
C05	8	C05-8	MATR3(S85C)-EGFP	5	1	21	unfound	1	TRUE	1
C05	9	C05-9	MATR3(S85C)-EGFP	5	2	43	unfound	1	TRUE	1
C05	10	C05-10	MATR3(S85C)-EGFP	5	1	21	unfound	1	TRUE	1
C05	11	C05-11	MATR3(S85C)-EGFP	5	1	21	unfound	1	TRUE	1
C05	12	C05-12	MATR3(S85C)-EGFP	5	1	21	unfound	1	TRUE	1
C05	13	C05-13	MATR3(S85C)-EGFP	5	4	97	unfound	1	TRUE	1
C05	14	C05-14	MATR3(S85C)-EGFP	5	1	21	unfound	1	TRUE	1
C05	15	C05-15	MATR3(S85C)-EGFP	5	4	97	unfound	1	TRUE	1
C05	16	C05-16	MATR3(S85C)-EGFP	5	4	97	unfound	1	TRUE	1
C05	17	C05-17	MATR3(S85C)-EGFP	5	3	66	unfound	1	TRUE	1
C06	1	C06-1	MATR3(S85C)-EGFP	6	3	66	unfound	1	TRUE	1
C06	2	C06-2	MATR3(S85C)-EGFP	6	1	21	unfound	1	TRUE	1
C06	3	C06-3	MATR3(S85C)-EGFP	6	4	97	unfound	1	TRUE	1
C06	4	C06-4	MATR3(S85C)-EGFP	6	7	164	unfound	1	TRUE	1
C06	5	C06-5	MATR3(S85C)-EGFP	6	4	97	unfound	1	TRUE	1
C06	6	C06-6	MATR3(S85C)-EGFP	6	5	116	unfound	1	TRUE	1
C06	7	C06-7	MATR3(S85C)-EGFP	6	2	43	unfound	1	TRUE	1
C06	8	C06-8	MATR3(S85C)-EGFP	6	1	21	unfound	1	TRUE	1
C06	9	C06-9	MATR3(S85C)-EGFP	6	4	97	unfound	1	TRUE	1
C06	10	C06-10	MATR3(S85C)-EGFP	6	1	21	unfound	1	TRUE	1
C06	11	C06-11	MATR3(S85C)-EGFP	6	1	21	unfound	1	TRUE	1
C06	12	C06-12	MATR3(S85C)-EGFP	6	4	97	unfound	1	TRUE	1
C06	13	C06-13	MATR3(S85C)-EGFP	6	1	21	unfound	1	TRUE	1
C06	14	C06-14	MATR3(S85C)-EGFP	6	1	21	unfound	1	TRUE	1
C06	15	C06-15	MATR3(S85C)-EGFP	6	1	21	unfound	1	TRUE	1
C06	16	C06-16	MATR3(S85C)-EGFP	6	1	21	unfound	1	TRUE	1
C06	17	C06-17	MATR3(S85C)-EGFP	6	1	21	unfound	1	TRUE	1
C06	18	C06-18	MATR3(S85C)-EGFP	6	1	21	unfound	1	TRUE	1
C06	19	C06-19	MATR3(S85C)-EGFP	6	4	97	unfound	1	TRUE	1
C06	20	C06-20	MATR3(S85C)-EGFP	6	1	21	unfound	1	TRUE	1
C08	1	C08-1	MATR3(F115C)-EGFP	8	4	97	unfound	1	TRUE	1
C08	2	C08-2	MATR3(F115C)-EGFP	8	7	164	unfound	1	TRUE	1
C08	3	C08-3	MATR3(F115C)-EGFP	8	1	21	unfound	1	TRUE	1
C08	4	C08-4	MATR3(F115C)-EGFP	8	3	66	unfound	1	TRUE	1
C08	5	C08-5	MATR3(F115C)-EGFP	8	1	21	unfound	1	TRUE	1
C08	6	C08-6	MATR3(F115C)-EGFP	8	4	97	unfound	1	TRUE	1
C08	7	C08-7	MATR3(F115C)-EGFP	8	3	66	unfound	1	TRUE	1
C08	8	C08-8	MATR3(F115C)-EGFP	8	3	66	unfound	1	TRUE	1
C08	9	C08-9	MATR3(F115C)-EGFP	8	3	66	unfound	1	TRUE	1
C08	10	C08-10	MATR3(F115C)-EGFP	8	1	21	unfound	1	TRUE	1
C08	11	C08-11	MATR3(F115C)-EGFP	8	10	232	NA	0	FALSE	1
C08	12	C08-12	MATR3(F115C)-EGFP	8	6	141	unfound	1	TRUE	1
C08	13	C08-13	MATR3(F115C)-EGFP	8	2	43	unfound	1	TRUE	1
C08	14	C08-14	MATR3(F115C)-EGFP	8	4	97	unfound	1	TRUE	1
C08	15	C08-15	MATR3(F115C)-EGFP	8	1	21	unfound	1	TRUE	1
C08	16	C08-16	MATR3(F115C)-EGFP	8	1	21	unfound	1	TRUE	1
C08	17	C08-17	MATR3(F115C)-EGFP	8	4	97	unfound	1	TRUE	1
C08	18	C08-18	MATR3(F115C)-EGFP	8	1	21	unfound	1	TRUE	1
C08	19	C08-19	MATR3(F115C)-EGFP	8	1	21	unfound	1	TRUE	1
C08	20	C08-20	MATR3(F115C)-EGFP	8	1	21	unfound	1	TRUE	1
C08	21	C08-21	MATR3(F115C)-EGFP	8	1	21	unfound	1	TRUE	1
C08	22	C08-22	MATR3(F115C)-EGFP	8	8	188	unfound	1	TRUE	1
C08	23	C08-23	MATR3(F115C)-EGFP	8	1	21	unfound	1	TRUE	1
C08	24	C08-24	MATR3(F115C)-EGFP	8	8	188	unfound	1	TRUE	1
C08	25	C08-25	MATR3(F115C)-EGFP	8	1	21	unfound	1	TRUE	1
C08	26	C08-26	MATR3(F115C)-EGFP	8	2	43	unfound	1	TRUE	1
C08	27	C08-27	MATR3(F115C)-EGFP	8	1	21	unfound	1	TRUE	1
C07	1	C07-1	MATR3(F115C)-EGFP	7	2	43	unfound	1	TRUE	1
C07	2	C07-2	MATR3(F115C)-EGFP	7	4	97	unfound	1	TRUE	1
C07	3	C07-3	MATR3(F115C)-EGFP	7	4	97	unfound	1	TRUE	1
C07	4	C07-4	MATR3(F115C)-EGFP	7	4	97	unfound	1	TRUE	1
C07	5	C07-5	MATR3(F115C)-EGFP	7	5	116	unfound	1	TRUE	1
C07	6	C07-6	MATR3(F115C)-EGFP	7	7	164	unfound	1	TRUE	1
C07	7	C07-7	MATR3(F115C)-EGFP	7	4	97	unfound	1	TRUE	1
C07	8	C07-8	MATR3(F115C)-EGFP	7	4	97	unfound	1	TRUE	1
C07	9	C07-9	MATR3(F115C)-EGFP	7	4	97	unfound	1	TRUE	1
C07	10	C07-10	MATR3(F115C)-EGFP	7	6	141	unfound	1	TRUE	1
C07	11	C07-11	MATR3(F115C)-EGFP	7	1	21	unfound	1	TRUE	1
C07	12	C07-12	MATR3(F115C)-EGFP	7	1	21	unfound	1	TRUE	1
C07	13	C07-13	MATR3(F115C)-EGFP	7	1	21	unfound	1	TRUE	1
C07	14	C07-14	MATR3(F115C)-EGFP	7	3	66	unfound	1	TRUE	1
C07	15	C07-15	MATR3(F115C)-EGFP	7	6	141	unfound	1	TRUE	1
C07	16	C07-16	MATR3(F115C)-EGFP	7	1	21	unfound	1	TRUE	1
C07	17	C07-17	MATR3(F115C)-EGFP	7	5	116	unfound	1	TRUE	1
C09	1	C09-1	MATR3(P154S)-EGFP	9	1	21	unfound	1	TRUE	1
C09	2	C09-2	MATR3(P154S)-EGFP	9	5	116	unfound	1	TRUE	1
C09	3	C09-3	MATR3(P154S)-EGFP	9	5	116	unfound	1	TRUE	1
C09	4	C09-4	MATR3(P154S)-EGFP	9	5	116	unfound	1	TRUE	1
C09	5	C09-5	MATR3(P154S)-EGFP	9	6	141	unfound	1	TRUE	1
C09	6	C09-6	MATR3(P154S)-EGFP	9	5	116	unfound	1	TRUE	1
C09	7	C09-7	MATR3(P154S)-EGFP	9	1	21	unfound	1	TRUE	1
C09	8	C09-8	MATR3(P154S)-EGFP	9	5	116	unfound	1	TRUE	1
C09	9	C09-9	MATR3(P154S)-EGFP	9	3	66	unfound	1	TRUE	1
C09	10	C09-10	MATR3(P154S)-EGFP	9	1	21	unfound	1	TRUE	1
C09	11	C09-11	MATR3(P154S)-EGFP	9	3	66	unfound	1	TRUE	1
C09	12	C09-12	MATR3(P154S)-EGFP	9	3	66	unfound	1	TRUE	1
C09	13	C09-13	MATR3(P154S)-EGFP	9	1	21	unfound	1	TRUE	1
C09	14	C09-14	MATR3(P154S)-EGFP	9	1	21	unfound	1	TRUE	1
C09	15	C09-15	MATR3(P154S)-EGFP	9	1	21	unfound	1	TRUE	1
C09	16	C09-16	MATR3(P154S)-EGFP	9	6	141	unfound	1	TRUE	1
C09	17	C09-17	MATR3(P154S)-EGFP	9	1	21	unfound	1	TRUE	1
C09	18	C09-18	MATR3(P154S)-EGFP	9	6	141	unfound	1	TRUE	1
C10	1	C10-1	MATR3(P154S)-EGFP	10	2	43	unfound	1	TRUE	1
C10	2	C10-2	MATR3(P154S)-EGFP	10	5	116	unfound	1	TRUE	1
C10	3	C10-3	MATR3(P154S)-EGFP	10	3	66	unfound	1	TRUE	1
C10	4	C10-4	MATR3(P154S)-EGFP	10	3	66	unfound	1	TRUE	1
C10	5	C10-5	MATR3(P154S)-EGFP	10	1	21	unfound	1	TRUE	1
C10	6	C10-6	MATR3(P154S)-EGFP	10	1	21	unfound	1	TRUE	1
C10	7	C10-7	MATR3(P154S)-EGFP	10	5	116	unfound	1	TRUE	1
C10	8	C10-8	MATR3(P154S)-EGFP	10	7	164	unfound	1	TRUE	1
C10	9	C10-9	MATR3(P154S)-EGFP	10	2	43	unfound	1	TRUE	1
C10	10	C10-10	MATR3(P154S)-EGFP	10	1	21	unfound	1	TRUE	1
C10	11	C10-11	MATR3(P154S)-EGFP	10	3	66	unfound	1	TRUE	1
C10	12	C10-12	MATR3(P154S)-EGFP	10	4	97	unfound	1	TRUE	1
C10	13	C10-13	MATR3(P154S)-EGFP	10	1	21	unfound	1	TRUE	1
C10	14	C10-14	MATR3(P154S)-EGFP	10	8	188	unfound	1	TRUE	1
C10	15	C10-15	MATR3(P154S)-EGFP	10	1	21	unfound	1	TRUE	1
C10	16	C10-16	MATR3(P154S)-EGFP	10	1	21	unfound	1	TRUE	1
C11	1	C11-1	MATR3(T622A)-EGFP	11	3	66	unfound	1	TRUE	1
C11	2	C11-2	MATR3(T622A)-EGFP	11	4	97	unfound	1	TRUE	1
C11	3	C11-3	MATR3(T622A)-EGFP	11	1	21	unfound	1	TRUE	1
C11	4	C11-4	MATR3(T622A)-EGFP	11	4	97	unfound	1	TRUE	1
C11	5	C11-5	MATR3(T622A)-EGFP	11	5	116	unfound	1	TRUE	1
C11	6	C11-6	MATR3(T622A)-EGFP	11	4	97	unfound	1	TRUE	1
C11	7	C11-7	MATR3(T622A)-EGFP	11	1	21	unfound	1	TRUE	1
C11	8	C11-8	MATR3(T622A)-EGFP	11	1	21	unfound	1	TRUE	1
C11	9	C11-9	MATR3(T622A)-EGFP	11	5	116	unfound	1	TRUE	1
C11	10	C11-10	MATR3(T622A)-EGFP	11	1	21	unfound	1	TRUE	1
C11	11	C11-11	MATR3(T622A)-EGFP	11	10	232	NA	0	FALSE	1
C11	12	C11-12	MATR3(T622A)-EGFP	11	7	164	unfound	1	TRUE	1
C11	13	C11-13	MATR3(T622A)-EGFP	11	3	66	unfound	1	TRUE	1
C11	14	C11-14	MATR3(T622A)-EGFP	11	10	232	NA	0	FALSE	1
C11	15	C11-15	MATR3(T622A)-EGFP	11	5	116	unfound	1	TRUE	1
C11	16	C11-16	MATR3(T622A)-EGFP	11	5	116	unfound	1	TRUE	1
C11	17	C11-17	MATR3(T622A)-EGFP	11	1	21	unfound	1	TRUE	1
C11	18	C11-18	MATR3(T622A)-EGFP	11	1	21	unfound	1	TRUE	1
C11	19	C11-19	MATR3(T622A)-EGFP	11	1	21	unfound	1	TRUE	1
C11	20	C11-20	MATR3(T622A)-EGFP	11	1	21	unfound	1	TRUE	1
C11	21	C11-21	MATR3(T622A)-EGFP	11	1	21	unfound	1	TRUE	1
C11	22	C11-22	MATR3(T622A)-EGFP	11	2	43	unfound	1	TRUE	1
C11	24	C11-24	MATR3(T622A)-EGFP	11	1	21	unfound	1	TRUE	1
C11	27	C11-27	MATR3(T622A)-EGFP	11	1	21	unfound	1	TRUE	1
C12	1	C12-1	MATR3(T622A)-EGFP	12	3	66	unfound	1	TRUE	1
C12	2	C12-2	MATR3(T622A)-EGFP	12	3	66	unfound	1	TRUE	1
C12	3	C12-3	MATR3(T622A)-EGFP	12	1	21	unfound	1	TRUE	1
C12	4	C12-4	MATR3(T622A)-EGFP	12	4	97	unfound	1	TRUE	1
C12	5	C12-5	MATR3(T622A)-EGFP	12	3	66	unfound	1	TRUE	1
C12	6	C12-6	MATR3(T622A)-EGFP	12	1	21	unfound	1	TRUE	1
C12	7	C12-7	MATR3(T622A)-EGFP	12	1	21	unfound	1	TRUE	1
C12	8	C12-8	MATR3(T622A)-EGFP	12	6	141	unfound	1	TRUE	1
C12	9	C12-9	MATR3(T622A)-EGFP	12	4	97	unfound	1	TRUE	1
C12	10	C12-10	MATR3(T622A)-EGFP	12	4	97	unfound	1	TRUE	1
C12	11	C12-11	MATR3(T622A)-EGFP	12	8	188	unfound	1	TRUE	1
C12	12	C12-12	MATR3(T622A)-EGFP	12	3	66	unfound	1	TRUE	1
C12	13	C12-13	MATR3(T622A)-EGFP	12	1	21	unfound	1	TRUE	1
C12	14	C12-14	MATR3(T622A)-EGFP	12	1	21	unfound	1	TRUE	1
C12	15	C12-15	MATR3(T622A)-EGFP	12	1	21	unfound	1	TRUE	1
C12	16	C12-16	MATR3(T622A)-EGFP	12	3	66	unfound	1	TRUE	1
C12	17	C12-17	MATR3(T622A)-EGFP	12	9	217	unfound	1	TRUE	1
C12	18	C12-18	MATR3(T622A)-EGFP	12	10	232	NA	0	FALSE	1
C12	19	C12-19	MATR3(T622A)-EGFP	12	1	21	unfound	1	TRUE	1
C12	20	C12-20	MATR3(T622A)-EGFP	12	10	232	NA	0	FALSE	1
C12	21	C12-21	MATR3(T622A)-EGFP	12	7	164	unfound	1	TRUE	1
C12	23	C12-23	MATR3(T622A)-EGFP	12	2	43	unfound	1	TRUE	1
C12	24	C12-24	MATR3(T622A)-EGFP	12	6	141	unfound	1	TRUE	1
D02	1	D02-1	EGFP	2	1	21	unfound	1	TRUE	1
D02	2	D02-2	EGFP	2	6	141	unfound	1	TRUE	1
D02	3	D02-3	EGFP	2	6	141	unfound	1	TRUE	1
D02	4	D02-4	EGFP	2	2	43	unfound	1	TRUE	1
D02	5	D02-5	EGFP	2	1	21	unfound	1	TRUE	1
D02	6	D02-6	EGFP	2	1	21	unfound	1	TRUE	1
D02	7	D02-7	EGFP	2	6	141	unfound	1	TRUE	1
D02	8	D02-8	EGFP	2	3	66	unfound	1	TRUE	1
D02	9	D02-9	EGFP	2	6	141	unfound	1	TRUE	1
D02	10	D02-10	EGFP	2	3	66	unfound	1	TRUE	1
D02	11	D02-11	EGFP	2	8	188	unfound	1	TRUE	1
D02	12	D02-12	EGFP	2	1	21	unfound	1	TRUE	1
D02	13	D02-13	EGFP	2	1	21	unfound	1	TRUE	1
D02	14	D02-14	EGFP	2	1	21	unfound	1	TRUE	1
D02	15	D02-15	EGFP	2	1	21	unfound	1	TRUE	1
D02	16	D02-16	EGFP	2	1	21	unfound	1	TRUE	1
D02	17	D02-17	EGFP	2	8	188	unfound	1	TRUE	1
D02	18	D02-18	EGFP	2	5	116	unfound	1	TRUE	1
D02	19	D02-19	EGFP	2	10	232	NA	0	FALSE	1
D02	20	D02-20	EGFP	2	7	164	unfound	1	TRUE	1
D02	21	D02-21	EGFP	2	8	188	unfound	1	TRUE	1
D02	22	D02-22	EGFP	2	2	43	unfound	1	TRUE	1
D02	23	D02-23	EGFP	2	1	21	unfound	1	TRUE	1
D01	1	D01-1	EGFP	1	6	141	unfound	1	TRUE	1
D01	2	D01-2	EGFP	1	2	43	unfound	1	TRUE	1
D01	3	D01-3	EGFP	1	2	43	unfound	1	TRUE	1
D01	4	D01-4	EGFP	1	10	232	NA	0	FALSE	1
D01	5	D01-5	EGFP	1	10	232	NA	0	FALSE	1
D01	6	D01-6	EGFP	1	1	21	unfound	1	TRUE	1
D01	7	D01-7	EGFP	1	1	21	unfound	1	TRUE	1
D01	8	D01-8	EGFP	1	10	232	NA	0	FALSE	1
D01	9	D01-9	EGFP	1	1	21	unfound	1	TRUE	1
D01	10	D01-10	EGFP	1	9	217	unfound	1	TRUE	1
D01	11	D01-11	EGFP	1	9	217	unfound	1	TRUE	1
D01	12	D01-12	EGFP	1	1	21	unfound	1	TRUE	1
D01	13	D01-13	EGFP	1	1	21	unfound	1	TRUE	1
D01	14	D01-14	EGFP	1	10	232	NA	0	FALSE	1
D01	15	D01-15	EGFP	1	1	21	unfound	1	TRUE	1
D01	16	D01-16	EGFP	1	3	66	unfound	1	TRUE	1
D01	17	D01-17	EGFP	1	1	21	unfound	1	TRUE	1
D01	18	D01-18	EGFP	1	3	66	unfound	1	TRUE	1
D01	19	D01-19	EGFP	1	3	66	unfound	1	TRUE	1
D01	20	D01-20	EGFP	1	7	164	unfound	1	TRUE	1
D01	21	D01-21	EGFP	1	6	141	unfound	1	TRUE	1
D01	22	D01-22	EGFP	1	1	21	unfound	1	TRUE	1
D01	23	D01-23	EGFP	1	1	21	unfound	1	TRUE	1
D01	24	D01-24	EGFP	1	1	21	unfound	1	TRUE	1
D01	25	D01-25	EGFP	1	10	232	NA	0	FALSE	1
D01	27	D01-27	EGFP	1	10	232	NA	0	FALSE	1
D01	28	D01-28	EGFP	1	8	188	unfound	1	TRUE	1
D01	29	D01-29	EGFP	1	4	97	unfound	1	TRUE	1
D01	30	D01-30	EGFP	1	4	97	unfound	1	TRUE	1
D01	31	D01-31	EGFP	1	10	232	NA	0	FALSE	1
D01	32	D01-32	EGFP	1	1	21	unfound	1	TRUE	1
D01	33	D01-33	EGFP	1	1	21	unfound	1	TRUE	1
D01	34	D01-34	EGFP	1	1	21	unfound	1	TRUE	1
D01	35	D01-35	EGFP	1	1	21	unfound	1	TRUE	1
D01	36	D01-36	EGFP	1	2	43	unfound	1	TRUE	1
D01	37	D01-37	EGFP	1	1	21	unfound	1	TRUE	1
D01	38	D01-38	EGFP	1	1	21	unfound	1	TRUE	1
D01	39	D01-39	EGFP	1	1	21	unfound	1	TRUE	1
D03	1	D03-1	MATR3(WT)-EGFP	3	1	21	unfound	1	TRUE	1
D03	2	D03-2	MATR3(WT)-EGFP	3	5	116	unfound	1	TRUE	1
D03	3	D03-3	MATR3(WT)-EGFP	3	1	21	unfound	1	TRUE	1
D03	4	D03-4	MATR3(WT)-EGFP	3	2	43	unfound	1	TRUE	1
D03	5	D03-5	MATR3(WT)-EGFP	3	5	116	unfound	1	TRUE	1
D03	6	D03-6	MATR3(WT)-EGFP	3	1	21	unfound	1	TRUE	1
D03	7	D03-7	MATR3(WT)-EGFP	3	1	21	unfound	1	TRUE	1
D03	8	D03-8	MATR3(WT)-EGFP	3	1	21	unfound	1	TRUE	1
D03	9	D03-9	MATR3(WT)-EGFP	3	1	21	unfound	1	TRUE	1
D03	10	D03-10	MATR3(WT)-EGFP	3	3	66	unfound	1	TRUE	1
D03	11	D03-11	MATR3(WT)-EGFP	3	1	21	unfound	1	TRUE	1
D03	12	D03-12	MATR3(WT)-EGFP	3	8	188	unfound	1	TRUE	1
D03	13	D03-13	MATR3(WT)-EGFP	3	8	188	unfound	1	TRUE	1
D03	14	D03-14	MATR3(WT)-EGFP	3	1	21	unfound	1	TRUE	1
D03	15	D03-15	MATR3(WT)-EGFP	3	3	66	unfound	1	TRUE	1
D03	16	D03-16	MATR3(WT)-EGFP	3	1	21	unfound	1	TRUE	1
D03	17	D03-17	MATR3(WT)-EGFP	3	1	21	unfound	1	TRUE	1
D03	18	D03-18	MATR3(WT)-EGFP	3	4	97	unfound	1	TRUE	1
D03	19	D03-19	MATR3(WT)-EGFP	3	1	21	unfound	1	TRUE	1
D03	20	D03-20	MATR3(WT)-EGFP	3	10	232	NA	0	FALSE	1
D03	21	D03-21	MATR3(WT)-EGFP	3	2	43	unfound	1	TRUE	1
D03	22	D03-22	MATR3(WT)-EGFP	3	8	188	unfound	1	TRUE	1
D03	23	D03-23	MATR3(WT)-EGFP	3	1	21	unfound	1	TRUE	1
D03	24	D03-24	MATR3(WT)-EGFP	3	4	97	unfound	1	TRUE	1
D03	25	D03-25	MATR3(WT)-EGFP	3	1	21	unfound	1	TRUE	1
D03	27	D03-27	MATR3(WT)-EGFP	3	1	21	unfound	1	TRUE	1
D03	28	D03-28	MATR3(WT)-EGFP	3	1	21	unfound	1	TRUE	1
D03	29	D03-29	MATR3(WT)-EGFP	3	8	188	unfound	1	TRUE	1
D03	30	D03-30	MATR3(WT)-EGFP	3	8	188	unfound	1	TRUE	1
D03	31	D03-31	MATR3(WT)-EGFP	3	1	21	unfound	1	TRUE	1
D03	32	D03-32	MATR3(WT)-EGFP	3	10	232	NA	0	FALSE	1
D04	1	D04-1	MATR3(WT)-EGFP	4	10	232	NA	0	FALSE	1
D04	2	D04-2	MATR3(WT)-EGFP	4	3	66	unfound	1	TRUE	1
D04	3	D04-3	MATR3(WT)-EGFP	4	2	43	unfound	1	TRUE	1
D04	4	D04-4	MATR3(WT)-EGFP	4	2	43	unfound	1	TRUE	1
D04	5	D04-5	MATR3(WT)-EGFP	4	3	66	unfound	1	TRUE	1
D04	6	D04-6	MATR3(WT)-EGFP	4	1	21	unfound	1	TRUE	1
D04	7	D04-7	MATR3(WT)-EGFP	4	8	188	unfound	1	TRUE	1
D04	8	D04-8	MATR3(WT)-EGFP	4	4	97	unfound	1	TRUE	1
D04	9	D04-9	MATR3(WT)-EGFP	4	1	21	unfound	1	TRUE	1
D04	10	D04-10	MATR3(WT)-EGFP	4	1	21	unfound	1	TRUE	1
D04	11	D04-11	MATR3(WT)-EGFP	4	10	232	NA	0	FALSE	1
D04	12	D04-12	MATR3(WT)-EGFP	4	2	43	unfound	1	TRUE	1
D04	13	D04-13	MATR3(WT)-EGFP	4	1	21	unfound	1	TRUE	1
D04	14	D04-14	MATR3(WT)-EGFP	4	1	21	unfound	1	TRUE	1
D04	15	D04-15	MATR3(WT)-EGFP	4	1	21	unfound	1	TRUE	1
D04	16	D04-16	MATR3(WT)-EGFP	4	1	21	unfound	1	TRUE	1
D04	17	D04-17	MATR3(WT)-EGFP	4	3	66	unfound	1	TRUE	1
D04	18	D04-18	MATR3(WT)-EGFP	4	7	164	unfound	1	TRUE	1
D04	19	D04-19	MATR3(WT)-EGFP	4	1	21	unfound	1	TRUE	1
D04	20	D04-20	MATR3(WT)-EGFP	4	3	66	unfound	1	TRUE	1
D04	21	D04-21	MATR3(WT)-EGFP	4	1	21	unfound	1	TRUE	1
D04	22	D04-22	MATR3(WT)-EGFP	4	1	21	unfound	1	TRUE	1
D04	24	D04-24	MATR3(WT)-EGFP	4	1	21	unfound	1	TRUE	1
D04	25	D04-25	MATR3(WT)-EGFP	4	4	97	unfound	1	TRUE	1
D04	26	D04-26	MATR3(WT)-EGFP	4	1	21	unfound	1	TRUE	1
D04	27	D04-27	MATR3(WT)-EGFP	4	1	21	unfound	1	TRUE	1
D04	28	D04-28	MATR3(WT)-EGFP	4	1	21	unfound	1	TRUE	1
D05	1	D05-1	MATR3(S85C)-EGFP	5	3	66	unfound	1	TRUE	1
D05	2	D05-2	MATR3(S85C)-EGFP	5	3	66	unfound	1	TRUE	1
D05	3	D05-3	MATR3(S85C)-EGFP	5	4	97	unfound	1	TRUE	1
D05	4	D05-4	MATR3(S85C)-EGFP	5	1	21	unfound	1	TRUE	1
D05	5	D05-5	MATR3(S85C)-EGFP	5	10	232	NA	0	FALSE	1
D05	6	D05-6	MATR3(S85C)-EGFP	5	2	43	unfound	1	TRUE	1
D05	7	D05-7	MATR3(S85C)-EGFP	5	3	66	unfound	1	TRUE	1
D05	8	D05-8	MATR3(S85C)-EGFP	5	10	232	NA	0	FALSE	1
D05	9	D05-9	MATR3(S85C)-EGFP	5	3	66	unfound	1	TRUE	1
D05	10	D05-10	MATR3(S85C)-EGFP	5	1	21	unfound	1	TRUE	1
D05	11	D05-11	MATR3(S85C)-EGFP	5	3	66	unfound	1	TRUE	1
D05	12	D05-12	MATR3(S85C)-EGFP	5	1	21	unfound	1	TRUE	1
D06	1	D06-1	MATR3(S85C)-EGFP	6	1	21	unfound	1	TRUE	1
D06	2	D06-2	MATR3(S85C)-EGFP	6	1	21	unfound	1	TRUE	1
D06	3	D06-3	MATR3(S85C)-EGFP	6	5	116	unfound	1	TRUE	1
D06	4	D06-4	MATR3(S85C)-EGFP	6	1	21	unfound	1	TRUE	1
D06	5	D06-5	MATR3(S85C)-EGFP	6	1	21	unfound	1	TRUE	1
D06	6	D06-6	MATR3(S85C)-EGFP	6	4	97	unfound	1	TRUE	1
D09	1	D09-1	MATR3(P154S)-EGFP	9	4	97	unfound	1	TRUE	1
D09	2	D09-2	MATR3(P154S)-EGFP	9	4	97	unfound	1	TRUE	1
D09	3	D09-3	MATR3(P154S)-EGFP	9	1	21	unfound	1	TRUE	1
D09	4	D09-4	MATR3(P154S)-EGFP	9	10	232	NA	0	FALSE	1
D09	5	D09-5	MATR3(P154S)-EGFP	9	1	21	unfound	1	TRUE	1
D09	6	D09-6	MATR3(P154S)-EGFP	9	10	232	NA	0	FALSE	1
D09	7	D09-7	MATR3(P154S)-EGFP	9	1	21	unfound	1	TRUE	1
D09	8	D09-8	MATR3(P154S)-EGFP	9	1	21	unfound	1	TRUE	1
D09	9	D09-9	MATR3(P154S)-EGFP	9	3	66	unfound	1	TRUE	1
D09	10	D09-10	MATR3(P154S)-EGFP	9	3	66	unfound	1	TRUE	1
D09	11	D09-11	MATR3(P154S)-EGFP	9	4	97	unfound	1	TRUE	1
D09	12	D09-12	MATR3(P154S)-EGFP	9	3	66	unfound	1	TRUE	1
D09	13	D09-13	MATR3(P154S)-EGFP	9	1	21	unfound	1	TRUE	1
D09	14	D09-14	MATR3(P154S)-EGFP	9	1	21	unfound	1	TRUE	1
D09	15	D09-15	MATR3(P154S)-EGFP	9	7	164	unfound	1	TRUE	1
D09	16	D09-16	MATR3(P154S)-EGFP	9	1	21	unfound	1	TRUE	1
D10	1	D10-1	MATR3(P154S)-EGFP	10	3	66	unfound	1	TRUE	1
D10	2	D10-2	MATR3(P154S)-EGFP	10	1	21	unfound	1	TRUE	1
D10	3	D10-3	MATR3(P154S)-EGFP	10	4	97	unfound	1	TRUE	1
D10	4	D10-4	MATR3(P154S)-EGFP	10	10	232	NA	0	FALSE	1
D10	5	D10-5	MATR3(P154S)-EGFP	10	5	116	unfound	1	TRUE	1
D10	6	D10-6	MATR3(P154S)-EGFP	10	1	21	unfound	1	TRUE	1
D10	7	D10-7	MATR3(P154S)-EGFP	10	7	164	unfound	1	TRUE	1
D10	8	D10-8	MATR3(P154S)-EGFP	10	10	232	NA	0	FALSE	1
D10	9	D10-9	MATR3(P154S)-EGFP	10	7	164	unfound	1	TRUE	1
D10	10	D10-10	MATR3(P154S)-EGFP	10	7	164	unfound	1	TRUE	1
D10	11	D10-11	MATR3(P154S)-EGFP	10	1	21	unfound	1	TRUE	1
D10	12	D10-12	MATR3(P154S)-EGFP	10	1	21	unfound	1	TRUE	1
D10	13	D10-13	MATR3(P154S)-EGFP	10	1	21	unfound	1	TRUE	1
D10	14	D10-14	MATR3(P154S)-EGFP	10	1	21	unfound	1	TRUE	1
D10	15	D10-15	MATR3(P154S)-EGFP	10	5	116	unfound	1	TRUE	1
D10	16	D10-16	MATR3(P154S)-EGFP	10	6	141	unfound	1	TRUE	1
D10	17	D10-17	MATR3(P154S)-EGFP	10	2	43	unfound	1	TRUE	1
D10	18	D10-18	MATR3(P154S)-EGFP	10	1	21	unfound	1	TRUE	1
D10	19	D10-19	MATR3(P154S)-EGFP	10	5	116	unfound	1	TRUE	1
D10	20	D10-20	MATR3(P154S)-EGFP	10	1	21	unfound	1	TRUE	1
D10	21	D10-21	MATR3(P154S)-EGFP	10	5	116	unfound	1	TRUE	1
D10	22	D10-22	MATR3(P154S)-EGFP	10	5	116	unfound	1	TRUE	1
D10	23	D10-23	MATR3(P154S)-EGFP	10	2	43	unfound	1	TRUE	1
D10	24	D10-24	MATR3(P154S)-EGFP	10	1	21	unfound	1	TRUE	1
D11	1	D11-1	MATR3(T622A)-EGFP	11	2	43	unfound	1	TRUE	1
D11	2	D11-2	MATR3(T622A)-EGFP	11	10	232	NA	0	FALSE	1
D11	3	D11-3	MATR3(T622A)-EGFP	11	5	116	unfound	1	TRUE	1
D11	4	D11-4	MATR3(T622A)-EGFP	11	3	66	unfound	1	TRUE	1
D11	5	D11-5	MATR3(T622A)-EGFP	11	5	116	unfound	1	TRUE	1
D11	6	D11-6	MATR3(T622A)-EGFP	11	6	141	unfound	1	TRUE	1
D11	7	D11-7	MATR3(T622A)-EGFP	11	7	164	unfound	1	TRUE	1
D11	8	D11-8	MATR3(T622A)-EGFP	11	6	141	unfound	1	TRUE	1
D11	9	D11-9	MATR3(T622A)-EGFP	11	5	116	unfound	1	TRUE	1
D11	10	D11-10	MATR3(T622A)-EGFP	11	1	21	unfound	1	TRUE	1
D11	11	D11-11	MATR3(T622A)-EGFP	11	6	141	unfound	1	TRUE	1
D11	12	D11-12	MATR3(T622A)-EGFP	11	5	116	unfound	1	TRUE	1
D11	13	D11-13	MATR3(T622A)-EGFP	11	1	21	unfound	1	TRUE	1
D11	14	D11-14	MATR3(T622A)-EGFP	11	2	43	unfound	1	TRUE	1
D11	15	D11-15	MATR3(T622A)-EGFP	11	7	164	unfound	1	TRUE	1
D11	16	D11-16	MATR3(T622A)-EGFP	11	1	21	unfound	1	TRUE	1
D11	17	D11-17	MATR3(T622A)-EGFP	11	4	97	unfound	1	TRUE	1
D11	18	D11-18	MATR3(T622A)-EGFP	11	1	21	unfound	1	TRUE	1
D11	19	D11-19	MATR3(T622A)-EGFP	11	5	116	unfound	1	TRUE	1
D11	20	D11-20	MATR3(T622A)-EGFP	11	10	232	NA	0	FALSE	1
D11	21	D11-21	MATR3(T622A)-EGFP	11	6	141	unfound	1	TRUE	1
D11	22	D11-22	MATR3(T622A)-EGFP	11	1	21	unfound	1	TRUE	1
D11	23	D11-23	MATR3(T622A)-EGFP	11	2	43	unfound	1	TRUE	1
D11	24	D11-24	MATR3(T622A)-EGFP	11	9	217	unfound	1	TRUE	1
D11	25	D11-25	MATR3(T622A)-EGFP	11	1	21	unfound	1	TRUE	1
D11	26	D11-26	MATR3(T622A)-EGFP	11	5	116	unfound	1	TRUE	1
D11	27	D11-27	MATR3(T622A)-EGFP	11	1	21	unfound	1	TRUE	1
D11	29	D11-29	MATR3(T622A)-EGFP	11	1	21	unfound	1	TRUE	1
D11	30	D11-30	MATR3(T622A)-EGFP	11	1	21	unfound	1	TRUE	1
D11	32	D11-32	MATR3(T622A)-EGFP	11	1	21	unfound	1	TRUE	1
D11	33	D11-33	MATR3(T622A)-EGFP	11	6	141	unfound	1	TRUE	1
D12	1	D12-1	MATR3(T622A)-EGFP	12	10	232	NA	0	FALSE	1
D12	2	D12-2	MATR3(T622A)-EGFP	12	4	97	unfound	1	TRUE	1
D12	3	D12-3	MATR3(T622A)-EGFP	12	1	21	unfound	1	TRUE	1
D12	4	D12-4	MATR3(T622A)-EGFP	12	1	21	unfound	1	TRUE	1
D12	5	D12-5	MATR3(T622A)-EGFP	12	4	97	unfound	1	TRUE	1
D12	6	D12-6	MATR3(T622A)-EGFP	12	1	21	unfound	1	TRUE	1
D12	7	D12-7	MATR3(T622A)-EGFP	12	3	66	unfound	1	TRUE	1
D12	8	D12-8	MATR3(T622A)-EGFP	12	6	141	unfound	1	TRUE	1
D12	9	D12-9	MATR3(T622A)-EGFP	12	6	141	unfound	1	TRUE	1
D12	10	D12-10	MATR3(T622A)-EGFP	12	5	116	unfound	1	TRUE	1
D12	11	D12-11	MATR3(T622A)-EGFP	12	1	21	unfound	1	TRUE	1
D12	12	D12-12	MATR3(T622A)-EGFP	12	5	116	unfound	1	TRUE	1
D12	13	D12-13	MATR3(T622A)-EGFP	12	10	232	NA	0	FALSE	1
D12	14	D12-14	MATR3(T622A)-EGFP	12	1	21	unfound	1	TRUE	1
D12	15	D12-15	MATR3(T622A)-EGFP	12	1	21	unfound	1	TRUE	1
D12	16	D12-16	MATR3(T622A)-EGFP	12	7	164	unfound	1	TRUE	1
D12	17	D12-17	MATR3(T622A)-EGFP	12	6	141	unfound	1	TRUE	1
D12	18	D12-18	MATR3(T622A)-EGFP	12	10	232	NA	0	FALSE	1
D12	19	D12-19	MATR3(T622A)-EGFP	12	10	232	NA	0	FALSE	1
D12	22	D12-22	MATR3(T622A)-EGFP	12	3	66	unfound	1	TRUE	1
D12	23	D12-23	MATR3(T622A)-EGFP	12	7	164	unfound	1	TRUE	1
D12	26	D12-26	MATR3(T622A)-EGFP	12	6	141	unfound	1	TRUE	1
D12	27	D12-27	MATR3(T622A)-EGFP	12	1	21	unfound	1	TRUE	1
D07	1	D07-1	MATR3(F115C)-EGFP	7	6	141	unfound	1	TRUE	1
D07	2	D07-2	MATR3(F115C)-EGFP	7	1	21	unfound	1	TRUE	1
D07	3	D07-3	MATR3(F115C)-EGFP	7	1	21	unfound	1	TRUE	1
D07	4	D07-4	MATR3(F115C)-EGFP	7	1	21	unfound	1	TRUE	1
D07	5	D07-5	MATR3(F115C)-EGFP	7	1	21	unfound	1	TRUE	1
D07	6	D07-6	MATR3(F115C)-EGFP	7	3	66	unfound	1	TRUE	1
D07	7	D07-7	MATR3(F115C)-EGFP	7	1	21	unfound	1	TRUE	1
D07	8	D07-8	MATR3(F115C)-EGFP	7	3	66	unfound	1	TRUE	1
D07	9	D07-9	MATR3(F115C)-EGFP	7	2	43	unfound	1	TRUE	1
D07	10	D07-10	MATR3(F115C)-EGFP	7	1	21	unfound	1	TRUE	1
D07	11	D07-11	MATR3(F115C)-EGFP	7	10	232	NA	0	FALSE	1
D07	12	D07-12	MATR3(F115C)-EGFP	7	1	21	unfound	1	TRUE	1
D07	13	D07-13	MATR3(F115C)-EGFP	7	7	164	unfound	1	TRUE	1
D07	14	D07-14	MATR3(F115C)-EGFP	7	3	66	unfound	1	TRUE	1
D07	15	D07-15	MATR3(F115C)-EGFP	7	1	21	unfound	1	TRUE	1
D08	1	D08-1	MATR3(F115C)-EGFP	8	3	66	unfound	1	TRUE	1
D08	2	D08-2	MATR3(F115C)-EGFP	8	5	116	unfound	1	TRUE	1
D08	3	D08-3	MATR3(F115C)-EGFP	8	2	43	unfound	1	TRUE	1
D08	4	D08-4	MATR3(F115C)-EGFP	8	1	21	unfound	1	TRUE	1
D08	5	D08-5	MATR3(F115C)-EGFP	8	1	21	unfound	1	TRUE	1
D08	6	D08-6	MATR3(F115C)-EGFP	8	6	141	unfound	1	TRUE	1
D08	7	D08-7	MATR3(F115C)-EGFP	8	1	21	unfound	1	TRUE	1
D08	8	D08-8	MATR3(F115C)-EGFP	8	1	21	unfound	1	TRUE	1
D08	9	D08-9	MATR3(F115C)-EGFP	8	5	116	unfound	1	TRUE	1
D08	10	D08-10	MATR3(F115C)-EGFP	8	2	43	unfound	1	TRUE	1
D08	11	D08-11	MATR3(F115C)-EGFP	8	2	43	unfound	1	TRUE	1
D08	12	D08-12	MATR3(F115C)-EGFP	8	1	21	unfound	1	TRUE	1
D08	13	D08-13	MATR3(F115C)-EGFP	8	7	164	unfound	1	TRUE	1
D08	14	D08-14	MATR3(F115C)-EGFP	8	1	21	unfound	1	TRUE	1
D08	15	D08-15	MATR3(F115C)-EGFP	8	6	141	unfound	1	TRUE	1
D08	16	D08-16	MATR3(F115C)-EGFP	8	1	21	unfound	1	TRUE	1
D08	17	D08-17	MATR3(F115C)-EGFP	8	1	21	unfound	1	TRUE	1
D08	18	D08-18	MATR3(F115C)-EGFP	8	1	21	unfound	1	TRUE	1
D08	19	D08-19	MATR3(F115C)-EGFP	8	7	164	unfound	1	TRUE	1
E01	1	E01-1	EGFP	1	1	21	unfound	1	TRUE	1
E01	2	E01-2	EGFP	1	1	21	unfound	1	TRUE	1
E01	3	E01-3	EGFP	1	7	164	unfound	1	TRUE	1
E01	4	E01-4	EGFP	1	1	21	unfound	1	TRUE	1
E01	5	E01-5	EGFP	1	5	116	unfound	1	TRUE	1
E01	6	E01-6	EGFP	1	6	141	unfound	1	TRUE	1
E01	7	E01-7	EGFP	1	5	116	unfound	1	TRUE	1
E01	8	E01-8	EGFP	1	10	232	NA	0	FALSE	1
E01	9	E01-9	EGFP	1	1	21	unfound	1	TRUE	1
E01	10	E01-10	EGFP	1	6	141	unfound	1	TRUE	1
E01	11	E01-11	EGFP	1	7	164	unfound	1	TRUE	1
E01	12	E01-12	EGFP	1	5	116	unfound	1	TRUE	1
E01	13	E01-13	EGFP	1	5	116	unfound	1	TRUE	1
E01	14	E01-14	EGFP	1	8	188	unfound	1	TRUE	1
E01	15	E01-15	EGFP	1	4	97	unfound	1	TRUE	1
E01	16	E01-16	EGFP	1	10	232	NA	0	FALSE	1
E01	17	E01-17	EGFP	1	10	232	NA	0	FALSE	1
E01	19	E01-19	EGFP	1	10	232	NA	0	FALSE	1
E01	20	E01-20	EGFP	1	6	141	unfound	1	TRUE	1
E01	22	E01-22	EGFP	1	1	21	unfound	1	TRUE	1
E01	23	E01-23	EGFP	1	6	141	unfound	1	TRUE	1
E01	24	E01-24	EGFP	1	10	232	NA	0	FALSE	1
E01	25	E01-25	EGFP	1	10	232	NA	0	FALSE	1
E01	26	E01-26	EGFP	1	1	21	unfound	1	TRUE	1
E02	1	E02-1	EGFP	2	3	66	unfound	1	TRUE	1
E02	2	E02-2	EGFP	2	5	116	unfound	1	TRUE	1
E02	3	E02-3	EGFP	2	7	164	unfound	1	TRUE	1
E02	4	E02-4	EGFP	2	7	164	unfound	1	TRUE	1
E02	5	E02-5	EGFP	2	1	21	unfound	1	TRUE	1
E02	6	E02-6	EGFP	2	9	217	unfound	1	TRUE	1
E02	7	E02-7	EGFP	2	6	141	unfound	1	TRUE	1
E02	8	E02-8	EGFP	2	1	21	unfound	1	TRUE	1
E02	9	E02-9	EGFP	2	2	43	unfound	1	TRUE	1
E02	10	E02-10	EGFP	2	9	217	unfound	1	TRUE	1
E02	11	E02-11	EGFP	2	1	21	unfound	1	TRUE	1
E02	12	E02-12	EGFP	2	1	21	unfound	1	TRUE	1
E02	13	E02-13	EGFP	2	1	21	unfound	1	TRUE	1
E02	14	E02-14	EGFP	2	1	21	unfound	1	TRUE	1
E02	15	E02-15	EGFP	2	7	164	unfound	1	TRUE	1
E02	16	E02-16	EGFP	2	1	21	unfound	1	TRUE	1
E02	17	E02-17	EGFP	2	1	21	unfound	1	TRUE	1
E02	18	E02-18	EGFP	2	2	43	unfound	1	TRUE	1
E02	19	E02-19	EGFP	2	1	21	unfound	1	TRUE	1
E02	20	E02-20	EGFP	2	1	21	unfound	1	TRUE	1
E02	21	E02-21	EGFP	2	2	43	unfound	1	TRUE	1
E02	22	E02-22	EGFP	2	1	21	unfound	1	TRUE	1
E02	23	E02-23	EGFP	2	1	21	unfound	1	TRUE	1
E02	24	E02-24	EGFP	2	1	21	unfound	1	TRUE	1
E02	25	E02-25	EGFP	2	9	217	unfound	1	TRUE	1
E02	26	E02-26	EGFP	2	1	21	unfound	1	TRUE	1
E02	27	E02-27	EGFP	2	5	116	unfound	1	TRUE	1
E02	28	E02-28	EGFP	2	1	21	unfound	1	TRUE	1
E02	29	E02-29	EGFP	2	9	217	unfound	1	TRUE	1
E02	30	E02-30	EGFP	2	1	21	unfound	1	TRUE	1
E02	31	E02-31	EGFP	2	1	21	unfound	1	TRUE	1
E09	1	E09-1	MATR3(P154S)-EGFP	9	1	21	unfound	1	TRUE	1
E09	2	E09-2	MATR3(P154S)-EGFP	9	1	21	unfound	1	TRUE	1
E09	3	E09-3	MATR3(P154S)-EGFP	9	3	66	unfound	1	TRUE	1
E09	4	E09-4	MATR3(P154S)-EGFP	9	1	21	unfound	1	TRUE	1
E09	5	E09-5	MATR3(P154S)-EGFP	9	1	21	unfound	1	TRUE	1
E09	6	E09-6	MATR3(P154S)-EGFP	9	2	43	unfound	1	TRUE	1
E09	7	E09-7	MATR3(P154S)-EGFP	9	5	116	unfound	1	TRUE	1
E09	8	E09-8	MATR3(P154S)-EGFP	9	1	21	unfound	1	TRUE	1
E09	9	E09-9	MATR3(P154S)-EGFP	9	1	21	unfound	1	TRUE	1
E09	10	E09-10	MATR3(P154S)-EGFP	9	5	116	unfound	1	TRUE	1
E09	11	E09-11	MATR3(P154S)-EGFP	9	1	21	unfound	1	TRUE	1
E09	12	E09-12	MATR3(P154S)-EGFP	9	1	21	unfound	1	TRUE	1
E09	13	E09-13	MATR3(P154S)-EGFP	9	4	97	unfound	1	TRUE	1
E09	14	E09-14	MATR3(P154S)-EGFP	9	5	116	unfound	1	TRUE	1
E09	15	E09-15	MATR3(P154S)-EGFP	9	4	97	unfound	1	TRUE	1
E09	16	E09-16	MATR3(P154S)-EGFP	9	1	21	unfound	1	TRUE	1
E09	17	E09-17	MATR3(P154S)-EGFP	9	4	97	unfound	1	TRUE	1
E09	18	E09-18	MATR3(P154S)-EGFP	9	2	43	unfound	1	TRUE	1
E09	19	E09-19	MATR3(P154S)-EGFP	9	1	21	unfound	1	TRUE	1
E09	20	E09-20	MATR3(P154S)-EGFP	9	1	21	unfound	1	TRUE	1
E09	21	E09-21	MATR3(P154S)-EGFP	9	3	66	unfound	1	TRUE	1
E09	22	E09-22	MATR3(P154S)-EGFP	9	1	21	unfound	1	TRUE	1
E03	1	E03-1	MATR3(WT)-EGFP	3	3	66	unfound	1	TRUE	1
E03	2	E03-2	MATR3(WT)-EGFP	3	5	116	unfound	1	TRUE	1
E03	3	E03-3	MATR3(WT)-EGFP	3	1	21	unfound	1	TRUE	1
E03	4	E03-4	MATR3(WT)-EGFP	3	4	97	unfound	1	TRUE	1
E03	5	E03-5	MATR3(WT)-EGFP	3	1	21	unfound	1	TRUE	1
E03	6	E03-6	MATR3(WT)-EGFP	3	1	21	unfound	1	TRUE	1
E03	7	E03-7	MATR3(WT)-EGFP	3	1	21	unfound	1	TRUE	1
E03	8	E03-8	MATR3(WT)-EGFP	3	1	21	unfound	1	TRUE	1
E03	9	E03-9	MATR3(WT)-EGFP	3	2	43	unfound	1	TRUE	1
E04	1	E04-1	MATR3(WT)-EGFP	4	1	21	unfound	1	TRUE	1
E04	2	E04-2	MATR3(WT)-EGFP	4	1	21	unfound	1	TRUE	1
E04	3	E04-3	MATR3(WT)-EGFP	4	7	164	unfound	1	TRUE	1
E04	4	E04-4	MATR3(WT)-EGFP	4	2	43	unfound	1	TRUE	1
E04	5	E04-5	MATR3(WT)-EGFP	4	2	43	unfound	1	TRUE	1
E04	6	E04-6	MATR3(WT)-EGFP	4	3	66	unfound	1	TRUE	1
E04	7	E04-7	MATR3(WT)-EGFP	4	3	66	unfound	1	TRUE	1
E04	8	E04-8	MATR3(WT)-EGFP	4	2	43	unfound	1	TRUE	1
E04	9	E04-9	MATR3(WT)-EGFP	4	3	66	unfound	1	TRUE	1
E04	10	E04-10	MATR3(WT)-EGFP	4	3	66	unfound	1	TRUE	1
E04	11	E04-11	MATR3(WT)-EGFP	4	10	232	NA	0	FALSE	1
E04	12	E04-12	MATR3(WT)-EGFP	4	1	21	unfound	1	TRUE	1
E04	13	E04-13	MATR3(WT)-EGFP	4	5	116	unfound	1	TRUE	1
E04	14	E04-14	MATR3(WT)-EGFP	4	5	116	unfound	1	TRUE	1
E04	15	E04-15	MATR3(WT)-EGFP	4	1	21	unfound	1	TRUE	1
E04	16	E04-16	MATR3(WT)-EGFP	4	3	66	unfound	1	TRUE	1
E04	17	E04-17	MATR3(WT)-EGFP	4	1	21	unfound	1	TRUE	1
E04	18	E04-18	MATR3(WT)-EGFP	4	5	116	unfound	1	TRUE	1
E04	19	E04-19	MATR3(WT)-EGFP	4	5	116	unfound	1	TRUE	1
E04	20	E04-20	MATR3(WT)-EGFP	4	5	116	unfound	1	TRUE	1
E04	21	E04-21	MATR3(WT)-EGFP	4	1	21	unfound	1	TRUE	1
E04	22	E04-22	MATR3(WT)-EGFP	4	3	66	unfound	1	TRUE	1
E04	23	E04-23	MATR3(WT)-EGFP	4	1	21	unfound	1	TRUE	1
E04	24	E04-24	MATR3(WT)-EGFP	4	2	43	unfound	1	TRUE	1
E04	26	E04-26	MATR3(WT)-EGFP	4	5	116	unfound	1	TRUE	1
E04	27	E04-27	MATR3(WT)-EGFP	4	7	164	unfound	1	TRUE	1
E04	28	E04-28	MATR3(WT)-EGFP	4	3	66	unfound	1	TRUE	1
E04	29	E04-29	MATR3(WT)-EGFP	4	5	116	unfound	1	TRUE	1
E05	1	E05-1	MATR3(S85C)-EGFP	5	2	43	unfound	1	TRUE	1
E05	2	E05-2	MATR3(S85C)-EGFP	5	1	21	unfound	1	TRUE	1
E05	3	E05-3	MATR3(S85C)-EGFP	5	6	141	unfound	1	TRUE	1
E05	4	E05-4	MATR3(S85C)-EGFP	5	5	116	unfound	1	TRUE	1
E05	5	E05-5	MATR3(S85C)-EGFP	5	1	21	unfound	1	TRUE	1
E05	6	E05-6	MATR3(S85C)-EGFP	5	1	21	unfound	1	TRUE	1
E05	7	E05-7	MATR3(S85C)-EGFP	5	1	21	unfound	1	TRUE	1
E05	8	E05-8	MATR3(S85C)-EGFP	5	4	97	unfound	1	TRUE	1
E05	9	E05-9	MATR3(S85C)-EGFP	5	3	66	unfound	1	TRUE	1
E05	10	E05-10	MATR3(S85C)-EGFP	5	5	116	unfound	1	TRUE	1
E05	11	E05-11	MATR3(S85C)-EGFP	5	6	141	unfound	1	TRUE	1
E05	12	E05-12	MATR3(S85C)-EGFP	5	10	232	NA	0	FALSE	1
E06	1	E06-1	MATR3(S85C)-EGFP	6	1	21	unfound	1	TRUE	1
E06	2	E06-2	MATR3(S85C)-EGFP	6	1	21	unfound	1	TRUE	1
E06	3	E06-3	MATR3(S85C)-EGFP	6	5	116	unfound	1	TRUE	1
E06	4	E06-4	MATR3(S85C)-EGFP	6	2	43	unfound	1	TRUE	1
E06	5	E06-5	MATR3(S85C)-EGFP	6	1	21	unfound	1	TRUE	1
E06	6	E06-6	MATR3(S85C)-EGFP	6	6	141	unfound	1	TRUE	1
E06	7	E06-7	MATR3(S85C)-EGFP	6	4	97	unfound	1	TRUE	1
E06	8	E06-8	MATR3(S85C)-EGFP	6	4	97	unfound	1	TRUE	1
E06	9	E06-9	MATR3(S85C)-EGFP	6	6	141	unfound	1	TRUE	1
E06	10	E06-10	MATR3(S85C)-EGFP	6	1	21	unfound	1	TRUE	1
E06	11	E06-11	MATR3(S85C)-EGFP	6	1	21	unfound	1	TRUE	1
E07	1	E07-1	MATR3(F115C)-EGFP	7	3	66	unfound	1	TRUE	1
E07	2	E07-2	MATR3(F115C)-EGFP	7	4	97	unfound	1	TRUE	1
E07	3	E07-3	MATR3(F115C)-EGFP	7	4	97	unfound	1	TRUE	1
E07	4	E07-4	MATR3(F115C)-EGFP	7	1	21	unfound	1	TRUE	1
E07	5	E07-5	MATR3(F115C)-EGFP	7	4	97	unfound	1	TRUE	1
E07	6	E07-6	MATR3(F115C)-EGFP	7	4	97	unfound	1	TRUE	1
E07	7	E07-7	MATR3(F115C)-EGFP	7	5	116	unfound	1	TRUE	1
E07	8	E07-8	MATR3(F115C)-EGFP	7	7	164	unfound	1	TRUE	1
E07	9	E07-9	MATR3(F115C)-EGFP	7	2	43	unfound	1	TRUE	1
E07	10	E07-10	MATR3(F115C)-EGFP	7	1	21	unfound	1	TRUE	1
E07	11	E07-11	MATR3(F115C)-EGFP	7	1	21	unfound	1	TRUE	1
E07	12	E07-12	MATR3(F115C)-EGFP	7	1	21	unfound	1	TRUE	1
E07	13	E07-13	MATR3(F115C)-EGFP	7	1	21	unfound	1	TRUE	1
E07	14	E07-14	MATR3(F115C)-EGFP	7	1	21	unfound	1	TRUE	1
E08	1	E08-1	MATR3(F115C)-EGFP	8	3	66	unfound	1	TRUE	1
E08	2	E08-2	MATR3(F115C)-EGFP	8	5	116	unfound	1	TRUE	1
E08	3	E08-3	MATR3(F115C)-EGFP	8	1	21	unfound	1	TRUE	1
E08	4	E08-4	MATR3(F115C)-EGFP	8	2	43	unfound	1	TRUE	1
E08	5	E08-5	MATR3(F115C)-EGFP	8	1	21	unfound	1	TRUE	1
E08	6	E08-6	MATR3(F115C)-EGFP	8	1	21	unfound	1	TRUE	1
E08	7	E08-7	MATR3(F115C)-EGFP	8	7	164	unfound	1	TRUE	1
E08	8	E08-8	MATR3(F115C)-EGFP	8	1	21	unfound	1	TRUE	1
E08	9	E08-9	MATR3(F115C)-EGFP	8	5	116	unfound	1	TRUE	1
E08	10	E08-10	MATR3(F115C)-EGFP	8	3	66	unfound	1	TRUE	1
E08	11	E08-11	MATR3(F115C)-EGFP	8	3	66	unfound	1	TRUE	1
E08	12	E08-12	MATR3(F115C)-EGFP	8	1	21	unfound	1	TRUE	1
E08	13	E08-13	MATR3(F115C)-EGFP	8	1	21	unfound	1	TRUE	1
E08	14	E08-14	MATR3(F115C)-EGFP	8	1	21	unfound	1	TRUE	1
E08	15	E08-15	MATR3(F115C)-EGFP	8	5	116	unfound	1	TRUE	1
E08	16	E08-16	MATR3(F115C)-EGFP	8	1	21	unfound	1	TRUE	1
E08	17	E08-17	MATR3(F115C)-EGFP	8	5	116	unfound	1	TRUE	1
E08	18	E08-18	MATR3(F115C)-EGFP	8	1	21	unfound	1	TRUE	1
E08	19	E08-19	MATR3(F115C)-EGFP	8	1	21	unfound	1	TRUE	1
E08	20	E08-20	MATR3(F115C)-EGFP	8	10	232	NA	0	FALSE	1
E08	21	E08-21	MATR3(F115C)-EGFP	8	5	116	unfound	1	TRUE	1
E08	22	E08-22	MATR3(F115C)-EGFP	8	1	21	unfound	1	TRUE	1
E08	23	E08-23	MATR3(F115C)-EGFP	8	1	21	unfound	1	TRUE	1
E10	1	E10-1	MATR3(P154S)-EGFP	10	10	232	NA	0	FALSE	1
E10	2	E10-2	MATR3(P154S)-EGFP	10	4	97	unfound	1	TRUE	1
E10	3	E10-3	MATR3(P154S)-EGFP	10	1	21	unfound	1	TRUE	1
E10	4	E10-4	MATR3(P154S)-EGFP	10	1	21	unfound	1	TRUE	1
E10	5	E10-5	MATR3(P154S)-EGFP	10	3	66	unfound	1	TRUE	1
E10	6	E10-6	MATR3(P154S)-EGFP	10	1	21	unfound	1	TRUE	1
E10	7	E10-7	MATR3(P154S)-EGFP	10	5	116	unfound	1	TRUE	1
E10	8	E10-8	MATR3(P154S)-EGFP	10	6	141	unfound	1	TRUE	1
E10	9	E10-9	MATR3(P154S)-EGFP	10	4	97	unfound	1	TRUE	1
E10	10	E10-10	MATR3(P154S)-EGFP	10	1	21	unfound	1	TRUE	1
E10	11	E10-11	MATR3(P154S)-EGFP	10	3	66	unfound	1	TRUE	1
E10	12	E10-12	MATR3(P154S)-EGFP	10	5	116	unfound	1	TRUE	1
E10	13	E10-13	MATR3(P154S)-EGFP	10	5	116	unfound	1	TRUE	1
E10	14	E10-14	MATR3(P154S)-EGFP	10	3	66	unfound	1	TRUE	1
E10	15	E10-15	MATR3(P154S)-EGFP	10	1	21	unfound	1	TRUE	1
E10	16	E10-16	MATR3(P154S)-EGFP	10	4	97	unfound	1	TRUE	1
E10	17	E10-17	MATR3(P154S)-EGFP	10	5	116	unfound	1	TRUE	1
E10	18	E10-18	MATR3(P154S)-EGFP	10	4	97	unfound	1	TRUE	1
E10	19	E10-19	MATR3(P154S)-EGFP	10	1	21	unfound	1	TRUE	1
E10	20	E10-20	MATR3(P154S)-EGFP	10	1	21	unfound	1	TRUE	1
E10	21	E10-21	MATR3(P154S)-EGFP	10	5	116	unfound	1	TRUE	1
E10	22	E10-22	MATR3(P154S)-EGFP	10	2	43	unfound	1	TRUE	1
E10	23	E10-23	MATR3(P154S)-EGFP	10	6	141	unfound	1	TRUE	1
E10	24	E10-24	MATR3(P154S)-EGFP	10	1	21	unfound	1	TRUE	1
E10	25	E10-25	MATR3(P154S)-EGFP	10	1	21	unfound	1	TRUE	1
E10	26	E10-26	MATR3(P154S)-EGFP	10	1	21	unfound	1	TRUE	1
E11	1	E11-1	MATR3(T622A)-EGFP	11	2	43	unfound	1	TRUE	1
E11	2	E11-2	MATR3(T622A)-EGFP	11	5	116	unfound	1	TRUE	1
E11	3	E11-3	MATR3(T622A)-EGFP	11	2	43	unfound	1	TRUE	1
E11	4	E11-4	MATR3(T622A)-EGFP	11	4	97	unfound	1	TRUE	1
E11	5	E11-5	MATR3(T622A)-EGFP	11	7	164	unfound	1	TRUE	1
E11	6	E11-6	MATR3(T622A)-EGFP	11	2	43	unfound	1	TRUE	1
E11	7	E11-7	MATR3(T622A)-EGFP	11	2	43	unfound	1	TRUE	1
E11	8	E11-8	MATR3(T622A)-EGFP	11	5	116	unfound	1	TRUE	1
E11	9	E11-9	MATR3(T622A)-EGFP	11	1	21	unfound	1	TRUE	1
E11	10	E11-10	MATR3(T622A)-EGFP	11	2	43	unfound	1	TRUE	1
E11	11	E11-11	MATR3(T622A)-EGFP	11	5	116	unfound	1	TRUE	1
E11	12	E11-12	MATR3(T622A)-EGFP	11	3	66	unfound	1	TRUE	1
E11	13	E11-13	MATR3(T622A)-EGFP	11	4	97	unfound	1	TRUE	1
E11	14	E11-14	MATR3(T622A)-EGFP	11	10	232	NA	0	FALSE	1
E11	15	E11-15	MATR3(T622A)-EGFP	11	1	21	unfound	1	TRUE	1
E11	16	E11-16	MATR3(T622A)-EGFP	11	2	43	unfound	1	TRUE	1
E11	17	E11-17	MATR3(T622A)-EGFP	11	10	232	NA	0	FALSE	1
E11	18	E11-18	MATR3(T622A)-EGFP	11	7	164	unfound	1	TRUE	1
E11	19	E11-19	MATR3(T622A)-EGFP	11	7	164	unfound	1	TRUE	1
E11	20	E11-20	MATR3(T622A)-EGFP	11	4	97	unfound	1	TRUE	1
E11	21	E11-21	MATR3(T622A)-EGFP	11	5	116	unfound	1	TRUE	1
E11	22	E11-22	MATR3(T622A)-EGFP	11	10	232	NA	0	FALSE	1
E11	23	E11-23	MATR3(T622A)-EGFP	11	3	66	unfound	1	TRUE	1
E11	24	E11-24	MATR3(T622A)-EGFP	11	10	232	NA	0	FALSE	1
E11	25	E11-25	MATR3(T622A)-EGFP	11	1	21	unfound	1	TRUE	1
E12	1	E12-1	MATR3(T622A)-EGFP	12	1	21	unfound	1	TRUE	1
E12	2	E12-2	MATR3(T622A)-EGFP	12	2	43	unfound	1	TRUE	1
E12	3	E12-3	MATR3(T622A)-EGFP	12	3	66	unfound	1	TRUE	1
E12	4	E12-4	MATR3(T622A)-EGFP	12	3	66	unfound	1	TRUE	1
E12	5	E12-5	MATR3(T622A)-EGFP	12	3	66	unfound	1	TRUE	1
E12	6	E12-6	MATR3(T622A)-EGFP	12	10	232	NA	0	FALSE	1
E12	7	E12-7	MATR3(T622A)-EGFP	12	7	164	unfound	1	TRUE	1
E12	8	E12-8	MATR3(T622A)-EGFP	12	6	141	unfound	1	TRUE	1
E12	9	E12-9	MATR3(T622A)-EGFP	12	4	97	unfound	1	TRUE	1
E12	10	E12-10	MATR3(T622A)-EGFP	12	10	232	NA	0	FALSE	1
E12	11	E12-11	MATR3(T622A)-EGFP	12	5	116	unfound	1	TRUE	1
E12	12	E12-12	MATR3(T622A)-EGFP	12	7	164	unfound	1	TRUE	1
E12	13	E12-13	MATR3(T622A)-EGFP	12	10	232	NA	0	FALSE	1
E12	14	E12-14	MATR3(T622A)-EGFP	12	1	21	unfound	1	TRUE	1
E12	15	E12-15	MATR3(T622A)-EGFP	12	2	43	unfound	1	TRUE	1
E12	17	E12-17	MATR3(T622A)-EGFP	12	1	21	unfound	1	TRUE	1
E12	18	E12-18	MATR3(T622A)-EGFP	12	1	21	unfound	1	TRUE	1
E12	19	E12-19	MATR3(T622A)-EGFP	12	3	66	unfound	1	TRUE	1
E12	21	E12-21	MATR3(T622A)-EGFP	12	4	97	unfound	1	TRUE	1
E12	22	E12-22	MATR3(T622A)-EGFP	12	2	43	unfound	1	TRUE	1
E12	23	E12-23	MATR3(T622A)-EGFP	12	6	141	unfound	1	TRUE	1
E12	24	E12-24	MATR3(T622A)-EGFP	12	1	21	unfound	1	TRUE	1
E12	25	E12-25	MATR3(T622A)-EGFP	12	10	232	NA	0	FALSE	1
E12	26	E12-26	MATR3(T622A)-EGFP	12	7	164	unfound	1	TRUE	1
F03	1	F03-1	MATR3(WT)-EGFP	3	3	66	unfound	1	TRUE	1
F03	2	F03-2	MATR3(WT)-EGFP	3	1	21	unfound	1	TRUE	1
F03	3	F03-3	MATR3(WT)-EGFP	3	3	66	unfound	1	TRUE	1
F03	4	F03-4	MATR3(WT)-EGFP	3	6	141	unfound	1	TRUE	1
F03	5	F03-5	MATR3(WT)-EGFP	3	2	43	unfound	1	TRUE	1
F03	6	F03-6	MATR3(WT)-EGFP	3	2	43	unfound	1	TRUE	1
F03	7	F03-7	MATR3(WT)-EGFP	3	1	21	unfound	1	TRUE	1
F03	8	F03-8	MATR3(WT)-EGFP	3	3	66	unfound	1	TRUE	1
F03	9	F03-9	MATR3(WT)-EGFP	3	2	43	unfound	1	TRUE	1
F03	10	F03-10	MATR3(WT)-EGFP	3	1	21	unfound	1	TRUE	1
F03	11	F03-11	MATR3(WT)-EGFP	3	2	43	unfound	1	TRUE	1
F03	12	F03-12	MATR3(WT)-EGFP	3	1	21	unfound	1	TRUE	1
F03	13	F03-13	MATR3(WT)-EGFP	3	6	141	unfound	1	TRUE	1
F03	14	F03-14	MATR3(WT)-EGFP	3	1	21	unfound	1	TRUE	1
F01	1	F01-1	EGFP	1	3	66	unfound	1	TRUE	1
F01	2	F01-2	EGFP	1	5	116	unfound	1	TRUE	1
F01	3	F01-3	EGFP	1	7	164	unfound	1	TRUE	1
F01	4	F01-4	EGFP	1	10	232	NA	0	FALSE	1
F01	5	F01-5	EGFP	1	1	21	unfound	1	TRUE	1
F01	6	F01-6	EGFP	1	10	232	NA	0	FALSE	1
F01	7	F01-7	EGFP	1	9	217	unfound	1	TRUE	1
F01	8	F01-8	EGFP	1	1	21	unfound	1	TRUE	1
F01	9	F01-9	EGFP	1	3	66	unfound	1	TRUE	1
F01	10	F01-10	EGFP	1	10	232	NA	0	FALSE	1
F01	11	F01-11	EGFP	1	7	164	unfound	1	TRUE	1
F01	12	F01-12	EGFP	1	1	21	unfound	1	TRUE	1
F01	13	F01-13	EGFP	1	4	97	unfound	1	TRUE	1
F01	14	F01-14	EGFP	1	1	21	unfound	1	TRUE	1
F01	15	F01-15	EGFP	1	7	164	unfound	1	TRUE	1
F01	16	F01-16	EGFP	1	4	97	unfound	1	TRUE	1
F01	17	F01-17	EGFP	1	4	97	unfound	1	TRUE	1
F01	18	F01-18	EGFP	1	2	43	unfound	1	TRUE	1
F01	19	F01-19	EGFP	1	10	232	NA	0	FALSE	1
F01	20	F01-20	EGFP	1	10	232	NA	0	FALSE	1
F01	21	F01-21	EGFP	1	10	232	NA	0	FALSE	1
F01	22	F01-22	EGFP	1	8	188	unfound	1	TRUE	1
F01	23	F01-23	EGFP	1	5	116	unfound	1	TRUE	1
F01	24	F01-24	EGFP	1	1	21	unfound	1	TRUE	1
F01	25	F01-25	EGFP	1	2	43	unfound	1	TRUE	1
F01	26	F01-26	EGFP	1	8	188	unfound	1	TRUE	1
F02	1	F02-1	EGFP	2	1	21	unfound	1	TRUE	1
F02	2	F02-2	EGFP	2	5	116	unfound	1	TRUE	1
F02	3	F02-3	EGFP	2	7	164	unfound	1	TRUE	1
F02	4	F02-4	EGFP	2	6	141	unfound	1	TRUE	1
F02	5	F02-5	EGFP	2	7	164	unfound	1	TRUE	1
F02	6	F02-6	EGFP	2	4	97	unfound	1	TRUE	1
F02	7	F02-7	EGFP	2	10	232	NA	0	FALSE	1
F02	8	F02-8	EGFP	2	6	141	unfound	1	TRUE	1
F02	9	F02-9	EGFP	2	1	21	unfound	1	TRUE	1
F02	10	F02-10	EGFP	2	1	21	unfound	1	TRUE	1
F02	11	F02-11	EGFP	2	2	43	unfound	1	TRUE	1
F02	12	F02-12	EGFP	2	1	21	unfound	1	TRUE	1
F02	13	F02-13	EGFP	2	1	21	unfound	1	TRUE	1
F02	14	F02-14	EGFP	2	8	188	unfound	1	TRUE	1
F02	15	F02-15	EGFP	2	2	43	unfound	1	TRUE	1
F02	16	F02-16	EGFP	2	10	232	NA	0	FALSE	1
F02	17	F02-17	EGFP	2	7	164	unfound	1	TRUE	1
F02	18	F02-18	EGFP	2	6	141	unfound	1	TRUE	1
F02	19	F02-19	EGFP	2	4	97	unfound	1	TRUE	1
F02	20	F02-20	EGFP	2	10	232	NA	0	FALSE	1
F02	21	F02-21	EGFP	2	1	21	unfound	1	TRUE	1
F02	22	F02-22	EGFP	2	10	232	NA	0	FALSE	1
F02	23	F02-23	EGFP	2	7	164	unfound	1	TRUE	1
F02	24	F02-24	EGFP	2	7	164	unfound	1	TRUE	1
F02	25	F02-25	EGFP	2	1	21	unfound	1	TRUE	1
F02	27	F02-27	EGFP	2	10	232	NA	0	FALSE	1
F02	28	F02-28	EGFP	2	6	141	unfound	1	TRUE	1
F02	29	F02-29	EGFP	2	10	232	NA	0	FALSE	1
F02	30	F02-30	EGFP	2	7	164	unfound	1	TRUE	1
F02	31	F02-31	EGFP	2	1	21	unfound	1	TRUE	1
F02	32	F02-32	EGFP	2	1	21	unfound	1	TRUE	1
F02	33	F02-33	EGFP	2	1	21	unfound	1	TRUE	1
F02	34	F02-34	EGFP	2	1	21	unfound	1	TRUE	1
F02	35	F02-35	EGFP	2	1	21	unfound	1	TRUE	1
F02	36	F02-36	EGFP	2	1	21	unfound	1	TRUE	1
F05	1	F05-1	MATR3(S85C)-EGFP	5	2	43	unfound	1	TRUE	1
F05	2	F05-2	MATR3(S85C)-EGFP	5	1	21	unfound	1	TRUE	1
F05	3	F05-3	MATR3(S85C)-EGFP	5	6	141	unfound	1	TRUE	1
F05	4	F05-4	MATR3(S85C)-EGFP	5	2	43	unfound	1	TRUE	1
F05	5	F05-5	MATR3(S85C)-EGFP	5	8	188	unfound	1	TRUE	1
F05	6	F05-6	MATR3(S85C)-EGFP	5	6	141	unfound	1	TRUE	1
F05	7	F05-7	MATR3(S85C)-EGFP	5	3	66	unfound	1	TRUE	1
F05	8	F05-8	MATR3(S85C)-EGFP	5	2	43	unfound	1	TRUE	1
F05	9	F05-9	MATR3(S85C)-EGFP	5	3	66	unfound	1	TRUE	1
F05	10	F05-10	MATR3(S85C)-EGFP	5	6	141	unfound	1	TRUE	1
F05	11	F05-11	MATR3(S85C)-EGFP	5	8	188	unfound	1	TRUE	1
F06	1	F06-1	MATR3(S85C)-EGFP	6	1	21	unfound	1	TRUE	1
F06	2	F06-2	MATR3(S85C)-EGFP	6	1	21	unfound	1	TRUE	1
F06	3	F06-3	MATR3(S85C)-EGFP	6	4	97	unfound	1	TRUE	1
F06	4	F06-4	MATR3(S85C)-EGFP	6	5	116	unfound	1	TRUE	1
F06	5	F06-5	MATR3(S85C)-EGFP	6	1	21	unfound	1	TRUE	1
F06	6	F06-6	MATR3(S85C)-EGFP	6	4	97	unfound	1	TRUE	1
F06	7	F06-7	MATR3(S85C)-EGFP	6	2	43	unfound	1	TRUE	1
F06	8	F06-8	MATR3(S85C)-EGFP	6	1	21	unfound	1	TRUE	1
F06	9	F06-9	MATR3(S85C)-EGFP	6	1	21	unfound	1	TRUE	1
F06	10	F06-10	MATR3(S85C)-EGFP	6	3	66	unfound	1	TRUE	1
F06	11	F06-11	MATR3(S85C)-EGFP	6	1	21	unfound	1	TRUE	1
F06	12	F06-12	MATR3(S85C)-EGFP	6	3	66	unfound	1	TRUE	1
F06	13	F06-13	MATR3(S85C)-EGFP	6	5	116	unfound	1	TRUE	1
F06	14	F06-14	MATR3(S85C)-EGFP	6	5	116	unfound	1	TRUE	1
F06	15	F06-15	MATR3(S85C)-EGFP	6	3	66	unfound	1	TRUE	1
F06	16	F06-16	MATR3(S85C)-EGFP	6	3	66	unfound	1	TRUE	1
F06	17	F06-17	MATR3(S85C)-EGFP	6	1	21	unfound	1	TRUE	1
F06	18	F06-18	MATR3(S85C)-EGFP	6	6	141	unfound	1	TRUE	1
F06	19	F06-19	MATR3(S85C)-EGFP	6	3	66	unfound	1	TRUE	1
F06	20	F06-20	MATR3(S85C)-EGFP	6	6	141	unfound	1	TRUE	1
F06	21	F06-21	MATR3(S85C)-EGFP	6	1	21	unfound	1	TRUE	1
F06	22	F06-22	MATR3(S85C)-EGFP	6	2	43	unfound	1	TRUE	1
F06	23	F06-23	MATR3(S85C)-EGFP	6	2	43	unfound	1	TRUE	1
F06	24	F06-24	MATR3(S85C)-EGFP	6	1	21	unfound	1	TRUE	1
F06	25	F06-25	MATR3(S85C)-EGFP	6	1	21	unfound	1	TRUE	1
F06	26	F06-26	MATR3(S85C)-EGFP	6	1	21	unfound	1	TRUE	1
F06	27	F06-27	MATR3(S85C)-EGFP	6	5	116	unfound	1	TRUE	1
F06	28	F06-28	MATR3(S85C)-EGFP	6	8	188	unfound	1	TRUE	1
F06	29	F06-29	MATR3(S85C)-EGFP	6	2	43	unfound	1	TRUE	1
F06	30	F06-30	MATR3(S85C)-EGFP	6	1	21	unfound	1	TRUE	1
F06	31	F06-31	MATR3(S85C)-EGFP	6	4	97	unfound	1	TRUE	1
F04	1	F04-1	MATR3(WT)-EGFP	4	6	141	unfound	1	TRUE	1
F04	2	F04-2	MATR3(WT)-EGFP	4	5	116	unfound	1	TRUE	1
F04	3	F04-3	MATR3(WT)-EGFP	4	1	21	unfound	1	TRUE	1
F04	4	F04-4	MATR3(WT)-EGFP	4	5	116	unfound	1	TRUE	1
F04	5	F04-5	MATR3(WT)-EGFP	4	4	97	unfound	1	TRUE	1
F04	6	F04-6	MATR3(WT)-EGFP	4	4	97	unfound	1	TRUE	1
F04	7	F04-7	MATR3(WT)-EGFP	4	2	43	unfound	1	TRUE	1
F04	8	F04-8	MATR3(WT)-EGFP	4	1	21	unfound	1	TRUE	1
F04	9	F04-9	MATR3(WT)-EGFP	4	1	21	unfound	1	TRUE	1
F04	10	F04-10	MATR3(WT)-EGFP	4	1	21	unfound	1	TRUE	1
F04	11	F04-11	MATR3(WT)-EGFP	4	6	141	unfound	1	TRUE	1
F04	12	F04-12	MATR3(WT)-EGFP	4	6	141	unfound	1	TRUE	1
F04	13	F04-13	MATR3(WT)-EGFP	4	5	116	unfound	1	TRUE	1
F04	14	F04-14	MATR3(WT)-EGFP	4	1	21	unfound	1	TRUE	1
F04	15	F04-15	MATR3(WT)-EGFP	4	5	116	unfound	1	TRUE	1
F04	16	F04-16	MATR3(WT)-EGFP	4	3	66	unfound	1	TRUE	1
F04	17	F04-17	MATR3(WT)-EGFP	4	5	116	unfound	1	TRUE	1
F04	18	F04-18	MATR3(WT)-EGFP	4	5	116	unfound	1	TRUE	1
F04	19	F04-19	MATR3(WT)-EGFP	4	3	66	unfound	1	TRUE	1
F04	20	F04-20	MATR3(WT)-EGFP	4	1	21	unfound	1	TRUE	1
F04	21	F04-21	MATR3(WT)-EGFP	4	3	66	unfound	1	TRUE	1
F04	22	F04-22	MATR3(WT)-EGFP	4	2	43	unfound	1	TRUE	1
F04	23	F04-23	MATR3(WT)-EGFP	4	1	21	unfound	1	TRUE	1
F04	24	F04-24	MATR3(WT)-EGFP	4	4	97	unfound	1	TRUE	1
F04	25	F04-25	MATR3(WT)-EGFP	4	4	97	unfound	1	TRUE	1
F04	27	F04-27	MATR3(WT)-EGFP	4	1	21	unfound	1	TRUE	1
F04	28	F04-28	MATR3(WT)-EGFP	4	3	66	unfound	1	TRUE	1
F04	29	F04-29	MATR3(WT)-EGFP	4	6	141	unfound	1	TRUE	1
F04	30	F04-30	MATR3(WT)-EGFP	4	1	21	unfound	1	TRUE	1
F04	31	F04-31	MATR3(WT)-EGFP	4	6	141	unfound	1	TRUE	1
F04	33	F04-33	MATR3(WT)-EGFP	4	1	21	unfound	1	TRUE	1
F04	34	F04-34	MATR3(WT)-EGFP	4	1	21	unfound	1	TRUE	1
F04	36	F04-36	MATR3(WT)-EGFP	4	1	21	unfound	1	TRUE	1
F04	37	F04-37	MATR3(WT)-EGFP	4	1	21	unfound	1	TRUE	1
F04	38	F04-38	MATR3(WT)-EGFP	4	4	97	unfound	1	TRUE	1
F04	39	F04-39	MATR3(WT)-EGFP	4	1	21	unfound	1	TRUE	1
F07	1	F07-1	MATR3(F115C)-EGFP	7	3	66	unfound	1	TRUE	1
F07	2	F07-2	MATR3(F115C)-EGFP	7	4	97	unfound	1	TRUE	1
F07	3	F07-3	MATR3(F115C)-EGFP	7	1	21	unfound	1	TRUE	1
F07	4	F07-4	MATR3(F115C)-EGFP	7	1	21	unfound	1	TRUE	1
F07	5	F07-5	MATR3(F115C)-EGFP	7	3	66	unfound	1	TRUE	1
F07	6	F07-6	MATR3(F115C)-EGFP	7	6	141	unfound	1	TRUE	1
F07	7	F07-7	MATR3(F115C)-EGFP	7	2	43	unfound	1	TRUE	1
F07	8	F07-8	MATR3(F115C)-EGFP	7	1	21	unfound	1	TRUE	1
F07	9	F07-9	MATR3(F115C)-EGFP	7	6	141	unfound	1	TRUE	1
F07	10	F07-10	MATR3(F115C)-EGFP	7	5	116	unfound	1	TRUE	1
F07	11	F07-11	MATR3(F115C)-EGFP	7	8	188	unfound	1	TRUE	1
F07	12	F07-12	MATR3(F115C)-EGFP	7	5	116	unfound	1	TRUE	1
F07	13	F07-13	MATR3(F115C)-EGFP	7	2	43	unfound	1	TRUE	1
F07	14	F07-14	MATR3(F115C)-EGFP	7	4	97	unfound	1	TRUE	1
F07	15	F07-15	MATR3(F115C)-EGFP	7	1	21	unfound	1	TRUE	1
F07	16	F07-16	MATR3(F115C)-EGFP	7	6	141	unfound	1	TRUE	1
F07	17	F07-17	MATR3(F115C)-EGFP	7	5	116	unfound	1	TRUE	1
F07	18	F07-18	MATR3(F115C)-EGFP	7	1	21	unfound	1	TRUE	1
F07	19	F07-19	MATR3(F115C)-EGFP	7	6	141	unfound	1	TRUE	1
F07	20	F07-20	MATR3(F115C)-EGFP	7	1	21	unfound	1	TRUE	1
F07	21	F07-21	MATR3(F115C)-EGFP	7	6	141	unfound	1	TRUE	1
F08	1	F08-1	MATR3(F115C)-EGFP	8	1	21	unfound	1	TRUE	1
F08	2	F08-2	MATR3(F115C)-EGFP	8	3	66	unfound	1	TRUE	1
F08	3	F08-3	MATR3(F115C)-EGFP	8	1	21	unfound	1	TRUE	1
F08	4	F08-4	MATR3(F115C)-EGFP	8	4	97	unfound	1	TRUE	1
F08	5	F08-5	MATR3(F115C)-EGFP	8	10	232	NA	0	FALSE	1
F08	6	F08-6	MATR3(F115C)-EGFP	8	6	141	unfound	1	TRUE	1
F08	7	F08-7	MATR3(F115C)-EGFP	8	3	66	unfound	1	TRUE	1
F08	8	F08-8	MATR3(F115C)-EGFP	8	1	21	unfound	1	TRUE	1
F08	9	F08-9	MATR3(F115C)-EGFP	8	5	116	unfound	1	TRUE	1
F08	10	F08-10	MATR3(F115C)-EGFP	8	5	116	unfound	1	TRUE	1
F08	11	F08-11	MATR3(F115C)-EGFP	8	5	116	unfound	1	TRUE	1
F08	12	F08-12	MATR3(F115C)-EGFP	8	4	97	unfound	1	TRUE	1
F08	13	F08-13	MATR3(F115C)-EGFP	8	5	116	unfound	1	TRUE	1
F08	14	F08-14	MATR3(F115C)-EGFP	8	4	97	unfound	1	TRUE	1
F08	15	F08-15	MATR3(F115C)-EGFP	8	1	21	unfound	1	TRUE	1
F08	16	F08-16	MATR3(F115C)-EGFP	8	6	141	unfound	1	TRUE	1
F08	17	F08-17	MATR3(F115C)-EGFP	8	1	21	unfound	1	TRUE	1
F08	18	F08-18	MATR3(F115C)-EGFP	8	1	21	unfound	1	TRUE	1
F08	19	F08-19	MATR3(F115C)-EGFP	8	1	21	unfound	1	TRUE	1
F08	20	F08-20	MATR3(F115C)-EGFP	8	5	116	unfound	1	TRUE	1
F08	21	F08-21	MATR3(F115C)-EGFP	8	2	43	unfound	1	TRUE	1
F08	22	F08-22	MATR3(F115C)-EGFP	8	1	21	unfound	1	TRUE	1
F08	23	F08-23	MATR3(F115C)-EGFP	8	3	66	unfound	1	TRUE	1
F08	24	F08-24	MATR3(F115C)-EGFP	8	5	116	unfound	1	TRUE	1
F08	25	F08-25	MATR3(F115C)-EGFP	8	1	21	unfound	1	TRUE	1
F08	26	F08-26	MATR3(F115C)-EGFP	8	6	141	unfound	1	TRUE	1
F08	27	F08-27	MATR3(F115C)-EGFP	8	1	21	unfound	1	TRUE	1
F08	28	F08-28	MATR3(F115C)-EGFP	8	1	21	unfound	1	TRUE	1
F08	29	F08-29	MATR3(F115C)-EGFP	8	1	21	unfound	1	TRUE	1
F09	1	F09-1	MATR3(P154S)-EGFP	9	7	164	unfound	1	TRUE	1
F09	2	F09-2	MATR3(P154S)-EGFP	9	1	21	unfound	1	TRUE	1
F09	3	F09-3	MATR3(P154S)-EGFP	9	5	116	unfound	1	TRUE	1
F09	4	F09-4	MATR3(P154S)-EGFP	9	3	66	unfound	1	TRUE	1
F09	5	F09-5	MATR3(P154S)-EGFP	9	3	66	unfound	1	TRUE	1
F09	6	F09-6	MATR3(P154S)-EGFP	9	1	21	unfound	1	TRUE	1
F09	7	F09-7	MATR3(P154S)-EGFP	9	4	97	unfound	1	TRUE	1
F09	8	F09-8	MATR3(P154S)-EGFP	9	10	232	NA	0	FALSE	1
F09	9	F09-9	MATR3(P154S)-EGFP	9	4	97	unfound	1	TRUE	1
F09	10	F09-10	MATR3(P154S)-EGFP	9	1	21	unfound	1	TRUE	1
F09	11	F09-11	MATR3(P154S)-EGFP	9	10	232	NA	0	FALSE	1
F09	12	F09-12	MATR3(P154S)-EGFP	9	9	217	unfound	1	TRUE	1
F09	13	F09-13	MATR3(P154S)-EGFP	9	1	21	unfound	1	TRUE	1
F09	14	F09-14	MATR3(P154S)-EGFP	9	1	21	unfound	1	TRUE	1
F09	15	F09-15	MATR3(P154S)-EGFP	9	1	21	unfound	1	TRUE	1
F09	16	F09-16	MATR3(P154S)-EGFP	9	1	21	unfound	1	TRUE	1
F09	17	F09-17	MATR3(P154S)-EGFP	9	1	21	unfound	1	TRUE	1
F09	18	F09-18	MATR3(P154S)-EGFP	9	6	141	unfound	1	TRUE	1
F09	19	F09-19	MATR3(P154S)-EGFP	9	1	21	unfound	1	TRUE	1
F09	20	F09-20	MATR3(P154S)-EGFP	9	1	21	unfound	1	TRUE	1
F09	21	F09-21	MATR3(P154S)-EGFP	9	1	21	unfound	1	TRUE	1
F09	22	F09-22	MATR3(P154S)-EGFP	9	1	21	unfound	1	TRUE	1
F09	23	F09-23	MATR3(P154S)-EGFP	9	1	21	unfound	1	TRUE	1
F10	1	F10-1	MATR3(P154S)-EGFP	10	5	116	unfound	1	TRUE	1
F10	2	F10-2	MATR3(P154S)-EGFP	10	5	116	unfound	1	TRUE	1
F10	3	F10-3	MATR3(P154S)-EGFP	10	5	116	unfound	1	TRUE	1
F10	4	F10-4	MATR3(P154S)-EGFP	10	1	21	unfound	1	TRUE	1
F10	5	F10-5	MATR3(P154S)-EGFP	10	10	232	NA	0	FALSE	1
F10	6	F10-6	MATR3(P154S)-EGFP	10	8	188	unfound	1	TRUE	1
F10	7	F10-7	MATR3(P154S)-EGFP	10	1	21	unfound	1	TRUE	1
F10	8	F10-8	MATR3(P154S)-EGFP	10	4	97	unfound	1	TRUE	1
F10	9	F10-9	MATR3(P154S)-EGFP	10	5	116	unfound	1	TRUE	1
F10	10	F10-10	MATR3(P154S)-EGFP	10	5	116	unfound	1	TRUE	1
F10	11	F10-11	MATR3(P154S)-EGFP	10	7	164	unfound	1	TRUE	1
F10	12	F10-12	MATR3(P154S)-EGFP	10	1	21	unfound	1	TRUE	1
F10	13	F10-13	MATR3(P154S)-EGFP	10	2	43	unfound	1	TRUE	1
F10	14	F10-14	MATR3(P154S)-EGFP	10	1	21	unfound	1	TRUE	1
F10	15	F10-15	MATR3(P154S)-EGFP	10	1	21	unfound	1	TRUE	1
F10	16	F10-16	MATR3(P154S)-EGFP	10	5	116	unfound	1	TRUE	1
F10	17	F10-17	MATR3(P154S)-EGFP	10	3	66	unfound	1	TRUE	1
F10	18	F10-18	MATR3(P154S)-EGFP	10	1	21	unfound	1	TRUE	1
F10	19	F10-19	MATR3(P154S)-EGFP	10	1	21	unfound	1	TRUE	1
F10	20	F10-20	MATR3(P154S)-EGFP	10	1	21	unfound	1	TRUE	1
F10	21	F10-21	MATR3(P154S)-EGFP	10	1	21	unfound	1	TRUE	1
F10	22	F10-22	MATR3(P154S)-EGFP	10	5	116	unfound	1	TRUE	1
F10	23	F10-23	MATR3(P154S)-EGFP	10	1	21	unfound	1	TRUE	1
F10	24	F10-24	MATR3(P154S)-EGFP	10	1	21	unfound	1	TRUE	1
F10	25	F10-25	MATR3(P154S)-EGFP	10	5	116	unfound	1	TRUE	1
F10	26	F10-26	MATR3(P154S)-EGFP	10	1	21	unfound	1	TRUE	1
F10	27	F10-27	MATR3(P154S)-EGFP	10	1	21	unfound	1	TRUE	1
F10	28	F10-28	MATR3(P154S)-EGFP	10	1	21	unfound	1	TRUE	1
F10	29	F10-29	MATR3(P154S)-EGFP	10	1	21	unfound	1	TRUE	1
F10	30	F10-30	MATR3(P154S)-EGFP	10	4	97	unfound	1	TRUE	1
F10	31	F10-31	MATR3(P154S)-EGFP	10	8	188	unfound	1	TRUE	1
F10	32	F10-32	MATR3(P154S)-EGFP	10	1	21	unfound	1	TRUE	1
F10	33	F10-33	MATR3(P154S)-EGFP	10	1	21	unfound	1	TRUE	1
F10	34	F10-34	MATR3(P154S)-EGFP	10	1	21	unfound	1	TRUE	1
F10	35	F10-35	MATR3(P154S)-EGFP	10	1	21	unfound	1	TRUE	1
F10	36	F10-36	MATR3(P154S)-EGFP	10	1	21	unfound	1	TRUE	1
F11	1	F11-1	MATR3(T622A)-EGFP	11	1	21	unfound	1	TRUE	1
F11	2	F11-2	MATR3(T622A)-EGFP	11	2	43	unfound	1	TRUE	1
F11	3	F11-3	MATR3(T622A)-EGFP	11	2	43	unfound	1	TRUE	1
F11	4	F11-4	MATR3(T622A)-EGFP	11	1	21	unfound	1	TRUE	1
F11	5	F11-5	MATR3(T622A)-EGFP	11	3	66	unfound	1	TRUE	1
F11	6	F11-6	MATR3(T622A)-EGFP	11	10	232	NA	0	FALSE	1
F11	7	F11-7	MATR3(T622A)-EGFP	11	10	232	NA	0	FALSE	1
F11	8	F11-8	MATR3(T622A)-EGFP	11	10	232	NA	0	FALSE	1
F11	9	F11-9	MATR3(T622A)-EGFP	11	4	97	unfound	1	TRUE	1
F11	10	F11-10	MATR3(T622A)-EGFP	11	1	21	unfound	1	TRUE	1
F11	11	F11-11	MATR3(T622A)-EGFP	11	5	116	unfound	1	TRUE	1
F11	12	F11-12	MATR3(T622A)-EGFP	11	1	21	unfound	1	TRUE	1
F11	13	F11-13	MATR3(T622A)-EGFP	11	5	116	unfound	1	TRUE	1
F11	14	F11-14	MATR3(T622A)-EGFP	11	2	43	unfound	1	TRUE	1
F11	15	F11-15	MATR3(T622A)-EGFP	11	7	164	unfound	1	TRUE	1
F11	16	F11-16	MATR3(T622A)-EGFP	11	1	21	unfound	1	TRUE	1
F11	17	F11-17	MATR3(T622A)-EGFP	11	1	21	unfound	1	TRUE	1
F12	1	F12-1	MATR3(T622A)-EGFP	12	2	43	unfound	1	TRUE	1
F12	2	F12-2	MATR3(T622A)-EGFP	12	1	21	unfound	1	TRUE	1
F12	3	F12-3	MATR3(T622A)-EGFP	12	3	66	unfound	1	TRUE	1
F12	4	F12-4	MATR3(T622A)-EGFP	12	10	232	NA	0	FALSE	1
F12	5	F12-5	MATR3(T622A)-EGFP	12	10	232	NA	0	FALSE	1
F12	6	F12-6	MATR3(T622A)-EGFP	12	2	43	unfound	1	TRUE	1
F12	7	F12-7	MATR3(T622A)-EGFP	12	1	21	unfound	1	TRUE	1
F12	8	F12-8	MATR3(T622A)-EGFP	12	5	116	unfound	1	TRUE	1
F12	9	F12-9	MATR3(T622A)-EGFP	12	5	116	unfound	1	TRUE	1
F12	10	F12-10	MATR3(T622A)-EGFP	12	5	116	unfound	1	TRUE	1
F12	11	F12-11	MATR3(T622A)-EGFP	12	7	164	unfound	1	TRUE	1
F12	12	F12-12	MATR3(T622A)-EGFP	12	1	21	unfound	1	TRUE	1
F12	13	F12-13	MATR3(T622A)-EGFP	12	1	21	unfound	1	TRUE	1
F12	14	F12-14	MATR3(T622A)-EGFP	12	2	43	unfound	1	TRUE	1
F12	15	F12-15	MATR3(T622A)-EGFP	12	6	141	unfound	1	TRUE	1
F12	17	F12-17	MATR3(T622A)-EGFP	12	1	21	unfound	1	TRUE	1
F12	18	F12-18	MATR3(T622A)-EGFP	12	1	21	unfound	1	TRUE	1
F12	20	F12-20	MATR3(T622A)-EGFP	12	1	21	unfound	1	TRUE	1
F12	21	F12-21	MATR3(T622A)-EGFP	12	5	116	unfound	1	TRUE	1
F12	22	F12-22	MATR3(T622A)-EGFP	12	4	97	unfound	1	TRUE	1
F12	23	F12-23	MATR3(T622A)-EGFP	12	5	116	unfound	1	TRUE	1
F12	24	F12-24	MATR3(T622A)-EGFP	12	10	232	NA	0	FALSE	1
G01	1	G01-1	EGFP	1	7	164	unfound	1	TRUE	1
G01	2	G01-2	EGFP	1	7	164	unfound	1	TRUE	1
G01	3	G01-3	EGFP	1	9	217	unfound	1	TRUE	1
G01	4	G01-4	EGFP	1	8	188	unfound	1	TRUE	1
G01	5	G01-5	EGFP	1	6	141	unfound	1	TRUE	1
G01	6	G01-6	EGFP	1	1	21	unfound	1	TRUE	1
G01	7	G01-7	EGFP	1	5	116	unfound	1	TRUE	1
G01	8	G01-8	EGFP	1	10	232	NA	0	FALSE	1
G01	9	G01-9	EGFP	1	6	141	unfound	1	TRUE	1
G01	10	G01-10	EGFP	1	8	188	unfound	1	TRUE	1
G01	11	G01-11	EGFP	1	10	232	NA	0	FALSE	1
G01	12	G01-12	EGFP	1	1	21	unfound	1	TRUE	1
G01	13	G01-13	EGFP	1	2	43	unfound	1	TRUE	1
G01	14	G01-14	EGFP	1	7	164	unfound	1	TRUE	1
G01	15	G01-15	EGFP	1	8	188	unfound	1	TRUE	1
G01	16	G01-16	EGFP	1	5	116	unfound	1	TRUE	1
G01	17	G01-17	EGFP	1	10	232	NA	0	FALSE	1
G01	18	G01-18	EGFP	1	2	43	unfound	1	TRUE	1
G01	19	G01-19	EGFP	1	6	141	unfound	1	TRUE	1
G01	20	G01-20	EGFP	1	2	43	unfound	1	TRUE	1
G01	21	G01-21	EGFP	1	7	164	unfound	1	TRUE	1
G01	22	G01-22	EGFP	1	1	21	unfound	1	TRUE	1
G01	23	G01-23	EGFP	1	2	43	unfound	1	TRUE	1
G01	24	G01-24	EGFP	1	7	164	unfound	1	TRUE	1
G01	25	G01-25	EGFP	1	7	164	unfound	1	TRUE	1
G01	26	G01-26	EGFP	1	1	21	unfound	1	TRUE	1
G01	27	G01-27	EGFP	1	6	141	unfound	1	TRUE	1
G01	28	G01-28	EGFP	1	3	66	unfound	1	TRUE	1
G01	29	G01-29	EGFP	1	6	141	unfound	1	TRUE	1
G01	30	G01-30	EGFP	1	1	21	unfound	1	TRUE	1
G01	31	G01-31	EGFP	1	2	43	unfound	1	TRUE	1
G01	32	G01-32	EGFP	1	8	188	unfound	1	TRUE	1
G01	34	G01-34	EGFP	1	1	21	unfound	1	TRUE	1
G01	35	G01-35	EGFP	1	1	21	unfound	1	TRUE	1
G01	36	G01-36	EGFP	1	9	217	unfound	1	TRUE	1
G01	37	G01-37	EGFP	1	2	43	unfound	1	TRUE	1
G03	1	G03-1	MATR3(WT)-EGFP	3	2	43	unfound	1	TRUE	1
G03	2	G03-2	MATR3(WT)-EGFP	3	1	21	unfound	1	TRUE	1
G03	3	G03-3	MATR3(WT)-EGFP	3	4	97	unfound	1	TRUE	1
G03	4	G03-4	MATR3(WT)-EGFP	3	6	141	unfound	1	TRUE	1
G03	5	G03-5	MATR3(WT)-EGFP	3	1	21	unfound	1	TRUE	1
G03	6	G03-6	MATR3(WT)-EGFP	3	6	141	unfound	1	TRUE	1
G03	7	G03-7	MATR3(WT)-EGFP	3	6	141	unfound	1	TRUE	1
G03	8	G03-8	MATR3(WT)-EGFP	3	7	164	unfound	1	TRUE	1
G03	9	G03-9	MATR3(WT)-EGFP	3	3	66	unfound	1	TRUE	1
G03	10	G03-10	MATR3(WT)-EGFP	3	6	141	unfound	1	TRUE	1
G03	11	G03-11	MATR3(WT)-EGFP	3	4	97	unfound	1	TRUE	1
G03	12	G03-12	MATR3(WT)-EGFP	3	4	97	unfound	1	TRUE	1
G03	13	G03-13	MATR3(WT)-EGFP	3	5	116	unfound	1	TRUE	1
G03	14	G03-14	MATR3(WT)-EGFP	3	3	66	unfound	1	TRUE	1
G03	15	G03-15	MATR3(WT)-EGFP	3	7	164	unfound	1	TRUE	1
G03	16	G03-16	MATR3(WT)-EGFP	3	3	66	unfound	1	TRUE	1
G03	17	G03-17	MATR3(WT)-EGFP	3	1	21	unfound	1	TRUE	1
G03	18	G03-18	MATR3(WT)-EGFP	3	7	164	unfound	1	TRUE	1
G03	19	G03-19	MATR3(WT)-EGFP	3	1	21	unfound	1	TRUE	1
G03	20	G03-20	MATR3(WT)-EGFP	3	6	141	unfound	1	TRUE	1
G03	21	G03-21	MATR3(WT)-EGFP	3	6	141	unfound	1	TRUE	1
G03	22	G03-22	MATR3(WT)-EGFP	3	2	43	unfound	1	TRUE	1
G03	23	G03-23	MATR3(WT)-EGFP	3	7	164	unfound	1	TRUE	1
G03	25	G03-25	MATR3(WT)-EGFP	3	2	43	unfound	1	TRUE	1
G03	27	G03-27	MATR3(WT)-EGFP	3	1	21	unfound	1	TRUE	1
G03	28	G03-28	MATR3(WT)-EGFP	3	1	21	unfound	1	TRUE	1
G03	29	G03-29	MATR3(WT)-EGFP	3	5	116	unfound	1	TRUE	1
G03	30	G03-30	MATR3(WT)-EGFP	3	1	21	unfound	1	TRUE	1
G03	31	G03-31	MATR3(WT)-EGFP	3	1	21	unfound	1	TRUE	1
G04	1	G04-1	MATR3(WT)-EGFP	4	1	21	unfound	1	TRUE	1
G04	2	G04-2	MATR3(WT)-EGFP	4	1	21	unfound	1	TRUE	1
G04	3	G04-3	MATR3(WT)-EGFP	4	1	21	unfound	1	TRUE	1
G04	4	G04-4	MATR3(WT)-EGFP	4	1	21	unfound	1	TRUE	1
G04	5	G04-5	MATR3(WT)-EGFP	4	1	21	unfound	1	TRUE	1
G04	6	G04-6	MATR3(WT)-EGFP	4	1	21	unfound	1	TRUE	1
G04	7	G04-7	MATR3(WT)-EGFP	4	1	21	unfound	1	TRUE	1
G04	8	G04-8	MATR3(WT)-EGFP	4	5	116	unfound	1	TRUE	1
G04	9	G04-9	MATR3(WT)-EGFP	4	4	97	unfound	1	TRUE	1
G04	10	G04-10	MATR3(WT)-EGFP	4	1	21	unfound	1	TRUE	1
G04	11	G04-11	MATR3(WT)-EGFP	4	1	21	unfound	1	TRUE	1
G04	12	G04-12	MATR3(WT)-EGFP	4	1	21	unfound	1	TRUE	1
G04	14	G04-14	MATR3(WT)-EGFP	4	10	232	NA	0	FALSE	1
G04	15	G04-15	MATR3(WT)-EGFP	4	6	141	unfound	1	TRUE	1
G04	16	G04-16	MATR3(WT)-EGFP	4	1	21	unfound	1	TRUE	1
G04	17	G04-17	MATR3(WT)-EGFP	4	1	21	unfound	1	TRUE	1
G04	18	G04-18	MATR3(WT)-EGFP	4	2	43	unfound	1	TRUE	1
G04	19	G04-19	MATR3(WT)-EGFP	4	4	97	unfound	1	TRUE	1
G04	20	G04-20	MATR3(WT)-EGFP	4	10	232	NA	0	FALSE	1
G04	21	G04-21	MATR3(WT)-EGFP	4	2	43	unfound	1	TRUE	1
G04	22	G04-22	MATR3(WT)-EGFP	4	8	188	unfound	1	TRUE	1
G04	23	G04-23	MATR3(WT)-EGFP	4	1	21	unfound	1	TRUE	1
G04	24	G04-24	MATR3(WT)-EGFP	4	2	43	unfound	1	TRUE	1
G04	25	G04-25	MATR3(WT)-EGFP	4	1	21	unfound	1	TRUE	1
G04	26	G04-26	MATR3(WT)-EGFP	4	1	21	unfound	1	TRUE	1
G04	27	G04-27	MATR3(WT)-EGFP	4	1	21	unfound	1	TRUE	1
G04	28	G04-28	MATR3(WT)-EGFP	4	2	43	unfound	1	TRUE	1
G04	30	G04-30	MATR3(WT)-EGFP	4	1	21	unfound	1	TRUE	1
G04	32	G04-32	MATR3(WT)-EGFP	4	1	21	unfound	1	TRUE	1
G04	33	G04-33	MATR3(WT)-EGFP	4	4	97	unfound	1	TRUE	1
G04	34	G04-34	MATR3(WT)-EGFP	4	2	43	unfound	1	TRUE	1
G04	35	G04-35	MATR3(WT)-EGFP	4	1	21	unfound	1	TRUE	1
G02	1	G02-1	EGFP	2	2	43	unfound	1	TRUE	1
G02	2	G02-2	EGFP	2	5	116	unfound	1	TRUE	1
G02	3	G02-3	EGFP	2	7	164	unfound	1	TRUE	1
G02	4	G02-4	EGFP	2	6	141	unfound	1	TRUE	1
G02	5	G02-5	EGFP	2	9	217	unfound	1	TRUE	1
G02	6	G02-6	EGFP	2	6	141	unfound	1	TRUE	1
G02	7	G02-7	EGFP	2	10	232	NA	0	FALSE	1
G02	8	G02-8	EGFP	2	8	188	unfound	1	TRUE	1
G02	9	G02-9	EGFP	2	1	21	unfound	1	TRUE	1
G02	10	G02-10	EGFP	2	10	232	NA	0	FALSE	1
G02	11	G02-11	EGFP	2	2	43	unfound	1	TRUE	1
G02	12	G02-12	EGFP	2	1	21	unfound	1	TRUE	1
G02	13	G02-13	EGFP	2	1	21	unfound	1	TRUE	1
G02	14	G02-14	EGFP	2	2	43	unfound	1	TRUE	1
G02	15	G02-15	EGFP	2	5	116	unfound	1	TRUE	1
G02	16	G02-16	EGFP	2	1	21	unfound	1	TRUE	1
G02	17	G02-17	EGFP	2	6	141	unfound	1	TRUE	1
G02	18	G02-18	EGFP	2	2	43	unfound	1	TRUE	1
G02	19	G02-19	EGFP	2	10	232	NA	0	FALSE	1
G02	20	G02-20	EGFP	2	3	66	unfound	1	TRUE	1
G02	21	G02-21	EGFP	2	8	188	unfound	1	TRUE	1
G02	22	G02-22	EGFP	2	10	232	NA	0	FALSE	1
G02	23	G02-23	EGFP	2	6	141	unfound	1	TRUE	1
G02	24	G02-24	EGFP	2	1	21	unfound	1	TRUE	1
G02	25	G02-25	EGFP	2	10	232	NA	0	FALSE	1
G02	26	G02-26	EGFP	2	5	116	unfound	1	TRUE	1
G02	27	G02-27	EGFP	2	10	232	NA	0	FALSE	1
G02	28	G02-28	EGFP	2	10	232	NA	0	FALSE	1
G02	29	G02-29	EGFP	2	2	43	unfound	1	TRUE	1
G05	1	G05-1	MATR3(S85C)-EGFP	5	2	43	unfound	1	TRUE	1
G05	2	G05-2	MATR3(S85C)-EGFP	5	2	43	unfound	1	TRUE	1
G05	3	G05-3	MATR3(S85C)-EGFP	5	1	21	unfound	1	TRUE	1
G05	4	G05-4	MATR3(S85C)-EGFP	5	1	21	unfound	1	TRUE	1
G05	5	G05-5	MATR3(S85C)-EGFP	5	3	66	unfound	1	TRUE	1
G05	6	G05-6	MATR3(S85C)-EGFP	5	3	66	unfound	1	TRUE	1
G05	7	G05-7	MATR3(S85C)-EGFP	5	10	232	NA	0	FALSE	1
G05	8	G05-8	MATR3(S85C)-EGFP	5	1	21	unfound	1	TRUE	1
G05	9	G05-9	MATR3(S85C)-EGFP	5	7	164	unfound	1	TRUE	1
G05	10	G05-10	MATR3(S85C)-EGFP	5	1	21	unfound	1	TRUE	1
G05	11	G05-11	MATR3(S85C)-EGFP	5	2	43	unfound	1	TRUE	1
G05	12	G05-12	MATR3(S85C)-EGFP	5	3	66	unfound	1	TRUE	1
G05	13	G05-13	MATR3(S85C)-EGFP	5	1	21	unfound	1	TRUE	1
G05	14	G05-14	MATR3(S85C)-EGFP	5	2	43	unfound	1	TRUE	1
G05	17	G05-17	MATR3(S85C)-EGFP	5	3	66	unfound	1	TRUE	1
G05	18	G05-18	MATR3(S85C)-EGFP	5	8	188	unfound	1	TRUE	1
G05	19	G05-19	MATR3(S85C)-EGFP	5	1	21	unfound	1	TRUE	1
G05	20	G05-20	MATR3(S85C)-EGFP	5	1	21	unfound	1	TRUE	1
G05	21	G05-21	MATR3(S85C)-EGFP	5	2	43	unfound	1	TRUE	1
G05	22	G05-22	MATR3(S85C)-EGFP	5	1	21	unfound	1	TRUE	1
G05	23	G05-23	MATR3(S85C)-EGFP	5	3	66	unfound	1	TRUE	1
G06	1	G06-1	MATR3(S85C)-EGFP	6	1	21	unfound	1	TRUE	1
G06	2	G06-2	MATR3(S85C)-EGFP	6	1	21	unfound	1	TRUE	1
G06	3	G06-3	MATR3(S85C)-EGFP	6	1	21	unfound	1	TRUE	1
G06	4	G06-4	MATR3(S85C)-EGFP	6	1	21	unfound	1	TRUE	1
G06	5	G06-5	MATR3(S85C)-EGFP	6	1	21	unfound	1	TRUE	1
G06	6	G06-6	MATR3(S85C)-EGFP	6	4	97	unfound	1	TRUE	1
G06	7	G06-7	MATR3(S85C)-EGFP	6	1	21	unfound	1	TRUE	1
G06	8	G06-8	MATR3(S85C)-EGFP	6	3	66	unfound	1	TRUE	1
G06	9	G06-9	MATR3(S85C)-EGFP	6	2	43	unfound	1	TRUE	1
G06	10	G06-10	MATR3(S85C)-EGFP	6	3	66	unfound	1	TRUE	1
G06	11	G06-11	MATR3(S85C)-EGFP	6	3	66	unfound	1	TRUE	1
G06	12	G06-12	MATR3(S85C)-EGFP	6	2	43	unfound	1	TRUE	1
G06	13	G06-13	MATR3(S85C)-EGFP	6	1	21	unfound	1	TRUE	1
G06	14	G06-14	MATR3(S85C)-EGFP	6	6	141	unfound	1	TRUE	1
G06	15	G06-15	MATR3(S85C)-EGFP	6	2	43	unfound	1	TRUE	1
G06	16	G06-16	MATR3(S85C)-EGFP	6	6	141	unfound	1	TRUE	1
G06	17	G06-17	MATR3(S85C)-EGFP	6	1	21	unfound	1	TRUE	1
G06	18	G06-18	MATR3(S85C)-EGFP	6	1	21	unfound	1	TRUE	1
G06	19	G06-19	MATR3(S85C)-EGFP	6	1	21	unfound	1	TRUE	1
G06	20	G06-20	MATR3(S85C)-EGFP	6	1	21	unfound	1	TRUE	1
G06	21	G06-21	MATR3(S85C)-EGFP	6	7	164	unfound	1	TRUE	1
G06	22	G06-22	MATR3(S85C)-EGFP	6	2	43	unfound	1	TRUE	1
G06	23	G06-23	MATR3(S85C)-EGFP	6	1	21	unfound	1	TRUE	1
G07	1	G07-1	MATR3(F115C)-EGFP	7	10	232	NA	0	FALSE	1
G07	2	G07-2	MATR3(F115C)-EGFP	7	4	97	unfound	1	TRUE	1
G07	3	G07-3	MATR3(F115C)-EGFP	7	2	43	unfound	1	TRUE	1
G07	4	G07-4	MATR3(F115C)-EGFP	7	5	116	unfound	1	TRUE	1
G07	5	G07-5	MATR3(F115C)-EGFP	7	1	21	unfound	1	TRUE	1
G07	6	G07-6	MATR3(F115C)-EGFP	7	2	43	unfound	1	TRUE	1
G07	7	G07-7	MATR3(F115C)-EGFP	7	5	116	unfound	1	TRUE	1
G07	8	G07-8	MATR3(F115C)-EGFP	7	1	21	unfound	1	TRUE	1
G07	9	G07-9	MATR3(F115C)-EGFP	7	1	21	unfound	1	TRUE	1
G07	10	G07-10	MATR3(F115C)-EGFP	7	5	116	unfound	1	TRUE	1
G07	11	G07-11	MATR3(F115C)-EGFP	7	6	141	unfound	1	TRUE	1
G07	12	G07-12	MATR3(F115C)-EGFP	7	5	116	unfound	1	TRUE	1
G07	13	G07-13	MATR3(F115C)-EGFP	7	5	116	unfound	1	TRUE	1
G07	14	G07-14	MATR3(F115C)-EGFP	7	1	21	unfound	1	TRUE	1
G07	15	G07-15	MATR3(F115C)-EGFP	7	5	116	unfound	1	TRUE	1
G07	16	G07-16	MATR3(F115C)-EGFP	7	1	21	unfound	1	TRUE	1
G07	17	G07-17	MATR3(F115C)-EGFP	7	1	21	unfound	1	TRUE	1
G07	18	G07-18	MATR3(F115C)-EGFP	7	6	141	unfound	1	TRUE	1
G07	19	G07-19	MATR3(F115C)-EGFP	7	3	66	unfound	1	TRUE	1
G07	20	G07-20	MATR3(F115C)-EGFP	7	7	164	unfound	1	TRUE	1
G07	21	G07-21	MATR3(F115C)-EGFP	7	1	21	unfound	1	TRUE	1
G07	22	G07-22	MATR3(F115C)-EGFP	7	6	141	unfound	1	TRUE	1
G07	23	G07-23	MATR3(F115C)-EGFP	7	3	66	unfound	1	TRUE	1
G07	24	G07-24	MATR3(F115C)-EGFP	7	2	43	unfound	1	TRUE	1
G07	25	G07-25	MATR3(F115C)-EGFP	7	1	21	unfound	1	TRUE	1
G07	26	G07-26	MATR3(F115C)-EGFP	7	6	141	unfound	1	TRUE	1
G07	27	G07-27	MATR3(F115C)-EGFP	7	10	232	NA	0	FALSE	1
G08	1	G08-1	MATR3(F115C)-EGFP	8	1	21	unfound	1	TRUE	1
G08	2	G08-2	MATR3(F115C)-EGFP	8	1	21	unfound	1	TRUE	1
G08	3	G08-3	MATR3(F115C)-EGFP	8	10	232	NA	0	FALSE	1
G08	4	G08-4	MATR3(F115C)-EGFP	8	2	43	unfound	1	TRUE	1
G08	5	G08-5	MATR3(F115C)-EGFP	8	10	232	NA	0	FALSE	1
G08	6	G08-6	MATR3(F115C)-EGFP	8	5	116	unfound	1	TRUE	1
G08	7	G08-7	MATR3(F115C)-EGFP	8	10	232	NA	0	FALSE	1
G08	8	G08-8	MATR3(F115C)-EGFP	8	5	116	unfound	1	TRUE	1
G08	9	G08-9	MATR3(F115C)-EGFP	8	10	232	NA	0	FALSE	1
G08	10	G08-10	MATR3(F115C)-EGFP	8	6	141	unfound	1	TRUE	1
G08	11	G08-11	MATR3(F115C)-EGFP	8	10	232	NA	0	FALSE	1
[truncated: 12,867 more rows]

## Sheet: Fig. 2D
anti-Matr3 immunoreactivity for scrambled siRNA-transfected cells	anti-Matr3 immunoreactivity for Matr3 siRNA-transfected cells
(normalized to scrambled siRNA cells mean)	(normalized to scrambled siRNA cells mean)
1.51561	0.930005
1.31933	0.591661
1.688	1.72188
2.12576	0.219136
3.60012	0.493605
1.84423	3.18742
1.34201	0.51252
2.17373	0.460064
1.84915	0.184308
2.65472	0.410711
2.5156	0.459972
2.54913	0.641292
1.55613	0.133315
2.89051	0.260748
1.99348	0.262223
2.11137	0.157222
2.70432	0.161495
2.52381	0.529964
0.633314	0.225742
0.67861	0.434878
4.28152	0.227666
4.17855	0.480267
0.94052	0.154004
1.10146	0.42924
4.38552	0.33559
0.394192	0.166063
0.563925	0.172018
0.255135	0.222248
0.817681	0.628473
0.855982	0.150582
0.366895	0.145532
0.366115	0.312605
1.39949	0.211898
0.311248	0.177864
0.512455	0.131243
0.886803	0.381601
0.905757	0.119509
0.953327	0.54292
0.685623	0.1405
0.218523	0.225156
0.85948	0.196401
1.74021	0.365999
1.9045	0.796228
1.91828	0.126083
0.362295	0.139112
0.443447	0.74237
1.62841	0.29416
1.85632	0.16503
0.347312	0.246047
1.6242	0.561334
0.288845	0.139085
2.58345	0.20361
1.00617	0.226823
0.533938	0.287108
3.1732	0.247641
0.326137	1.14713
2.71649	0.373443
0.474262	1.66939
0.183252	0.439308
0.449247	0.162969
0.514275	0.136868
0.17481	0.308705
0.805243	0.19224
0.135934	0.149769
0.125001	0.178739
0.559259	0.292683
0.161929	0.20415
0.847528	0.266295
0.770385	0.161761
0.229601	0.113543
0.172666	0.177529
0.83899	0.14749
0.182417	0.247681
0.163616	0.155322
0.364689	0.126038
0.259209	0.131095
1.72184	0.207335
1.69107	0.332767
0.782739	0.195919
1.97496	0.131614
0.312641	0.281641
1.77895	0.151623
0.294409	0.138311
0.97559	0.62993
2.0097	0.143814
2.46598	0.158478
1.4871	0.286222
2.2577	0.277245
0.225489	0.143898
1.62208	0.319352
0.132665	0.625646
1.28861	0.238405
0.13253	0.200376
2.12005	0.61679
0.566375	0.195184
0.346196	0.210991
1.5823	0.300939
0.850939	0.105081
0.458514	0.286516
1.53742	0.307816
0.693436	0.152748
1.30533	1.09699
0.319653	0.198027
0.254539	0.170589
0.513747	0.732773
0.798192	0.141651
0.426307	0.189094
0.226799	0.695604
0.352941	0.163946
1.55391	0.215476
0.268525	0.281785
0.369191	0.230723
0.277799	0.181065
0.298046	0.203391
0.230693	0.944411
0.110972	0.153838
0.330163	0.223323
0.413098	0.199822
1.42359	1.26699
0.359537	0.420407
0.454616	0.415972
0.350736	0.333362
0.40561	0.133887
0.443569	0.195647
0.180993	0.167421
0.285622	0.478195
0.149181	0.152843
0.68111	0.356483
0.829205	0.384783
0.80865	0.231817
0.670613	0.340396
1.02888	2.03742
2.41295	0.151225
0.863322	0.371767
1.50173	0.472476
0.30937	0.179906
2.33654	0.252965
1.48396	0.348907
0.26625	0.260959
0.315883	0.236325
0.146175	0.300593
2.65377	1.17492
0.152402	0.21239
0.188112	0.169875
0.388615	0.179371
0.195182	0.209897
0.161647	0.987931
0.459352	0.291016
0.222511	0.20427
1.05887	0.228368
1.4699	0.21892
0.620257	0.165416
0.573941	0.323718
0.963681	0.219138
0.334952	0.255108
1.5525	0.247742
1.70817	0.227646
0.31606	0.182279
0.199387	0.219606
0.277075	0.193007
0.10545	0.129603
0.409006	0.124431
1.90603	0.238978
0.748591	0.961737
0.392828	0.227646
0.0937829	0.160797
0.245701	0.114777
0.160297	0.319049
0.485446	0.102322
0.689138	0.0819036
0.256513	0.218561
1.15989	0.363942
1.02317	0.201639
0.203841	0.862261
0.943167	0.323154
2.24473	0.407801
0.0824193	0.120813
0.0701593	0.483179
1.40943	0.203522
1.40439	0.417576
0.671236	0.192044
1.49378	0.132175
0.277393	0.129043
1.91469	0.111421
2.31972	0.201399
0.0844744	0.147334
1.85086	0.102611
2.45628	0.458394
0.27448	0.2707
2.43611	0.385694
0.0973196	0.122609
0.598772	0.171873
2.33557	0.0863216
0.479633	0.0977475
0.512819	0.364497
0.491097	0.0939874
0.996024	0.237113
0.98478	0.688713
0.766777	0.187891
0.125023	0.1134
0.358682	0.0659185
1.14979	0.468981
0.267442	0.0753104
1.45543	0.211283
0.179649	0.0620897
0.754602	0.292846
1.38895	0.117354
0.283047	0.0683416
0.334594	0.0658738
0.52037	0.234728
0.806997	0.158421
0.536947	0.747743
0.43794	0.637519
0.548217	0.0688658
0.548293	0.0598927
0.98375	0.291401
0.977782	0.951016
1.38888	0.163818
0.184443	0.398402
0.954431	0.296101
0.820375	0.202189
0.164056	0.330362
1.83636	0.417486
1.31099	0.105772
0.200475	0.225451
2.35128	0.118384
0.317472	0.691884
0.398018	0.287475
0.566315	0.155307
0.271811	0.133231
2.89958	0.216789
0.0657753	1.07985
0.323031	0.170313
0.73855	0.30075
2.95103	0.292566
0.102948	0.151814
0.368933	0.868553
0.612831	0.233558
0.549422	0.401528
0.857444	0.335994
0.843713	0.118991
1.05214	0.112721
1.12051	0.473638
1.80432	0.153709
0.696407	0.141954
0.354989	0.237337
0.487993	0.176381
0.42166	0.406793
3.3794	0.183587
3.20277	0.338539
0.753332	0.15066
0.656459	0.223821
0.837141	0.757882
0.129078	0.0651433
1.09698	0.16955
0.317311	0.0784528
0.239779	0.127894
1.72582	0.0828926
0.880736	0.780928
1.26503	0.165323
1.39783	0.0805659
1.43131	0.280456
2.6306	0.438688
0.244312	0.345154
1.1909	0.14635
0.256643	0.534093
2.4217	0.207067
1.97674	0.489607
0.235345	0.118214
0.679045	0.555352
3.08805	0.166075
0.497795	0.232069
0.392328	0.153555
0.455122	0.198536
0.406908	0.27604
0.923946	0.136756
4.3024	0.301757
0.571459	0.0676133
0.984212	0.15105
0.846838	0.345513
0.102213	0.161856
1.4739	0.392151
1.09603	0.309619
1.7147	0.783059
1.88351	0.589759
1.66496	0.287422
1.99619	0.35865
1.84169	0.207531
0.490905	0.426181
0.630818	0.360843
0.496548	0.204582
0.237448	0.644048
0.448879	0.456392
0.349694	0.291841
0.26861	0.294504
1.35914	0.199675
1.10743	0.197157
1.79547	0.746663
1.42982	0.168313
2.02272	0.3866
1.06276	0.190245
2.20527	0.174167
1.20168	0.495475
2.53445	0.382444
0.331274	0.249522
0.403583	0.916089
0.481408	1.02495
0.430465	0.594713
0.591532	0.412838
0.806945	0.313097
0.864064	0.405782
1.02597	0.252419
1.14105	0.293985
1.17542	0.2101
0.454837	0.740256
1.30962	0.660629
0.797741	0.364539
0.273859	0.232499
1.26151	0.384821
0.429207	0.219582
0.182923	0.385734
0.651009	0.337546
0.542901	0.291817
1.14619	0.332059
0.223889	0.211827
0.289878	0.674414
0.282143	0.25956
1.30114	0.374943
0.331594	0.246699
0.498619	0.254983
0.646784	0.255946
0.633758	0.262841
1.10217	0.216077
0.843005	0.355671
0.72682	0.353295
0.920644	0.719704
0.856879	0.333916
0.741213	0.344299
1.54329	0.559997
1.11439	0.272769
1.72424	0.184926
2.043	1.33688
1.55057	0.335057
1.03839	0.962569
1.09842	0.146383
1.4666	0.313531
1.34423	0.834855
1.173	0.733877
0.331874	0.349188
1.09279	0.183985
0.7279	0.483928
3.4242	0.408794
1.79476	0.486101
0.309167	0.328205
0.91965	0.420323
0.613639	0.699545
1.14725	0.539436
0.828545	0.219416
0.697689	0.268788
0.24135	0.187288
0.823019	0.368265
0.667174	0.796566
1.62554	0.494446
1.40794	0.612555
1.44697	0.435883
1.04961	0.701592
1.08242	0.230762
1.30135	0.263854
1.61872	0.604228
1.56127	0.311781
0.173179	0.391846
1.83345	0.231532
0.712079	0.191123
0.756481	0.255709
1.31454	0.190839
1.24984	0.345846
0.898268	0.303649
0.252884	0.182264
0.859094	0.418203
0.236673	0.282096
0.781482	0.483114
1.51033	0.608858
1.28475	1.32687
0.536927	0.424208
1.70861	0.398227
1.56071	0.853775
0.611169	0.380458
1.59264	0.188316
1.05725	0.356494
1.78626	0.241393
1.17695	0.308261
1.61274	1.75994
0.397912	0.454438
0.554369	0.398995
1.7442	0.272793
0.68496	0.228101
1.07608	0.360533
1.33242	0.262527
2.03511	0.427912
0.324727	0.24172
0.502197	0.377869
0.350151	0.933139
0.331599	0.317494
2.13104	0.193384
0.847027	0.146491
1.16954	0.307253
0.734049	0.162725
0.552965	0.205906
1.23964	0.159429
1.24841	0.396829
0.991122	0.510785
1.15911	0.177958
0.356162	0.245275
1.43605	0.778594
1.60007	0.407301
1.58897	0.189833
1.76014	0.206158
1.51274	0.443891
2.02702	0.292781
2.27657	0.168354
1.46041	0.159613
0.848187	0.802935
1.41196	0.659958
1.70658	0.148102
0.407023	0.175015
0.320584	0.737917
1.28895	0.225924
1.26354	0.219995
1.07263	0.19991
0.320016	0.186493
2.04898	0.299532
1.65453	0.197737
2.19561	0.60453
3.81876	0.78536
0.468037	0.145399
4.15727	0.696585
0.560493	0.222636
0.639785	0.759504
0.720796	0.730172
0.889243	0.260728
0.230492	1.04624
0.573827	0.605958
0.215279	0.181534
1.62057	0.154669
0.45084	0.172601
1.3109	0.269424
1.05039	0.185609
1.25938	0.199329
1.3199	0.259559
1.63613	0.847304
1.66116	0.43121
1.23761	0.222291
0.373367	0.416994
1.98627	0.20691
1.63573	0.166138
0.396925	0.237265
1.16409	0.23296
1.36792	0.708574
0.259675	0.185564
0.687197	0.545862
0.432896	0.331372
1.80425	0.828041
0.781244	0.516291
0.306067	0.235351
1.11173	0.142051
0.923301	0.162087
1.07979	0.264171
1.06897	0.208139
1.1779	0.483533
1.03461	0.349875
1.13857	0.250331
1.53081	0.271704
1.36073	0.145986
1.17121	0.166971
1.24744	0.191208
0.865087	0.181559
1.42668	0.152263
1.14624	0.272444
1.63953	0.200911
1.5184	0.316607
1.65254	0.433992
1.53677	0.215229
0.550919	0.716091
0.525194	0.216573
0.878791	1.16245
2.45339	0.245505
0.186201	0.137739
1.52389	0.30569
1.60995	0.292832
2.20435	0.317504
0.709948	0.281829
3.09582	0.169462
0.292828	0.786411
0.559093	0.16408
0.527271	0.578425
0.427269	0.288168
0.249149	0.315109
1.51032	0.45115
2.52502	0.235857
0.471109	0.179449
0.67803	1.18854
0.524227	0.304623
1.33801	0.238642
0.862009	0.221359
0.400432	0.213649
0.631419	0.287996
0.266951	0.165275
1.00897	0.337837
0.97427
0.615644
0.138949
0.91884
0.366928
2.42547
1.77984
0.180714
0.158953
1.13074
0.858792
1.09126
0.731795
0.885369
0.762953
0.634958
1.00196
0.675894
0.892446
1.0344
0.735315
0.521389
0.412444
1.17762
0.356124
1.10152
1.144
1.40606
0.24415
0.852665
0.813418
0.993642
1.30376
0.933042
1.028
1.51224
1.0353
1.31499
0.291352
0.300875
0.290267
1.50026
0.374043
0.136798
0.140282
0.597476
1.12005
0.733454
0.663217
0.191091
0.815564
0.204233
0.752652
0.314813
0.943119
0.693292
0.705879
0.906719
0.191676
1.11836
0.690469
0.585749
0.73575
0.28297
0.872052
0.185928
1.01438
0.345432

## Sheet: Fig. 2E
well	id	well-id	group	column	last_tp	last_time	death_cause	censored	event	replicate
A03	1	A03-1	scrambled siRNA	3	9	232	NA	0	FALSE	3
A03	2	A03-2	scrambled siRNA	3	3	92	unfound	1	TRUE	3
A03	3	A03-3	scrambled siRNA	3	6	161	unfound	1	TRUE	3
A03	4	A03-4	scrambled siRNA	3	9	232	NA	0	FALSE	3
A03	5	A03-5	scrambled siRNA	3	1	48	unfound	1	TRUE	3
A03	6	A03-6	scrambled siRNA	3	8	209	unfound	1	TRUE	3
A03	7	A03-7	scrambled siRNA	3	9	232	NA	0	FALSE	3
A03	8	A03-8	scrambled siRNA	3	5	140	unfound	1	TRUE	3
A03	9	A03-9	scrambled siRNA	3	7	186	unfound	1	TRUE	3
A03	10	A03-10	scrambled siRNA	3	1	48	unfound	1	TRUE	3
A03	11	A03-11	scrambled siRNA	3	3	92	unfound	1	TRUE	3
A03	12	A03-12	scrambled siRNA	3	3	92	unfound	1	TRUE	3
A03	13	A03-13	scrambled siRNA	3	2	70	unfound	1	TRUE	3
A03	14	A03-14	scrambled siRNA	3	5	140	unfound	1	TRUE	3
A03	15	A03-15	scrambled siRNA	3	9	232	NA	0	FALSE	3
A03	16	A03-16	scrambled siRNA	3	1	48	unfound	1	TRUE	3
A03	17	A03-17	scrambled siRNA	3	4	117	unfound	1	TRUE	3
A03	18	A03-18	scrambled siRNA	3	2	70	unfound	1	TRUE	3
A03	19	A03-19	scrambled siRNA	3	7	186	unfound	1	TRUE	3
A03	20	A03-20	scrambled siRNA	3	1	48	unfound	1	TRUE	3
A03	21	A03-21	scrambled siRNA	3	1	48	unfound	1	TRUE	3
A03	22	A03-22	scrambled siRNA	3	4	117	unfound	1	TRUE	3
A03	23	A03-23	scrambled siRNA	3	3	92	unfound	1	TRUE	3
A03	24	A03-24	scrambled siRNA	3	9	232	NA	0	FALSE	3
A02	1	A02-1	scrambled siRNA	2	5	140	unfound	1	TRUE	3
A02	2	A02-2	scrambled siRNA	2	9	232	NA	0	FALSE	3
A02	3	A02-3	scrambled siRNA	2	9	232	NA	0	FALSE	3
A02	4	A02-4	scrambled siRNA	2	1	48	unfound	1	TRUE	3
A02	5	A02-5	scrambled siRNA	2	7	186	unfound	1	TRUE	3
A02	6	A02-6	scrambled siRNA	2	9	232	NA	0	FALSE	3
A02	7	A02-7	scrambled siRNA	2	3	92	unfound	1	TRUE	3
A02	8	A02-8	scrambled siRNA	2	9	232	NA	0	FALSE	3
A02	9	A02-9	scrambled siRNA	2	3	92	unfound	1	TRUE	3
A02	10	A02-10	scrambled siRNA	2	1	48	unfound	1	TRUE	3
A02	11	A02-11	scrambled siRNA	2	9	232	NA	0	FALSE	3
A02	12	A02-12	scrambled siRNA	2	4	117	unfound	1	TRUE	3
A02	13	A02-13	scrambled siRNA	2	3	92	unfound	1	TRUE	3
A02	14	A02-14	scrambled siRNA	2	4	117	unfound	1	TRUE	3
A02	15	A02-15	scrambled siRNA	2	1	48	unfound	1	TRUE	3
A02	16	A02-16	scrambled siRNA	2	9	232	NA	0	FALSE	3
A02	17	A02-17	scrambled siRNA	2	2	70	unfound	1	TRUE	3
A02	18	A02-18	scrambled siRNA	2	5	140	unfound	1	TRUE	3
A02	19	A02-19	scrambled siRNA	2	1	48	unfound	1	TRUE	3
A02	20	A02-20	scrambled siRNA	2	1	48	unfound	1	TRUE	3
A02	21	A02-21	scrambled siRNA	2	1	48	unfound	1	TRUE	3
A02	22	A02-22	scrambled siRNA	2	1	48	unfound	1	TRUE	3
A02	23	A02-23	scrambled siRNA	2	1	48	unfound	1	TRUE	3
A02	24	A02-24	scrambled siRNA	2	9	232	NA	0	FALSE	3
A02	25	A02-25	scrambled siRNA	2	1	48	unfound	1	TRUE	3
A02	26	A02-26	scrambled siRNA	2	1	48	unfound	1	TRUE	3
A05	1	A05-1	scrambled siRNA	5	9	232	NA	0	FALSE	3
A05	2	A05-2	scrambled siRNA	5	5	140	unfound	1	TRUE	3
A05	3	A05-3	scrambled siRNA	5	9	232	NA	0	FALSE	3
A05	4	A05-4	scrambled siRNA	5	6	161	unfound	1	TRUE	3
A05	5	A05-5	scrambled siRNA	5	2	70	unfound	1	TRUE	3
A05	6	A05-6	scrambled siRNA	5	9	232	NA	0	FALSE	3
A05	7	A05-7	scrambled siRNA	5	5	140	unfound	1	TRUE	3
A05	8	A05-8	scrambled siRNA	5	4	117	unfound	1	TRUE	3
A05	9	A05-9	scrambled siRNA	5	1	48	unfound	1	TRUE	3
A05	10	A05-10	scrambled siRNA	5	3	92	unfound	1	TRUE	3
A05	11	A05-11	scrambled siRNA	5	4	117	unfound	1	TRUE	3
A05	12	A05-12	scrambled siRNA	5	4	117	unfound	1	TRUE	3
A05	13	A05-13	scrambled siRNA	5	2	70	unfound	1	TRUE	3
A05	14	A05-14	scrambled siRNA	5	5	140	unfound	1	TRUE	3
A05	15	A05-15	scrambled siRNA	5	2	70	unfound	1	TRUE	3
A05	16	A05-16	scrambled siRNA	5	1	48	unfound	1	TRUE	3
A05	17	A05-17	scrambled siRNA	5	1	48	unfound	1	TRUE	3
A05	18	A05-18	scrambled siRNA	5	5	140	unfound	1	TRUE	3
A05	19	A05-19	scrambled siRNA	5	1	48	unfound	1	TRUE	3
A01	1	A01-1	scrambled siRNA	1	1	48	unfound	1	TRUE	3
A01	2	A01-2	scrambled siRNA	1	6	161	unfound	1	TRUE	3
A01	3	A01-3	scrambled siRNA	1	3	92	unfound	1	TRUE	3
A01	4	A01-4	scrambled siRNA	1	9	232	NA	0	FALSE	3
A01	5	A01-5	scrambled siRNA	1	5	140	unfound	1	TRUE	3
A01	6	A01-6	scrambled siRNA	1	8	209	unfound	1	TRUE	3
A01	7	A01-7	scrambled siRNA	1	3	92	unfound	1	TRUE	3
A01	8	A01-8	scrambled siRNA	1	8	209	unfound	1	TRUE	3
A01	9	A01-9	scrambled siRNA	1	1	48	unfound	1	TRUE	3
A01	10	A01-10	scrambled siRNA	1	3	92	unfound	1	TRUE	3
A01	11	A01-11	scrambled siRNA	1	6	161	unfound	1	TRUE	3
A01	12	A01-12	scrambled siRNA	1	9	232	NA	0	FALSE	3
A01	13	A01-13	scrambled siRNA	1	9	232	NA	0	FALSE	3
A01	14	A01-14	scrambled siRNA	1	2	70	unfound	1	TRUE	3
A01	15	A01-15	scrambled siRNA	1	1	48	unfound	1	TRUE	3
A01	16	A01-16	scrambled siRNA	1	2	70	unfound	1	TRUE	3
A01	17	A01-17	scrambled siRNA	1	4	117	unfound	1	TRUE	3
A01	18	A01-18	scrambled siRNA	1	7	186	unfound	1	TRUE	3
A01	19	A01-19	scrambled siRNA	1	9	232	NA	0	FALSE	3
A01	20	A01-20	scrambled siRNA	1	3	92	unfound	1	TRUE	3
A01	21	A01-21	scrambled siRNA	1	2	70	unfound	1	TRUE	3
A01	22	A01-22	scrambled siRNA	1	1	48	unfound	1	TRUE	3
A01	23	A01-23	scrambled siRNA	1	1	48	unfound	1	TRUE	3
A01	24	A01-24	scrambled siRNA	1	1	48	unfound	1	TRUE	3
A01	25	A01-25	scrambled siRNA	1	8	209	unfound	1	TRUE	3
A01	26	A01-26	scrambled siRNA	1	7	186	unfound	1	TRUE	3
A01	27	A01-27	scrambled siRNA	1	9	232	NA	0	FALSE	3
A01	28	A01-28	scrambled siRNA	1	9	232	NA	0	FALSE	3
A08	1	A08-1	Matr3 siRNA	8	9	232	NA	0	FALSE	3
A08	2	A08-2	Matr3 siRNA	8	6	161	unfound	1	TRUE	3
A08	3	A08-3	Matr3 siRNA	8	4	117	unfound	1	TRUE	3
A08	4	A08-4	Matr3 siRNA	8	5	140	unfound	1	TRUE	3
A08	5	A08-5	Matr3 siRNA	8	4	117	unfound	1	TRUE	3
A08	6	A08-6	Matr3 siRNA	8	1	48	unfound	1	TRUE	3
A08	7	A08-7	Matr3 siRNA	8	2	70	unfound	1	TRUE	3
A08	8	A08-8	Matr3 siRNA	8	3	92	unfound	1	TRUE	3
A08	9	A08-9	Matr3 siRNA	8	9	232	NA	0	FALSE	3
A08	10	A08-10	Matr3 siRNA	8	9	232	NA	0	FALSE	3
A08	11	A08-11	Matr3 siRNA	8	3	92	unfound	1	TRUE	3
A08	12	A08-12	Matr3 siRNA	8	1	48	unfound	1	TRUE	3
A08	13	A08-13	Matr3 siRNA	8	6	161	unfound	1	TRUE	3
A08	14	A08-14	Matr3 siRNA	8	1	48	unfound	1	TRUE	3
A08	15	A08-15	Matr3 siRNA	8	1	48	unfound	1	TRUE	3
A08	16	A08-16	Matr3 siRNA	8	3	92	unfound	1	TRUE	3
A08	17	A08-17	Matr3 siRNA	8	1	48	unfound	1	TRUE	3
A08	18	A08-18	Matr3 siRNA	8	6	161	unfound	1	TRUE	3
A08	19	A08-19	Matr3 siRNA	8	9	232	NA	0	FALSE	3
A08	20	A08-20	Matr3 siRNA	8	9	232	NA	0	FALSE	3
A08	21	A08-21	Matr3 siRNA	8	6	161	unfound	1	TRUE	3
A07	1	A07-1	Matr3 siRNA	7	8	209	unfound	1	TRUE	3
A07	2	A07-2	Matr3 siRNA	7	9	232	NA	0	FALSE	3
A07	3	A07-3	Matr3 siRNA	7	9	232	NA	0	FALSE	3
A07	4	A07-4	Matr3 siRNA	7	5	140	unfound	1	TRUE	3
A07	5	A07-5	Matr3 siRNA	7	1	48	unfound	1	TRUE	3
A07	6	A07-6	Matr3 siRNA	7	1	48	unfound	1	TRUE	3
A07	7	A07-7	Matr3 siRNA	7	9	232	NA	0	FALSE	3
A07	8	A07-8	Matr3 siRNA	7	3	92	unfound	1	TRUE	3
A07	9	A07-9	Matr3 siRNA	7	4	117	unfound	1	TRUE	3
A07	10	A07-10	Matr3 siRNA	7	9	232	NA	0	FALSE	3
A07	11	A07-11	Matr3 siRNA	7	8	209	unfound	1	TRUE	3
A07	12	A07-12	Matr3 siRNA	7	3	92	unfound	1	TRUE	3
A07	13	A07-13	Matr3 siRNA	7	6	161	unfound	1	TRUE	3
A07	14	A07-14	Matr3 siRNA	7	9	232	NA	0	FALSE	3
A07	15	A07-15	Matr3 siRNA	7	2	70	unfound	1	TRUE	3
A07	16	A07-16	Matr3 siRNA	7	6	161	unfound	1	TRUE	3
A07	17	A07-17	Matr3 siRNA	7	9	232	NA	0	FALSE	3
A07	18	A07-18	Matr3 siRNA	7	1	48	unfound	1	TRUE	3
A07	19	A07-19	Matr3 siRNA	7	7	186	unfound	1	TRUE	3
A07	20	A07-20	Matr3 siRNA	7	3	92	unfound	1	TRUE	3
A07	21	A07-21	Matr3 siRNA	7	2	70	unfound	1	TRUE	3
A07	22	A07-22	Matr3 siRNA	7	2	70	unfound	1	TRUE	3
A07	23	A07-23	Matr3 siRNA	7	4	117	unfound	1	TRUE	3
A06	1	A06-1	scrambled siRNA	6	3	92	unfound	1	TRUE	3
A06	2	A06-2	scrambled siRNA	6	1	48	unfound	1	TRUE	3
A06	3	A06-3	scrambled siRNA	6	3	92	unfound	1	TRUE	3
A06	4	A06-4	scrambled siRNA	6	4	117	unfound	1	TRUE	3
A06	5	A06-5	scrambled siRNA	6	1	48	unfound	1	TRUE	3
A06	6	A06-6	scrambled siRNA	6	9	232	NA	0	FALSE	3
A06	7	A06-7	scrambled siRNA	6	1	48	unfound	1	TRUE	3
A06	8	A06-8	scrambled siRNA	6	9	232	NA	0	FALSE	3
A06	9	A06-9	scrambled siRNA	6	9	232	NA	0	FALSE	3
A06	10	A06-10	scrambled siRNA	6	3	92	unfound	1	TRUE	3
A06	11	A06-11	scrambled siRNA	6	8	209	unfound	1	TRUE	3
A06	12	A06-12	scrambled siRNA	6	5	140	unfound	1	TRUE	3
A06	13	A06-13	scrambled siRNA	6	8	209	unfound	1	TRUE	3
A06	14	A06-14	scrambled siRNA	6	6	161	unfound	1	TRUE	3
A06	15	A06-15	scrambled siRNA	6	9	232	NA	0	FALSE	3
A06	16	A06-16	scrambled siRNA	6	1	48	unfound	1	TRUE	3
A06	17	A06-17	scrambled siRNA	6	3	92	unfound	1	TRUE	3
A06	18	A06-18	scrambled siRNA	6	9	232	NA	0	FALSE	3
A06	19	A06-19	scrambled siRNA	6	7	186	unfound	1	TRUE	3
A06	20	A06-20	scrambled siRNA	6	9	232	NA	0	FALSE	3
A06	21	A06-21	scrambled siRNA	6	1	48	unfound	1	TRUE	3
A06	22	A06-22	scrambled siRNA	6	1	48	unfound	1	TRUE	3
A06	23	A06-23	scrambled siRNA	6	9	232	NA	0	FALSE	3
A06	24	A06-24	scrambled siRNA	6	4	117	unfound	1	TRUE	3
A04	1	A04-1	scrambled siRNA	4	3	92	unfound	1	TRUE	3
A04	2	A04-2	scrambled siRNA	4	9	232	NA	0	FALSE	3
A04	3	A04-3	scrambled siRNA	4	3	92	unfound	1	TRUE	3
A04	4	A04-4	scrambled siRNA	4	4	117	unfound	1	TRUE	3
A04	5	A04-5	scrambled siRNA	4	9	232	NA	0	FALSE	3
A04	6	A04-6	scrambled siRNA	4	6	161	unfound	1	TRUE	3
A04	7	A04-7	scrambled siRNA	4	9	232	NA	0	FALSE	3
A04	8	A04-8	scrambled siRNA	4	9	232	NA	0	FALSE	3
A04	9	A04-9	scrambled siRNA	4	7	186	unfound	1	TRUE	3
A04	10	A04-10	scrambled siRNA	4	2	70	unfound	1	TRUE	3
A04	11	A04-11	scrambled siRNA	4	7	186	unfound	1	TRUE	3
A04	12	A04-12	scrambled siRNA	4	5	140	unfound	1	TRUE	3
A04	13	A04-13	scrambled siRNA	4	9	232	NA	0	FALSE	3
A04	14	A04-14	scrambled siRNA	4	9	232	NA	0	FALSE	3
A04	15	A04-15	scrambled siRNA	4	5	140	unfound	1	TRUE	3
A04	16	A04-16	scrambled siRNA	4	3	92	unfound	1	TRUE	3
A04	17	A04-17	scrambled siRNA	4	9	232	NA	0	FALSE	3
A04	18	A04-18	scrambled siRNA	4	6	161	unfound	1	TRUE	3
A04	19	A04-19	scrambled siRNA	4	2	70	unfound	1	TRUE	3
A04	20	A04-20	scrambled siRNA	4	1	48	unfound	1	TRUE	3
A04	21	A04-21	scrambled siRNA	4	9	232	NA	0	FALSE	3
A04	22	A04-22	scrambled siRNA	4	4	117	unfound	1	TRUE	3
A04	23	A04-23	scrambled siRNA	4	1	48	unfound	1	TRUE	3
A04	24	A04-24	scrambled siRNA	4	9	232	NA	0	FALSE	3
A04	25	A04-25	scrambled siRNA	4	9	232	NA	0	FALSE	3
A04	26	A04-26	scrambled siRNA	4	6	161	unfound	1	TRUE	3
A04	27	A04-27	scrambled siRNA	4	1	48	unfound	1	TRUE	3
A04	28	A04-28	scrambled siRNA	4	1	48	unfound	1	TRUE	3
A04	29	A04-29	scrambled siRNA	4	9	232	NA	0	FALSE	3
A10	1	A10-1	Matr3 siRNA	10	3	92	unfound	1	TRUE	3
A10	2	A10-2	Matr3 siRNA	10	5	140	unfound	1	TRUE	3
A10	3	A10-3	Matr3 siRNA	10	6	161	unfound	1	TRUE	3
A10	4	A10-4	Matr3 siRNA	10	7	186	unfound	1	TRUE	3
A10	5	A10-5	Matr3 siRNA	10	1	48	unfound	1	TRUE	3
A10	6	A10-6	Matr3 siRNA	10	8	209	unfound	1	TRUE	3
A10	7	A10-7	Matr3 siRNA	10	4	117	unfound	1	TRUE	3
A10	8	A10-8	Matr3 siRNA	10	2	70	unfound	1	TRUE	3
A10	9	A10-9	Matr3 siRNA	10	4	117	unfound	1	TRUE	3
A10	10	A10-10	Matr3 siRNA	10	9	232	NA	0	FALSE	3
A10	11	A10-11	Matr3 siRNA	10	9	232	NA	0	FALSE	3
A10	12	A10-12	Matr3 siRNA	10	8	209	unfound	1	TRUE	3
A10	13	A10-13	Matr3 siRNA	10	2	70	unfound	1	TRUE	3
A10	14	A10-14	Matr3 siRNA	10	5	140	unfound	1	TRUE	3
A10	15	A10-15	Matr3 siRNA	10	5	140	unfound	1	TRUE	3
A10	16	A10-16	Matr3 siRNA	10	7	186	unfound	1	TRUE	3
A10	17	A10-17	Matr3 siRNA	10	1	48	unfound	1	TRUE	3
A10	18	A10-18	Matr3 siRNA	10	1	48	unfound	1	TRUE	3
A09	1	A09-1	Matr3 siRNA	9	5	140	unfound	1	TRUE	3
A09	2	A09-2	Matr3 siRNA	9	9	232	NA	0	FALSE	3
A09	3	A09-3	Matr3 siRNA	9	6	161	unfound	1	TRUE	3
A09	4	A09-4	Matr3 siRNA	9	2	70	unfound	1	TRUE	3
A09	5	A09-5	Matr3 siRNA	9	5	140	unfound	1	TRUE	3
A09	6	A09-6	Matr3 siRNA	9	1	48	unfound	1	TRUE	3
A09	7	A09-7	Matr3 siRNA	9	6	161	unfound	1	TRUE	3
A09	8	A09-8	Matr3 siRNA	9	9	232	NA	0	FALSE	3
A09	9	A09-9	Matr3 siRNA	9	4	117	unfound	1	TRUE	3
A09	10	A09-10	Matr3 siRNA	9	6	161	unfound	1	TRUE	3
A09	11	A09-11	Matr3 siRNA	9	1	48	unfound	1	TRUE	3
A09	12	A09-12	Matr3 siRNA	9	9	232	NA	0	FALSE	3
A09	13	A09-13	Matr3 siRNA	9	2	70	unfound	1	TRUE	3
A09	14	A09-14	Matr3 siRNA	9	3	92	unfound	1	TRUE	3
A09	15	A09-15	Matr3 siRNA	9	2	70	unfound	1	TRUE	3
A09	16	A09-16	Matr3 siRNA	9	4	117	unfound	1	TRUE	3
A09	17	A09-17	Matr3 siRNA	9	8	209	unfound	1	TRUE	3
A09	18	A09-18	Matr3 siRNA	9	5	140	unfound	1	TRUE	3
A09	19	A09-19	Matr3 siRNA	9	2	70	unfound	1	TRUE	3
A09	20	A09-20	Matr3 siRNA	9	6	161	unfound	1	TRUE	3
A09	21	A09-21	Matr3 siRNA	9	5	140	unfound	1	TRUE	3
A09	22	A09-22	Matr3 siRNA	9	2	70	unfound	1	TRUE	3
A09	23	A09-23	Matr3 siRNA	9	7	186	unfound	1	TRUE	3
A09	24	A09-24	Matr3 siRNA	9	2	70	unfound	1	TRUE	3
A09	25	A09-25	Matr3 siRNA	9	9	232	NA	0	FALSE	3
A09	26	A09-26	Matr3 siRNA	9	1	48	unfound	1	TRUE	3
A09	27	A09-27	Matr3 siRNA	9	7	186	unfound	1	TRUE	3
A09	28	A09-28	Matr3 siRNA	9	1	48	unfound	1	TRUE	3
A09	29	A09-29	Matr3 siRNA	9	4	117	unfound	1	TRUE	3
A09	30	A09-30	Matr3 siRNA	9	9	232	NA	0	FALSE	3
A09	31	A09-31	Matr3 siRNA	9	1	48	unfound	1	TRUE	3
A09	32	A09-32	Matr3 siRNA	9	5	140	unfound	1	TRUE	3
A09	33	A09-33	Matr3 siRNA	9	3	92	unfound	1	TRUE	3
A09	34	A09-34	Matr3 siRNA	9	2	70	unfound	1	TRUE	3
B03	1	B03-1	scrambled siRNA	3	2	70	unfound	1	TRUE	3
B03	2	B03-2	scrambled siRNA	3	9	232	NA	0	FALSE	3
B03	3	B03-3	scrambled siRNA	3	5	140	unfound	1	TRUE	3
B03	4	B03-4	scrambled siRNA	3	9	232	NA	0	FALSE	3
B03	5	B03-5	scrambled siRNA	3	2	70	unfound	1	TRUE	3
B05	1	B05-1	scrambled siRNA	5	3	92	unfound	1	TRUE	3
B05	2	B05-2	scrambled siRNA	5	9	232	NA	0	FALSE	3
B05	3	B05-3	scrambled siRNA	5	1	48	unfound	1	TRUE	3
B05	4	B05-4	scrambled siRNA	5	5	140	unfound	1	TRUE	3
B05	5	B05-5	scrambled siRNA	5	1	48	unfound	1	TRUE	3
B05	6	B05-6	scrambled siRNA	5	3	92	unfound	1	TRUE	3
A12	1	A12-1	Matr3 siRNA	12	2	70	unfound	1	TRUE	3
A12	2	A12-2	Matr3 siRNA	12	1	48	unfound	1	TRUE	3
A12	3	A12-3	Matr3 siRNA	12	9	232	NA	0	FALSE	3
A12	4	A12-4	Matr3 siRNA	12	9	232	NA	0	FALSE	3
A12	5	A12-5	Matr3 siRNA	12	3	92	unfound	1	TRUE	3
A12	6	A12-6	Matr3 siRNA	12	6	161	unfound	1	TRUE	3
A12	7	A12-7	Matr3 siRNA	12	1	48	unfound	1	TRUE	3
A12	8	A12-8	Matr3 siRNA	12	9	232	NA	0	FALSE	3
A12	9	A12-9	Matr3 siRNA	12	2	70	unfound	1	TRUE	3
A12	10	A12-10	Matr3 siRNA	12	1	48	unfound	1	TRUE	3
A12	11	A12-11	Matr3 siRNA	12	4	117	unfound	1	TRUE	3
A12	12	A12-12	Matr3 siRNA	12	8	209	unfound	1	TRUE	3
A12	13	A12-13	Matr3 siRNA	12	9	232	NA	0	FALSE	3
A12	14	A12-14	Matr3 siRNA	12	3	92	unfound	1	TRUE	3
A12	15	A12-15	Matr3 siRNA	12	1	48	unfound	1	TRUE	3
A12	16	A12-16	Matr3 siRNA	12	4	117	unfound	1	TRUE	3
A12	17	A12-17	Matr3 siRNA	12	9	232	NA	0	FALSE	3
A12	18	A12-18	Matr3 siRNA	12	9	232	NA	0	FALSE	3
A12	19	A12-19	Matr3 siRNA	12	1	48	unfound	1	TRUE	3
A12	20	A12-20	Matr3 siRNA	12	9	232	NA	0	FALSE	3
A12	21	A12-21	Matr3 siRNA	12	1	48	unfound	1	TRUE	3
A12	22	A12-22	Matr3 siRNA	12	1	48	unfound	1	TRUE	3
A12	23	A12-23	Matr3 siRNA	12	5	140	unfound	1	TRUE	3
A12	24	A12-24	Matr3 siRNA	12	9	232	NA	0	FALSE	3
A12	25	A12-25	Matr3 siRNA	12	2	70	unfound	1	TRUE	3
A11	1	A11-1	Matr3 siRNA	11	7	186	unfound	1	TRUE	3
A11	2	A11-2	Matr3 siRNA	11	7	186	unfound	1	TRUE	3
A11	3	A11-3	Matr3 siRNA	11	1	48	unfound	1	TRUE	3
A11	4	A11-4	Matr3 siRNA	11	9	232	NA	0	FALSE	3
A11	5	A11-5	Matr3 siRNA	11	3	92	unfound	1	TRUE	3
A11	6	A11-6	Matr3 siRNA	11	9	232	NA	0	FALSE	3
A11	7	A11-7	Matr3 siRNA	11	4	117	unfound	1	TRUE	3
A11	8	A11-8	Matr3 siRNA	11	4	117	unfound	1	TRUE	3
A11	9	A11-9	Matr3 siRNA	11	9	232	NA	0	FALSE	3
A11	10	A11-10	Matr3 siRNA	11	2	70	unfound	1	TRUE	3
A11	11	A11-11	Matr3 siRNA	11	9	232	NA	0	FALSE	3
A11	12	A11-12	Matr3 siRNA	11	9	232	NA	0	FALSE	3
A11	13	A11-13	Matr3 siRNA	11	1	48	unfound	1	TRUE	3
A11	14	A11-14	Matr3 siRNA	11	4	117	unfound	1	TRUE	3
A11	15	A11-15	Matr3 siRNA	11	9	232	NA	0	FALSE	3
A11	16	A11-16	Matr3 siRNA	11	2	70	unfound	1	TRUE	3
A11	17	A11-17	Matr3 siRNA	11	4	117	unfound	1	TRUE	3
A11	18	A11-18	Matr3 siRNA	11	9	232	NA	0	FALSE	3
A11	19	A11-19	Matr3 siRNA	11	2	70	unfound	1	TRUE	3
A11	20	A11-20	Matr3 siRNA	11	3	92	unfound	1	TRUE	3
A11	21	A11-21	Matr3 siRNA	11	3	92	unfound	1	TRUE	3
A11	22	A11-22	Matr3 siRNA	11	4	117	unfound	1	TRUE	3
A11	23	A11-23	Matr3 siRNA	11	4	117	unfound	1	TRUE	3
A11	24	A11-24	Matr3 siRNA	11	9	232	NA	0	FALSE	3
A11	25	A11-25	Matr3 siRNA	11	8	209	unfound	1	TRUE	3
A11	26	A11-26	Matr3 siRNA	11	2	70	unfound	1	TRUE	3
A11	27	A11-27	Matr3 siRNA	11	2	70	unfound	1	TRUE	3
A11	28	A11-28	Matr3 siRNA	11	2	70	unfound	1	TRUE	3
A11	29	A11-29	Matr3 siRNA	11	3	92	unfound	1	TRUE	3
B02	1	B02-1	scrambled siRNA	2	9	232	NA	0	FALSE	3
B02	2	B02-2	scrambled siRNA	2	9	232	NA	0	FALSE	3
B02	3	B02-3	scrambled siRNA	2	7	186	unfound	1	TRUE	3
B02	4	B02-4	scrambled siRNA	2	9	232	NA	0	FALSE	3
B02	5	B02-5	scrambled siRNA	2	9	232	NA	0	FALSE	3
B02	6	B02-6	scrambled siRNA	2	3	92	unfound	1	TRUE	3
B02	7	B02-7	scrambled siRNA	2	9	232	NA	0	FALSE	3
B02	8	B02-8	scrambled siRNA	2	9	232	NA	0	FALSE	3
B02	9	B02-9	scrambled siRNA	2	1	48	unfound	1	TRUE	3
B02	10	B02-10	scrambled siRNA	2	9	232	NA	0	FALSE	3
B02	11	B02-11	scrambled siRNA	2	6	161	unfound	1	TRUE	3
B02	12	B02-12	scrambled siRNA	2	1	48	unfound	1	TRUE	3
B04	1	B04-1	scrambled siRNA	4	9	232	NA	0	FALSE	3
B04	2	B04-2	scrambled siRNA	4	9	232	NA	0	FALSE	3
B04	3	B04-3	scrambled siRNA	4	5	140	unfound	1	TRUE	3
B04	4	B04-4	scrambled siRNA	4	4	117	unfound	1	TRUE	3
B04	5	B04-5	scrambled siRNA	4	2	70	unfound	1	TRUE	3
B04	6	B04-6	scrambled siRNA	4	4	117	unfound	1	TRUE	3
B04	7	B04-7	scrambled siRNA	4	6	161	unfound	1	TRUE	3
B04	8	B04-8	scrambled siRNA	4	9	232	NA	0	FALSE	3
B04	9	B04-9	scrambled siRNA	4	3	92	unfound	1	TRUE	3
B04	10	B04-10	scrambled siRNA	4	2	70	unfound	1	TRUE	3
B04	11	B04-11	scrambled siRNA	4	6	161	unfound	1	TRUE	3
B04	12	B04-12	scrambled siRNA	4	9	232	NA	0	FALSE	3
B04	13	B04-13	scrambled siRNA	4	9	232	NA	0	FALSE	3
B04	14	B04-14	scrambled siRNA	4	9	232	NA	0	FALSE	3
B04	15	B04-15	scrambled siRNA	4	1	48	unfound	1	TRUE	3
B04	16	B04-16	scrambled siRNA	4	3	92	unfound	1	TRUE	3
B04	17	B04-17	scrambled siRNA	4	2	70	unfound	1	TRUE	3
B04	18	B04-18	scrambled siRNA	4	6	161	unfound	1	TRUE	3
B04	19	B04-19	scrambled siRNA	4	3	92	unfound	1	TRUE	3
B04	20	B04-20	scrambled siRNA	4	5	140	unfound	1	TRUE	3
B01	1	B01-1	scrambled siRNA	1	8	209	unfound	1	TRUE	3
B01	2	B01-2	scrambled siRNA	1	9	232	NA	0	FALSE	3
B01	3	B01-3	scrambled siRNA	1	9	232	NA	0	FALSE	3
B01	4	B01-4	scrambled siRNA	1	1	48	unfound	1	TRUE	3
B01	5	B01-5	scrambled siRNA	1	9	232	NA	0	FALSE	3
B01	6	B01-6	scrambled siRNA	1	3	92	unfound	1	TRUE	3
B01	7	B01-7	scrambled siRNA	1	6	161	unfound	1	TRUE	3
B01	8	B01-8	scrambled siRNA	1	9	232	NA	0	FALSE	3
B01	9	B01-9	scrambled siRNA	1	9	232	NA	0	FALSE	3
B01	10	B01-10	scrambled siRNA	1	7	186	unfound	1	TRUE	3
B01	11	B01-11	scrambled siRNA	1	7	186	unfound	1	TRUE	3
B01	12	B01-12	scrambled siRNA	1	3	92	unfound	1	TRUE	3
B01	13	B01-13	scrambled siRNA	1	9	232	NA	0	FALSE	3
B01	14	B01-14	scrambled siRNA	1	6	161	unfound	1	TRUE	3
B01	15	B01-15	scrambled siRNA	1	9	232	NA	0	FALSE	3
B01	16	B01-16	scrambled siRNA	1	9	232	NA	0	FALSE	3
B01	17	B01-17	scrambled siRNA	1	3	92	unfound	1	TRUE	3
B01	18	B01-18	scrambled siRNA	1	5	140	unfound	1	TRUE	3
B01	19	B01-19	scrambled siRNA	1	6	161	unfound	1	TRUE	3
B01	20	B01-20	scrambled siRNA	1	1	48	unfound	1	TRUE	3
B01	21	B01-21	scrambled siRNA	1	1	48	unfound	1	TRUE	3
B01	22	B01-22	scrambled siRNA	1	6	161	unfound	1	TRUE	3
B01	23	B01-23	scrambled siRNA	1	3	92	unfound	1	TRUE	3
B06	1	B06-1	scrambled siRNA	6	3	92	unfound	1	TRUE	3
B06	2	B06-2	scrambled siRNA	6	1	48	unfound	1	TRUE	3
B06	3	B06-3	scrambled siRNA	6	3	92	unfound	1	TRUE	3
B06	4	B06-4	scrambled siRNA	6	9	232	NA	0	FALSE	3
B06	5	B06-5	scrambled siRNA	6	5	140	unfound	1	TRUE	3
B06	6	B06-6	scrambled siRNA	6	3	92	unfound	1	TRUE	3
B06	7	B06-7	scrambled siRNA	6	2	70	unfound	1	TRUE	3
B06	8	B06-8	scrambled siRNA	6	9	232	NA	0	FALSE	3
B06	9	B06-9	scrambled siRNA	6	9	232	NA	0	FALSE	3
B06	10	B06-10	scrambled siRNA	6	4	117	unfound	1	TRUE	3
B06	11	B06-11	scrambled siRNA	6	3	92	unfound	1	TRUE	3
B06	12	B06-12	scrambled siRNA	6	9	232	NA	0	FALSE	3
B06	13	B06-13	scrambled siRNA	6	7	186	unfound	1	TRUE	3
B06	14	B06-14	scrambled siRNA	6	6	161	unfound	1	TRUE	3
B06	15	B06-15	scrambled siRNA	6	5	140	unfound	1	TRUE	3
B06	16	B06-16	scrambled siRNA	6	1	48	unfound	1	TRUE	3
B06	17	B06-17	scrambled siRNA	6	1	48	unfound	1	TRUE	3
B06	18	B06-18	scrambled siRNA	6	1	48	unfound	1	TRUE	3
B06	19	B06-19	scrambled siRNA	6	9	232	NA	0	FALSE	3
B06	20	B06-20	scrambled siRNA	6	9	232	NA	0	FALSE	3
B06	21	B06-21	scrambled siRNA	6	4	117	unfound	1	TRUE	3
B06	22	B06-22	scrambled siRNA	6	9	232	NA	0	FALSE	3
B06	23	B06-23	scrambled siRNA	6	1	48	unfound	1	TRUE	3
B07	1	B07-1	Matr3 siRNA	7	9	232	NA	0	FALSE	3
B07	2	B07-2	Matr3 siRNA	7	7	186	unfound	1	TRUE	3
B07	3	B07-3	Matr3 siRNA	7	1	48	unfound	1	TRUE	3
B07	4	B07-4	Matr3 siRNA	7	6	161	unfound	1	TRUE	3
B07	5	B07-5	Matr3 siRNA	7	1	48	unfound	1	TRUE	3
B07	6	B07-6	Matr3 siRNA	7	3	92	unfound	1	TRUE	3
B07	7	B07-7	Matr3 siRNA	7	1	48	unfound	1	TRUE	3
B07	8	B07-8	Matr3 siRNA	7	9	232	NA	0	FALSE	3
B07	9	B07-9	Matr3 siRNA	7	9	232	NA	0	FALSE	3
B07	10	B07-10	Matr3 siRNA	7	1	48	unfound	1	TRUE	3
B07	11	B07-11	Matr3 siRNA	7	2	70	unfound	1	TRUE	3
B09	1	B09-1	Matr3 siRNA	9	6	161	unfound	1	TRUE	3
B09	2	B09-2	Matr3 siRNA	9	9	232	NA	0	FALSE	3
B09	3	B09-3	Matr3 siRNA	9	9	232	NA	0	FALSE	3
B09	4	B09-4	Matr3 siRNA	9	9	232	NA	0	FALSE	3
B09	5	B09-5	Matr3 siRNA	9	2	70	unfound	1	TRUE	3
B09	6	B09-6	Matr3 siRNA	9	1	48	unfound	1	TRUE	3
B09	7	B09-7	Matr3 siRNA	9	2	70	unfound	1	TRUE	3
B09	8	B09-8	Matr3 siRNA	9	9	232	NA	0	FALSE	3
B09	9	B09-9	Matr3 siRNA	9	1	48	unfound	1	TRUE	3
B09	10	B09-10	Matr3 siRNA	9	3	92	unfound	1	TRUE	3
B09	11	B09-11	Matr3 siRNA	9	6	161	unfound	1	TRUE	3
B10	1	B10-1	Matr3 siRNA	10	9	232	NA	0	FALSE	3
B10	2	B10-2	Matr3 siRNA	10	9	232	NA	0	FALSE	3
B10	3	B10-3	Matr3 siRNA	10	9	232	NA	0	FALSE	3
B10	4	B10-4	Matr3 siRNA	10	3	92	unfound	1	TRUE	3
B10	5	B10-5	Matr3 siRNA	10	5	140	unfound	1	TRUE	3
B10	6	B10-6	Matr3 siRNA	10	9	232	NA	0	FALSE	3
B10	7	B10-7	Matr3 siRNA	10	2	70	unfound	1	TRUE	3
B10	8	B10-8	Matr3 siRNA	10	5	140	unfound	1	TRUE	3
B10	9	B10-9	Matr3 siRNA	10	2	70	unfound	1	TRUE	3
B10	10	B10-10	Matr3 siRNA	10	2	70	unfound	1	TRUE	3
B10	11	B10-11	Matr3 siRNA	10	5	140	unfound	1	TRUE	3
B10	12	B10-12	Matr3 siRNA	10	1	48	unfound	1	TRUE	3
C03	1	C03-1	scrambled siRNA	3	9	232	NA	0	FALSE	3
C03	2	C03-2	scrambled siRNA	3	9	232	NA	0	FALSE	3
C03	3	C03-3	scrambled siRNA	3	9	232	NA	0	FALSE	3
C03	4	C03-4	scrambled siRNA	3	1	48	unfound	1	TRUE	3
C03	5	C03-5	scrambled siRNA	3	3	92	unfound	1	TRUE	3
C03	6	C03-6	scrambled siRNA	3	9	232	NA	0	FALSE	3
C04	1	C04-1	scrambled siRNA	4	1	48	unfound	1	TRUE	3
C04	2	C04-2	scrambled siRNA	4	4	117	unfound	1	TRUE	3
C04	3	C04-3	scrambled siRNA	4	3	92	unfound	1	TRUE	3
C04	4	C04-4	scrambled siRNA	4	7	186	unfound	1	TRUE	3
C04	5	C04-5	scrambled siRNA	4	9	232	NA	0	FALSE	3
C04	6	C04-6	scrambled siRNA	4	1	48	unfound	1	TRUE	3
B11	1	B11-1	Matr3 siRNA	11	9	232	NA	0	FALSE	3
B11	2	B11-2	Matr3 siRNA	11	9	232	NA	0	FALSE	3
B11	3	B11-3	Matr3 siRNA	11	9	232	NA	0	FALSE	3
B11	4	B11-4	Matr3 siRNA	11	2	70	unfound	1	TRUE	3
B11	5	B11-5	Matr3 siRNA	11	5	140	unfound	1	TRUE	3
B11	6	B11-6	Matr3 siRNA	11	4	117	unfound	1	TRUE	3
B11	7	B11-7	Matr3 siRNA	11	8	209	unfound	1	TRUE	3
B11	8	B11-8	Matr3 siRNA	11	1	48	unfound	1	TRUE	3
B11	9	B11-9	Matr3 siRNA	11	9	232	NA	0	FALSE	3
B11	10	B11-10	Matr3 siRNA	11	6	161	unfound	1	TRUE	3
B11	11	B11-11	Matr3 siRNA	11	9	232	NA	0	FALSE	3
B11	12	B11-12	Matr3 siRNA	11	6	161	unfound	1	TRUE	3
B11	13	B11-13	Matr3 siRNA	11	4	117	unfound	1	TRUE	3
B11	14	B11-14	Matr3 siRNA	11	2	70	unfound	1	TRUE	3
B11	15	B11-15	Matr3 siRNA	11	6	161	unfound	1	TRUE	3
B11	16	B11-16	Matr3 siRNA	11	2	70	unfound	1	TRUE	3
B11	17	B11-17	Matr3 siRNA	11	2	70	unfound	1	TRUE	3
B11	18	B11-18	Matr3 siRNA	11	3	92	unfound	1	TRUE	3
B11	19	B11-19	Matr3 siRNA	11	5	140	unfound	1	TRUE	3
B11	20	B11-20	Matr3 siRNA	11	5	140	unfound	1	TRUE	3
B11	21	B11-21	Matr3 siRNA	11	1	48	unfound	1	TRUE	3
B11	22	B11-22	Matr3 siRNA	11	7	186	unfound	1	TRUE	3
B11	23	B11-23	Matr3 siRNA	11	1	48	unfound	1	TRUE	3
B12	1	B12-1	Matr3 siRNA	12	6	161	unfound	1	TRUE	3
B12	2	B12-2	Matr3 siRNA	12	7	186	unfound	1	TRUE	3
B12	3	B12-3	Matr3 siRNA	12	7	186	unfound	1	TRUE	3
B12	4	B12-4	Matr3 siRNA	12	4	117	unfound	1	TRUE	3
B12	5	B12-5	Matr3 siRNA	12	5	140	unfound	1	TRUE	3
B12	6	B12-6	Matr3 siRNA	12	1	48	unfound	1	TRUE	3
B12	7	B12-7	Matr3 siRNA	12	8	209	unfound	1	TRUE	3
B12	8	B12-8	Matr3 siRNA	12	2	70	unfound	1	TRUE	3
B12	9	B12-9	Matr3 siRNA	12	1	48	unfound	1	TRUE	3
B12	10	B12-10	Matr3 siRNA	12	9	232	NA	0	FALSE	3
B12	11	B12-11	Matr3 siRNA	12	9	232	NA	0	FALSE	3
B12	12	B12-12	Matr3 siRNA	12	6	161	unfound	1	TRUE	3
B12	13	B12-13	Matr3 siRNA	12	9	232	NA	0	FALSE	3
B12	14	B12-14	Matr3 siRNA	12	9	232	NA	0	FALSE	3
B12	15	B12-15	Matr3 siRNA	12	5	140	unfound	1	TRUE	3
B12	16	B12-16	Matr3 siRNA	12	9	232	NA	0	FALSE	3
B12	17	B12-17	Matr3 siRNA	12	6	161	unfound	1	TRUE	3
B12	18	B12-18	Matr3 siRNA	12	1	48	unfound	1	TRUE	3
B12	19	B12-19	Matr3 siRNA	12	1	48	unfound	1	TRUE	3
B12	20	B12-20	Matr3 siRNA	12	4	117	unfound	1	TRUE	3
B12	21	B12-21	Matr3 siRNA	12	5	140	unfound	1	TRUE	3
B12	22	B12-22	Matr3 siRNA	12	9	232	NA	0	FALSE	3
B12	23	B12-23	Matr3 siRNA	12	9	232	NA	0	FALSE	3
C02	1	C02-1	scrambled siRNA	2	9	232	NA	0	FALSE	3
C02	2	C02-2	scrambled siRNA	2	1	48	unfound	1	TRUE	3
C02	3	C02-3	scrambled siRNA	2	5	140	unfound	1	TRUE	3
C02	4	C02-4	scrambled siRNA	2	9	232	NA	0	FALSE	3
C02	5	C02-5	scrambled siRNA	2	6	161	unfound	1	TRUE	3
C02	6	C02-6	scrambled siRNA	2	3	92	unfound	1	TRUE	3
C02	7	C02-7	scrambled siRNA	2	9	232	NA	0	FALSE	3
C02	8	C02-8	scrambled siRNA	2	5	140	unfound	1	TRUE	3
C02	9	C02-9	scrambled siRNA	2	1	48	unfound	1	TRUE	3
C02	10	C02-10	scrambled siRNA	2	9	232	NA	0	FALSE	3
C02	11	C02-11	scrambled siRNA	2	1	48	unfound	1	TRUE	3
C02	12	C02-12	scrambled siRNA	2	6	161	unfound	1	TRUE	3
C02	13	C02-13	scrambled siRNA	2	4	117	unfound	1	TRUE	3
C02	14	C02-14	scrambled siRNA	2	2	70	unfound	1	TRUE	3
C02	15	C02-15	scrambled siRNA	2	2	70	unfound	1	TRUE	3
C02	16	C02-16	scrambled siRNA	2	1	48	unfound	1	TRUE	3
C02	17	C02-17	scrambled siRNA	2	9	232	NA	0	FALSE	3
C01	1	C01-1	scrambled siRNA	1	7	186	unfound	1	TRUE	3
C01	2	C01-2	scrambled siRNA	1	9	232	NA	0	FALSE	3
C01	3	C01-3	scrambled siRNA	1	3	92	unfound	1	TRUE	3
C01	4	C01-4	scrambled siRNA	1	9	232	NA	0	FALSE	3
C01	5	C01-5	scrambled siRNA	1	9	232	NA	0	FALSE	3
C01	6	C01-6	scrambled siRNA	1	1	48	unfound	1	TRUE	3
C01	7	C01-7	scrambled siRNA	1	9	232	NA	0	FALSE	3
C01	8	C01-8	scrambled siRNA	1	2	70	unfound	1	TRUE	3
C01	9	C01-9	scrambled siRNA	1	5	140	unfound	1	TRUE	3
C01	10	C01-10	scrambled siRNA	1	2	70	unfound	1	TRUE	3
C01	11	C01-11	scrambled siRNA	1	9	232	NA	0	FALSE	3
C01	12	C01-12	scrambled siRNA	1	6	161	unfound	1	TRUE	3
C01	13	C01-13	scrambled siRNA	1	9	232	NA	0	FALSE	3
C01	14	C01-14	scrambled siRNA	1	9	232	NA	0	FALSE	3
C01	15	C01-15	scrambled siRNA	1	3	92	unfound	1	TRUE	3
C01	16	C01-16	scrambled siRNA	1	5	140	unfound	1	TRUE	3
C01	17	C01-17	scrambled siRNA	1	4	117	unfound	1	TRUE	3
C01	18	C01-18	scrambled siRNA	1	3	92	unfound	1	TRUE	3
C01	19	C01-19	scrambled siRNA	1	3	92	unfound	1	TRUE	3
C01	20	C01-20	scrambled siRNA	1	2	70	unfound	1	TRUE	3
C01	21	C01-21	scrambled siRNA	1	6	161	unfound	1	TRUE	3
C01	22	C01-22	scrambled siRNA	1	1	48	unfound	1	TRUE	3
C05	1	C05-1	scrambled siRNA	5	5	140	unfound	1	TRUE	3
C05	2	C05-2	scrambled siRNA	5	4	117	unfound	1	TRUE	3
C05	3	C05-3	scrambled siRNA	5	6	161	unfound	1	TRUE	3
C05	4	C05-4	scrambled siRNA	5	4	117	unfound	1	TRUE	3
C05	5	C05-5	scrambled siRNA	5	2	70	unfound	1	TRUE	3
C05	6	C05-6	scrambled siRNA	5	3	92	unfound	1	TRUE	3
C05	7	C05-7	scrambled siRNA	5	6	161	unfound	1	TRUE	3
C05	8	C05-8	scrambled siRNA	5	2	70	unfound	1	TRUE	3
C06	1	C06-1	scrambled siRNA	6	4	117	unfound	1	TRUE	3
C06	2	C06-2	scrambled siRNA	6	4	117	unfound	1	TRUE	3
C06	3	C06-3	scrambled siRNA	6	6	161	unfound	1	TRUE	3
C06	4	C06-4	scrambled siRNA	6	9	232	NA	0	FALSE	3
C06	5	C06-5	scrambled siRNA	6	9	232	NA	0	FALSE	3
C06	6	C06-6	scrambled siRNA	6	1	48	unfound	1	TRUE	3
C06	7	C06-7	scrambled siRNA	6	3	92	unfound	1	TRUE	3
C06	8	C06-8	scrambled siRNA	6	3	92	unfound	1	TRUE	3
C06	9	C06-9	scrambled siRNA	6	5	140	unfound	1	TRUE	3
C06	10	C06-10	scrambled siRNA	6	9	232	NA	0	FALSE	3
C06	11	C06-11	scrambled siRNA	6	1	48	unfound	1	TRUE	3
C06	12	C06-12	scrambled siRNA	6	2	70	unfound	1	TRUE	3
C06	13	C06-13	scrambled siRNA	6	4	117	unfound	1	TRUE	3
C06	14	C06-14	scrambled siRNA	6	4	117	unfound	1	TRUE	3
C06	15	C06-15	scrambled siRNA	6	1	48	unfound	1	TRUE	3
C06	16	C06-16	scrambled siRNA	6	1	48	unfound	1	TRUE	3
C07	1	C07-1	Matr3 siRNA	7	1	48	unfound	1	TRUE	3
C07	2	C07-2	Matr3 siRNA	7	2	70	unfound	1	TRUE	3
C07	3	C07-3	Matr3 siRNA	7	5	140	unfound	1	TRUE	3
C07	4	C07-4	Matr3 siRNA	7	2	70	unfound	1	TRUE	3
C07	5	C07-5	Matr3 siRNA	7	2	70	unfound	1	TRUE	3
C07	6	C07-6	Matr3 siRNA	7	1	48	unfound	1	TRUE	3
C07	7	C07-7	Matr3 siRNA	7	3	92	unfound	1	TRUE	3
C07	8	C07-8	Matr3 siRNA	7	9	232	NA	0	FALSE	3
C07	9	C07-9	Matr3 siRNA	7	9	232	NA	0	FALSE	3
C07	10	C07-10	Matr3 siRNA	7	9	232	NA	0	FALSE	3
C07	11	C07-11	Matr3 siRNA	7	9	232	NA	0	FALSE	3
C07	12	C07-12	Matr3 siRNA	7	5	140	unfound	1	TRUE	3
C07	13	C07-13	Matr3 siRNA	7	1	48	unfound	1	TRUE	3
C09	1	C09-1	Matr3 siRNA	9	2	70	unfound	1	TRUE	3
C09	2	C09-2	Matr3 siRNA	9	5	140	unfound	1	TRUE	3
C09	3	C09-3	Matr3 siRNA	9	9	232	NA	0	FALSE	3
C09	4	C09-4	Matr3 siRNA	9	2	70	unfound	1	TRUE	3
C09	5	C09-5	Matr3 siRNA	9	5	140	unfound	1	TRUE	3
C09	6	C09-6	Matr3 siRNA	9	3	92	unfound	1	TRUE	3
C09	7	C09-7	Matr3 siRNA	9	1	48	unfound	1	TRUE	3
C09	8	C09-8	Matr3 siRNA	9	3	92	unfound	1	TRUE	3
C09	9	C09-9	Matr3 siRNA	9	2	70	unfound	1	TRUE	3
C09	10	C09-10	Matr3 siRNA	9	1	48	unfound	1	TRUE	3
C08	1	C08-1	Matr3 siRNA	8	4	117	unfound	1	TRUE	3
C08	2	C08-2	Matr3 siRNA	8	9	232	NA	0	FALSE	3
C08	3	C08-3	Matr3 siRNA	8	5	140	unfound	1	TRUE	3
C08	4	C08-4	Matr3 siRNA	8	3	92	unfound	1	TRUE	3
C08	5	C08-5	Matr3 siRNA	8	9	232	NA	0	FALSE	3
C08	6	C08-6	Matr3 siRNA	8	2	70	unfound	1	TRUE	3
C08	7	C08-7	Matr3 siRNA	8	4	117	unfound	1	TRUE	3
C08	8	C08-8	Matr3 siRNA	8	2	70	unfound	1	TRUE	3
C08	9	C08-9	Matr3 siRNA	8	4	117	unfound	1	TRUE	3
C08	10	C08-10	Matr3 siRNA	8	9	232	NA	0	FALSE	3
C10	1	C10-1	Matr3 siRNA	10	9	232	NA	0	FALSE	3
C10	2	C10-2	Matr3 siRNA	10	2	70	unfound	1	TRUE	3
C10	3	C10-3	Matr3 siRNA	10	9	232	NA	0	FALSE	3
C10	4	C10-4	Matr3 siRNA	10	2	70	unfound	1	TRUE	3
C10	5	C10-5	Matr3 siRNA	10	3	92	unfound	1	TRUE	3
C10	6	C10-6	Matr3 siRNA	10	7	186	unfound	1	TRUE	3
C10	7	C10-7	Matr3 siRNA	10	9	232	NA	0	FALSE	3
C10	8	C10-8	Matr3 siRNA	10	1	48	unfound	1	TRUE	3
C10	9	C10-9	Matr3 siRNA	10	1	48	unfound	1	TRUE	3
C10	10	C10-10	Matr3 siRNA	10	9	232	NA	0	FALSE	3
C10	11	C10-11	Matr3 siRNA	10	7	186	unfound	1	TRUE	3
C10	12	C10-12	Matr3 siRNA	10	2	70	unfound	1	TRUE	3
C10	13	C10-13	Matr3 siRNA	10	1	48	unfound	1	TRUE	3
C11	1	C11-1	Matr3 siRNA	11	3	92	unfound	1	TRUE	3
C11	2	C11-2	Matr3 siRNA	11	2	70	unfound	1	TRUE	3
C11	3	C11-3	Matr3 siRNA	11	5	140	unfound	1	TRUE	3
C11	4	C11-4	Matr3 siRNA	11	2	70	unfound	1	TRUE	3
C11	5	C11-5	Matr3 siRNA	11	7	186	unfound	1	TRUE	3
C11	6	C11-6	Matr3 siRNA	11	5	140	unfound	1	TRUE	3
C11	7	C11-7	Matr3 siRNA	11	1	48	unfound	1	TRUE	3
C11	8	C11-8	Matr3 siRNA	11	5	140	unfound	1	TRUE	3
C11	9	C11-9	Matr3 siRNA	11	3	92	unfound	1	TRUE	3
C11	10	C11-10	Matr3 siRNA	11	1	48	unfound	1	TRUE	3
C11	11	C11-11	Matr3 siRNA	11	8	209	unfound	1	TRUE	3
C11	12	C11-12	Matr3 siRNA	11	5	140	unfound	1	TRUE	3
C11	13	C11-13	Matr3 siRNA	11	1	48	unfound	1	TRUE	3
C11	14	C11-14	Matr3 siRNA	11	9	232	NA	0	FALSE	3
C11	15	C11-15	Matr3 siRNA	11	4	117	unfound	1	TRUE	3
C11	16	C11-16	Matr3 siRNA	11	1	48	unfound	1	TRUE	3
C11	17	C11-17	Matr3 siRNA	11	4	117	unfound	1	TRUE	3
C11	18	C11-18	Matr3 siRNA	11	1	48	unfound	1	TRUE	3
D02	1	D02-1	scrambled siRNA	2	9	232	NA	0	FALSE	3
D02	2	D02-2	scrambled siRNA	2	5	140	unfound	1	TRUE	3
D02	3	D02-3	scrambled siRNA	2	9	232	NA	0	FALSE	3
D02	4	D02-4	scrambled siRNA	2	9	232	NA	0	FALSE	3
D02	5	D02-5	scrambled siRNA	2	6	161	unfound	1	TRUE	3
D02	6	D02-6	scrambled siRNA	2	9	232	NA	0	FALSE	3
D02	7	D02-7	scrambled siRNA	2	1	48	unfound	1	TRUE	3
C12	1	C12-1	Matr3 siRNA	12	9	232	NA	0	FALSE	3
C12	2	C12-2	Matr3 siRNA	12	9	232	NA	0	FALSE	3
C12	3	C12-3	Matr3 siRNA	12	9	232	NA	0	FALSE	3
C12	4	C12-4	Matr3 siRNA	12	2	70	unfound	1	TRUE	3
C12	5	C12-5	Matr3 siRNA	12	7	186	unfound	1	TRUE	3
C12	6	C12-6	Matr3 siRNA	12	9	232	NA	0	FALSE	3
C12	7	C12-7	Matr3 siRNA	12	2	70	unfound	1	TRUE	3
C12	8	C12-8	Matr3 siRNA	12	7	186	unfound	1	TRUE	3
C12	9	C12-9	Matr3 siRNA	12	3	92	unfound	1	TRUE	3
C12	10	C12-10	Matr3 siRNA	12	3	92	unfound	1	TRUE	3
C12	11	C12-11	Matr3 siRNA	12	7	186	unfound	1	TRUE	3
C12	12	C12-12	Matr3 siRNA	12	9	232	NA	0	FALSE	3
C12	13	C12-13	Matr3 siRNA	12	7	186	unfound	1	TRUE	3
C12	14	C12-14	Matr3 siRNA	12	3	92	unfound	1	TRUE	3
C12	15	C12-15	Matr3 siRNA	12	4	117	unfound	1	TRUE	3
C12	16	C12-16	Matr3 siRNA	12	6	161	unfound	1	TRUE	3
C12	17	C12-17	Matr3 siRNA	12	9	232	NA	0	FALSE	3
C12	18	C12-18	Matr3 siRNA	12	3	92	unfound	1	TRUE	3
C12	19	C12-19	Matr3 siRNA	12	1	48	unfound	1	TRUE	3
C12	20	C12-20	Matr3 siRNA	12	8	209	unfound	1	TRUE	3
C12	21	C12-21	Matr3 siRNA	12	4	117	unfound	1	TRUE	3
C12	22	C12-22	Matr3 siRNA	12	6	161	unfound	1	TRUE	3
C12	23	C12-23	Matr3 siRNA	12	3	92	unfound	1	TRUE	3
C12	24	C12-24	Matr3 siRNA	12	4	117	unfound	1	TRUE	3
C12	25	C12-25	Matr3 siRNA	12	1	48	unfound	1	TRUE	3
D01	1	D01-1	scrambled siRNA	1	9	232	NA	0	FALSE	3
D01	2	D01-2	scrambled siRNA	1	9	232	NA	0	FALSE	3
D01	3	D01-3	scrambled siRNA	1	9	232	NA	0	FALSE	3
D01	4	D01-4	scrambled siRNA	1	1	48	unfound	1	TRUE	3
D01	5	D01-5	scrambled siRNA	1	6	161	unfound	1	TRUE	3
D01	6	D01-6	scrambled siRNA	1	9	232	NA	0	FALSE	3
D01	7	D01-7	scrambled siRNA	1	4	117	unfound	1	TRUE	3
D01	8	D01-8	scrambled siRNA	1	3	92	unfound	1	TRUE	3
D01	9	D01-9	scrambled siRNA	1	9	232	NA	0	FALSE	3
D01	10	D01-10	scrambled siRNA	1	8	209	unfound	1	TRUE	3
D01	11	D01-11	scrambled siRNA	1	1	48	unfound	1	TRUE	3
D01	12	D01-12	scrambled siRNA	1	3	92	unfound	1	TRUE	3
D01	13	D01-13	scrambled siRNA	1	9	232	NA	0	FALSE	3
D01	14	D01-14	scrambled siRNA	1	9	232	NA	0	FALSE	3
D01	15	D01-15	scrambled siRNA	1	3	92	unfound	1	TRUE	3
D01	16	D01-16	scrambled siRNA	1	1	48	unfound	1	TRUE	3
D01	17	D01-17	scrambled siRNA	1	9	232	NA	0	FALSE	3
D01	18	D01-18	scrambled siRNA	1	9	232	NA	0	FALSE	3
D01	19	D01-19	scrambled siRNA	1	3	92	unfound	1	TRUE	3
D01	20	D01-20	scrambled siRNA	1	9	232	NA	0	FALSE	3
D01	21	D01-21	scrambled siRNA	1	4	117	unfound	1	TRUE	3
D01	22	D01-22	scrambled siRNA	1	9	232	NA	0	FALSE	3
D01	23	D01-23	scrambled siRNA	1	4	117	unfound	1	TRUE	3
D03	1	D03-1	scrambled siRNA	3	9	232	NA	0	FALSE	3
D03	2	D03-2	scrambled siRNA	3	9	232	NA	0	FALSE	3
D03	3	D03-3	scrambled siRNA	3	2	70	unfound	1	TRUE	3
D04	1	D04-1	scrambled siRNA	4	5	140	unfound	1	TRUE	3
D04	2	D04-2	scrambled siRNA	4	2	70	unfound	1	TRUE	3
D04	3	D04-3	scrambled siRNA	4	6	161	unfound	1	TRUE	3
D04	4	D04-4	scrambled siRNA	4	5	140	unfound	1	TRUE	3
D04	5	D04-5	scrambled siRNA	4	7	186	unfound	1	TRUE	3
D04	6	D04-6	scrambled siRNA	4	7	186	unfound	1	TRUE	3
D04	7	D04-7	scrambled siRNA	4	4	117	unfound	1	TRUE	3
D04	8	D04-8	scrambled siRNA	4	3	92	unfound	1	TRUE	3
D04	9	D04-9	scrambled siRNA	4	4	117	unfound	1	TRUE	3
D04	10	D04-10	scrambled siRNA	4	5	140	unfound	1	TRUE	3
D04	11	D04-11	scrambled siRNA	4	9	232	NA	0	FALSE	3
D04	12	D04-12	scrambled siRNA	4	7	186	unfound	1	TRUE	3
D04	13	D04-13	scrambled siRNA	4	1	48	unfound	1	TRUE	3
D04	14	D04-14	scrambled siRNA	4	4	117	unfound	1	TRUE	3
D04	15	D04-15	scrambled siRNA	4	2	70	unfound	1	TRUE	3
D04	16	D04-16	scrambled siRNA	4	9	232	NA	0	FALSE	3
D04	17	D04-17	scrambled siRNA	4	9	232	NA	0	FALSE	3
D04	18	D04-18	scrambled siRNA	4	3	92	unfound	1	TRUE	3
D04	19	D04-19	scrambled siRNA	4	3	92	unfound	1	TRUE	3
D04	20	D04-20	scrambled siRNA	4	2	70	unfound	1	TRUE	3
D04	21	D04-21	scrambled siRNA	4	6	161	unfound	1	TRUE	3
D04	22	D04-22	scrambled siRNA	4	3	92	unfound	1	TRUE	3
D04	23	D04-23	scrambled siRNA	4	1	48	unfound	1	TRUE	3
D04	24	D04-24	scrambled siRNA	4	4	117	unfound	1	TRUE	3
D07	1	D07-1	Matr3 siRNA	7	5	140	unfound	1	TRUE	3
D07	2	D07-2	Matr3 siRNA	7	2	70	unfound	1	TRUE	3
D07	3	D07-3	Matr3 siRNA	7	1	48	unfound	1	TRUE	3
D07	4	D07-4	Matr3 siRNA	7	1	48	unfound	1	TRUE	3
D07	5	D07-5	Matr3 siRNA	7	9	232	NA	0	FALSE	3
D07	6	D07-6	Matr3 siRNA	7	3	92	unfound	1	TRUE	3
D05	1	D05-1	scrambled siRNA	5	9	232	NA	0	FALSE	3
D05	2	D05-2	scrambled siRNA	5	2	70	unfound	1	TRUE	3
D05	3	D05-3	scrambled siRNA	5	2	70	unfound	1	TRUE	3
D05	4	D05-4	scrambled siRNA	5	9	232	NA	0	FALSE	3
D05	5	D05-5	scrambled siRNA	5	2	70	unfound	1	TRUE	3
D05	6	D05-6	scrambled siRNA	5	3	92	unfound	1	TRUE	3
D05	7	D05-7	scrambled siRNA	5	5	140	unfound	1	TRUE	3
D05	8	D05-8	scrambled siRNA	5	9	232	NA	0	FALSE	3
D05	9	D05-9	scrambled siRNA	5	9	232	NA	0	FALSE	3
D05	10	D05-10	scrambled siRNA	5	9	232	NA	0	FALSE	3
D05	11	D05-11	scrambled siRNA	5	1	48	unfound	1	TRUE	3
D05	12	D05-12	scrambled siRNA	5	9	232	NA	0	FALSE	3
D06	1	D06-1	scrambled siRNA	6	4	117	unfound	1	TRUE	3
D06	2	D06-2	scrambled siRNA	6	4	117	unfound	1	TRUE	3
D06	3	D06-3	scrambled siRNA	6	5	140	unfound	1	TRUE	3
D06	4	D06-4	scrambled siRNA	6	9	232	NA	0	FALSE	3
D06	5	D06-5	scrambled siRNA	6	9	232	NA	0	FALSE	3
D06	6	D06-6	scrambled siRNA	6	4	117	unfound	1	TRUE	3
D06	7	D06-7	scrambled siRNA	6	9	232	NA	0	FALSE	3
D06	8	D06-8	scrambled siRNA	6	6	161	unfound	1	TRUE	3
D06	9	D06-9	scrambled siRNA	6	1	48	unfound	1	TRUE	3
D06	10	D06-10	scrambled siRNA	6	1	48	unfound	1	TRUE	3
D06	11	D06-11	scrambled siRNA	6	1	48	unfound	1	TRUE	3
D06	12	D06-12	scrambled siRNA	6	3	92	unfound	1	TRUE	3
D06	13	D06-13	scrambled siRNA	6	2	70	unfound	1	TRUE	3
D09	1	D09-1	Matr3 siRNA	9	9	232	NA	0	FALSE	3
D09	2	D09-2	Matr3 siRNA	9	4	117	unfound	1	TRUE	3
D09	3	D09-3	Matr3 siRNA	9	9	232	NA	0	FALSE	3
D09	4	D09-4	Matr3 siRNA	9	1	48	unfound	1	TRUE	3
D09	5	D09-5	Matr3 siRNA	9	2	70	unfound	1	TRUE	3
D09	6	D09-6	Matr3 siRNA	9	1	48	unfound	1	TRUE	3
D09	7	D09-7	Matr3 siRNA	9	1	48	unfound	1	TRUE	3
D09	8	D09-8	Matr3 siRNA	9	1	48	unfound	1	TRUE	3
D09	9	D09-9	Matr3 siRNA	9	3	92	unfound	1	TRUE	3
D08	1	D08-1	Matr3 siRNA	8	9	232	NA	0	FALSE	3
D08	2	D08-2	Matr3 siRNA	8	2	70	unfound	1	TRUE	3
D08	3	D08-3	Matr3 siRNA	8	9	232	NA	0	FALSE	3
D08	4	D08-4	Matr3 siRNA	8	4	117	unfound	1	TRUE	3
D08	5	D08-5	Matr3 siRNA	8	5	140	unfound	1	TRUE	3
D08	6	D08-6	Matr3 siRNA	8	4	117	unfound	1	TRUE	3
D08	7	D08-7	Matr3 siRNA	8	1	48	unfound	1	TRUE	3
D08	8	D08-8	Matr3 siRNA	8	6	161	unfound	1	TRUE	3
D08	9	D08-9	Matr3 siRNA	8	4	117	unfound	1	TRUE	3
D08	10	D08-10	Matr3 siRNA	8	1	48	unfound	1	TRUE	3
D08	11	D08-11	Matr3 siRNA	8	3	92	unfound	1	TRUE	3
D10	1	D10-1	Matr3 siRNA	10	9	232	NA	0	FALSE	3
D10	2	D10-2	Matr3 siRNA	10	9	232	NA	0	FALSE	3
D10	3	D10-3	Matr3 siRNA	10	4	117	unfound	1	TRUE	3
D10	4	D10-4	Matr3 siRNA	10	9	232	NA	0	FALSE	3
D10	5	D10-5	Matr3 siRNA	10	6	161	unfound	1	TRUE	3
D10	6	D10-6	Matr3 siRNA	10	2	70	unfound	1	TRUE	3
D10	7	D10-7	Matr3 siRNA	10	6	161	unfound	1	TRUE	3
D10	8	D10-8	Matr3 siRNA	10	2	70	unfound	1	TRUE	3
D10	9	D10-9	Matr3 siRNA	10	3	92	unfound	1	TRUE	3
D10	10	D10-10	Matr3 siRNA	10	2	70	unfound	1	TRUE	3
D10	11	D10-11	Matr3 siRNA	10	9	232	NA	0	FALSE	3
D10	12	D10-12	Matr3 siRNA	10	3	92	unfound	1	TRUE	3
D10	13	D10-13	Matr3 siRNA	10	4	117	unfound	1	TRUE	3
D10	14	D10-14	Matr3 siRNA	10	2	70	unfound	1	TRUE	3
D10	15	D10-15	Matr3 siRNA	10	1	48	unfound	1	TRUE	3
D10	16	D10-16	Matr3 siRNA	10	4	117	unfound	1	TRUE	3
D11	1	D11-1	Matr3 siRNA	11	5	140	unfound	1	TRUE	3
D11	2	D11-2	Matr3 siRNA	11	3	92	unfound	1	TRUE	3
D11	3	D11-3	Matr3 siRNA	11	3	92	unfound	1	TRUE	3
D11	4	D11-4	Matr3 siRNA	11	3	92	unfound	1	TRUE	3
D11	5	D11-5	Matr3 siRNA	11	1	48	unfound	1	TRUE	3
D11	6	D11-6	Matr3 siRNA	11	6	161	unfound	1	TRUE	3
D11	7	D11-7	Matr3 siRNA	11	2	70	unfound	1	TRUE	3
D11	8	D11-8	Matr3 siRNA	11	5	140	unfound	1	TRUE	3
D11	9	D11-9	Matr3 siRNA	11	9	232	NA	0	FALSE	3
D11	10	D11-10	Matr3 siRNA	11	1	48	unfound	1	TRUE	3
D11	11	D11-11	Matr3 siRNA	11	4	117	unfound	1	TRUE	3
D11	12	D11-12	Matr3 siRNA	11	8	209	unfound	1	TRUE	3
D11	13	D11-13	Matr3 siRNA	11	2	70	unfound	1	TRUE	3
D11	14	D11-14	Matr3 siRNA	11	2	70	unfound	1	TRUE	3
D11	15	D11-15	Matr3 siRNA	11	2	70	unfound	1	TRUE	3
D11	16	D11-16	Matr3 siRNA	11	5	140	unfound	1	TRUE	3
D11	17	D11-17	Matr3 siRNA	11	4	117	unfound	1	TRUE	3
D11	18	D11-18	Matr3 siRNA	11	3	92	unfound	1	TRUE	3
D11	19	D11-19	Matr3 siRNA	11	4	117	unfound	1	TRUE	3
D12	1	D12-1	Matr3 siRNA	12	2	70	unfound	1	TRUE	3
D12	2	D12-2	Matr3 siRNA	12	2	70	unfound	1	TRUE	3
D12	3	D12-3	Matr3 siRNA	12	9	232	NA	0	FALSE	3
D12	4	D12-4	Matr3 siRNA	12	3	92	unfound	1	TRUE	3
D12	5	D12-5	Matr3 siRNA	12	9	232	NA	0	FALSE	3
D12	6	D12-6	Matr3 siRNA	12	8	209	unfound	1	TRUE	3
D12	7	D12-7	Matr3 siRNA	12	8	209	unfound	1	TRUE	3
D12	8	D12-8	Matr3 siRNA	12	6	161	unfound	1	TRUE	3
D12	9	D12-9	Matr3 siRNA	12	5	140	unfound	1	TRUE	3
D12	10	D12-10	Matr3 siRNA	12	2	70	unfound	1	TRUE	3
D12	11	D12-11	Matr3 siRNA	12	7	186	unfound	1	TRUE	3
D12	12	D12-12	Matr3 siRNA	12	1	48	unfound	1	TRUE	3
D12	13	D12-13	Matr3 siRNA	12	9	232	NA	0	FALSE	3
D12	14	D12-14	Matr3 siRNA	12	6	161	unfound	1	TRUE	3
D12	15	D12-15	Matr3 siRNA	12	6	161	unfound	1	TRUE	3
D12	16	D12-16	Matr3 siRNA	12	9	232	NA	0	FALSE	3
D12	17	D12-17	Matr3 siRNA	12	4	117	unfound	1	TRUE	3
D12	18	D12-18	Matr3 siRNA	12	4	117	unfound	1	TRUE	3
D12	19	D12-19	Matr3 siRNA	12	4	117	unfound	1	TRUE	3
D12	20	D12-20	Matr3 siRNA	12	3	92	unfound	1	TRUE	3
D12	21	D12-21	Matr3 siRNA	12	1	48	unfound	1	TRUE	3
D12	22	D12-22	Matr3 siRNA	12	4	117	unfound	1	TRUE	3
D12	23	D12-23	Matr3 siRNA	12	6	161	unfound	1	TRUE	3
D12	24	D12-24	Matr3 siRNA	12	8	209	unfound	1	TRUE	3
E01	1	E01-1	scrambled siRNA	1	8	209	unfound	1	TRUE	3
E01	2	E01-2	scrambled siRNA	1	2	70	unfound	1	TRUE	3
E01	3	E01-3	scrambled siRNA	1	9	232	NA	0	FALSE	3
E01	4	E01-4	scrambled siRNA	1	4	117	unfound	1	TRUE	3
E01	5	E01-5	scrambled siRNA	1	3	92	unfound	1	TRUE	3
E01	6	E01-6	scrambled siRNA	1	9	232	NA	0	FALSE	3
E01	7	E01-7	scrambled siRNA	1	9	232	NA	0	FALSE	3
E01	8	E01-8	scrambled siRNA	1	1	48	unfound	1	TRUE	3
E01	9	E01-9	scrambled siRNA	1	4	117	unfound	1	TRUE	3
E01	10	E01-10	scrambled siRNA	1	2	70	unfound	1	TRUE	3
E01	11	E01-11	scrambled siRNA	1	4	117	unfound	1	TRUE	3
E01	12	E01-12	scrambled siRNA	1	9	232	NA	0	FALSE	3
E01	13	E01-13	scrambled siRNA	1	6	161	unfound	1	TRUE	3
E01	14	E01-14	scrambled siRNA	1	1	48	unfound	1	TRUE	3
E01	15	E01-15	scrambled siRNA	1	6	161	unfound	1	TRUE	3
E01	16	E01-16	scrambled siRNA	1	7	186	unfound	1	TRUE	3
E01	17	E01-17	scrambled siRNA	1	9	232	NA	0	FALSE	3
E01	18	E01-18	scrambled siRNA	1	1	48	unfound	1	TRUE	3
E01	19	E01-19	scrambled siRNA	1	5	140	unfound	1	TRUE	3
E01	20	E01-20	scrambled siRNA	1	9	232	NA	0	FALSE	3
E02	1	E02-1	scrambled siRNA	2	9	232	NA	0	FALSE	3
E02	2	E02-2	scrambled siRNA	2	8	209	unfound	1	TRUE	3
E02	3	E02-3	scrambled siRNA	2	4	117	unfound	1	TRUE	3
E02	4	E02-4	scrambled siRNA	2	9	232	NA	0	FALSE	3
E02	5	E02-5	scrambled siRNA	2	9	232	NA	0	FALSE	3
E02	6	E02-6	scrambled siRNA	2	5	140	unfound	1	TRUE	3
E02	7	E02-7	scrambled siRNA	2	5	140	unfound	1	TRUE	3
E02	8	E02-8	scrambled siRNA	2	2	70	unfound	1	TRUE	3
E02	9	E02-9	scrambled siRNA	2	5	140	unfound	1	TRUE	3
E02	10	E02-10	scrambled siRNA	2	1	48	unfound	1	TRUE	3
E02	11	E02-11	scrambled siRNA	2	9	232	NA	0	FALSE	3
E02	12	E02-12	scrambled siRNA	2	1	48	unfound	1	TRUE	3
E02	13	E02-13	scrambled siRNA	2	2	70	unfound	1	TRUE	3
E02	14	E02-14	scrambled siRNA	2	3	92	unfound	1	TRUE	3
E02	15	E02-15	scrambled siRNA	2	1	48	unfound	1	TRUE	3
E02	16	E02-16	scrambled siRNA	2	1	48	unfound	1	TRUE	3
E02	17	E02-17	scrambled siRNA	2	1	48	unfound	1	TRUE	3
E04	1	E04-1	scrambled siRNA	4	7	186	unfound	1	TRUE	3
E04	2	E04-2	scrambled siRNA	4	4	117	unfound	1	TRUE	3
E04	3	E04-3	scrambled siRNA	4	2	70	unfound	1	TRUE	3
E04	4	E04-4	scrambled siRNA	4	1	48	unfound	1	TRUE	3
E04	5	E04-5	scrambled siRNA	4	1	48	unfound	1	TRUE	3
E04	6	E04-6	scrambled siRNA	4	3	92	unfound	1	TRUE	3
E04	7	E04-7	scrambled siRNA	4	1	48	unfound	1	TRUE	3
E04	8	E04-8	scrambled siRNA	4	1	48	unfound	1	TRUE	3
E03	1	E03-1	scrambled siRNA	3	4	117	unfound	1	TRUE	3
E03	2	E03-2	scrambled siRNA	3	4	117	unfound	1	TRUE	3
E03	3	E03-3	scrambled siRNA	3	4	117	unfound	1	TRUE	3
E03	4	E03-4	scrambled siRNA	3	4	117	unfound	1	TRUE	3
E03	5	E03-5	scrambled siRNA	3	1	48	unfound	1	TRUE	3
E03	6	E03-6	scrambled siRNA	3	3	92	unfound	1	TRUE	3
E03	7	E03-7	scrambled siRNA	3	3	92	unfound	1	TRUE	3
E03	8	E03-8	scrambled siRNA	3	3	92	unfound	1	TRUE	3
E06	1	E06-1	scrambled siRNA	6	7	186	unfound	1	TRUE	3
E06	2	E06-2	scrambled siRNA	6	1	48	unfound	1	TRUE	3
E06	3	E06-3	scrambled siRNA	6	1	48	unfound	1	TRUE	3
E08	1	E08-1	Matr3 siRNA	8	9	232	NA	0	FALSE	3
E08	2	E08-2	Matr3 siRNA	8	5	140	unfound	1	TRUE	3
E05	1	E05-1	scrambled siRNA	5	4	117	unfound	1	TRUE	3
E05	2	E05-2	scrambled siRNA	5	5	140	unfound	1	TRUE	3
E05	3	E05-3	scrambled siRNA	5	9	232	NA	0	FALSE	3
E05	4	E05-4	scrambled siRNA	5	9	232	NA	0	FALSE	3
E05	5	E05-5	scrambled siRNA	5	3	92	unfound	1	TRUE	3
E05	6	E05-6	scrambled siRNA	5	4	117	unfound	1	TRUE	3
E05	7	E05-7	scrambled siRNA	5	1	48	unfound	1	TRUE	3
E05	8	E05-8	scrambled siRNA	5	5	140	unfound	1	TRUE	3
E09	1	E09-1	Matr3 siRNA	9	9	232	NA	0	FALSE	3
E09	2	E09-2	Matr3 siRNA	9	1	48	unfound	1	TRUE	3
E09	3	E09-3	Matr3 siRNA	9	4	117	unfound	1	TRUE	3
E09	4	E09-4	Matr3 siRNA	9	2	70	unfound	1	TRUE	3
E09	5	E09-5	Matr3 siRNA	9	2	70	unfound	1	TRUE	3
E09	6	E09-6	Matr3 siRNA	9	1	48	unfound	1	TRUE	3
E10	1	E10-1	Matr3 siRNA	10	7	186	unfound	1	TRUE	3
E10	2	E10-2	Matr3 siRNA	10	8	209	unfound	1	TRUE	3
E10	3	E10-3	Matr3 siRNA	10	3	92	unfound	1	TRUE	3
E10	4	E10-4	Matr3 siRNA	10	9	232	NA	0	FALSE	3
E10	5	E10-5	Matr3 siRNA	10	4	117	unfound	1	TRUE	3
E10	6	E10-6	Matr3 siRNA	10	5	140	unfound	1	TRUE	3
E11	1	E11-1	Matr3 siRNA	11	1	48	unfound	1	TRUE	3
E11	2	E11-2	Matr3 siRNA	11	8	209	unfound	1	TRUE	3
E11	3	E11-3	Matr3 siRNA	11	3	92	unfound	1	TRUE	3
E11	4	E11-4	Matr3 siRNA	11	9	232	NA	0	FALSE	3
E11	5	E11-5	Matr3 siRNA	11	9	232	NA	0	FALSE	3
E11	6	E11-6	Matr3 siRNA	11	3	92	unfound	1	TRUE	3
E11	7	E11-7	Matr3 siRNA	11	3	92	unfound	1	TRUE	3
E11	8	E11-8	Matr3 siRNA	11	1	48	unfound	1	TRUE	3
E11	9	E11-9	Matr3 siRNA	11	5	140	unfound	1	TRUE	3
E11	10	E11-10	Matr3 siRNA	11	1	48	unfound	1	TRUE	3
E11	11	E11-11	Matr3 siRNA	11	1	48	unfound	1	TRUE	3
E12	1	E12-1	Matr3 siRNA	12	5	140	unfound	1	TRUE	3
E12	2	E12-2	Matr3 siRNA	12	9	232	NA	0	FALSE	3
E12	3	E12-3	Matr3 siRNA	12	2	70	unfound	1	TRUE	3
E12	4	E12-4	Matr3 siRNA	12	5	140	unfound	1	TRUE	3
E12	5	E12-5	Matr3 siRNA	12	9	232	NA	0	FALSE	3
E12	6	E12-6	Matr3 siRNA	12	9	232	NA	0	FALSE	3
E12	7	E12-7	Matr3 siRNA	12	7	186	unfound	1	TRUE	3
E12	8	E12-8	Matr3 siRNA	12	3	92	unfound	1	TRUE	3
E12	9	E12-9	Matr3 siRNA	12	9	232	NA	0	FALSE	3
E12	10	E12-10	Matr3 siRNA	12	6	161	unfound	1	TRUE	3
E12	11	E12-11	Matr3 siRNA	12	5	140	unfound	1	TRUE	3
E12	12	E12-12	Matr3 siRNA	12	9	232	NA	0	FALSE	3
E12	13	E12-13	Matr3 siRNA	12	6	161	unfound	1	TRUE	3
E12	14	E12-14	Matr3 siRNA	12	1	48	unfound	1	TRUE	3
E12	15	E12-15	Matr3 siRNA	12	9	232	NA	0	FALSE	3
E12	16	E12-16	Matr3 siRNA	12	6	161	unfound	1	TRUE	3
E12	17	E12-17	Matr3 siRNA	12	1	48	unfound	1	TRUE	3
E12	18	E12-18	Matr3 siRNA	12	1	48	unfound	1	TRUE	3
F02	1	F02-1	scrambled siRNA	2	9	232	NA	0	FALSE	3
F02	2	F02-2	scrambled siRNA	2	9	232	NA	0	FALSE	3
F02	3	F02-3	scrambled siRNA	2	4	117	unfound	1	TRUE	3
F02	4	F02-4	scrambled siRNA	2	1	48	unfound	1	TRUE	3
F02	5	F02-5	scrambled siRNA	2	4	117	unfound	1	TRUE	3
F02	6	F02-6	scrambled siRNA	2	5	140	unfound	1	TRUE	3
F03	1	F03-1	scrambled siRNA	3	3	92	unfound	1	TRUE	3
F03	2	F03-2	scrambled siRNA	3	7	186	unfound	1	TRUE	3
F03	3	F03-3	scrambled siRNA	3	9	232	NA	0	FALSE	3
F03	4	F03-4	scrambled siRNA	3	8	209	unfound	1	TRUE	3
F03	5	F03-5	scrambled siRNA	3	7	186	unfound	1	TRUE	3
F03	6	F03-6	scrambled siRNA	3	5	140	unfound	1	TRUE	3
F03	7	F03-7	scrambled siRNA	3	2	70	unfound	1	TRUE	3
F03	8	F03-8	scrambled siRNA	3	3	92	unfound	1	TRUE	3
F03	9	F03-9	scrambled siRNA	3	9	232	NA	0	FALSE	3
F03	10	F03-10	scrambled siRNA	3	4	117	unfound	1	TRUE	3
F03	11	F03-11	scrambled siRNA	3	3	92	unfound	1	TRUE	3
F03	12	F03-12	scrambled siRNA	3	2	70	unfound	1	TRUE	3
F03	13	F03-13	scrambled siRNA	3	4	117	unfound	1	TRUE	3
F03	14	F03-14	scrambled siRNA	3	1	48	unfound	1	TRUE	3
F01	1	F01-1	scrambled siRNA	1	5	140	unfound	1	TRUE	3
F01	2	F01-2	scrambled siRNA	1	8	209	unfound	1	TRUE	3
F01	3	F01-3	scrambled siRNA	1	4	117	unfound	1	TRUE	3
F01	4	F01-4	scrambled siRNA	1	2	70	unfound	1	TRUE	3
F01	5	F01-5	scrambled siRNA	1	6	161	unfound	1	TRUE	3
F01	6	F01-6	scrambled siRNA	1	9	232	NA	0	FALSE	3
F01	7	F01-7	scrambled siRNA	1	9	232	NA	0	FALSE	3
F01	8	F01-8	scrambled siRNA	1	1	48	unfound	1	TRUE	3
F01	9	F01-9	scrambled siRNA	1	6	161	unfound	1	TRUE	3
F01	10	F01-10	scrambled siRNA	1	9	232	NA	0	FALSE	3
F01	11	F01-11	scrambled siRNA	1	9	232	NA	0	FALSE	3
F01	12	F01-12	scrambled siRNA	1	4	117	unfound	1	TRUE	3
F01	13	F01-13	scrambled siRNA	1	5	140	unfound	1	TRUE	3
F01	14	F01-14	scrambled siRNA	1	5	140	unfound	1	TRUE	3
F01	15	F01-15	scrambled siRNA	1	5	140	unfound	1	TRUE	3
F01	16	F01-16	scrambled siRNA	1	1	48	unfound	1	TRUE	3
F01	17	F01-17	scrambled siRNA	1	6	161	unfound	1	TRUE	3
F01	18	F01-18	scrambled siRNA	1	2	70	unfound	1	TRUE	3
F01	19	F01-19	scrambled siRNA	1	1	48	unfound	1	TRUE	3
F01	20	F01-20	scrambled siRNA	1	7	186	unfound	1	TRUE	3
F01	21	F01-21	scrambled siRNA	1	4	117	unfound	1	TRUE	3
F07	1	F07-1	Matr3 siRNA	7	2	70	unfound	1	TRUE	3
F07	2	F07-2	Matr3 siRNA	7	6	161	unfound	1	TRUE	3
F07	3	F07-3	Matr3 siRNA	7	2	70	unfound	1	TRUE	3
F07	4	F07-4	Matr3 siRNA	7	1	48	unfound	1	TRUE	3
F07	5	F07-5	Matr3 siRNA	7	9	232	NA	0	FALSE	3
F08	1	F08-1	Matr3 siRNA	8	9	232	NA	0	FALSE	3
F04	1	F04-1	scrambled siRNA	4	9	232	NA	0	FALSE	3
F04	2	F04-2	scrambled siRNA	4	2	70	unfound	1	TRUE	3
F04	3	F04-3	scrambled siRNA	4	9	232	NA	0	FALSE	3
F04	4	F04-4	scrambled siRNA	4	2	70	unfound	1	TRUE	3
F04	5	F04-5	scrambled siRNA	4	1	48	unfound	1	TRUE	3
F04	6	F04-6	scrambled siRNA	4	9	232	NA	0	FALSE	3
F04	7	F04-7	scrambled siRNA	4	9	232	NA	0	FALSE	3
F04	8	F04-8	scrambled siRNA	4	9	232	NA	0	FALSE	3
F04	9	F04-9	scrambled siRNA	4	4	117	unfound	1	TRUE	3
F04	10	F04-10	scrambled siRNA	4	4	117	unfound	1	TRUE	3
F04	11	F04-11	scrambled siRNA	4	9	232	NA	0	FALSE	3
F04	12	F04-12	scrambled siRNA	4	1	48	unfound	1	TRUE	3
F04	13	F04-13	scrambled siRNA	4	6	161	unfound	1	TRUE	3
F04	14	F04-14	scrambled siRNA	4	1	48	unfound	1	TRUE	3
F04	15	F04-15	scrambled siRNA	4	4	117	unfound	1	TRUE	3
F04	16	F04-16	scrambled siRNA	4	3	92	unfound	1	TRUE	3
F04	17	F04-17	scrambled siRNA	4	1	48	unfound	1	TRUE	3
F04	18	F04-18	scrambled siRNA	4	4	117	unfound	1	TRUE	3
F04	19	F04-19	scrambled siRNA	4	9	232	NA	0	FALSE	3
F05	1	F05-1	scrambled siRNA	5	3	92	unfound	1	TRUE	3
F05	2	F05-2	scrambled siRNA	5	5	140	unfound	1	TRUE	3
F05	3	F05-3	scrambled siRNA	5	7	186	unfound	1	TRUE	3
F05	4	F05-4	scrambled siRNA	5	5	140	unfound	1	TRUE	3
F05	5	F05-5	scrambled siRNA	5	9	232	NA	0	FALSE	3
F05	6	F05-6	scrambled siRNA	5	2	70	unfound	1	TRUE	3
F05	7	F05-7	scrambled siRNA	5	2	70	unfound	1	TRUE	3
F05	8	F05-8	scrambled siRNA	5	9	232	NA	0	FALSE	3
F05	9	F05-9	scrambled siRNA	5	9	232	NA	0	FALSE	3
F05	10	F05-10	scrambled siRNA	5	5	140	unfound	1	TRUE	3
F05	11	F05-11	scrambled siRNA	5	2	70	unfound	1	TRUE	3
F05	12	F05-12	scrambled siRNA	5	5	140	unfound	1	TRUE	3
F05	13	F05-13	scrambled siRNA	5	4	117	unfound	1	TRUE	3
F05	14	F05-14	scrambled siRNA	5	4	117	unfound	1	TRUE	3
F05	15	F05-15	scrambled siRNA	5	4	117	unfound	1	TRUE	3
F05	16	F05-16	scrambled siRNA	5	1	48	unfound	1	TRUE	3
F05	17	F05-17	scrambled siRNA	5	4	117	unfound	1	TRUE	3
F05	18	F05-18	scrambled siRNA	5	2	70	unfound	1	TRUE	3
F05	19	F05-19	scrambled siRNA	5	2	70	unfound	1	TRUE	3
F06	1	F06-1	scrambled siRNA	6	2	70	unfound	1	TRUE	3
F06	2	F06-2	scrambled siRNA	6	9	232	NA	0	FALSE	3
F06	3	F06-3	scrambled siRNA	6	1	48	unfound	1	TRUE	3
F06	4	F06-4	scrambled siRNA	6	4	117	unfound	1	TRUE	3
F06	5	F06-5	scrambled siRNA	6	4	117	unfound	1	TRUE	3
F06	6	F06-6	scrambled siRNA	6	7	186	unfound	1	TRUE	3
F06	7	F06-7	scrambled siRNA	6	4	117	unfound	1	TRUE	3
F06	8	F06-8	scrambled siRNA	6	1	48	unfound	1	TRUE	3
F06	9	F06-9	scrambled siRNA	6	6	161	unfound	1	TRUE	3
F06	10	F06-10	scrambled siRNA	6	6	161	unfound	1	TRUE	3
F06	11	F06-11	scrambled siRNA	6	7	186	unfound	1	TRUE	3
F06	12	F06-12	scrambled siRNA	6	4	117	unfound	1	TRUE	3
F06	13	F06-13	scrambled siRNA	6	9	232	NA	0	FALSE	3
F06	14	F06-14	scrambled siRNA	6	1	48	unfound	1	TRUE	3
F09	1	F09-1	Matr3 siRNA	9	9	232	NA	0	FALSE	3
F09	2	F09-2	Matr3 siRNA	9	1	48	unfound	1	TRUE	3
F09	3	F09-3	Matr3 siRNA	9	9	232	NA	0	FALSE	3
F10	1	F10-1	Matr3 siRNA	10	2	70	unfound	1	TRUE	3
F10	2	F10-2	Matr3 siRNA	10	3	92	unfound	1	TRUE	3
F10	3	F10-3	Matr3 siRNA	10	2	70	unfound	1	TRUE	3
F10	4	F10-4	Matr3 siRNA	10	6	161	unfound	1	TRUE	3
F10	5	F10-5	Matr3 siRNA	10	6	161	unfound	1	TRUE	3
F10	6	F10-6	Matr3 siRNA	10	9	232	NA	0	FALSE	3
F10	7	F10-7	Matr3 siRNA	10	3	92	unfound	1	TRUE	3
G02	1	G02-1	scrambled siRNA	2	5	140	unfound	1	TRUE	3
G02	2	G02-2	scrambled siRNA	2	1	48	unfound	1	TRUE	3
G02	3	G02-3	scrambled siRNA	2	2	70	unfound	1	TRUE	3
G02	4	G02-4	scrambled siRNA	2	4	117	unfound	1	TRUE	3
G02	5	G02-5	scrambled siRNA	2	9	232	NA	0	FALSE	3
G02	6	G02-6	scrambled siRNA	2	9	232	NA	0	FALSE	3
G02	7	G02-7	scrambled siRNA	2	8	209	unfound	1	TRUE	3
G02	8	G02-8	scrambled siRNA	2	3	92	unfound	1	TRUE	3
G02	9	G02-9	scrambled siRNA	2	1	48	unfound	1	TRUE	3
G02	10	G02-10	scrambled siRNA	2	2	70	unfound	1	TRUE	3
G02	11	G02-11	scrambled siRNA	2	1	48	unfound	1	TRUE	3
F11	1	F11-1	Matr3 siRNA	11	9	232	NA	0	FALSE	3
F11	2	F11-2	Matr3 siRNA	11	8	209	unfound	1	TRUE	3
F11	3	F11-3	Matr3 siRNA	11	9	232	NA	0	FALSE	3
F11	4	F11-4	Matr3 siRNA	11	5	140	unfound	1	TRUE	3
F11	5	F11-5	Matr3 siRNA	11	1	48	unfound	1	TRUE	3
F11	6	F11-6	Matr3 siRNA	11	1	48	unfound	1	TRUE	3
F11	7	F11-7	Matr3 siRNA	11	3	92	unfound	1	TRUE	3
F11	8	F11-8	Matr3 siRNA	11	9	232	NA	0	FALSE	3
F11	9	F11-9	Matr3 siRNA	11	8	209	unfound	1	TRUE	3
F11	10	F11-10	Matr3 siRNA	11	6	161	unfound	1	TRUE	3
F11	11	F11-11	Matr3 siRNA	11	2	70	unfound	1	TRUE	3
F11	12	F11-12	Matr3 siRNA	11	9	232	NA	0	FALSE	3
F11	13	F11-13	Matr3 siRNA	11	1	48	unfound	1	TRUE	3
F11	14	F11-14	Matr3 siRNA	11	2	70	unfound	1	TRUE	3
F11	15	F11-15	Matr3 siRNA	11	4	117	unfound	1	TRUE	3
F11	16	F11-16	Matr3 siRNA	11	4	117	unfound	1	TRUE	3
F11	17	F11-17	Matr3 siRNA	11	2	70	unfound	1	TRUE	3
F11	18	F11-18	Matr3 siRNA	11	2	70	unfound	1	TRUE	3
F11	19	F11-19	Matr3 siRNA	11	1	48	unfound	1	TRUE	3
F11	20	F11-20	Matr3 siRNA	11	4	117	unfound	1	TRUE	3
F11	21	F11-21	Matr3 siRNA	11	2	70	unfound	1	TRUE	3
F11	22	F11-22	Matr3 siRNA	11	1	48	unfound	1	TRUE	3
F11	23	F11-23	Matr3 siRNA	11	1	48	unfound	1	TRUE	3
G05	1	G05-1	scrambled siRNA	5	7	186	unfound	1	TRUE	3
G05	2	G05-2	scrambled siRNA	5	4	117	unfound	1	TRUE	3
G05	3	G05-3	scrambled siRNA	5	6	161	unfound	1	TRUE	3
G05	4	G05-4	scrambled siRNA	5	9	232	NA	0	FALSE	3
G05	5	G05-5	scrambled siRNA	5	1	48	unfound	1	TRUE	3
G05	6	G05-6	scrambled siRNA	5	2	70	unfound	1	TRUE	3
G05	7	G05-7	scrambled siRNA	5	1	48	unfound	1	TRUE	3
G05	8	G05-8	scrambled siRNA	5	6	161	unfound	1	TRUE	3
G05	9	G05-9	scrambled siRNA	5	4	117	unfound	1	TRUE	3
G05	10	G05-10	scrambled siRNA	5	4	117	unfound	1	TRUE	3
G05	11	G05-11	scrambled siRNA	5	3	92	unfound	1	TRUE	3
G05	12	G05-12	scrambled siRNA	5	2	70	unfound	1	TRUE	3
F12	1	F12-1	Matr3 siRNA	12	9	232	NA	0	FALSE	3
F12	2	F12-2	Matr3 siRNA	12	9	232	NA	0	FALSE	3
F12	3	F12-3	Matr3 siRNA	12	6	161	unfound	1	TRUE	3
F12	4	F12-4	Matr3 siRNA	12	9	232	NA	0	FALSE	3
F12	5	F12-5	Matr3 siRNA	12	6	161	unfound	1	TRUE	3
F12	6	F12-6	Matr3 siRNA	12	1	48	unfound	1	TRUE	3
F12	7	F12-7	Matr3 siRNA	12	5	140	unfound	1	TRUE	3
F12	8	F12-8	Matr3 siRNA	12	1	48	unfound	1	TRUE	3
F12	9	F12-9	Matr3 siRNA	12	9	232	NA	0	FALSE	3
F12	10	F12-10	Matr3 siRNA	12	7	186	unfound	1	TRUE	3
F12	11	F12-11	Matr3 siRNA	12	1	48	unfound	1	TRUE	3
F12	12	F12-12	Matr3 siRNA	12	3	92	unfound	1	TRUE	3
F12	13	F12-13	Matr3 siRNA	12	6	161	unfound	1	TRUE	3
F12	14	F12-14	Matr3 siRNA	12	9	232	NA	0	FALSE	3
F12	15	F12-15	Matr3 siRNA	12	8	209	unfound	1	TRUE	3
F12	16	F12-16	Matr3 siRNA	12	6	161	unfound	1	TRUE	3
F12	17	F12-17	Matr3 siRNA	12	2	70	unfound	1	TRUE	3
F12	18	F12-18	Matr3 siRNA	12	4	117	unfound	1	TRUE	3
F12	19	F12-19	Matr3 siRNA	12	7	186	unfound	1	TRUE	3
F12	20	F12-20	Matr3 siRNA	12	1	48	unfound	1	TRUE	3
F12	21	F12-21	Matr3 siRNA	12	4	117	unfound	1	TRUE	3
F12	22	F12-22	Matr3 siRNA	12	3	92	unfound	1	TRUE	3
F12	23	F12-23	Matr3 siRNA	12	9	232	NA	0	FALSE	3
F12	24	F12-24	Matr3 siRNA	12	2	70	unfound	1	TRUE	3
G03	1	G03-1	scrambled siRNA	3	9	232	NA	0	FALSE	3
G03	2	G03-2	scrambled siRNA	3	5	140	unfound	1	TRUE	3
G03	3	G03-3	scrambled siRNA	3	4	117	unfound	1	TRUE	3
G03	4	G03-4	scrambled siRNA	3	3	92	unfound	1	TRUE	3
G03	5	G03-5	scrambled siRNA	3	8	209	unfound	1	TRUE	3
G03	6	G03-6	scrambled siRNA	3	3	92	unfound	1	TRUE	3
G03	7	G03-7	scrambled siRNA	3	7	186	unfound	1	TRUE	3
G03	8	G03-8	scrambled siRNA	3	3	92	unfound	1	TRUE	3
G03	9	G03-9	scrambled siRNA	3	3	92	unfound	1	TRUE	3
G03	10	G03-10	scrambled siRNA	3	3	92	unfound	1	TRUE	3
G03	11	G03-11	scrambled siRNA	3	1	48	unfound	1	TRUE	3
G03	12	G03-12	scrambled siRNA	3	4	117	unfound	1	TRUE	3
G03	13	G03-13	scrambled siRNA	3	9	232	NA	0	FALSE	3
G03	14	G03-14	scrambled siRNA	3	3	92	unfound	1	TRUE	3
G03	15	G03-15	scrambled siRNA	3	1	48	unfound	1	TRUE	3
G03	16	G03-16	scrambled siRNA	3	4	117	unfound	1	TRUE	3
G03	17	G03-17	scrambled siRNA	3	1	48	unfound	1	TRUE	3
G03	18	G03-18	scrambled siRNA	3	1	48	unfound	1	TRUE	3
G03	19	G03-19	scrambled siRNA	3	3	92	unfound	1	TRUE	3
G03	20	G03-20	scrambled siRNA	3	4	117	unfound	1	TRUE	3
G04	1	G04-1	scrambled siRNA	4	3	92	unfound	1	TRUE	3
G04	2	G04-2	scrambled siRNA	4	4	117	unfound	1	TRUE	3
G04	3	G04-3	scrambled siRNA	4	9	232	NA	0	FALSE	3
G04	4	G04-4	scrambled siRNA	4	9	232	NA	0	FALSE	3
G04	5	G04-5	scrambled siRNA	4	1	48	unfound	1	TRUE	3
G04	6	G04-6	scrambled siRNA	4	5	140	unfound	1	TRUE	3
G04	7	G04-7	scrambled siRNA	4	9	232	NA	0	FALSE	3
G04	8	G04-8	scrambled siRNA	4	2	70	unfound	1	TRUE	3
G04	9	G04-9	scrambled siRNA	4	9	232	NA	0	FALSE	3
G04	10	G04-10	scrambled siRNA	4	1	48	unfound	1	TRUE	3
G04	11	G04-11	scrambled siRNA	4	1	48	unfound	1	TRUE	3
G04	12	G04-12	scrambled siRNA	4	2	70	unfound	1	TRUE	3
G04	13	G04-13	scrambled siRNA	4	6	161	unfound	1	TRUE	3
G04	14	G04-14	scrambled siRNA	4	1	48	unfound	1	TRUE	3
G04	15	G04-15	scrambled siRNA	4	1	48	unfound	1	TRUE	3
G04	16	G04-16	scrambled siRNA	4	1	48	unfound	1	TRUE	3
G04	17	G04-17	scrambled siRNA	4	1	48	unfound	1	TRUE	3
G04	18	G04-18	scrambled siRNA	4	1	48	unfound	1	TRUE	3
G06	1	G06-1	scrambled siRNA	6	7	186	unfound	1	TRUE	3
G06	2	G06-2	scrambled siRNA	6	6	161	unfound	1	TRUE	3
G06	3	G06-3	scrambled siRNA	6	9	232	NA	0	FALSE	3
G06	4	G06-4	scrambled siRNA	6	9	232	NA	0	FALSE	3
G06	5	G06-5	scrambled siRNA	6	3	92	unfound	1	TRUE	3
G06	6	G06-6	scrambled siRNA	6	3	92	unfound	1	TRUE	3
G06	7	G06-7	scrambled siRNA	6	2	70	unfound	1	TRUE	3
G06	8	G06-8	scrambled siRNA	6	6	161	unfound	1	TRUE	3
G06	9	G06-9	scrambled siRNA	6	1	48	unfound	1	TRUE	3
G06	10	G06-10	scrambled siRNA	6	5	140	unfound	1	TRUE	3
G06	11	G06-11	scrambled siRNA	6	4	117	unfound	1	TRUE	3
G06	12	G06-12	scrambled siRNA	6	9	232	NA	0	FALSE	3
G06	13	G06-13	scrambled siRNA	6	5	140	unfound	1	TRUE	3
G06	14	G06-14	scrambled siRNA	6	2	70	unfound	1	TRUE	3
G01	1	G01-1	scrambled siRNA	1	9	232	NA	0	FALSE	3
G01	2	G01-2	scrambled siRNA	1	6	161	unfound	1	TRUE	3
G01	3	G01-3	scrambled siRNA	1	8	209	unfound	1	TRUE	3
G01	4	G01-4	scrambled siRNA	1	6	161	unfound	1	TRUE	3
G01	5	G01-5	scrambled siRNA	1	3	92	unfound	1	TRUE	3
G01	6	G01-6	scrambled siRNA	1	9	232	NA	0	FALSE	3
G01	7	G01-7	scrambled siRNA	1	3	92	unfound	1	TRUE	3
G01	8	G01-8	scrambled siRNA	1	9	232	NA	0	FALSE	3
G01	9	G01-9	scrambled siRNA	1	9	232	NA	0	FALSE	3
G01	10	G01-10	scrambled siRNA	1	6	161	unfound	1	TRUE	3
G01	11	G01-11	scrambled siRNA	1	7	186	unfound	1	TRUE	3
G01	12	G01-12	scrambled siRNA	1	9	232	NA	0	FALSE	3
G01	13	G01-13	scrambled siRNA	1	3	92	unfound	1	TRUE	3
G01	14	G01-14	scrambled siRNA	1	9	232	NA	0	FALSE	3
G01	15	G01-15	scrambled siRNA	1	4	117	unfound	1	TRUE	3
G01	16	G01-16	scrambled siRNA	1	9	232	NA	0	FALSE	3
G01	17	G01-17	scrambled siRNA	1	5	140	unfound	1	TRUE	3
G01	18	G01-18	scrambled siRNA	1	3	92	unfound	1	TRUE	3
G01	19	G01-19	scrambled siRNA	1	9	232	NA	0	FALSE	3
G01	20	G01-20	scrambled siRNA	1	7	186	unfound	1	TRUE	3
G01	21	G01-21	scrambled siRNA	1	7	186	unfound	1	TRUE	3
G01	22	G01-22	scrambled siRNA	1	9	232	NA	0	FALSE	3
G01	23	G01-23	scrambled siRNA	1	5	140	unfound	1	TRUE	3
G01	24	G01-24	scrambled siRNA	1	1	48	unfound	1	TRUE	3
G07	1	G07-1	Matr3 siRNA	7	2	70	unfound	1	TRUE	3
G07	2	G07-2	Matr3 siRNA	7	7	186	unfound	1	TRUE	3
G07	3	G07-3	Matr3 siRNA	7	8	209	unfound	1	TRUE	3
G07	4	G07-4	Matr3 siRNA	7	1	48	unfound	1	TRUE	3
G07	5	G07-5	Matr3 siRNA	7	6	161	unfound	1	TRUE	3
G07	6	G07-6	Matr3 siRNA	7	2	70	unfound	1	TRUE	3
G07	7	G07-7	Matr3 siRNA	7	1	48	unfound	1	TRUE	3
G08	1	G08-1	Matr3 siRNA	8	9	232	NA	0	FALSE	3
G08	2	G08-2	Matr3 siRNA	8	4	117	unfound	1	TRUE	3
G08	3	G08-3	Matr3 siRNA	8	2	70	unfound	1	TRUE	3
G08	4	G08-4	Matr3 siRNA	8	1	48	unfound	1	TRUE	3
G09	1	G09-1	Matr3 siRNA	9	9	232	NA	0	FALSE	3
G09	2	G09-2	Matr3 siRNA	9	1	48	unfound	1	TRUE	3
G09	3	G09-3	Matr3 siRNA	9	2	70	unfound	1	TRUE	3
G10	1	G10-1	Matr3 siRNA	10	7	186	unfound	1	TRUE	3
G10	2	G10-2	Matr3 siRNA	10	8	209	unfound	1	TRUE	3
G10	3	G10-3	Matr3 siRNA	10	1	48	unfound	1	TRUE	3
G10	4	G10-4	Matr3 siRNA	10	1	48	unfound	1	TRUE	3
G10	5	G10-5	Matr3 siRNA	10	8	209	unfound	1	TRUE	3
G10	6	G10-6	Matr3 siRNA	10	3	92	unfound	1	TRUE	3
G10	7	G10-7	Matr3 siRNA	10	9	232	NA	0	FALSE	3
G10	8	G10-8	Matr3 siRNA	10	3	92	unfound	1	TRUE	3
G10	9	G10-9	Matr3 siRNA	10	1	48	unfound	1	TRUE	3
G10	10	G10-10	Matr3 siRNA	10	2	70	unfound	1	TRUE	3
G10	11	G10-11	Matr3 siRNA	10	7	186	unfound	1	TRUE	3
G10	12	G10-12	Matr3 siRNA	10	1	48	unfound	1	TRUE	3
G10	13	G10-13	Matr3 siRNA	10	6	161	unfound	1	TRUE	3
G10	14	G10-14	Matr3 siRNA	10	1	48	unfound	1	TRUE	3
G10	15	G10-15	Matr3 siRNA	10	1	48	unfound	1	TRUE	3
G10	16	G10-16	Matr3 siRNA	10	1	48	unfound	1	TRUE	3
G10	17	G10-17	Matr3 siRNA	10	1	48	unfound	1	TRUE	3
G12	1	G12-1	Matr3 siRNA	12	2	70	unfound	1	TRUE	3
G12	2	G12-2	Matr3 siRNA	12	2	70	unfound	1	TRUE	3
G12	3	G12-3	Matr3 siRNA	12	9	232	NA	0	FALSE	3
G12	4	G12-4	Matr3 siRNA	12	1	48	unfound	1	TRUE	3
G12	5	G12-5	Matr3 siRNA	12	8	209	unfound	1	TRUE	3
G12	6	G12-6	Matr3 siRNA	12	6	161	unfound	1	TRUE	3
G12	7	G12-7	Matr3 siRNA	12	3	92	unfound	1	TRUE	3
G12	8	G12-8	Matr3 siRNA	12	7	186	unfound	1	TRUE	3
G12	9	G12-9	Matr3 siRNA	12	4	117	unfound	1	TRUE	3
G12	10	G12-10	Matr3 siRNA	12	1	48	unfound	1	TRUE	3
G12	11	G12-11	Matr3 siRNA	12	9	232	NA	0	FALSE	3
G12	12	G12-12	Matr3 siRNA	12	9	232	NA	0	FALSE	3
G12	13	G12-13	Matr3 siRNA	12	1	48	unfound	1	TRUE	3
G12	14	G12-14	Matr3 siRNA	12	2	70	unfound	1	TRUE	3
G12	15	G12-15	Matr3 siRNA	12	9	232	NA	0	FALSE	3
G12	16	G12-16	Matr3 siRNA	12	1	48	unfound	1	TRUE	3
G12	17	G12-17	Matr3 siRNA	12	1	48	unfound	1	TRUE	3
G12	18	G12-18	Matr3 siRNA	12	3	92	unfound	1	TRUE	3
G12	19	G12-19	Matr3 siRNA	12	7	186	unfound	1	TRUE	3
G12	20	G12-20	Matr3 siRNA	12	1	48	unfound	1	TRUE	3
G11	1	G11-1	Matr3 siRNA	11	5	140	unfound	1	TRUE	3
G11	2	G11-2	Matr3 siRNA	11	7	186	unfound	1	TRUE	3
G11	3	G11-3	Matr3 siRNA	11	2	70	unfound	1	TRUE	3
G11	4	G11-4	Matr3 siRNA	11	9	232	NA	0	FALSE	3
G11	5	G11-5	Matr3 siRNA	11	6	161	unfound	1	TRUE	3
G11	6	G11-6	Matr3 siRNA	11	1	48	unfound	1	TRUE	3
G11	7	G11-7	Matr3 siRNA	11	1	48	unfound	1	TRUE	3
G11	8	G11-8	Matr3 siRNA	11	7	186	unfound	1	TRUE	3
G11	9	G11-9	Matr3 siRNA	11	9	232	NA	0	FALSE	3
G11	10	G11-10	Matr3 siRNA	11	4	117	unfound	1	TRUE	3
G11	11	G11-11	Matr3 siRNA	11	2	70	unfound	1	TRUE	3
G11	12	G11-12	Matr3 siRNA	11	3	92	unfound	1	TRUE	3
G11	13	G11-13	Matr3 siRNA	11	5	140	unfound	1	TRUE	3
G11	14	G11-14	Matr3 siRNA	11	5	140	unfound	1	TRUE	3
G11	15	G11-15	Matr3 siRNA	11	1	48	unfound	1	TRUE	3
G11	16	G11-16	Matr3 siRNA	11	2	70	unfound	1	TRUE	3
G11	17	G11-17	Matr3 siRNA	11	1	48	unfound	1	TRUE	3
G11	18	G11-18	Matr3 siRNA	11	2	70	unfound	1	TRUE	3
G11	19	G11-19	Matr3 siRNA	11	1	48	unfound	1	TRUE	3
G11	20	G11-20	Matr3 siRNA	11	7	186	unfound	1	TRUE	3
G11	21	G11-21	Matr3 siRNA	11	3	92	unfound	1	TRUE	3
G11	22	G11-22	Matr3 siRNA	11	6	161	unfound	1	TRUE	3
G11	23	G11-23	Matr3 siRNA	11	4	117	unfound	1	TRUE	3
G11	24	G11-24	Matr3 siRNA	11	1	48	unfound	1	TRUE	3
H01	1	H01-1	scrambled siRNA	1	9	232	NA	0	FALSE	3
H01	2	H01-2	scrambled siRNA	1	9	232	NA	0	FALSE	3
H01	3	H01-3	scrambled siRNA	1	4	117	unfound	1	TRUE	3
H01	4	H01-4	scrambled siRNA	1	5	140	unfound	1	TRUE	3
H01	5	H01-5	scrambled siRNA	1	7	186	unfound	1	TRUE	3
H01	6	H01-6	scrambled siRNA	1	5	140	unfound	1	TRUE	3
H01	7	H01-7	scrambled siRNA	1	6	161	unfound	1	TRUE	3
H01	8	H01-8	scrambled siRNA	1	6	161	unfound	1	TRUE	3
H01	9	H01-9	scrambled siRNA	1	7	186	unfound	1	TRUE	3
H01	10	H01-10	scrambled siRNA	1	1	48	unfound	1	TRUE	3
H01	11	H01-11	scrambled siRNA	1	9	232	NA	0	FALSE	3
H01	12	H01-12	scrambled siRNA	1	9	232	NA	0	FALSE	3
H01	13	H01-13	scrambled siRNA	1	9	232	NA	0	FALSE	3
H01	14	H01-14	scrambled siRNA	1	2	70	unfound	1	TRUE	3
H01	15	H01-15	scrambled siRNA	1	4	117	unfound	1	TRUE	3
H01	16	H01-16	scrambled siRNA	1	3	92	unfound	1	TRUE	3
H01	17	H01-17	scrambled siRNA	1	5	140	unfound	1	TRUE	3
H01	18	H01-18	scrambled siRNA	1	6	161	unfound	1	TRUE	3
H04	1	H04-1	scrambled siRNA	4	3	92	unfound	1	TRUE	3
H04	2	H04-2	scrambled siRNA	4	2	70	unfound	1	TRUE	3
H04	3	H04-3	scrambled siRNA	4	3	92	unfound	1	TRUE	3
H04	4	H04-4	scrambled siRNA	4	2	70	unfound	1	TRUE	3
H04	5	H04-5	scrambled siRNA	4	9	232	NA	0	FALSE	3
H04	6	H04-6	scrambled siRNA	4	1	48	unfound	1	TRUE	3
H04	7	H04-7	scrambled siRNA	4	4	117	unfound	1	TRUE	3
H04	8	H04-8	scrambled siRNA	4	1	48	unfound	1	TRUE	3
H04	9	H04-9	scrambled siRNA	4	3	92	unfound	1	TRUE	3
H04	10	H04-10	scrambled siRNA	4	9	232	NA	0	FALSE	3
H04	11	H04-11	scrambled siRNA	4	4	117	unfound	1	TRUE	3
H04	12	H04-12	scrambled siRNA	4	9	232	NA	0	FALSE	3
H04	13	H04-13	scrambled siRNA	4	1	48	unfound	1	TRUE	3
H04	14	H04-14	scrambled siRNA	4	5	140	unfound	1	TRUE	3
H03	1	H03-1	scrambled siRNA	3	5	140	unfound	1	TRUE	3
H03	2	H03-2	scrambled siRNA	3	4	117	unfound	1	TRUE	3
H03	3	H03-3	scrambled siRNA	3	3	92	unfound	1	TRUE	3
H03	4	H03-4	scrambled siRNA	3	9	232	NA	0	FALSE	3
H03	5	H03-5	scrambled siRNA	3	9	232	NA	0	FALSE	3
H03	6	H03-6	scrambled siRNA	3	4	117	unfound	1	TRUE	3
H03	7	H03-7	scrambled siRNA	3	6	161	unfound	1	TRUE	3
H03	8	H03-8	scrambled siRNA	3	9	232	NA	0	FALSE	3
H03	9	H03-9	scrambled siRNA	3	4	117	unfound	1	TRUE	3
H03	10	H03-10	scrambled siRNA	3	2	70	unfound	1	TRUE	3
H03	11	H03-11	scrambled siRNA	3	3	92	unfound	1	TRUE	3
H03	12	H03-12	scrambled siRNA	3	3	92	unfound	1	TRUE	3
H03	13	H03-13	scrambled siRNA	3	2	70	unfound	1	TRUE	3
H03	14	H03-14	scrambled siRNA	3	1	48	unfound	1	TRUE	3
H03	15	H03-15	scrambled siRNA	3	4	117	unfound	1	TRUE	3
H02	1	H02-1	scrambled siRNA	2	3	92	unfound	1	TRUE	3
H02	2	H02-2	scrambled siRNA	2	3	92	unfound	1	TRUE	3
H02	3	H02-3	scrambled siRNA	2	2	70	unfound	1	TRUE	3
H02	4	H02-4	scrambled siRNA	2	6	161	unfound	1	TRUE	3
H02	5	H02-5	scrambled siRNA	2	6	161	unfound	1	TRUE	3
H02	6	H02-6	scrambled siRNA	2	4	117	unfound	1	TRUE	3
H02	7	H02-7	scrambled siRNA	2	2	70	unfound	1	TRUE	3
H02	8	H02-8	scrambled siRNA	2	9	232	NA	0	FALSE	3
H02	9	H02-9	scrambled siRNA	2	3	92	unfound	1	TRUE	3
H02	10	H02-10	scrambled siRNA	2	9	232	NA	0	FALSE	3
H02	11	H02-11	scrambled siRNA	2	1	48	unfound	1	TRUE	3
H02	12	H02-12	scrambled siRNA	2	1	48	unfound	1	TRUE	3
H02	13	H02-13	scrambled siRNA	2	7	186	unfound	1	TRUE	3
H02	14	H02-14	scrambled siRNA	2	5	140	unfound	1	TRUE	3
H02	15	H02-15	scrambled siRNA	2	9	232	NA	0	FALSE	3
H02	16	H02-16	scrambled siRNA	2	1	48	unfound	1	TRUE	3
H02	17	H02-17	scrambled siRNA	2	6	161	unfound	1	TRUE	3
H02	18	H02-18	scrambled siRNA	2	9	232	NA	0	FALSE	3
H02	19	H02-19	scrambled siRNA	2	4	117	unfound	1	TRUE	3
H02	20	H02-20	scrambled siRNA	2	2	70	unfound	1	TRUE	3
H02	21	H02-21	scrambled siRNA	2	2	70	unfound	1	TRUE	3
H02	22	H02-22	scrambled siRNA	2	2	70	unfound	1	TRUE	3
H02	23	H02-23	scrambled siRNA	2	1	48	unfound	1	TRUE	3
H02	24	H02-24	scrambled siRNA	2	5	140	unfound	1	TRUE	3
H05	1	H05-1	scrambled siRNA	5	9	232	NA	0	FALSE	3
H05	2	H05-2	scrambled siRNA	5	3	92	unfound	1	TRUE	3
H05	3	H05-3	scrambled siRNA	5	3	92	unfound	1	TRUE	3
H05	4	H05-4	scrambled siRNA	5	3	92	unfound	1	TRUE	3
H05	5	H05-5	scrambled siRNA	5	7	186	unfound	1	TRUE	3
H05	6	H05-6	scrambled siRNA	5	1	48	unfound	1	TRUE	3
H05	7	H05-7	scrambled siRNA	5	5	140	unfound	1	TRUE	3
H05	8	H05-8	scrambled siRNA	5	9	232	NA	0	FALSE	3
H05	9	H05-9	scrambled siRNA	5	3	92	unfound	1	TRUE	3
H05	10	H05-10	scrambled siRNA	5	8	209	unfound	1	TRUE	3
H05	11	H05-11	scrambled siRNA	5	4	117	unfound	1	TRUE	3
H05	12	H05-12	scrambled siRNA	5	9	232	NA	0	FALSE	3
H05	13	H05-13	scrambled siRNA	5	9	232	NA	0	FALSE	3
H05	14	H05-14	scrambled siRNA	5	3	92	unfound	1	TRUE	3
H05	15	H05-15	scrambled siRNA	5	3	92	unfound	1	TRUE	3
H05	16	H05-16	scrambled siRNA	5	6	161	unfound	1	TRUE	3
H05	17	H05-17	scrambled siRNA	5	1	48	unfound	1	TRUE	3
H05	18	H05-18	scrambled siRNA	5	4	117	unfound	1	TRUE	3
H05	19	H05-19	scrambled siRNA	5	2	70	unfound	1	TRUE	3
H05	20	H05-20	scrambled siRNA	5	4	117	unfound	1	TRUE	3
H05	21	H05-21	scrambled siRNA	5	5	140	unfound	1	TRUE	3
H05	22	H05-22	scrambled siRNA	5	1	48	unfound	1	TRUE	3
H06	1	H06-1	scrambled siRNA	6	9	232	NA	0	FALSE	3
H06	2	H06-2	scrambled siRNA	6	3	92	unfound	1	TRUE	3
H06	3	H06-3	scrambled siRNA	6	7	186	unfound	1	TRUE	3
H06	4	H06-4	scrambled siRNA	6	4	117	unfound	1	TRUE	3
H06	5	H06-5	scrambled siRNA	6	9	232	NA	0	FALSE	3
H06	6	H06-6	scrambled siRNA	6	3	92	unfound	1	TRUE	3
H06	7	H06-7	scrambled siRNA	6	2	70	unfound	1	TRUE	3
H06	8	H06-8	scrambled siRNA	6	5	140	unfound	1	TRUE	3
H06	9	H06-9	scrambled siRNA	6	2	70	unfound	1	TRUE	3
H06	10	H06-10	scrambled siRNA	6	4	117	unfound	1	TRUE	3
H06	11	H06-11	scrambled siRNA	6	6	161	unfound	1	TRUE	3
H06	12	H06-12	scrambled siRNA	6	3	92	unfound	1	TRUE	3
H06	13	H06-13	scrambled siRNA	6	4	117	unfound	1	TRUE	3
H06	14	H06-14	scrambled siRNA	6	4	117	unfound	1	TRUE	3
H06	15	H06-15	scrambled siRNA	6	5	140	unfound	1	TRUE	3
H06	16	H06-16	scrambled siRNA	6	5	140	unfound	1	TRUE	3
H06	17	H06-17	scrambled siRNA	6	3	92	unfound	1	TRUE	3
H06	18	H06-18	scrambled siRNA	6	4	117	unfound	1	TRUE	3
H07	1	H07-1	Matr3 siRNA	7	2	70	unfound	1	TRUE	3
H07	2	H07-2	Matr3 siRNA	7	3	92	unfound	1	TRUE	3
H07	3	H07-3	Matr3 siRNA	7	9	232	NA	0	FALSE	3
H07	4	H07-4	Matr3 siRNA	7	9	232	NA	0	FALSE	3
H07	5	H07-5	Matr3 siRNA	7	9	232	NA	0	FALSE	3
H07	6	H07-6	Matr3 siRNA	7	1	48	unfound	1	TRUE	3
H07	7	H07-7	Matr3 siRNA	7	3	92	unfound	1	TRUE	3
H07	8	H07-8	Matr3 siRNA	7	1	48	unfound	1	TRUE	3
H07	9	H07-9	Matr3 siRNA	7	6	161	unfound	1	TRUE	3
H07	10	H07-10	Matr3 siRNA	7	6	161	unfound	1	TRUE	3
H07	11	H07-11	Matr3 siRNA	7	2	70	unfound	1	TRUE	3
H07	12	H07-12	Matr3 siRNA	7	3	92	unfound	1	TRUE	3
H07	13	H07-13	Matr3 siRNA	7	2	70	unfound	1	TRUE	3
H07	14	H07-14	Matr3 siRNA	7	3	92	unfound	1	TRUE	3
H07	15	H07-15	Matr3 siRNA	7	1	48	unfound	1	TRUE	3
H07	16	H07-16	Matr3 siRNA	7	9	232	NA	0	FALSE	3
H07	17	H07-17	Matr3 siRNA	7	1	48	unfound	1	TRUE	3
H07	18	H07-18	Matr3 siRNA	7	1	48	unfound	1	TRUE	3
H07	19	H07-19	Matr3 siRNA	7	3	92	unfound	1	TRUE	3
H07	20	H07-20	Matr3 siRNA	7	9	232	NA	0	FALSE	3
H08	1	H08-1	Matr3 siRNA	8	2	70	unfound	1	TRUE	3
H08	2	H08-2	Matr3 siRNA	8	9	232	NA	0	FALSE	3
H08	3	H08-3	Matr3 siRNA	8	4	117	unfound	1	TRUE	3
H08	4	H08-4	Matr3 siRNA	8	4	117	unfound	1	TRUE	3
H08	5	H08-5	Matr3 siRNA	8	2	70	unfound	1	TRUE	3
H08	6	H08-6	Matr3 siRNA	8	1	48	unfound	1	TRUE	3
H08	7	H08-7	Matr3 siRNA	8	1	48	unfound	1	TRUE	3
H08	8	H08-8	Matr3 siRNA	8	3	92	unfound	1	TRUE	3
H08	9	H08-9	Matr3 siRNA	8	1	48	unfound	1	TRUE	3
H08	10	H08-10	Matr3 siRNA	8	9	232	NA	0	FALSE	3
H08	11	H08-11	Matr3 siRNA	8	2	70	unfound	1	TRUE	3
H08	12	H08-12	Matr3 siRNA	8	6	161	unfound	1	TRUE	3
H08	13	H08-13	Matr3 siRNA	8	3	92	unfound	1	TRUE	3
H08	14	H08-14	Matr3 siRNA	8	7	186	unfound	1	TRUE	3
H08	15	H08-15	Matr3 siRNA	8	2	70	unfound	1	TRUE	3
H08	16	H08-16	Matr3 siRNA	8	3	92	unfound	1	TRUE	3
H08	17	H08-17	Matr3 siRNA	8	1	48	unfound	1	TRUE	3
H08	18	H08-18	Matr3 siRNA	8	2	70	unfound	1	TRUE	3
H08	19	H08-19	Matr3 siRNA	8	1	48	unfound	1	TRUE	3
H08	20	H08-20	Matr3 siRNA	8	1	48	unfound	1	TRUE	3
H11	1	H11-1	Matr3 siRNA	11	1	48	unfound	1	TRUE	3
H11	2	H11-2	Matr3 siRNA	11	9	232	NA	0	FALSE	3
H11	3	H11-3	Matr3 siRNA	11	2	70	unfound	1	TRUE	3
H11	4	H11-4	Matr3 siRNA	11	7	186	unfound	1	TRUE	3
H11	5	H11-5	Matr3 siRNA	11	2	70	unfound	1	TRUE	3
H11	6	H11-6	Matr3 siRNA	11	5	140	unfound	1	TRUE	3
H11	7	H11-7	Matr3 siRNA	11	4	117	unfound	1	TRUE	3
H11	8	H11-8	Matr3 siRNA	11	7	186	unfound	1	TRUE	3
H11	9	H11-9	Matr3 siRNA	11	1	48	unfound	1	TRUE	3
H11	10	H11-10	Matr3 siRNA	11	8	209	unfound	1	TRUE	3
H11	11	H11-11	Matr3 siRNA	11	2	70	unfound	1	TRUE	3
H11	12	H11-12	Matr3 siRNA	11	9	232	NA	0	FALSE	3
H11	13	H11-13	Matr3 siRNA	11	5	140	unfound	1	TRUE	3
H11	14	H11-14	Matr3 siRNA	11	3	92	unfound	1	TRUE	3
H11	15	H11-15	Matr3 siRNA	11	2	70	unfound	1	TRUE	3
H11	16	H11-16	Matr3 siRNA	11	9	232	NA	0	FALSE	3
H11	17	H11-17	Matr3 siRNA	11	2	70	unfound	1	TRUE	3
H11	18	H11-18	Matr3 siRNA	11	1	48	unfound	1	TRUE	3
H10	1	H10-1	Matr3 siRNA	10	3	92	unfound	1	TRUE	3
H10	2	H10-2	Matr3 siRNA	10	4	117	unfound	1	TRUE	3
H10	3	H10-3	Matr3 siRNA	10	5	140	unfound	1	TRUE	3
H10	4	H10-4	Matr3 siRNA	10	5	140	unfound	1	TRUE	3
H10	5	H10-5	Matr3 siRNA	10	2	70	unfound	1	TRUE	3
H10	6	H10-6	Matr3 siRNA	10	9	232	NA	0	FALSE	3
H10	7	H10-7	Matr3 siRNA	10	9	232	NA	0	FALSE	3
H10	8	H10-8	Matr3 siRNA	10	9	232	NA	0	FALSE	3
H10	9	H10-9	Matr3 siRNA	10	9	232	NA	0	FALSE	3
H10	10	H10-10	Matr3 siRNA	10	6	161	unfound	1	TRUE	3
H10	11	H10-11	Matr3 siRNA	10	3	92	unfound	1	TRUE	3
H10	12	H10-12	Matr3 siRNA	10	9	232	NA	0	FALSE	3
H10	13	H10-13	Matr3 siRNA	10	3	92	unfound	1	TRUE	3
H10	14	H10-14	Matr3 siRNA	10	4	117	unfound	1	TRUE	3
H10	15	H10-15	Matr3 siRNA	10	3	92	unfound	1	TRUE	3
H10	16	H10-16	Matr3 siRNA	10	9	232	NA	0	FALSE	3
H10	17	H10-17	Matr3 siRNA	10	1	48	unfound	1	TRUE	3
H10	18	H10-18	Matr3 siRNA	10	1	48	unfound	1	TRUE	3
H10	19	H10-19	Matr3 siRNA	10	6	161	unfound	1	TRUE	3
H10	20	H10-20	Matr3 siRNA	10	9	232	NA	0	FALSE	3
H10	21	H10-21	Matr3 siRNA	10	6	161	unfound	1	TRUE	3
H09	1	H09-1	Matr3 siRNA	9	3	92	unfound	1	TRUE	3
H09	2	H09-2	Matr3 siRNA	9	3	92	unfound	1	TRUE	3
H09	3	H09-3	Matr3 siRNA	9	7	186	unfound	1	TRUE	3
H09	4	H09-4	Matr3 siRNA	9	9	232	NA	0	FALSE	3
H09	5	H09-5	Matr3 siRNA	9	2	70	unfound	1	TRUE	3
H09	6	H09-6	Matr3 siRNA	9	8	209	unfound	1	TRUE	3
H09	7	H09-7	Matr3 siRNA	9	3	92	unfound	1	TRUE	3
H09	8	H09-8	Matr3 siRNA	9	8	209	unfound	1	TRUE	3
H09	9	H09-9	Matr3 siRNA	9	1	48	unfound	1	TRUE	3
H09	10	H09-10	Matr3 siRNA	9	5	140	unfound	1	TRUE	3
H09	11	H09-11	Matr3 siRNA	9	3	92	unfound	1	TRUE	3
H09	12	H09-12	Matr3 siRNA	9	2	70	unfound	1	TRUE	3
H09	13	H09-13	Matr3 siRNA	9	4	117	unfound	1	TRUE	3
H09	14	H09-14	Matr3 siRNA	9	6	161	unfound	1	TRUE	3
H09	15	H09-15	Matr3 siRNA	9	6	161	unfound	1	TRUE	3
H09	16	H09-16	Matr3 siRNA	9	9	232	NA	0	FALSE	3
H09	17	H09-17	Matr3 siRNA	9	7	186	unfound	1	TRUE	3
H09	18	H09-18	Matr3 siRNA	9	1	48	unfound	1	TRUE	3
H09	19	H09-19	Matr3 siRNA	9	2	70	unfound	1	TRUE	3
H09	20	H09-20	Matr3 siRNA	9	2	70	unfound	1	TRUE	3
H09	21	H09-21	Matr3 siRNA	9	3	92	unfound	1	TRUE	3
H09	22	H09-22	Matr3 siRNA	9	9	232	NA	0	FALSE	3
H12	1	H12-1	Matr3 siRNA	12	9	232	NA	0	FALSE	3
H12	2	H12-2	Matr3 siRNA	12	4	117	unfound	1	TRUE	3
H12	3	H12-3	Matr3 siRNA	12	6	161	unfound	1	TRUE	3
H12	4	H12-4	Matr3 siRNA	12	3	92	unfound	1	TRUE	3
H12	5	H12-5	Matr3 siRNA	12	9	232	NA	0	FALSE	3
H12	6	H12-6	Matr3 siRNA	12	9	232	NA	0	FALSE	3
H12	7	H12-7	Matr3 siRNA	12	2	70	unfound	1	TRUE	3
H12	8	H12-8	Matr3 siRNA	12	6	161	unfound	1	TRUE	3
H12	9	H12-9	Matr3 siRNA	12	9	232	NA	0	FALSE	3
H12	10	H12-10	Matr3 siRNA	12	2	70	unfound	1	TRUE	3
H12	11	H12-11	Matr3 siRNA	12	9	232	NA	0	FALSE	3
H12	12	H12-12	Matr3 siRNA	12	8	209	unfound	1	TRUE	3
H12	13	H12-13	Matr3 siRNA	12	9	232	NA	0	FALSE	3
H12	14	H12-14	Matr3 siRNA	12	5	140	unfound	1	TRUE	3
H12	15	H12-15	Matr3 siRNA	12	3	92	unfound	1	TRUE	3
H12	16	H12-16	Matr3 siRNA	12	4	117	unfound	1	TRUE	3
H12	17	H12-17	Matr3 siRNA	12	3	92	unfound	1	TRUE	3
H12	18	H12-18	Matr3 siRNA	12	4	117	unfound	1	TRUE	3
H12	19	H12-19	Matr3 siRNA	12	3	92	unfound	1	TRUE	3
H12	20	H12-20	Matr3 siRNA	12	2	70	unfound	1	TRUE	3
H12	21	H12-21	Matr3 siRNA	12	4	117	unfound	1	TRUE	3
H12	22	H12-22	Matr3 siRNA	12	1	48	unfound	1	TRUE	3
H12	23	H12-23	Matr3 siRNA	12	6	161	unfound	1	TRUE	3
H12	24	H12-24	Matr3 siRNA	12	4	117	unfound	1	TRUE	3
A01	1	A01-1	scrambled siRNA	1	6	162	unfound	1	TRUE	4
A01	2	A01-2	scrambled siRNA	1	5	143	unfound	1	TRUE	4
A01	3	A01-3	scrambled siRNA	1	3	93	unfound	1	TRUE	4
A01	4	A01-4	scrambled siRNA	1	6	162	unfound	1	TRUE	4
A01	5	A01-5	scrambled siRNA	1	4	117	unfound	1	TRUE	4
A01	6	A01-6	scrambled siRNA	1	7	187	unfound	1	TRUE	4
A01	7	A01-7	scrambled siRNA	1	9	233	NA	0	FALSE	4
A01	8	A01-8	scrambled siRNA	1	2	71	unfound	1	TRUE	4
A01	9	A01-9	scrambled siRNA	1	9	233	NA	0	FALSE	4
A01	10	A01-10	scrambled siRNA	1	9	233	NA	0	FALSE	4
A01	11	A01-11	scrambled siRNA	1	9	233	NA	0	FALSE	4
A01	12	A01-12	scrambled siRNA	1	4	117	unfound	1	TRUE	4
A01	13	A01-13	scrambled siRNA	1	9	233	NA	0	FALSE	4
A01	14	A01-14	scrambled siRNA	1	3	93	unfound	1	TRUE	4
A01	15	A01-15	scrambled siRNA	1	4	117	unfound	1	TRUE	4
A01	16	A01-16	scrambled siRNA	1	3	93	unfound	1	TRUE	4
A01	17	A01-17	scrambled siRNA	1	9	233	NA	0	FALSE	4
A01	18	A01-18	scrambled siRNA	1	6	162	unfound	1	TRUE	4
A01	19	A01-19	scrambled siRNA	1	2	71	unfound	1	TRUE	4
A01	20	A01-20	scrambled siRNA	1	9	233	NA	0	FALSE	4
A01	21	A01-21	scrambled siRNA	1	1	49	unfound	1	TRUE	4
A01	22	A01-22	scrambled siRNA	1	9	233	NA	0	FALSE	4
A01	23	A01-23	scrambled siRNA	1	5	143	unfound	1	TRUE	4
A01	24	A01-24	scrambled siRNA	1	1	49	unfound	1	TRUE	4
A01	25	A01-25	scrambled siRNA	1	4	117	unfound	1	TRUE	4
A01	26	A01-26	scrambled siRNA	1	3	93	unfound	1	TRUE	4
A01	27	A01-27	scrambled siRNA	1	9	233	NA	0	FALSE	4
A01	28	A01-28	scrambled siRNA	1	9	233	NA	0	FALSE	4
A01	29	A01-29	scrambled siRNA	1	3	93	unfound	1	TRUE	4
A01	30	A01-30	scrambled siRNA	1	3	93	unfound	1	TRUE	4
A01	31	A01-31	scrambled siRNA	1	6	162	unfound	1	TRUE	4
A01	32	A01-32	scrambled siRNA	1	7	187	unfound	1	TRUE	4
A02	1	A02-1	scrambled siRNA	2	9	233	NA	0	FALSE	4
A02	2	A02-2	scrambled siRNA	2	9	233	NA	0	FALSE	4
A02	3	A02-3	scrambled siRNA	2	2	71	unfound	1	TRUE	4
A02	4	A02-4	scrambled siRNA	2	9	233	NA	0	FALSE	4
A02	5	A02-5	scrambled siRNA	2	3	93	unfound	1	TRUE	4
A02	6	A02-6	scrambled siRNA	2	8	210	unfound	1	TRUE	4
A02	7	A02-7	scrambled siRNA	2	1	49	unfound	1	TRUE	4
A02	8	A02-8	scrambled siRNA	2	9	233	NA	0	FALSE	4
A02	9	A02-9	scrambled siRNA	2	1	49	unfound	1	TRUE	4
A02	10	A02-10	scrambled siRNA	2	9	233	NA	0	FALSE	4
A02	11	A02-11	scrambled siRNA	2	4	117	unfound	1	TRUE	4
A02	12	A02-12	scrambled siRNA	2	9	233	NA	0	FALSE	4
A02	13	A02-13	scrambled siRNA	2	7	187	unfound	1	TRUE	4
A02	14	A02-14	scrambled siRNA	2	4	117	unfound	1	TRUE	4
A02	15	A02-15	scrambled siRNA	2	9	233	NA	0	FALSE	4
A02	16	A02-16	scrambled siRNA	2	2	71	unfound	1	TRUE	4
A02	17	A02-17	scrambled siRNA	2	1	49	unfound	1	TRUE	4
A02	18	A02-18	scrambled siRNA	2	2	71	unfound	1	TRUE	4
A02	19	A02-19	scrambled siRNA	2	9	233	NA	0	FALSE	4
A02	20	A02-20	scrambled siRNA	2	9	233	NA	0	FALSE	4
A02	21	A02-21	scrambled siRNA	2	1	49	unfound	1	TRUE	4
A02	22	A02-22	scrambled siRNA	2	8	210	unfound	1	TRUE	4
A02	23	A02-23	scrambled siRNA	2	1	49	unfound	1	TRUE	4
A02	24	A02-24	scrambled siRNA	2	1	49	unfound	1	TRUE	4
A02	25	A02-25	scrambled siRNA	2	5	143	unfound	1	TRUE	4
A02	26	A02-26	scrambled siRNA	2	5	143	unfound	1	TRUE	4
A02	27	A02-27	scrambled siRNA	2	4	117	unfound	1	TRUE	4
A04	1	A04-1	scrambled siRNA	4	8	210	unfound	1	TRUE	4
A04	2	A04-2	scrambled siRNA	4	7	187	unfound	1	TRUE	4
A04	3	A04-3	scrambled siRNA	4	9	233	NA	0	FALSE	4
A04	4	A04-4	scrambled siRNA	4	9	233	NA	0	FALSE	4
A04	5	A04-5	scrambled siRNA	4	2	71	unfound	1	TRUE	4
A04	6	A04-6	scrambled siRNA	4	9	233	NA	0	FALSE	4
A04	7	A04-7	scrambled siRNA	4	1	49	unfound	1	TRUE	4
A04	8	A04-8	scrambled siRNA	4	1	49	unfound	1	TRUE	4
A04	9	A04-9	scrambled siRNA	4	1	49	unfound	1	TRUE	4
A04	10	A04-10	scrambled siRNA	4	4	117	unfound	1	TRUE	4
A04	11	A04-11	scrambled siRNA	4	9	233	NA	0	FALSE	4
A04	12	A04-12	scrambled siRNA	4	1	49	unfound	1	TRUE	4
A04	13	A04-13	scrambled siRNA	4	4	117	unfound	1	TRUE	4
A03	1	A03-1	scrambled siRNA	3	3	93	unfound	1	TRUE	4
A03	2	A03-2	scrambled siRNA	3	4	117	unfound	1	TRUE	4
A03	3	A03-3	scrambled siRNA	3	9	233	NA	0	FALSE	4
A03	4	A03-4	scrambled siRNA	3	7	187	unfound	1	TRUE	4
A03	5	A03-5	scrambled siRNA	3	9	233	NA	0	FALSE	4
A03	6	A03-6	scrambled siRNA	3	3	93	unfound	1	TRUE	4
A03	7	A03-7	scrambled siRNA	3	9	233	NA	0	FALSE	4
A03	8	A03-8	scrambled siRNA	3	9	233	NA	0	FALSE	4
A03	9	A03-9	scrambled siRNA	3	6	162	unfound	1	TRUE	4
A03	10	A03-10	scrambled siRNA	3	9	233	NA	0	FALSE	4
A03	11	A03-11	scrambled siRNA	3	7	187	unfound	1	TRUE	4
A03	12	A03-12	scrambled siRNA	3	9	233	NA	0	FALSE	4
A03	13	A03-13	scrambled siRNA	3	3	93	unfound	1	TRUE	4
A03	14	A03-14	scrambled siRNA	3	9	233	NA	0	FALSE	4
A03	15	A03-15	scrambled siRNA	3	9	233	NA	0	FALSE	4
A03	16	A03-16	scrambled siRNA	3	6	162	unfound	1	TRUE	4
A03	17	A03-17	scrambled siRNA	3	1	49	unfound	1	TRUE	4
A03	18	A03-18	scrambled siRNA	3	3	93	unfound	1	TRUE	4
A03	19	A03-19	scrambled siRNA	3	8	210	unfound	1	TRUE	4
A03	20	A03-20	scrambled siRNA	3	6	162	unfound	1	TRUE	4
A03	21	A03-21	scrambled siRNA	3	1	49	unfound	1	TRUE	4
A03	22	A03-22	scrambled siRNA	3	9	233	NA	0	FALSE	4
A03	23	A03-23	scrambled siRNA	3	6	162	unfound	1	TRUE	4
A03	24	A03-24	scrambled siRNA	3	4	117	unfound	1	TRUE	4
A03	25	A03-25	scrambled siRNA	3	9	233	NA	0	FALSE	4
A03	26	A03-26	scrambled siRNA	3	2	71	unfound	1	TRUE	4
A03	27	A03-27	scrambled siRNA	3	5	143	unfound	1	TRUE	4
A03	28	A03-28	scrambled siRNA	3	1	49	unfound	1	TRUE	4
A05	1	A05-1	scrambled siRNA	5	5	143	unfound	1	TRUE	4
A05	2	A05-2	scrambled siRNA	5	8	210	unfound	1	TRUE	4
A05	3	A05-3	scrambled siRNA	5	5	143	unfound	1	TRUE	4
A05	4	A05-4	scrambled siRNA	5	9	233	NA	0	FALSE	4
A05	5	A05-5	scrambled siRNA	5	9	233	NA	0	FALSE	4
A05	6	A05-6	scrambled siRNA	5	4	117	unfound	1	TRUE	4
A05	7	A05-7	scrambled siRNA	5	7	187	unfound	1	TRUE	4
A05	8	A05-8	scrambled siRNA	5	1	49	unfound	1	TRUE	4
A05	9	A05-9	scrambled siRNA	5	1	49	unfound	1	TRUE	4
A05	10	A05-10	scrambled siRNA	5	2	71	unfound	1	TRUE	4
A05	11	A05-11	scrambled siRNA	5	9	233	NA	0	FALSE	4
A05	12	A05-12	scrambled siRNA	5	3	93	unfound	1	TRUE	4
A05	13	A05-13	scrambled siRNA	5	7	187	unfound	1	TRUE	4
A05	14	A05-14	scrambled siRNA	5	6	162	unfound	1	TRUE	4
A05	15	A05-15	scrambled siRNA	5	6	162	unfound	1	TRUE	4
A05	16	A05-16	scrambled siRNA	5	9	233	NA	0	FALSE	4
A05	17	A05-17	scrambled siRNA	5	2	71	unfound	1	TRUE	4
A05	18	A05-18	scrambled siRNA	5	1	49	unfound	1	TRUE	4
A05	19	A05-19	scrambled siRNA	5	1	49	unfound	1	TRUE	4
A05	20	A05-20	scrambled siRNA	5	5	143	unfound	1	TRUE	4
A05	21	A05-21	scrambled siRNA	5	9	233	NA	0	FALSE	4
A05	22	A05-22	scrambled siRNA	5	9	233	NA	0	FALSE	4
A05	23	A05-23	scrambled siRNA	5	9	233	NA	0	FALSE	4
A05	24	A05-24	scrambled siRNA	5	3	93	unfound	1	TRUE	4
A05	25	A05-25	scrambled siRNA	5	9	233	NA	0	FALSE	4
A05	26	A05-26	scrambled siRNA	5	4	117	unfound	1	TRUE	4
A05	27	A05-27	scrambled siRNA	5	9	233	NA	0	FALSE	4
A05	28	A05-28	scrambled siRNA	5	4	117	unfound	1	TRUE	4
A05	29	A05-29	scrambled siRNA	5	3	93	unfound	1	TRUE	4
A05	30	A05-30	scrambled siRNA	5	3	93	unfound	1	TRUE	4
A05	31	A05-31	scrambled siRNA	5	1	49	unfound	1	TRUE	4
A06	1	A06-1	scrambled siRNA	6	4	117	unfound	1	TRUE	4
A06	2	A06-2	scrambled siRNA	6	3	93	unfound	1	TRUE	4
A06	3	A06-3	scrambled siRNA	6	4	117	unfound	1	TRUE	4
A06	4	A06-4	scrambled siRNA	6	9	233	NA	0	FALSE	4
A06	5	A06-5	scrambled siRNA	6	7	187	unfound	1	TRUE	4
A06	6	A06-6	scrambled siRNA	6	1	49	unfound	1	TRUE	4
A06	7	A06-7	scrambled siRNA	6	3	93	unfound	1	TRUE	4
A06	8	A06-8	scrambled siRNA	6	9	233	NA	0	FALSE	4
A06	9	A06-9	scrambled siRNA	6	2	71	unfound	1	TRUE	4
A06	10	A06-10	scrambled siRNA	6	6	162	unfound	1	TRUE	4
A06	11	A06-11	scrambled siRNA	6	9	233	NA	0	FALSE	4
A06	12	A06-12	scrambled siRNA	6	5	143	unfound	1	TRUE	4
A06	13	A06-13	scrambled siRNA	6	1	49	unfound	1	TRUE	4
A06	14	A06-14	scrambled siRNA	6	9	233	NA	0	FALSE	4
A06	15	A06-15	scrambled siRNA	6	9	233	NA	0	FALSE	4
A06	16	A06-16	scrambled siRNA	6	2	71	unfound	1	TRUE	4
A06	17	A06-17	scrambled siRNA	6	6	162	unfound	1	TRUE	4
A06	18	A06-18	scrambled siRNA	6	9	233	NA	0	FALSE	4
A06	19	A06-19	scrambled siRNA	6	9	233	NA	0	FALSE	4
A06	20	A06-20	scrambled siRNA	6	1	49	unfound	1	TRUE	4
A06	21	A06-21	scrambled siRNA	6	3	93	unfound	1	TRUE	4
A06	22	A06-22	scrambled siRNA	6	9	233	NA	0	FALSE	4
A06	23	A06-23	scrambled siRNA	6	6	162	unfound	1	TRUE	4
A06	24	A06-24	scrambled siRNA	6	1	49	unfound	1	TRUE	4
A06	25	A06-25	scrambled siRNA	6	9	233	NA	0	FALSE	4
A06	26	A06-26	scrambled siRNA	6	9	233	NA	0	FALSE	4
A06	27	A06-27	scrambled siRNA	6	9	233	NA	0	FALSE	4
A06	28	A06-28	scrambled siRNA	6	3	93	unfound	1	TRUE	4
A06	29	A06-29	scrambled siRNA	6	2	71	unfound	1	TRUE	4
A06	30	A06-30	scrambled siRNA	6	2	71	unfound	1	TRUE	4
A06	31	A06-31	scrambled siRNA	6	1	49	unfound	1	TRUE	4
A06	32	A06-32	scrambled siRNA	6	1	49	unfound	1	TRUE	4
A06	33	A06-33	scrambled siRNA	6	3	93	unfound	1	TRUE	4
A06	34	A06-34	scrambled siRNA	6	1	49	unfound	1	TRUE	4
A07	1	A07-1	Matr3 siRNA	7	4	117	unfound	1	TRUE	4
A07	2	A07-2	Matr3 siRNA	7	3	93	unfound	1	TRUE	4
A07	3	A07-3	Matr3 siRNA	7	2	71	unfound	1	TRUE	4
A07	4	A07-4	Matr3 siRNA	7	1	49	unfound	1	TRUE	4
A07	5	A07-5	Matr3 siRNA	7	9	233	NA	0	FALSE	4
A07	6	A07-6	Matr3 siRNA	7	2	71	unfound	1	TRUE	4
A07	7	A07-7	Matr3 siRNA	7	9	233	NA	0	FALSE	4
A07	8	A07-8	Matr3 siRNA	7	1	49	unfound	1	TRUE	4
A07	9	A07-9	Matr3 siRNA	7	9	233	NA	0	FALSE	4
A07	10	A07-10	Matr3 siRNA	7	5	143	unfound	1	TRUE	4
A07	11	A07-11	Matr3 siRNA	7	1	49	unfound	1	TRUE	4
A07	12	A07-12	Matr3 siRNA	7	7	187	unfound	1	TRUE	4
A07	13	A07-13	Matr3 siRNA	7	9	233	NA	0	FALSE	4
A07	14	A07-14	Matr3 siRNA	7	3	93	unfound	1	TRUE	4
A07	15	A07-15	Matr3 siRNA	7	1	49	unfound	1	TRUE	4
A07	16	A07-16	Matr3 siRNA	7	4	117	unfound	1	TRUE	4
A07	17	A07-17	Matr3 siRNA	7	1	49	unfound	1	TRUE	4
A07	18	A07-18	Matr3 siRNA	7	6	162	unfound	1	TRUE	4
A07	19	A07-19	Matr3 siRNA	7	1	49	unfound	1	TRUE	4
A07	20	A07-20	Matr3 siRNA	7	7	187	unfound	1	TRUE	4
A07	21	A07-21	Matr3 siRNA	7	4	117	unfound	1	TRUE	4
A07	22	A07-22	Matr3 siRNA	7	1	49	unfound	1	TRUE	4
A07	23	A07-23	Matr3 siRNA	7	1	49	unfound	1	TRUE	4
A07	24	A07-24	Matr3 siRNA	7	6	162	unfound	1	TRUE	4
A07	25	A07-25	Matr3 siRNA	7	1	49	unfound	1	TRUE	4
A07	26	A07-26	Matr3 siRNA	7	9	233	NA	0	FALSE	4
A07	27	A07-27	Matr3 siRNA	7	1	49	unfound	1	TRUE	4
A07	28	A07-28	Matr3 siRNA	7	3	93	unfound	1	TRUE	4
A09	1	A09-1	Matr3 siRNA	9	1	49	unfound	1	TRUE	4
A09	2	A09-2	Matr3 siRNA	9	9	233	NA	0	FALSE	4
A09	3	A09-3	Matr3 siRNA	9	9	233	NA	0	FALSE	4
A09	4	A09-4	Matr3 siRNA	9	6	162	unfound	1	TRUE	4
A09	5	A09-5	Matr3 siRNA	9	5	143	unfound	1	TRUE	4
A09	6	A09-6	Matr3 siRNA	9	3	93	unfound	1	TRUE	4
A09	7	A09-7	Matr3 siRNA	9	3	93	unfound	1	TRUE	4
A09	8	A09-8	Matr3 siRNA	9	1	49	unfound	1	TRUE	4
A09	9	A09-9	Matr3 siRNA	9	9	233	NA	0	FALSE	4
A09	10	A09-10	Matr3 siRNA	9	9	233	NA	0	FALSE	4
A09	11	A09-11	Matr3 siRNA	9	9	233	NA	0	FALSE	4
A09	12	A09-12	Matr3 siRNA	9	4	117	unfound	1	TRUE	4
A09	13	A09-13	Matr3 siRNA	9	2	71	unfound	1	TRUE	4
A09	14	A09-14	Matr3 siRNA	9	5	143	unfound	1	TRUE	4
A09	15	A09-15	Matr3 siRNA	9	4	117	unfound	1	TRUE	4
A09	16	A09-16	Matr3 siRNA	9	3	93	unfound	1	TRUE	4
A08	1	A08-1	Matr3 siRNA	8	3	93	unfound	1	TRUE	4
A08	2	A08-2	Matr3 siRNA	8	2	71	unfound	1	TRUE	4
A08	3	A08-3	Matr3 siRNA	8	5	143	unfound	1	TRUE	4
A08	4	A08-4	Matr3 siRNA	8	9	233	NA	0	FALSE	4
A08	5	A08-5	Matr3 siRNA	8	9	233	NA	0	FALSE	4
A08	6	A08-6	Matr3 siRNA	8	6	162	unfound	1	TRUE	4
A08	7	A08-7	Matr3 siRNA	8	9	233	NA	0	FALSE	4
A08	8	A08-8	Matr3 siRNA	8	7	187	unfound	1	TRUE	4
A08	9	A08-9	Matr3 siRNA	8	6	162	unfound	1	TRUE	4
A08	10	A08-10	Matr3 siRNA	8	1	49	unfound	1	TRUE	4
A08	11	A08-11	Matr3 siRNA	8	1	49	unfound	1	TRUE	4
A08	12	A08-12	Matr3 siRNA	8	2	71	unfound	1	TRUE	4
A08	13	A08-13	Matr3 siRNA	8	6	162	unfound	1	TRUE	4
A08	14	A08-14	Matr3 siRNA	8	6	162	unfound	1	TRUE	4
A08	15	A08-15	Matr3 siRNA	8	7	187	unfound	1	TRUE	4
A08	16	A08-16	Matr3 siRNA	8	3	93	unfound	1	TRUE	4
A08	17	A08-17	Matr3 siRNA	8	3	93	unfound	1	TRUE	4
A08	18	A08-18	Matr3 siRNA	8	4	117	unfound	1	TRUE	4
A08	19	A08-19	Matr3 siRNA	8	9	233	NA	0	FALSE	4
A08	20	A08-20	Matr3 siRNA	8	9	233	NA	0	FALSE	4
A08	21	A08-21	Matr3 siRNA	8	6	162	unfound	1	TRUE	4
A08	22	A08-22	Matr3 siRNA	8	2	71	unfound	1	TRUE	4
A08	23	A08-23	Matr3 siRNA	8	1	49	unfound	1	TRUE	4
A08	24	A08-24	Matr3 siRNA	8	1	49	unfound	1	TRUE	4
A08	25	A08-25	Matr3 siRNA	8	1	49	unfound	1	TRUE	4
A08	26	A08-26	Matr3 siRNA	8	5	143	unfound	1	TRUE	4
A08	27	A08-27	Matr3 siRNA	8	1	49	unfound	1	TRUE	4
A08	28	A08-28	Matr3 siRNA	8	1	49	unfound	1	TRUE	4
A08	29	A08-29	Matr3 siRNA	8	4	117	unfound	1	TRUE	4
A08	30	A08-30	Matr3 siRNA	8	2	71	unfound	1	TRUE	4
A08	31	A08-31	Matr3 siRNA	8	1	49	unfound	1	TRUE	4
A08	32	A08-32	Matr3 siRNA	8	9	233	NA	0	FALSE	4
A08	33	A08-33	Matr3 siRNA	8	9	233	NA	0	FALSE	4
A10	1	A10-1	Matr3 siRNA	10	7	187	unfound	1	TRUE	4
A10	2	A10-2	Matr3 siRNA	10	7	187	unfound	1	TRUE	4
A10	3	A10-3	Matr3 siRNA	10	9	233	NA	0	FALSE	4
A10	4	A10-4	Matr3 siRNA	10	3	93	unfound	1	TRUE	4
A10	5	A10-5	Matr3 siRNA	10	3	93	unfound	1	TRUE	4
A10	6	A10-6	Matr3 siRNA	10	8	210	unfound	1	TRUE	4
A10	7	A10-7	Matr3 siRNA	10	9	233	NA	0	FALSE	4
A10	8	A10-8	Matr3 siRNA	10	7	187	unfound	1	TRUE	4
A10	9	A10-9	Matr3 siRNA	10	3	93	unfound	1	TRUE	4
A10	10	A10-10	Matr3 siRNA	10	3	93	unfound	1	TRUE	4
A10	11	A10-11	Matr3 siRNA	10	2	71	unfound	1	TRUE	4
A10	12	A10-12	Matr3 siRNA	10	9	233	NA	0	FALSE	4
A10	13	A10-13	Matr3 siRNA	10	1	49	unfound	1	TRUE	4
A10	14	A10-14	Matr3 siRNA	10	8	210	unfound	1	TRUE	4
A10	15	A10-15	Matr3 siRNA	10	5	143	unfound	1	TRUE	4
A10	16	A10-16	Matr3 siRNA	10	2	71	unfound	1	TRUE	4
A10	17	A10-17	Matr3 siRNA	10	9	233	NA	0	FALSE	4
A10	18	A10-18	Matr3 siRNA	10	5	143	unfound	1	TRUE	4
A10	19	A10-19	Matr3 siRNA	10	2	71	unfound	1	TRUE	4
A10	20	A10-20	Matr3 siRNA	10	5	143	unfound	1	TRUE	4
A10	21	A10-21	Matr3 siRNA	10	2	71	unfound	1	TRUE	4
A10	22	A10-22	Matr3 siRNA	10	2	71	unfound	1	TRUE	4
A10	23	A10-23	Matr3 siRNA	10	5	143	unfound	1	TRUE	4
A10	24	A10-24	Matr3 siRNA	10	6	162	unfound	1	TRUE	4
A10	25	A10-25	Matr3 siRNA	10	5	143	unfound	1	TRUE	4
A10	26	A10-26	Matr3 siRNA	10	2	71	unfound	1	TRUE	4
A10	27	A10-27	Matr3 siRNA	10	6	162	unfound	1	TRUE	4
A10	28	A10-28	Matr3 siRNA	10	2	71	unfound	1	TRUE	4
A10	29	A10-29	Matr3 siRNA	10	1	49	unfound	1	TRUE	4
A10	30	A10-30	Matr3 siRNA	10	6	162	unfound	1	TRUE	4
A10	31	A10-31	Matr3 siRNA	10	2	71	unfound	1	TRUE	4
A10	32	A10-32	Matr3 siRNA	10	4	117	unfound	1	TRUE	4
A10	33	A10-33	Matr3 siRNA	10	1	49	unfound	1	TRUE	4
A10	34	A10-34	Matr3 siRNA	10	6	162	unfound	1	TRUE	4
A10	35	A10-35	Matr3 siRNA	10	9	233	NA	0	FALSE	4
A10	36	A10-36	Matr3 siRNA	10	5	143	unfound	1	TRUE	4
A10	37	A10-37	Matr3 siRNA	10	5	143	unfound	1	TRUE	4
A10	38	A10-38	Matr3 siRNA	10	1	49	unfound	1	TRUE	4
A10	39	A10-39	Matr3 siRNA	10	1	49	unfound	1	TRUE	4
A10	40	A10-40	Matr3 siRNA	10	2	71	unfound	1	TRUE	4
A10	41	A10-41	Matr3 siRNA	10	4	117	unfound	1	TRUE	4
A10	42	A10-42	Matr3 siRNA	10	2	71	unfound	1	TRUE	4
A10	43	A10-43	Matr3 siRNA	10	1	49	unfound	1	TRUE	4
A10	44	A10-44	Matr3 siRNA	10	4	117	unfound	1	TRUE	4
A10	45	A10-45	Matr3 siRNA	10	4	117	unfound	1	TRUE	4
A10	46	A10-46	Matr3 siRNA	10	1	49	unfound	1	TRUE	4
A10	47	A10-47	Matr3 siRNA	10	1	49	unfound	1	TRUE	4
A10	48	A10-48	Matr3 siRNA	10	4	117	unfound	1	TRUE	4
A10	49	A10-49	Matr3 siRNA	10	1	49	unfound	1	TRUE	4
A11	1	A11-1	Matr3 siRNA	11	6	162	unfound	1	TRUE	4
A11	2	A11-2	Matr3 siRNA	11	7	187	unfound	1	TRUE	4
A11	3	A11-3	Matr3 siRNA	11	8	210	unfound	1	TRUE	4
A11	4	A11-4	Matr3 siRNA	11	9	233	NA	0	FALSE	4
A11	5	A11-5	Matr3 siRNA	11	9	233	NA	0	FALSE	4
A11	6	A11-6	Matr3 siRNA	11	4	117	unfound	1	TRUE	4
A11	7	A11-7	Matr3 siRNA	11	2	71	unfound	1	TRUE	4
A11	8	A11-8	Matr3 siRNA	11	9	233	NA	0	FALSE	4
A11	9	A11-9	Matr3 siRNA	11	4	117	unfound	1	TRUE	4
A11	10	A11-10	Matr3 siRNA	11	4	117	unfound	1	TRUE	4
A11	11	A11-11	Matr3 siRNA	11	9	233	NA	0	FALSE	4
A11	12	A11-12	Matr3 siRNA	11	4	117	unfound	1	TRUE	4
A11	13	A11-13	Matr3 siRNA	11	2	71	unfound	1	TRUE	4
A11	14	A11-14	Matr3 siRNA	11	6	162	unfound	1	TRUE	4
A11	15	A11-15	Matr3 siRNA	11	4	117	unfound	1	TRUE	4
A11	16	A11-16	Matr3 siRNA	11	1	49	unfound	1	TRUE	4
A11	17	A11-17	Matr3 siRNA	11	3	93	unfound	1	TRUE	4
A11	18	A11-18	Matr3 siRNA	11	9	233	NA	0	FALSE	4
A11	19	A11-19	Matr3 siRNA	11	1	49	unfound	1	TRUE	4
A11	20	A11-20	Matr3 siRNA	11	5	143	unfound	1	TRUE	4
A11	21	A11-21	Matr3 siRNA	11	1	49	unfound	1	TRUE	4
A11	22	A11-22	Matr3 siRNA	11	4	117	unfound	1	TRUE	4
A11	23	A11-23	Matr3 siRNA	11	7	187	unfound	1	TRUE	4
A11	24	A11-24	Matr3 siRNA	11	1	49	unfound	1	TRUE	4
A11	25	A11-25	Matr3 siRNA	11	6	162	unfound	1	TRUE	4
A11	26	A11-26	Matr3 siRNA	11	6	162	unfound	1	TRUE	4
A11	27	A11-27	Matr3 siRNA	11	1	49	unfound	1	TRUE	4
A11	28	A11-28	Matr3 siRNA	11	4	117	unfound	1	TRUE	4
A11	29	A11-29	Matr3 siRNA	11	2	71	unfound	1	TRUE	4
A11	30	A11-30	Matr3 siRNA	11	9	233	NA	0	FALSE	4
A12	1	A12-1	Matr3 siRNA	12	2	71	unfound	1	TRUE	4
A12	2	A12-2	Matr3 siRNA	12	9	233	NA	0	FALSE	4
A12	3	A12-3	Matr3 siRNA	12	9	233	NA	0	FALSE	4
A12	4	A12-4	Matr3 siRNA	12	5	143	unfound	1	TRUE	4
A12	5	A12-5	Matr3 siRNA	12	9	233	NA	0	FALSE	4
A12	6	A12-6	Matr3 siRNA	12	9	233	NA	0	FALSE	4
A12	7	A12-7	Matr3 siRNA	12	9	233	NA	0	FALSE	4
A12	8	A12-8	Matr3 siRNA	12	2	71	unfound	1	TRUE	4
A12	9	A12-9	Matr3 siRNA	12	9	233	NA	0	FALSE	4
A12	10	A12-10	Matr3 siRNA	12	5	143	unfound	1	TRUE	4
A12	11	A12-11	Matr3 siRNA	12	3	93	unfound	1	TRUE	4
A12	12	A12-12	Matr3 siRNA	12	7	187	unfound	1	TRUE	4
A12	13	A12-13	Matr3 siRNA	12	4	117	unfound	1	TRUE	4
A12	14	A12-14	Matr3 siRNA	12	9	233	NA	0	FALSE	4
A12	15	A12-15	Matr3 siRNA	12	2	71	unfound	1	TRUE	4
A12	16	A12-16	Matr3 siRNA	12	9	233	NA	0	FALSE	4
A12	17	A12-17	Matr3 siRNA	12	9	233	NA	0	FALSE	4
A12	18	A12-18	Matr3 siRNA	12	3	93	unfound	1	TRUE	4
A12	19	A12-19	Matr3 siRNA	12	1	49	unfound	1	TRUE	4
A12	20	A12-20	Matr3 siRNA	12	6	162	unfound	1	TRUE	4
A12	21	A12-21	Matr3 siRNA	12	4	117	unfound	1	TRUE	4
A12	22	A12-22	Matr3 siRNA	12	6	162	unfound	1	TRUE	4
A12	23	A12-23	Matr3 siRNA	12	4	117	unfound	1	TRUE	4
A12	24	A12-24	Matr3 siRNA	12	2	71	unfound	1	TRUE	4
A12	25	A12-25	Matr3 siRNA	12	9	233	NA	0	FALSE	4
A12	26	A12-26	Matr3 siRNA	12	4	117	unfound	1	TRUE	4
A12	27	A12-27	Matr3 siRNA	12	6	162	unfound	1	TRUE	4
A12	28	A12-28	Matr3 siRNA	12	9	233	NA	0	FALSE	4
A12	29	A12-29	Matr3 siRNA	12	1	49	unfound	1	TRUE	4
A12	30	A12-30	Matr3 siRNA	12	4	117	unfound	1	TRUE	4
A12	31	A12-31	Matr3 siRNA	12	3	93	unfound	1	TRUE	4
A12	32	A12-32	Matr3 siRNA	12	1	49	unfound	1	TRUE	4
A12	33	A12-33	Matr3 siRNA	12	1	49	unfound	1	TRUE	4
A12	34	A12-34	Matr3 siRNA	12	7	187	unfound	1	TRUE	4
B02	1	B02-1	scrambled siRNA	2	9	233	NA	0	FALSE	4
B02	2	B02-2	scrambled siRNA	2	3	93	unfound	1	TRUE	4
B02	3	B02-3	scrambled siRNA	2	9	233	NA	0	FALSE	4
B02	4	B02-4	scrambled siRNA	2	4	117	unfound	1	TRUE	4
B02	5	B02-5	scrambled siRNA	2	9	233	NA	0	FALSE	4
B02	6	B02-6	scrambled siRNA	2	9	233	NA	0	FALSE	4
B02	7	B02-7	scrambled siRNA	2	5	143	unfound	1	TRUE	4
B02	8	B02-8	scrambled siRNA	2	9	233	NA	0	FALSE	4
B02	9	B02-9	scrambled siRNA	2	7	187	unfound	1	TRUE	4
B02	10	B02-10	scrambled siRNA	2	9	233	NA	0	FALSE	4
B02	11	B02-11	scrambled siRNA	2	8	210	unfound	1	TRUE	4
B02	12	B02-12	scrambled siRNA	2	9	233	NA	0	FALSE	4
B02	13	B02-13	scrambled siRNA	2	1	49	unfound	1	TRUE	4
B02	14	B02-14	scrambled siRNA	2	6	162	unfound	1	TRUE	4
B02	15	B02-15	scrambled siRNA	2	4	117	unfound	1	TRUE	4
B02	16	B02-16	scrambled siRNA	2	1	49	unfound	1	TRUE	4
B02	17	B02-17	scrambled siRNA	2	2	71	unfound	1	TRUE	4
B02	18	B02-18	scrambled siRNA	2	1	49	unfound	1	TRUE	4
B02	19	B02-19	scrambled siRNA	2	5	143	unfound	1	TRUE	4
B02	20	B02-20	scrambled siRNA	2	9	233	NA	0	FALSE	4
B01	1	B01-1	scrambled siRNA	1	3	93	unfound	1	TRUE	4
B01	2	B01-2	scrambled siRNA	1	9	233	NA	0	FALSE	4
B01	3	B01-3	scrambled siRNA	1	4	117	unfound	1	TRUE	4
B01	4	B01-4	scrambled siRNA	1	1	49	unfound	1	TRUE	4
B01	5	B01-5	scrambled siRNA	1	9	233	NA	0	FALSE	4
B01	6	B01-6	scrambled siRNA	1	7	187	unfound	1	TRUE	4
B01	7	B01-7	scrambled siRNA	1	8	210	unfound	1	TRUE	4
B01	8	B01-8	scrambled siRNA	1	1	49	unfound	1	TRUE	4
B01	9	B01-9	scrambled siRNA	1	4	117	unfound	1	TRUE	4
B01	10	B01-10	scrambled siRNA	1	9	233	NA	0	FALSE	4
B01	11	B01-11	scrambled siRNA	1	1	49	unfound	1	TRUE	4
B01	12	B01-12	scrambled siRNA	1	9	233	NA	0	FALSE	4
B01	13	B01-13	scrambled siRNA	1	9	233	NA	0	FALSE	4
B01	14	B01-14	scrambled siRNA	1	9	233	NA	0	FALSE	4
B01	15	B01-15	scrambled siRNA	1	4	117	unfound	1	TRUE	4
B01	16	B01-16	scrambled siRNA	1	2	71	unfound	1	TRUE	4
B01	17	B01-17	scrambled siRNA	1	1	49	unfound	1	TRUE	4
B01	18	B01-18	scrambled siRNA	1	8	210	unfound	1	TRUE	4
B01	19	B01-19	scrambled siRNA	1	9	233	NA	0	FALSE	4
B01	20	B01-20	scrambled siRNA	1	2	71	unfound	1	TRUE	4
B01	21	B01-21	scrambled siRNA	1	9	233	NA	0	FALSE	4
B01	22	B01-22	scrambled siRNA	1	6	162	unfound	1	TRUE	4
B01	23	B01-23	scrambled siRNA	1	9	233	NA	0	FALSE	4
B01	24	B01-24	scrambled siRNA	1	1	49	unfound	1	TRUE	4
B01	25	B01-25	scrambled siRNA	1	5	143	unfound	1	TRUE	4
B01	26	B01-26	scrambled siRNA	1	9	233	NA	0	FALSE	4
B01	27	B01-27	scrambled siRNA	1	1	49	unfound	1	TRUE	4
B01	28	B01-28	scrambled siRNA	1	2	71	unfound	1	TRUE	4
B01	29	B01-29	scrambled siRNA	1	8	210	unfound	1	TRUE	4
B01	30	B01-30	scrambled siRNA	1	4	117	unfound	1	TRUE	4
B01	31	B01-31	scrambled siRNA	1	5	143	unfound	1	TRUE	4
B04	1	B04-1	scrambled siRNA	4	1	49	unfound	1	TRUE	4
B04	2	B04-2	scrambled siRNA	4	3	93	unfound	1	TRUE	4
B04	3	B04-3	scrambled siRNA	4	9	233	NA	0	FALSE	4
B04	4	B04-4	scrambled siRNA	4	5	143	unfound	1	TRUE	4
B04	5	B04-5	scrambled siRNA	4	3	93	unfound	1	TRUE	4
B04	6	B04-6	scrambled siRNA	4	1	49	unfound	1	TRUE	4
B04	7	B04-7	scrambled siRNA	4	4	117	unfound	1	TRUE	4
B04	8	B04-8	scrambled siRNA	4	1	49	unfound	1	TRUE	4
B04	9	B04-9	scrambled siRNA	4	2	71	unfound	1	TRUE	4
B03	1	B03-1	scrambled siRNA	3	3	93	unfound	1	TRUE	4
B03	2	B03-2	scrambled siRNA	3	9	233	NA	0	FALSE	4
B03	3	B03-3	scrambled siRNA	3	9	233	NA	0	FALSE	4
B03	4	B03-4	scrambled siRNA	3	4	117	unfound	1	TRUE	4
B03	5	B03-5	scrambled siRNA	3	6	162	unfound	1	TRUE	4
B03	6	B03-6	scrambled siRNA	3	9	233	NA	0	FALSE	4
B03	7	B03-7	scrambled siRNA	3	4	117	unfound	1	TRUE	4
B03	8	B03-8	scrambled siRNA	3	1	49	unfound	1	TRUE	4
B03	9	B03-9	scrambled siRNA	3	6	162	unfound	1	TRUE	4
B03	10	B03-10	scrambled siRNA	3	5	143	unfound	1	TRUE	4
B03	11	B03-11	scrambled siRNA	3	3	93	unfound	1	TRUE	4
B03	12	B03-12	scrambled siRNA	3	6	162	unfound	1	TRUE	4
B03	13	B03-13	scrambled siRNA	3	4	117	unfound	1	TRUE	4
B03	14	B03-14	scrambled siRNA	3	1	49	unfound	1	TRUE	4
B05	1	B05-1	scrambled siRNA	5	9	233	NA	0	FALSE	4
B05	2	B05-2	scrambled siRNA	5	5	143	unfound	1	TRUE	4
B05	3	B05-3	scrambled siRNA	5	5	143	unfound	1	TRUE	4
B05	4	B05-4	scrambled siRNA	5	1	49	unfound	1	TRUE	4
B05	5	B05-5	scrambled siRNA	5	3	93	unfound	1	TRUE	4
B05	6	B05-6	scrambled siRNA	5	1	49	unfound	1	TRUE	4
B05	7	B05-7	scrambled siRNA	5	2	71	unfound	1	TRUE	4
B05	8	B05-8	scrambled siRNA	5	3	93	unfound	1	TRUE	4
B05	9	B05-9	scrambled siRNA	5	6	162	unfound	1	TRUE	4
B05	10	B05-10	scrambled siRNA	5	5	143	unfound	1	TRUE	4
B05	11	B05-11	scrambled siRNA	5	9	233	NA	0	FALSE	4
B05	12	B05-12	scrambled siRNA	5	2	71	unfound	1	TRUE	4
B05	13	B05-13	scrambled siRNA	5	1	49	unfound	1	TRUE	4
B05	14	B05-14	scrambled siRNA	5	9	233	NA	0	FALSE	4
B05	15	B05-15	scrambled siRNA	5	3	93	unfound	1	TRUE	4
B05	16	B05-16	scrambled siRNA	5	3	93	unfound	1	TRUE	4
B05	17	B05-17	scrambled siRNA	5	1	49	unfound	1	TRUE	4
B05	18	B05-18	scrambled siRNA	5	1	49	unfound	1	TRUE	4
B05	19	B05-19	scrambled siRNA	5	3	93	unfound	1	TRUE	4
B05	20	B05-20	scrambled siRNA	5	9	233	NA	0	FALSE	4
B05	21	B05-21	scrambled siRNA	5	4	117	unfound	1	TRUE	4
B05	22	B05-22	scrambled siRNA	5	1	49	unfound	1	TRUE	4
B05	23	B05-23	scrambled siRNA	5	2	71	unfound	1	TRUE	4
B05	24	B05-24	scrambled siRNA	5	9	233	NA	0	FALSE	4
B05	25	B05-25	scrambled siRNA	5	2	71	unfound	1	TRUE	4
B05	26	B05-26	scrambled siRNA	5	1	49	unfound	1	TRUE	4
B06	1	B06-1	scrambled siRNA	6	3	93	unfound	1	TRUE	4
B06	2	B06-2	scrambled siRNA	6	1	49	unfound	1	TRUE	4
B06	3	B06-3	scrambled siRNA	6	4	117	unfound	1	TRUE	4
B06	4	B06-4	scrambled siRNA	6	2	71	unfound	1	TRUE	4
B06	5	B06-5	scrambled siRNA	6	1	49	unfound	1	TRUE	4
B06	6	B06-6	scrambled siRNA	6	9	233	NA	0	FALSE	4
B06	7	B06-7	scrambled siRNA	6	1	49	unfound	1	TRUE	4
B06	8	B06-8	scrambled siRNA	6	9	233	NA	0	FALSE	4
B06	9	B06-9	scrambled siRNA	6	3	93	unfound	1	TRUE	4
B06	10	B06-10	scrambled siRNA	6	1	49	unfound	1	TRUE	4
B06	11	B06-11	scrambled siRNA	6	7	187	unfound	1	TRUE	4
B06	12	B06-12	scrambled siRNA	6	9	233	NA	0	FALSE	4
B06	13	B06-13	scrambled siRNA	6	5	143	unfound	1	TRUE	4
B06	14	B06-14	scrambled siRNA	6	2	71	unfound	1	TRUE	4
B06	15	B06-15	scrambled siRNA	6	4	117	unfound	1	TRUE	4
B07	1	B07-1	Matr3 siRNA	7	9	233	NA	0	FALSE	4
B07	2	B07-2	Matr3 siRNA	7	5	143	unfound	1	TRUE	4
B07	3	B07-3	Matr3 siRNA	7	3	93	unfound	1	TRUE	4
B07	4	B07-4	Matr3 siRNA	7	3	93	unfound	1	TRUE	4
B07	5	B07-5	Matr3 siRNA	7	1	49	unfound	1	TRUE	4
B07	6	B07-6	Matr3 siRNA	7	4	117	unfound	1	TRUE	4
B07	7	B07-7	Matr3 siRNA	7	4	117	unfound	1	TRUE	4
B07	8	B07-8	Matr3 siRNA	7	6	162	unfound	1	TRUE	4
B07	9	B07-9	Matr3 siRNA	7	1	49	unfound	1	TRUE	4
B07	10	B07-10	Matr3 siRNA	7	4	117	unfound	1	TRUE	4
B07	11	B07-11	Matr3 siRNA	7	6	162	unfound	1	TRUE	4
B07	12	B07-12	Matr3 siRNA	7	1	49	unfound	1	TRUE	4
B07	13	B07-13	Matr3 siRNA	7	2	71	unfound	1	TRUE	4
B07	14	B07-14	Matr3 siRNA	7	3	93	unfound	1	TRUE	4
B07	15	B07-15	Matr3 siRNA	7	7	187	unfound	1	TRUE	4
B07	16	B07-16	Matr3 siRNA	7	3	93	unfound	1	TRUE	4
B07	17	B07-17	Matr3 siRNA	7	1	49	unfound	1	TRUE	4
B07	18	B07-18	Matr3 siRNA	7	2	71	unfound	1	TRUE	4
B07	19	B07-19	Matr3 siRNA	7	5	143	unfound	1	TRUE	4
B07	20	B07-20	Matr3 siRNA	7	3	93	unfound	1	TRUE	4
B07	21	B07-21	Matr3 siRNA	7	7	187	unfound	1	TRUE	4
B07	22	B07-22	Matr3 siRNA	7	3	93	unfound	1	TRUE	4
B07	23	B07-23	Matr3 siRNA	7	3	93	unfound	1	TRUE	4
B08	1	B08-1	Matr3 siRNA	8	2	71	unfound	1	TRUE	4
B08	2	B08-2	Matr3 siRNA	8	2	71	unfound	1	TRUE	4
B08	3	B08-3	Matr3 siRNA	8	2	71	unfound	1	TRUE	4
B08	4	B08-4	Matr3 siRNA	8	9	233	NA	0	FALSE	4
B08	5	B08-5	Matr3 siRNA	8	2	71	unfound	1	TRUE	4
B08	6	B08-6	Matr3 siRNA	8	3	93	unfound	1	TRUE	4
B08	7	B08-7	Matr3 siRNA	8	4	117	unfound	1	TRUE	4
B08	8	B08-8	Matr3 siRNA	8	2	71	unfound	1	TRUE	4
B08	9	B08-9	Matr3 siRNA	8	9	233	NA	0	FALSE	4
B08	10	B08-10	Matr3 siRNA	8	3	93	unfound	1	TRUE	4
B08	11	B08-11	Matr3 siRNA	8	9	233	NA	0	FALSE	4
B08	12	B08-12	Matr3 siRNA	8	4	117	unfound	1	TRUE	4
B08	13	B08-13	Matr3 siRNA	8	6	162	unfound	1	TRUE	4
B08	14	B08-14	Matr3 siRNA	8	6	162	unfound	1	TRUE	4
B08	15	B08-15	Matr3 siRNA	8	1	49	unfound	1	TRUE	4
B08	16	B08-16	Matr3 siRNA	8	1	49	unfound	1	TRUE	4
B08	17	B08-17	Matr3 siRNA	8	9	233	NA	0	FALSE	4
B08	18	B08-18	Matr3 siRNA	8	1	49	unfound	1	TRUE	4
B08	19	B08-19	Matr3 siRNA	8	1	49	unfound	1	TRUE	4
B08	20	B08-20	Matr3 siRNA	8	1	49	unfound	1	TRUE	4
B08	21	B08-21	Matr3 siRNA	8	1	49	unfound	1	TRUE	4
B09	1	B09-1	Matr3 siRNA	9	7	187	unfound	1	TRUE	4
B09	2	B09-2	Matr3 siRNA	9	9	233	NA	0	FALSE	4
B09	3	B09-3	Matr3 siRNA	9	9	233	NA	0	FALSE	4
B09	4	B09-4	Matr3 siRNA	9	2	71	unfound	1	TRUE	4
B09	5	B09-5	Matr3 siRNA	9	9	233	NA	0	FALSE	4
B09	6	B09-6	Matr3 siRNA	9	6	162	unfound	1	TRUE	4
B09	7	B09-7	Matr3 siRNA	9	5	143	unfound	1	TRUE	4
B09	8	B09-8	Matr3 siRNA	9	7	187	unfound	1	TRUE	4
B09	9	B09-9	Matr3 siRNA	9	4	117	unfound	1	TRUE	4
B09	10	B09-10	Matr3 siRNA	9	4	117	unfound	1	TRUE	4
B09	11	B09-11	Matr3 siRNA	9	4	117	unfound	1	TRUE	4
B09	12	B09-12	Matr3 siRNA	9	7	187	unfound	1	TRUE	4
[truncated: 3,131 more rows]
