# Supplementary material for: Matrin 3-dependent neurotoxicity is modified by nucleic acid binding and nucleocytoplasmic localization
Source: eLife. 2018 Jul 17;7:e35977. doi: 10.7554/eLife.35977 (PMC6050042; doi:10.7554/eLife.35977)
Supplement: Figure 3—source data 1. [file elife-35977-fig3-data1.xlsx]

## Sheet: Fig. 3 information
Matrin 3-dependent neurotoxicity is modified by nucleic acid binding and nucleocytoplasmic localization
A. Malik et al.
Source data for Figure 3: MATR3’s ZFs mediate overexpression toxicity, and its RRMs regulate subcellular distribution
Sheet 1
Survival data for neurons transfected with EGFP, MATR3(WT)-EGFP, MATR3(∆ZF1)-EGFP, MATR3(∆ZF2)-EGFP, and MATR3(∆ZF1/2)-EGFP (Fig. 3C)
Sheet 2
Survival data for neurons transfected with EGFP, MATR3(WT)-EGFP, MATR3(∆RRM1)-EGFP, MATR3(∆RRM2)-EGFP, and MATR3(∆RRM1/2)-EGFP (Fig. 3E)

## Sheet: Fig. 3C
well	id	well-id	group	column	last_tp	last_time	death_cause	censored	event	replicate
A01	1	A01-1	EGFP	1	1	18	unfound	1	TRUE	2
A01	10	A01-10	EGFP	1	2	42	unfound	1	TRUE	2
A01	11	A01-11	EGFP	1	1	18	unfound	1	TRUE	2
A01	12	A01-12	EGFP	1	10	224	NA	0	FALSE	2
A01	13	A01-13	EGFP	1	10	224	NA	0	FALSE	2
A01	14	A01-14	EGFP	1	1	18	unfound	1	TRUE	2
A01	15	A01-15	EGFP	1	5	105	unfound	1	TRUE	2
A01	16	A01-16	EGFP	1	2	42	unfound	1	TRUE	2
A01	17	A01-17	EGFP	1	3	68	unfound	1	TRUE	2
A01	18	A01-18	EGFP	1	10	224	NA	0	FALSE	2
A01	19	A01-19	EGFP	1	1	18	unfound	1	TRUE	2
A01	2	A01-2	EGFP	1	9	200	unfound	1	TRUE	2
A01	20	A01-20	EGFP	1	3	68	unfound	1	TRUE	2
A01	21	A01-21	EGFP	1	5	105	unfound	1	TRUE	2
A01	22	A01-22	EGFP	1	10	224	NA	0	FALSE	2
A01	23	A01-23	EGFP	1	5	105	unfound	1	TRUE	2
A01	24	A01-24	EGFP	1	1	18	unfound	1	TRUE	2
A01	25	A01-25	EGFP	1	10	224	NA	0	FALSE	2
A01	26	A01-26	EGFP	1	1	18	unfound	1	TRUE	2
A01	27	A01-27	EGFP	1	1	18	unfound	1	TRUE	2
A01	28	A01-28	EGFP	1	2	42	unfound	1	TRUE	2
A01	29	A01-29	EGFP	1	7	156	unfound	1	TRUE	2
A01	3	A01-3	EGFP	1	9	200	unfound	1	TRUE	2
A01	30	A01-30	EGFP	1	2	42	unfound	1	TRUE	2
A01	31	A01-31	EGFP	1	9	200	unfound	1	TRUE	2
A01	32	A01-32	EGFP	1	1	18	unfound	1	TRUE	2
A01	33	A01-33	EGFP	1	1	18	unfound	1	TRUE	2
A01	34	A01-34	EGFP	1	2	42	unfound	1	TRUE	2
A01	35	A01-35	EGFP	1	8	177	unfound	1	TRUE	2
A01	36	A01-36	EGFP	1	1	18	unfound	1	TRUE	2
A01	37	A01-37	EGFP	1	1	18	unfound	1	TRUE	2
A01	38	A01-38	EGFP	1	6	128	unfound	1	TRUE	2
A01	39	A01-39	EGFP	1	2	42	unfound	1	TRUE	2
A01	4	A01-4	EGFP	1	10	224	NA	0	FALSE	2
A01	40	A01-40	EGFP	1	5	105	unfound	1	TRUE	2
A01	41	A01-41	EGFP	1	1	18	unfound	1	TRUE	2
A01	42	A01-42	EGFP	1	2	42	unfound	1	TRUE	2
A01	43	A01-43	EGFP	1	5	105	unfound	1	TRUE	2
A01	44	A01-44	EGFP	1	1	18	unfound	1	TRUE	2
A01	5	A01-5	EGFP	1	5	105	unfound	1	TRUE	2
A01	6	A01-6	EGFP	1	3	68	unfound	1	TRUE	2
A01	7	A01-7	EGFP	1	1	18	unfound	1	TRUE	2
A01	8	A01-8	EGFP	1	10	224	NA	0	FALSE	2
A01	9	A01-9	EGFP	1	2	42	unfound	1	TRUE	2
A02	1	A02-1	EGFP	2	2	42	unfound	1	TRUE	2
A02	10	A02-10	EGFP	2	1	18	unfound	1	TRUE	2
A02	11	A02-11	EGFP	2	10	224	NA	0	FALSE	2
A02	12	A02-12	EGFP	2	9	200	unfound	1	TRUE	2
A02	13	A02-13	EGFP	2	2	42	unfound	1	TRUE	2
A02	14	A02-14	EGFP	2	5	105	unfound	1	TRUE	2
A02	15	A02-15	EGFP	2	1	18	unfound	1	TRUE	2
A02	16	A02-16	EGFP	2	6	128	unfound	1	TRUE	2
A02	17	A02-17	EGFP	2	1	18	unfound	1	TRUE	2
A02	18	A02-18	EGFP	2	8	177	unfound	1	TRUE	2
A02	19	A02-19	EGFP	2	1	18	unfound	1	TRUE	2
A02	2	A02-2	EGFP	2	10	224	NA	0	FALSE	2
A02	20	A02-20	EGFP	2	1	18	unfound	1	TRUE	2
A02	21	A02-21	EGFP	2	2	42	unfound	1	TRUE	2
A02	22	A02-22	EGFP	2	1	18	unfound	1	TRUE	2
A02	23	A02-23	EGFP	2	1	18	unfound	1	TRUE	2
A02	24	A02-24	EGFP	2	2	42	unfound	1	TRUE	2
A02	25	A02-25	EGFP	2	10	224	NA	0	FALSE	2
A02	26	A02-26	EGFP	2	10	224	NA	0	FALSE	2
A02	27	A02-27	EGFP	2	8	177	unfound	1	TRUE	2
A02	28	A02-28	EGFP	2	3	68	unfound	1	TRUE	2
A02	29	A02-29	EGFP	2	1	18	unfound	1	TRUE	2
A02	3	A02-3	EGFP	2	10	224	NA	0	FALSE	2
A02	4	A02-4	EGFP	2	5	105	unfound	1	TRUE	2
A02	5	A02-5	EGFP	2	6	128	unfound	1	TRUE	2
A02	6	A02-6	EGFP	2	1	18	unfound	1	TRUE	2
A02	7	A02-7	EGFP	2	1	18	unfound	1	TRUE	2
A02	8	A02-8	EGFP	2	10	224	NA	0	FALSE	2
A02	9	A02-9	EGFP	2	10	224	NA	0	FALSE	2
A03	1	A03-1	MATR3(WT)-EGFP	3	7	156	unfound	1	TRUE	2
A03	10	A03-10	MATR3(WT)-EGFP	3	10	224	NA	0	FALSE	2
A03	11	A03-11	MATR3(WT)-EGFP	3	5	105	unfound	1	TRUE	2
A03	12	A03-12	MATR3(WT)-EGFP	3	2	42	unfound	1	TRUE	2
A03	13	A03-13	MATR3(WT)-EGFP	3	6	128	unfound	1	TRUE	2
A03	14	A03-14	MATR3(WT)-EGFP	3	1	18	unfound	1	TRUE	2
A03	15	A03-15	MATR3(WT)-EGFP	3	10	224	NA	0	FALSE	2
A03	16	A03-16	MATR3(WT)-EGFP	3	10	224	NA	0	FALSE	2
A03	17	A03-17	MATR3(WT)-EGFP	3	9	200	unfound	1	TRUE	2
A03	18	A03-18	MATR3(WT)-EGFP	3	1	18	unfound	1	TRUE	2
A03	19	A03-19	MATR3(WT)-EGFP	3	1	18	unfound	1	TRUE	2
A03	2	A03-2	MATR3(WT)-EGFP	3	1	18	unfound	1	TRUE	2
A03	20	A03-20	MATR3(WT)-EGFP	3	7	156	unfound	1	TRUE	2
A03	21	A03-21	MATR3(WT)-EGFP	3	1	18	unfound	1	TRUE	2
A03	22	A03-22	MATR3(WT)-EGFP	3	2	42	unfound	1	TRUE	2
A03	23	A03-23	MATR3(WT)-EGFP	3	10	224	NA	0	FALSE	2
A03	24	A03-24	MATR3(WT)-EGFP	3	10	224	NA	0	FALSE	2
A03	25	A03-25	MATR3(WT)-EGFP	3	3	68	unfound	1	TRUE	2
A03	26	A03-26	MATR3(WT)-EGFP	3	10	224	NA	0	FALSE	2
A03	27	A03-27	MATR3(WT)-EGFP	3	2	42	unfound	1	TRUE	2
A03	28	A03-28	MATR3(WT)-EGFP	3	1	18	unfound	1	TRUE	2
A03	29	A03-29	MATR3(WT)-EGFP	3	1	18	unfound	1	TRUE	2
A03	3	A03-3	MATR3(WT)-EGFP	3	2	42	unfound	1	TRUE	2
A03	30	A03-30	MATR3(WT)-EGFP	3	8	177	unfound	1	TRUE	2
A03	31	A03-31	MATR3(WT)-EGFP	3	10	224	NA	0	FALSE	2
A03	32	A03-32	MATR3(WT)-EGFP	3	1	18	unfound	1	TRUE	2
A03	33	A03-33	MATR3(WT)-EGFP	3	2	42	unfound	1	TRUE	2
A03	34	A03-34	MATR3(WT)-EGFP	3	1	18	unfound	1	TRUE	2
A03	35	A03-35	MATR3(WT)-EGFP	3	1	18	unfound	1	TRUE	2
A03	36	A03-36	MATR3(WT)-EGFP	3	1	18	unfound	1	TRUE	2
A03	37	A03-37	MATR3(WT)-EGFP	3	2	42	unfound	1	TRUE	2
A03	38	A03-38	MATR3(WT)-EGFP	3	5	105	unfound	1	TRUE	2
A03	39	A03-39	MATR3(WT)-EGFP	3	1	18	unfound	1	TRUE	2
A03	4	A03-4	MATR3(WT)-EGFP	3	1	18	unfound	1	TRUE	2
A03	40	A03-40	MATR3(WT)-EGFP	3	2	42	unfound	1	TRUE	2
A03	41	A03-41	MATR3(WT)-EGFP	3	1	18	unfound	1	TRUE	2
A03	42	A03-42	MATR3(WT)-EGFP	3	1	18	unfound	1	TRUE	2
A03	43	A03-43	MATR3(WT)-EGFP	3	10	224	NA	0	FALSE	2
A03	44	A03-44	MATR3(WT)-EGFP	3	1	18	unfound	1	TRUE	2
A03	45	A03-45	MATR3(WT)-EGFP	3	7	156	unfound	1	TRUE	2
A03	46	A03-46	MATR3(WT)-EGFP	3	1	18	unfound	1	TRUE	2
A03	47	A03-47	MATR3(WT)-EGFP	3	1	18	unfound	1	TRUE	2
A03	48	A03-48	MATR3(WT)-EGFP	3	2	42	unfound	1	TRUE	2
A03	49	A03-49	MATR3(WT)-EGFP	3	10	224	NA	0	FALSE	2
A03	5	A03-5	MATR3(WT)-EGFP	3	5	105	unfound	1	TRUE	2
A03	50	A03-50	MATR3(WT)-EGFP	3	1	18	unfound	1	TRUE	2
A03	51	A03-51	MATR3(WT)-EGFP	3	1	18	unfound	1	TRUE	2
A03	52	A03-52	MATR3(WT)-EGFP	3	1	18	unfound	1	TRUE	2
A03	53	A03-53	MATR3(WT)-EGFP	3	2	42	unfound	1	TRUE	2
A03	54	A03-54	MATR3(WT)-EGFP	3	1	18	unfound	1	TRUE	2
A03	55	A03-55	MATR3(WT)-EGFP	3	1	18	unfound	1	TRUE	2
A03	56	A03-56	MATR3(WT)-EGFP	3	7	156	unfound	1	TRUE	2
A03	57	A03-57	MATR3(WT)-EGFP	3	6	128	unfound	1	TRUE	2
A03	6	A03-6	MATR3(WT)-EGFP	3	9	200	unfound	1	TRUE	2
A03	7	A03-7	MATR3(WT)-EGFP	3	5	105	unfound	1	TRUE	2
A03	8	A03-8	MATR3(WT)-EGFP	3	1	18	unfound	1	TRUE	2
A03	9	A03-9	MATR3(WT)-EGFP	3	10	224	NA	0	FALSE	2
A04	1	A04-1	MATR3(WT)-EGFP	4	10	224	NA	0	FALSE	2
A04	10	A04-10	MATR3(WT)-EGFP	4	6	128	unfound	1	TRUE	2
A04	11	A04-11	MATR3(WT)-EGFP	4	10	224	NA	0	FALSE	2
A04	12	A04-12	MATR3(WT)-EGFP	4	1	18	unfound	1	TRUE	2
A04	13	A04-13	MATR3(WT)-EGFP	4	2	42	unfound	1	TRUE	2
A04	14	A04-14	MATR3(WT)-EGFP	4	3	68	unfound	1	TRUE	2
A04	15	A04-15	MATR3(WT)-EGFP	4	4	89	unfound	1	TRUE	2
A04	16	A04-16	MATR3(WT)-EGFP	4	1	18	unfound	1	TRUE	2
A04	17	A04-17	MATR3(WT)-EGFP	4	1	18	unfound	1	TRUE	2
A04	18	A04-18	MATR3(WT)-EGFP	4	1	18	unfound	1	TRUE	2
A04	19	A04-19	MATR3(WT)-EGFP	4	8	177	unfound	1	TRUE	2
A04	2	A04-2	MATR3(WT)-EGFP	4	1	18	unfound	1	TRUE	2
A04	20	A04-20	MATR3(WT)-EGFP	4	9	200	unfound	1	TRUE	2
A04	21	A04-21	MATR3(WT)-EGFP	4	8	177	unfound	1	TRUE	2
A04	22	A04-22	MATR3(WT)-EGFP	4	2	42	unfound	1	TRUE	2
A04	23	A04-23	MATR3(WT)-EGFP	4	1	18	unfound	1	TRUE	2
A04	24	A04-24	MATR3(WT)-EGFP	4	5	105	unfound	1	TRUE	2
A04	25	A04-25	MATR3(WT)-EGFP	4	1	18	unfound	1	TRUE	2
A04	26	A04-26	MATR3(WT)-EGFP	4	9	200	unfound	1	TRUE	2
A04	27	A04-27	MATR3(WT)-EGFP	4	6	128	unfound	1	TRUE	2
A04	28	A04-28	MATR3(WT)-EGFP	4	1	18	unfound	1	TRUE	2
A04	29	A04-29	MATR3(WT)-EGFP	4	10	224	NA	0	FALSE	2
A04	3	A04-3	MATR3(WT)-EGFP	4	1	18	unfound	1	TRUE	2
A04	30	A04-30	MATR3(WT)-EGFP	4	6	128	unfound	1	TRUE	2
A04	31	A04-31	MATR3(WT)-EGFP	4	1	18	unfound	1	TRUE	2
A04	32	A04-32	MATR3(WT)-EGFP	4	1	18	unfound	1	TRUE	2
A04	33	A04-33	MATR3(WT)-EGFP	4	1	18	unfound	1	TRUE	2
A04	34	A04-34	MATR3(WT)-EGFP	4	4	89	unfound	1	TRUE	2
A04	35	A04-35	MATR3(WT)-EGFP	4	1	18	unfound	1	TRUE	2
A04	36	A04-36	MATR3(WT)-EGFP	4	1	18	unfound	1	TRUE	2
A04	37	A04-37	MATR3(WT)-EGFP	4	1	18	unfound	1	TRUE	2
A04	38	A04-38	MATR3(WT)-EGFP	4	4	89	unfound	1	TRUE	2
A04	39	A04-39	MATR3(WT)-EGFP	4	1	18	unfound	1	TRUE	2
A04	4	A04-4	MATR3(WT)-EGFP	4	8	177	unfound	1	TRUE	2
A04	40	A04-40	MATR3(WT)-EGFP	4	6	128	unfound	1	TRUE	2
A04	41	A04-41	MATR3(WT)-EGFP	4	2	42	unfound	1	TRUE	2
A04	42	A04-42	MATR3(WT)-EGFP	4	1	18	unfound	1	TRUE	2
A04	43	A04-43	MATR3(WT)-EGFP	4	2	42	unfound	1	TRUE	2
A04	44	A04-44	MATR3(WT)-EGFP	4	10	224	NA	0	FALSE	2
A04	45	A04-45	MATR3(WT)-EGFP	4	9	200	unfound	1	TRUE	2
A04	46	A04-46	MATR3(WT)-EGFP	4	3	68	unfound	1	TRUE	2
A04	47	A04-47	MATR3(WT)-EGFP	4	2	42	unfound	1	TRUE	2
A04	48	A04-48	MATR3(WT)-EGFP	4	1	18	unfound	1	TRUE	2
A04	49	A04-49	MATR3(WT)-EGFP	4	2	42	unfound	1	TRUE	2
A04	5	A04-5	MATR3(WT)-EGFP	4	1	18	unfound	1	TRUE	2
A04	6	A04-6	MATR3(WT)-EGFP	4	1	18	unfound	1	TRUE	2
A04	7	A04-7	MATR3(WT)-EGFP	4	2	42	unfound	1	TRUE	2
A04	8	A04-8	MATR3(WT)-EGFP	4	10	224	NA	0	FALSE	2
A04	9	A04-9	MATR3(WT)-EGFP	4	7	156	unfound	1	TRUE	2
A05	1	A05-1	MATR3(∆ZF1)-EGFP	5	10	224	NA	0	FALSE	2
A05	10	A05-10	MATR3(∆ZF1)-EGFP	5	1	18	unfound	1	TRUE	2
A05	11	A05-11	MATR3(∆ZF1)-EGFP	5	4	89	unfound	1	TRUE	2
A05	12	A05-12	MATR3(∆ZF1)-EGFP	5	10	224	NA	0	FALSE	2
A05	13	A05-13	MATR3(∆ZF1)-EGFP	5	4	89	unfound	1	TRUE	2
A05	14	A05-14	MATR3(∆ZF1)-EGFP	5	9	200	unfound	1	TRUE	2
A05	15	A05-15	MATR3(∆ZF1)-EGFP	5	2	42	unfound	1	TRUE	2
A05	16	A05-16	MATR3(∆ZF1)-EGFP	5	1	18	unfound	1	TRUE	2
A05	17	A05-17	MATR3(∆ZF1)-EGFP	5	1	18	unfound	1	TRUE	2
A05	18	A05-18	MATR3(∆ZF1)-EGFP	5	1	18	unfound	1	TRUE	2
A05	19	A05-19	MATR3(∆ZF1)-EGFP	5	1	18	unfound	1	TRUE	2
A05	2	A05-2	MATR3(∆ZF1)-EGFP	5	10	224	NA	0	FALSE	2
A05	20	A05-20	MATR3(∆ZF1)-EGFP	5	5	105	unfound	1	TRUE	2
A05	21	A05-21	MATR3(∆ZF1)-EGFP	5	1	18	unfound	1	TRUE	2
A05	22	A05-22	MATR3(∆ZF1)-EGFP	5	1	18	unfound	1	TRUE	2
A05	23	A05-23	MATR3(∆ZF1)-EGFP	5	1	18	unfound	1	TRUE	2
A05	24	A05-24	MATR3(∆ZF1)-EGFP	5	1	18	unfound	1	TRUE	2
A05	25	A05-25	MATR3(∆ZF1)-EGFP	5	1	18	unfound	1	TRUE	2
A05	26	A05-26	MATR3(∆ZF1)-EGFP	5	1	18	unfound	1	TRUE	2
A05	27	A05-27	MATR3(∆ZF1)-EGFP	5	1	18	unfound	1	TRUE	2
A05	28	A05-28	MATR3(∆ZF1)-EGFP	5	2	42	unfound	1	TRUE	2
A05	29	A05-29	MATR3(∆ZF1)-EGFP	5	9	200	unfound	1	TRUE	2
A05	3	A05-3	MATR3(∆ZF1)-EGFP	5	1	18	unfound	1	TRUE	2
A05	30	A05-30	MATR3(∆ZF1)-EGFP	5	6	128	unfound	1	TRUE	2
A05	31	A05-31	MATR3(∆ZF1)-EGFP	5	8	177	unfound	1	TRUE	2
A05	32	A05-32	MATR3(∆ZF1)-EGFP	5	1	18	unfound	1	TRUE	2
A05	33	A05-33	MATR3(∆ZF1)-EGFP	5	7	156	unfound	1	TRUE	2
A05	34	A05-34	MATR3(∆ZF1)-EGFP	5	1	18	unfound	1	TRUE	2
A05	35	A05-35	MATR3(∆ZF1)-EGFP	5	1	18	unfound	1	TRUE	2
A05	36	A05-36	MATR3(∆ZF1)-EGFP	5	1	18	unfound	1	TRUE	2
A05	37	A05-37	MATR3(∆ZF1)-EGFP	5	1	18	unfound	1	TRUE	2
A05	38	A05-38	MATR3(∆ZF1)-EGFP	5	6	128	unfound	1	TRUE	2
A05	39	A05-39	MATR3(∆ZF1)-EGFP	5	10	224	NA	0	FALSE	2
A05	4	A05-4	MATR3(∆ZF1)-EGFP	5	10	224	NA	0	FALSE	2
A05	40	A05-40	MATR3(∆ZF1)-EGFP	5	6	128	unfound	1	TRUE	2
A05	5	A05-5	MATR3(∆ZF1)-EGFP	5	10	224	NA	0	FALSE	2
A05	6	A05-6	MATR3(∆ZF1)-EGFP	5	2	42	unfound	1	TRUE	2
A05	7	A05-7	MATR3(∆ZF1)-EGFP	5	10	224	NA	0	FALSE	2
A05	8	A05-8	MATR3(∆ZF1)-EGFP	5	6	128	unfound	1	TRUE	2
A05	9	A05-9	MATR3(∆ZF1)-EGFP	5	6	128	unfound	1	TRUE	2
A06	1	A06-1	MATR3(∆ZF1)-EGFP	6	2	42	unfound	1	TRUE	2
A06	10	A06-10	MATR3(∆ZF1)-EGFP	6	1	18	unfound	1	TRUE	2
A06	11	A06-11	MATR3(∆ZF1)-EGFP	6	4	89	unfound	1	TRUE	2
A06	12	A06-12	MATR3(∆ZF1)-EGFP	6	10	224	NA	0	FALSE	2
A06	13	A06-13	MATR3(∆ZF1)-EGFP	6	10	224	NA	0	FALSE	2
A06	14	A06-14	MATR3(∆ZF1)-EGFP	6	1	18	unfound	1	TRUE	2
A06	15	A06-15	MATR3(∆ZF1)-EGFP	6	8	177	unfound	1	TRUE	2
A06	16	A06-16	MATR3(∆ZF1)-EGFP	6	1	18	unfound	1	TRUE	2
A06	17	A06-17	MATR3(∆ZF1)-EGFP	6	2	42	unfound	1	TRUE	2
A06	18	A06-18	MATR3(∆ZF1)-EGFP	6	1	18	unfound	1	TRUE	2
A06	19	A06-19	MATR3(∆ZF1)-EGFP	6	10	224	NA	0	FALSE	2
A06	2	A06-2	MATR3(∆ZF1)-EGFP	6	10	224	NA	0	FALSE	2
A06	20	A06-20	MATR3(∆ZF1)-EGFP	6	2	42	unfound	1	TRUE	2
A06	21	A06-21	MATR3(∆ZF1)-EGFP	6	10	224	NA	0	FALSE	2
A06	22	A06-22	MATR3(∆ZF1)-EGFP	6	1	18	unfound	1	TRUE	2
A06	23	A06-23	MATR3(∆ZF1)-EGFP	6	9	200	unfound	1	TRUE	2
A06	24	A06-24	MATR3(∆ZF1)-EGFP	6	3	68	unfound	1	TRUE	2
A06	25	A06-25	MATR3(∆ZF1)-EGFP	6	2	42	unfound	1	TRUE	2
A06	26	A06-26	MATR3(∆ZF1)-EGFP	6	4	89	unfound	1	TRUE	2
A06	27	A06-27	MATR3(∆ZF1)-EGFP	6	1	18	unfound	1	TRUE	2
A06	28	A06-28	MATR3(∆ZF1)-EGFP	6	2	42	unfound	1	TRUE	2
A06	29	A06-29	MATR3(∆ZF1)-EGFP	6	3	68	unfound	1	TRUE	2
A06	3	A06-3	MATR3(∆ZF1)-EGFP	6	1	18	unfound	1	TRUE	2
A06	30	A06-30	MATR3(∆ZF1)-EGFP	6	10	224	NA	0	FALSE	2
A06	31	A06-31	MATR3(∆ZF1)-EGFP	6	10	224	NA	0	FALSE	2
A06	32	A06-32	MATR3(∆ZF1)-EGFP	6	1	18	unfound	1	TRUE	2
A06	33	A06-33	MATR3(∆ZF1)-EGFP	6	3	68	unfound	1	TRUE	2
A06	34	A06-34	MATR3(∆ZF1)-EGFP	6	3	68	unfound	1	TRUE	2
A06	35	A06-35	MATR3(∆ZF1)-EGFP	6	1	18	unfound	1	TRUE	2
A06	36	A06-36	MATR3(∆ZF1)-EGFP	6	3	68	unfound	1	TRUE	2
A06	37	A06-37	MATR3(∆ZF1)-EGFP	6	10	224	NA	0	FALSE	2
A06	38	A06-38	MATR3(∆ZF1)-EGFP	6	1	18	unfound	1	TRUE	2
A06	39	A06-39	MATR3(∆ZF1)-EGFP	6	5	105	unfound	1	TRUE	2
A06	4	A06-4	MATR3(∆ZF1)-EGFP	6	2	42	unfound	1	TRUE	2
A06	40	A06-40	MATR3(∆ZF1)-EGFP	6	1	18	unfound	1	TRUE	2
A06	41	A06-41	MATR3(∆ZF1)-EGFP	6	6	128	unfound	1	TRUE	2
A06	42	A06-42	MATR3(∆ZF1)-EGFP	6	5	105	unfound	1	TRUE	2
A06	43	A06-43	MATR3(∆ZF1)-EGFP	6	2	42	unfound	1	TRUE	2
A06	44	A06-44	MATR3(∆ZF1)-EGFP	6	2	42	unfound	1	TRUE	2
A06	45	A06-45	MATR3(∆ZF1)-EGFP	6	8	177	unfound	1	TRUE	2
A06	46	A06-46	MATR3(∆ZF1)-EGFP	6	1	18	unfound	1	TRUE	2
A06	47	A06-47	MATR3(∆ZF1)-EGFP	6	1	18	unfound	1	TRUE	2
A06	48	A06-48	MATR3(∆ZF1)-EGFP	6	9	200	unfound	1	TRUE	2
A06	49	A06-49	MATR3(∆ZF1)-EGFP	6	1	18	unfound	1	TRUE	2
A06	5	A06-5	MATR3(∆ZF1)-EGFP	6	10	224	NA	0	FALSE	2
A06	50	A06-50	MATR3(∆ZF1)-EGFP	6	2	42	unfound	1	TRUE	2
A06	51	A06-51	MATR3(∆ZF1)-EGFP	6	3	68	unfound	1	TRUE	2
A06	52	A06-52	MATR3(∆ZF1)-EGFP	6	3	68	unfound	1	TRUE	2
A06	53	A06-53	MATR3(∆ZF1)-EGFP	6	1	18	unfound	1	TRUE	2
A06	54	A06-54	MATR3(∆ZF1)-EGFP	6	7	156	unfound	1	TRUE	2
A06	55	A06-55	MATR3(∆ZF1)-EGFP	6	1	18	unfound	1	TRUE	2
A06	56	A06-56	MATR3(∆ZF1)-EGFP	6	2	42	unfound	1	TRUE	2
A06	57	A06-57	MATR3(∆ZF1)-EGFP	6	1	18	unfound	1	TRUE	2
A06	58	A06-58	MATR3(∆ZF1)-EGFP	6	1	18	unfound	1	TRUE	2
A06	6	A06-6	MATR3(∆ZF1)-EGFP	6	10	224	NA	0	FALSE	2
A06	7	A06-7	MATR3(∆ZF1)-EGFP	6	2	42	unfound	1	TRUE	2
A06	8	A06-8	MATR3(∆ZF1)-EGFP	6	1	18	unfound	1	TRUE	2
A06	9	A06-9	MATR3(∆ZF1)-EGFP	6	8	177	unfound	1	TRUE	2
A07	1	A07-1	MATR3(∆ZF2)-EGFP	7	1	18	unfound	1	TRUE	2
A07	10	A07-10	MATR3(∆ZF2)-EGFP	7	8	177	unfound	1	TRUE	2
A07	11	A07-11	MATR3(∆ZF2)-EGFP	7	10	224	NA	0	FALSE	2
A07	12	A07-12	MATR3(∆ZF2)-EGFP	7	10	224	NA	0	FALSE	2
A07	13	A07-13	MATR3(∆ZF2)-EGFP	7	1	18	unfound	1	TRUE	2
A07	14	A07-14	MATR3(∆ZF2)-EGFP	7	1	18	unfound	1	TRUE	2
A07	15	A07-15	MATR3(∆ZF2)-EGFP	7	2	42	unfound	1	TRUE	2
A07	16	A07-16	MATR3(∆ZF2)-EGFP	7	3	68	unfound	1	TRUE	2
A07	17	A07-17	MATR3(∆ZF2)-EGFP	7	5	105	unfound	1	TRUE	2
A07	18	A07-18	MATR3(∆ZF2)-EGFP	7	7	156	unfound	1	TRUE	2
A07	19	A07-19	MATR3(∆ZF2)-EGFP	7	10	224	NA	0	FALSE	2
A07	2	A07-2	MATR3(∆ZF2)-EGFP	7	3	68	unfound	1	TRUE	2
A07	20	A07-20	MATR3(∆ZF2)-EGFP	7	10	224	NA	0	FALSE	2
A07	21	A07-21	MATR3(∆ZF2)-EGFP	7	1	18	unfound	1	TRUE	2
A07	22	A07-22	MATR3(∆ZF2)-EGFP	7	9	200	unfound	1	TRUE	2
A07	23	A07-23	MATR3(∆ZF2)-EGFP	7	10	224	NA	0	FALSE	2
A07	24	A07-24	MATR3(∆ZF2)-EGFP	7	6	128	unfound	1	TRUE	2
A07	25	A07-25	MATR3(∆ZF2)-EGFP	7	1	18	unfound	1	TRUE	2
A07	26	A07-26	MATR3(∆ZF2)-EGFP	7	1	18	unfound	1	TRUE	2
A07	27	A07-27	MATR3(∆ZF2)-EGFP	7	3	68	unfound	1	TRUE	2
A07	28	A07-28	MATR3(∆ZF2)-EGFP	7	2	42	unfound	1	TRUE	2
A07	29	A07-29	MATR3(∆ZF2)-EGFP	7	2	42	unfound	1	TRUE	2
A07	3	A07-3	MATR3(∆ZF2)-EGFP	7	10	224	NA	0	FALSE	2
A07	30	A07-30	MATR3(∆ZF2)-EGFP	7	1	18	unfound	1	TRUE	2
A07	31	A07-31	MATR3(∆ZF2)-EGFP	7	10	224	NA	0	FALSE	2
A07	32	A07-32	MATR3(∆ZF2)-EGFP	7	1	18	unfound	1	TRUE	2
A07	33	A07-33	MATR3(∆ZF2)-EGFP	7	1	18	unfound	1	TRUE	2
A07	34	A07-34	MATR3(∆ZF2)-EGFP	7	9	200	unfound	1	TRUE	2
A07	35	A07-35	MATR3(∆ZF2)-EGFP	7	8	177	unfound	1	TRUE	2
A07	36	A07-36	MATR3(∆ZF2)-EGFP	7	1	18	unfound	1	TRUE	2
A07	37	A07-37	MATR3(∆ZF2)-EGFP	7	1	18	unfound	1	TRUE	2
A07	38	A07-38	MATR3(∆ZF2)-EGFP	7	2	42	unfound	1	TRUE	2
A07	39	A07-39	MATR3(∆ZF2)-EGFP	7	1	18	unfound	1	TRUE	2
A07	4	A07-4	MATR3(∆ZF2)-EGFP	7	1	18	unfound	1	TRUE	2
A07	40	A07-40	MATR3(∆ZF2)-EGFP	7	10	224	NA	0	FALSE	2
A07	41	A07-41	MATR3(∆ZF2)-EGFP	7	1	18	unfound	1	TRUE	2
A07	42	A07-42	MATR3(∆ZF2)-EGFP	7	2	42	unfound	1	TRUE	2
A07	43	A07-43	MATR3(∆ZF2)-EGFP	7	2	42	unfound	1	TRUE	2
A07	44	A07-44	MATR3(∆ZF2)-EGFP	7	4	89	unfound	1	TRUE	2
A07	45	A07-45	MATR3(∆ZF2)-EGFP	7	10	224	NA	0	FALSE	2
A07	46	A07-46	MATR3(∆ZF2)-EGFP	7	7	156	unfound	1	TRUE	2
A07	47	A07-47	MATR3(∆ZF2)-EGFP	7	2	42	unfound	1	TRUE	2
A07	48	A07-48	MATR3(∆ZF2)-EGFP	7	8	177	unfound	1	TRUE	2
A07	49	A07-49	MATR3(∆ZF2)-EGFP	7	4	89	unfound	1	TRUE	2
A07	5	A07-5	MATR3(∆ZF2)-EGFP	7	1	18	unfound	1	TRUE	2
A07	50	A07-50	MATR3(∆ZF2)-EGFP	7	7	156	unfound	1	TRUE	2
A07	51	A07-51	MATR3(∆ZF2)-EGFP	7	2	42	unfound	1	TRUE	2
A07	6	A07-6	MATR3(∆ZF2)-EGFP	7	1	18	unfound	1	TRUE	2
A07	7	A07-7	MATR3(∆ZF2)-EGFP	7	3	68	unfound	1	TRUE	2
A07	8	A07-8	MATR3(∆ZF2)-EGFP	7	1	18	unfound	1	TRUE	2
A07	9	A07-9	MATR3(∆ZF2)-EGFP	7	1	18	unfound	1	TRUE	2
A08	1	A08-1	MATR3(∆ZF2)-EGFP	8	1	18	unfound	1	TRUE	2
A08	10	A08-10	MATR3(∆ZF2)-EGFP	8	10	224	NA	0	FALSE	2
A08	11	A08-11	MATR3(∆ZF2)-EGFP	8	10	224	NA	0	FALSE	2
A08	12	A08-12	MATR3(∆ZF2)-EGFP	8	1	18	unfound	1	TRUE	2
A08	13	A08-13	MATR3(∆ZF2)-EGFP	8	1	18	unfound	1	TRUE	2
A08	14	A08-14	MATR3(∆ZF2)-EGFP	8	5	105	unfound	1	TRUE	2
A08	15	A08-15	MATR3(∆ZF2)-EGFP	8	1	18	unfound	1	TRUE	2
A08	16	A08-16	MATR3(∆ZF2)-EGFP	8	1	18	unfound	1	TRUE	2
A08	17	A08-17	MATR3(∆ZF2)-EGFP	8	8	177	unfound	1	TRUE	2
A08	18	A08-18	MATR3(∆ZF2)-EGFP	8	10	224	NA	0	FALSE	2
A08	19	A08-19	MATR3(∆ZF2)-EGFP	8	10	224	NA	0	FALSE	2
A08	2	A08-2	MATR3(∆ZF2)-EGFP	8	1	18	unfound	1	TRUE	2
A08	20	A08-20	MATR3(∆ZF2)-EGFP	8	5	105	unfound	1	TRUE	2
A08	21	A08-21	MATR3(∆ZF2)-EGFP	8	10	224	NA	0	FALSE	2
A08	22	A08-22	MATR3(∆ZF2)-EGFP	8	7	156	unfound	1	TRUE	2
A08	23	A08-23	MATR3(∆ZF2)-EGFP	8	10	224	NA	0	FALSE	2
A08	24	A08-24	MATR3(∆ZF2)-EGFP	8	8	177	unfound	1	TRUE	2
A08	25	A08-25	MATR3(∆ZF2)-EGFP	8	5	105	unfound	1	TRUE	2
A08	26	A08-26	MATR3(∆ZF2)-EGFP	8	1	18	unfound	1	TRUE	2
A08	27	A08-27	MATR3(∆ZF2)-EGFP	8	1	18	unfound	1	TRUE	2
A08	28	A08-28	MATR3(∆ZF2)-EGFP	8	10	224	NA	0	FALSE	2
A08	29	A08-29	MATR3(∆ZF2)-EGFP	8	1	18	unfound	1	TRUE	2
A08	3	A08-3	MATR3(∆ZF2)-EGFP	8	2	42	unfound	1	TRUE	2
A08	30	A08-30	MATR3(∆ZF2)-EGFP	8	1	18	unfound	1	TRUE	2
A08	31	A08-31	MATR3(∆ZF2)-EGFP	8	1	18	unfound	1	TRUE	2
A08	32	A08-32	MATR3(∆ZF2)-EGFP	8	10	224	NA	0	FALSE	2
A08	33	A08-33	MATR3(∆ZF2)-EGFP	8	1	18	unfound	1	TRUE	2
A08	34	A08-34	MATR3(∆ZF2)-EGFP	8	5	105	unfound	1	TRUE	2
A08	35	A08-35	MATR3(∆ZF2)-EGFP	8	3	68	unfound	1	TRUE	2
A08	36	A08-36	MATR3(∆ZF2)-EGFP	8	3	68	unfound	1	TRUE	2
A08	37	A08-37	MATR3(∆ZF2)-EGFP	8	10	224	NA	0	FALSE	2
A08	38	A08-38	MATR3(∆ZF2)-EGFP	8	9	200	unfound	1	TRUE	2
A08	39	A08-39	MATR3(∆ZF2)-EGFP	8	2	42	unfound	1	TRUE	2
A08	4	A08-4	MATR3(∆ZF2)-EGFP	8	10	224	NA	0	FALSE	2
A08	40	A08-40	MATR3(∆ZF2)-EGFP	8	10	224	NA	0	FALSE	2
A08	41	A08-41	MATR3(∆ZF2)-EGFP	8	1	18	unfound	1	TRUE	2
A08	42	A08-42	MATR3(∆ZF2)-EGFP	8	1	18	unfound	1	TRUE	2
A08	43	A08-43	MATR3(∆ZF2)-EGFP	8	1	18	unfound	1	TRUE	2
A08	44	A08-44	MATR3(∆ZF2)-EGFP	8	1	18	unfound	1	TRUE	2
A08	45	A08-45	MATR3(∆ZF2)-EGFP	8	6	128	unfound	1	TRUE	2
A08	46	A08-46	MATR3(∆ZF2)-EGFP	8	1	18	unfound	1	TRUE	2
A08	47	A08-47	MATR3(∆ZF2)-EGFP	8	10	224	NA	0	FALSE	2
A08	48	A08-48	MATR3(∆ZF2)-EGFP	8	1	18	unfound	1	TRUE	2
A08	49	A08-49	MATR3(∆ZF2)-EGFP	8	2	42	unfound	1	TRUE	2
A08	5	A08-5	MATR3(∆ZF2)-EGFP	8	5	105	unfound	1	TRUE	2
A08	50	A08-50	MATR3(∆ZF2)-EGFP	8	7	156	unfound	1	TRUE	2
A08	51	A08-51	MATR3(∆ZF2)-EGFP	8	1	18	unfound	1	TRUE	2
A08	52	A08-52	MATR3(∆ZF2)-EGFP	8	2	42	unfound	1	TRUE	2
A08	53	A08-53	MATR3(∆ZF2)-EGFP	8	10	224	NA	0	FALSE	2
A08	54	A08-54	MATR3(∆ZF2)-EGFP	8	10	224	NA	0	FALSE	2
A08	55	A08-55	MATR3(∆ZF2)-EGFP	8	10	224	NA	0	FALSE	2
A08	56	A08-56	MATR3(∆ZF2)-EGFP	8	1	18	unfound	1	TRUE	2
A08	57	A08-57	MATR3(∆ZF2)-EGFP	8	5	105	unfound	1	TRUE	2
A08	58	A08-58	MATR3(∆ZF2)-EGFP	8	10	224	NA	0	FALSE	2
A08	59	A08-59	MATR3(∆ZF2)-EGFP	8	3	68	unfound	1	TRUE	2
A08	6	A08-6	MATR3(∆ZF2)-EGFP	8	8	177	unfound	1	TRUE	2
A08	60	A08-60	MATR3(∆ZF2)-EGFP	8	10	224	NA	0	FALSE	2
A08	61	A08-61	MATR3(∆ZF2)-EGFP	8	2	42	unfound	1	TRUE	2
A08	62	A08-62	MATR3(∆ZF2)-EGFP	8	10	224	NA	0	FALSE	2
A08	63	A08-63	MATR3(∆ZF2)-EGFP	8	4	89	unfound	1	TRUE	2
A08	64	A08-64	MATR3(∆ZF2)-EGFP	8	1	18	unfound	1	TRUE	2
A08	65	A08-65	MATR3(∆ZF2)-EGFP	8	1	18	unfound	1	TRUE	2
A08	66	A08-66	MATR3(∆ZF2)-EGFP	8	1	18	unfound	1	TRUE	2
A08	67	A08-67	MATR3(∆ZF2)-EGFP	8	1	18	unfound	1	TRUE	2
A08	68	A08-68	MATR3(∆ZF2)-EGFP	8	2	42	unfound	1	TRUE	2
A08	69	A08-69	MATR3(∆ZF2)-EGFP	8	1	18	unfound	1	TRUE	2
A08	7	A08-7	MATR3(∆ZF2)-EGFP	8	7	156	unfound	1	TRUE	2
A08	70	A08-70	MATR3(∆ZF2)-EGFP	8	5	105	unfound	1	TRUE	2
A08	71	A08-71	MATR3(∆ZF2)-EGFP	8	6	128	unfound	1	TRUE	2
A08	72	A08-72	MATR3(∆ZF2)-EGFP	8	1	18	unfound	1	TRUE	2
A08	73	A08-73	MATR3(∆ZF2)-EGFP	8	10	224	NA	0	FALSE	2
A08	74	A08-74	MATR3(∆ZF2)-EGFP	8	1	18	unfound	1	TRUE	2
A08	75	A08-75	MATR3(∆ZF2)-EGFP	8	10	224	NA	0	FALSE	2
A08	76	A08-76	MATR3(∆ZF2)-EGFP	8	1	18	unfound	1	TRUE	2
A08	77	A08-77	MATR3(∆ZF2)-EGFP	8	8	177	unfound	1	TRUE	2
A08	78	A08-78	MATR3(∆ZF2)-EGFP	8	3	68	unfound	1	TRUE	2
A08	79	A08-79	MATR3(∆ZF2)-EGFP	8	10	224	NA	0	FALSE	2
A08	8	A08-8	MATR3(∆ZF2)-EGFP	8	1	18	unfound	1	TRUE	2
A08	80	A08-80	MATR3(∆ZF2)-EGFP	8	8	177	unfound	1	TRUE	2
A08	81	A08-81	MATR3(∆ZF2)-EGFP	8	9	200	unfound	1	TRUE	2
A08	9	A08-9	MATR3(∆ZF2)-EGFP	8	10	224	NA	0	FALSE	2
A09	1	A09-1	MATR3(∆ZF1/2)-EGFP	9	10	224	NA	0	FALSE	2
A09	10	A09-10	MATR3(∆ZF1/2)-EGFP	9	1	18	unfound	1	TRUE	2
A09	11	A09-11	MATR3(∆ZF1/2)-EGFP	9	7	156	unfound	1	TRUE	2
A09	12	A09-12	MATR3(∆ZF1/2)-EGFP	9	2	42	unfound	1	TRUE	2
A09	13	A09-13	MATR3(∆ZF1/2)-EGFP	9	1	18	unfound	1	TRUE	2
A09	14	A09-14	MATR3(∆ZF1/2)-EGFP	9	1	18	unfound	1	TRUE	2
A09	15	A09-15	MATR3(∆ZF1/2)-EGFP	9	2	42	unfound	1	TRUE	2
A09	16	A09-16	MATR3(∆ZF1/2)-EGFP	9	10	224	NA	0	FALSE	2
A09	17	A09-17	MATR3(∆ZF1/2)-EGFP	9	9	200	unfound	1	TRUE	2
A09	18	A09-18	MATR3(∆ZF1/2)-EGFP	9	10	224	NA	0	FALSE	2
A09	19	A09-19	MATR3(∆ZF1/2)-EGFP	9	6	128	unfound	1	TRUE	2
A09	2	A09-2	MATR3(∆ZF1/2)-EGFP	9	5	105	unfound	1	TRUE	2
A09	20	A09-20	MATR3(∆ZF1/2)-EGFP	9	10	224	NA	0	FALSE	2
A09	21	A09-21	MATR3(∆ZF1/2)-EGFP	9	10	224	NA	0	FALSE	2
A09	22	A09-22	MATR3(∆ZF1/2)-EGFP	9	1	18	unfound	1	TRUE	2
A09	23	A09-23	MATR3(∆ZF1/2)-EGFP	9	1	18	unfound	1	TRUE	2
A09	24	A09-24	MATR3(∆ZF1/2)-EGFP	9	5	105	unfound	1	TRUE	2
A09	25	A09-25	MATR3(∆ZF1/2)-EGFP	9	1	18	unfound	1	TRUE	2
A09	26	A09-26	MATR3(∆ZF1/2)-EGFP	9	2	42	unfound	1	TRUE	2
A09	27	A09-27	MATR3(∆ZF1/2)-EGFP	9	1	18	unfound	1	TRUE	2
A09	28	A09-28	MATR3(∆ZF1/2)-EGFP	9	6	128	unfound	1	TRUE	2
A09	29	A09-29	MATR3(∆ZF1/2)-EGFP	9	1	18	unfound	1	TRUE	2
A09	3	A09-3	MATR3(∆ZF1/2)-EGFP	9	7	156	unfound	1	TRUE	2
A09	30	A09-30	MATR3(∆ZF1/2)-EGFP	9	10	224	NA	0	FALSE	2
A09	31	A09-31	MATR3(∆ZF1/2)-EGFP	9	1	18	unfound	1	TRUE	2
A09	32	A09-32	MATR3(∆ZF1/2)-EGFP	9	3	68	unfound	1	TRUE	2
A09	33	A09-33	MATR3(∆ZF1/2)-EGFP	9	10	224	NA	0	FALSE	2
A09	34	A09-34	MATR3(∆ZF1/2)-EGFP	9	1	18	unfound	1	TRUE	2
A09	35	A09-35	MATR3(∆ZF1/2)-EGFP	9	7	156	unfound	1	TRUE	2
A09	36	A09-36	MATR3(∆ZF1/2)-EGFP	9	10	224	NA	0	FALSE	2
A09	37	A09-37	MATR3(∆ZF1/2)-EGFP	9	1	18	unfound	1	TRUE	2
A09	38	A09-38	MATR3(∆ZF1/2)-EGFP	9	1	18	unfound	1	TRUE	2
A09	39	A09-39	MATR3(∆ZF1/2)-EGFP	9	1	18	unfound	1	TRUE	2
A09	4	A09-4	MATR3(∆ZF1/2)-EGFP	9	7	156	unfound	1	TRUE	2
A09	40	A09-40	MATR3(∆ZF1/2)-EGFP	9	2	42	unfound	1	TRUE	2
A09	41	A09-41	MATR3(∆ZF1/2)-EGFP	9	1	18	unfound	1	TRUE	2
A09	42	A09-42	MATR3(∆ZF1/2)-EGFP	9	5	105	unfound	1	TRUE	2
A09	43	A09-43	MATR3(∆ZF1/2)-EGFP	9	10	224	NA	0	FALSE	2
A09	44	A09-44	MATR3(∆ZF1/2)-EGFP	9	1	18	unfound	1	TRUE	2
A09	5	A09-5	MATR3(∆ZF1/2)-EGFP	9	10	224	NA	0	FALSE	2
A09	6	A09-6	MATR3(∆ZF1/2)-EGFP	9	2	42	unfound	1	TRUE	2
A09	7	A09-7	MATR3(∆ZF1/2)-EGFP	9	2	42	unfound	1	TRUE	2
A09	8	A09-8	MATR3(∆ZF1/2)-EGFP	9	2	42	unfound	1	TRUE	2
A09	9	A09-9	MATR3(∆ZF1/2)-EGFP	9	10	224	NA	0	FALSE	2
A10	1	A10-1	MATR3(∆ZF1/2)-EGFP	10	1	18	unfound	1	TRUE	2
A10	10	A10-10	MATR3(∆ZF1/2)-EGFP	10	1	18	unfound	1	TRUE	2
A10	11	A10-11	MATR3(∆ZF1/2)-EGFP	10	6	128	unfound	1	TRUE	2
A10	12	A10-12	MATR3(∆ZF1/2)-EGFP	10	10	224	NA	0	FALSE	2
A10	13	A10-13	MATR3(∆ZF1/2)-EGFP	10	3	68	unfound	1	TRUE	2
A10	14	A10-14	MATR3(∆ZF1/2)-EGFP	10	1	18	unfound	1	TRUE	2
A10	15	A10-15	MATR3(∆ZF1/2)-EGFP	10	10	224	NA	0	FALSE	2
A10	16	A10-16	MATR3(∆ZF1/2)-EGFP	10	9	200	unfound	1	TRUE	2
A10	17	A10-17	MATR3(∆ZF1/2)-EGFP	10	1	18	unfound	1	TRUE	2
A10	18	A10-18	MATR3(∆ZF1/2)-EGFP	10	2	42	unfound	1	TRUE	2
A10	19	A10-19	MATR3(∆ZF1/2)-EGFP	10	8	177	unfound	1	TRUE	2
A10	2	A10-2	MATR3(∆ZF1/2)-EGFP	10	9	200	unfound	1	TRUE	2
A10	20	A10-20	MATR3(∆ZF1/2)-EGFP	10	1	18	unfound	1	TRUE	2
A10	21	A10-21	MATR3(∆ZF1/2)-EGFP	10	1	18	unfound	1	TRUE	2
A10	22	A10-22	MATR3(∆ZF1/2)-EGFP	10	1	18	unfound	1	TRUE	2
A10	23	A10-23	MATR3(∆ZF1/2)-EGFP	10	1	18	unfound	1	TRUE	2
A10	24	A10-24	MATR3(∆ZF1/2)-EGFP	10	1	18	unfound	1	TRUE	2
A10	25	A10-25	MATR3(∆ZF1/2)-EGFP	10	10	224	NA	0	FALSE	2
A10	26	A10-26	MATR3(∆ZF1/2)-EGFP	10	2	42	unfound	1	TRUE	2
A10	27	A10-27	MATR3(∆ZF1/2)-EGFP	10	9	200	unfound	1	TRUE	2
A10	28	A10-28	MATR3(∆ZF1/2)-EGFP	10	10	224	NA	0	FALSE	2
A10	29	A10-29	MATR3(∆ZF1/2)-EGFP	10	10	224	NA	0	FALSE	2
A10	3	A10-3	MATR3(∆ZF1/2)-EGFP	10	1	18	unfound	1	TRUE	2
A10	30	A10-30	MATR3(∆ZF1/2)-EGFP	10	1	18	unfound	1	TRUE	2
A10	31	A10-31	MATR3(∆ZF1/2)-EGFP	10	1	18	unfound	1	TRUE	2
A10	32	A10-32	MATR3(∆ZF1/2)-EGFP	10	5	105	unfound	1	TRUE	2
A10	33	A10-33	MATR3(∆ZF1/2)-EGFP	10	4	89	unfound	1	TRUE	2
A10	34	A10-34	MATR3(∆ZF1/2)-EGFP	10	1	18	unfound	1	TRUE	2
A10	35	A10-35	MATR3(∆ZF1/2)-EGFP	10	1	18	unfound	1	TRUE	2
A10	36	A10-36	MATR3(∆ZF1/2)-EGFP	10	1	18	unfound	1	TRUE	2
A10	37	A10-37	MATR3(∆ZF1/2)-EGFP	10	10	224	NA	0	FALSE	2
A10	38	A10-38	MATR3(∆ZF1/2)-EGFP	10	1	18	unfound	1	TRUE	2
A10	4	A10-4	MATR3(∆ZF1/2)-EGFP	10	10	224	NA	0	FALSE	2
A10	5	A10-5	MATR3(∆ZF1/2)-EGFP	10	1	18	unfound	1	TRUE	2
A10	6	A10-6	MATR3(∆ZF1/2)-EGFP	10	10	224	NA	0	FALSE	2
A10	7	A10-7	MATR3(∆ZF1/2)-EGFP	10	10	224	NA	0	FALSE	2
A10	8	A10-8	MATR3(∆ZF1/2)-EGFP	10	4	89	unfound	1	TRUE	2
A10	9	A10-9	MATR3(∆ZF1/2)-EGFP	10	1	18	unfound	1	TRUE	2
B01	1	B01-1	EGFP	1	2	42	unfound	1	TRUE	2
B01	10	B01-10	EGFP	1	10	224	NA	0	FALSE	2
B01	11	B01-11	EGFP	1	8	177	unfound	1	TRUE	2
B01	12	B01-12	EGFP	1	1	18	unfound	1	TRUE	2
B01	13	B01-13	EGFP	1	10	224	NA	0	FALSE	2
B01	14	B01-14	EGFP	1	1	18	unfound	1	TRUE	2
B01	15	B01-15	EGFP	1	5	105	unfound	1	TRUE	2
B01	16	B01-16	EGFP	1	6	128	unfound	1	TRUE	2
B01	17	B01-17	EGFP	1	1	18	unfound	1	TRUE	2
B01	18	B01-18	EGFP	1	1	18	unfound	1	TRUE	2
B01	19	B01-19	EGFP	1	3	68	unfound	1	TRUE	2
B01	2	B01-2	EGFP	1	5	105	unfound	1	TRUE	2
B01	20	B01-20	EGFP	1	1	18	unfound	1	TRUE	2
B01	21	B01-21	EGFP	1	1	18	unfound	1	TRUE	2
B01	22	B01-22	EGFP	1	1	18	unfound	1	TRUE	2
B01	23	B01-23	EGFP	1	4	89	unfound	1	TRUE	2
B01	24	B01-24	EGFP	1	1	18	unfound	1	TRUE	2
B01	25	B01-25	EGFP	1	1	18	unfound	1	TRUE	2
B01	26	B01-26	EGFP	1	1	18	unfound	1	TRUE	2
B01	27	B01-27	EGFP	1	10	224	NA	0	FALSE	2
B01	28	B01-28	EGFP	1	2	42	unfound	1	TRUE	2
B01	29	B01-29	EGFP	1	2	42	unfound	1	TRUE	2
B01	3	B01-3	EGFP	1	9	200	unfound	1	TRUE	2
B01	30	B01-30	EGFP	1	1	18	unfound	1	TRUE	2
B01	31	B01-31	EGFP	1	1	18	unfound	1	TRUE	2
B01	32	B01-32	EGFP	1	2	42	unfound	1	TRUE	2
B01	33	B01-33	EGFP	1	3	68	unfound	1	TRUE	2
B01	34	B01-34	EGFP	1	2	42	unfound	1	TRUE	2
B01	35	B01-35	EGFP	1	1	18	unfound	1	TRUE	2
B01	36	B01-36	EGFP	1	1	18	unfound	1	TRUE	2
B01	37	B01-37	EGFP	1	1	18	unfound	1	TRUE	2
B01	38	B01-38	EGFP	1	8	177	unfound	1	TRUE	2
B01	39	B01-39	EGFP	1	3	68	unfound	1	TRUE	2
B01	4	B01-4	EGFP	1	10	224	NA	0	FALSE	2
B01	40	B01-40	EGFP	1	1	18	unfound	1	TRUE	2
B01	41	B01-41	EGFP	1	3	68	unfound	1	TRUE	2
B01	42	B01-42	EGFP	1	1	18	unfound	1	TRUE	2
B01	43	B01-43	EGFP	1	6	128	unfound	1	TRUE	2
B01	44	B01-44	EGFP	1	9	200	unfound	1	TRUE	2
B01	45	B01-45	EGFP	1	10	224	NA	0	FALSE	2
B01	46	B01-46	EGFP	1	1	18	unfound	1	TRUE	2
B01	47	B01-47	EGFP	1	1	18	unfound	1	TRUE	2
B01	48	B01-48	EGFP	1	2	42	unfound	1	TRUE	2
B01	49	B01-49	EGFP	1	10	224	NA	0	FALSE	2
B01	5	B01-5	EGFP	1	3	68	unfound	1	TRUE	2
B01	50	B01-50	EGFP	1	4	89	unfound	1	TRUE	2
B01	51	B01-51	EGFP	1	1	18	unfound	1	TRUE	2
B01	52	B01-52	EGFP	1	1	18	unfound	1	TRUE	2
B01	53	B01-53	EGFP	1	3	68	unfound	1	TRUE	2
B01	54	B01-54	EGFP	1	6	128	unfound	1	TRUE	2
B01	55	B01-55	EGFP	1	1	18	unfound	1	TRUE	2
B01	56	B01-56	EGFP	1	1	18	unfound	1	TRUE	2
B01	57	B01-57	EGFP	1	1	18	unfound	1	TRUE	2
B01	58	B01-58	EGFP	1	1	18	unfound	1	TRUE	2
B01	59	B01-59	EGFP	1	1	18	unfound	1	TRUE	2
B01	6	B01-6	EGFP	1	2	42	unfound	1	TRUE	2
B01	60	B01-60	EGFP	1	10	224	NA	0	FALSE	2
B01	61	B01-61	EGFP	1	3	68	unfound	1	TRUE	2
B01	62	B01-62	EGFP	1	1	18	unfound	1	TRUE	2
B01	63	B01-63	EGFP	1	1	18	unfound	1	TRUE	2
B01	64	B01-64	EGFP	1	1	18	unfound	1	TRUE	2
B01	65	B01-65	EGFP	1	2	42	unfound	1	TRUE	2
B01	66	B01-66	EGFP	1	1	18	unfound	1	TRUE	2
B01	7	B01-7	EGFP	1	1	18	unfound	1	TRUE	2
B01	8	B01-8	EGFP	1	10	224	NA	0	FALSE	2
B01	9	B01-9	EGFP	1	5	105	unfound	1	TRUE	2
B02	1	B02-1	EGFP	2	1	18	unfound	1	TRUE	2
B02	10	B02-10	EGFP	2	1	18	unfound	1	TRUE	2
B02	11	B02-11	EGFP	2	10	224	NA	0	FALSE	2
B02	12	B02-12	EGFP	2	1	18	unfound	1	TRUE	2
B02	13	B02-13	EGFP	2	5	105	unfound	1	TRUE	2
B02	14	B02-14	EGFP	2	3	68	unfound	1	TRUE	2
B02	15	B02-15	EGFP	2	2	42	unfound	1	TRUE	2
B02	16	B02-16	EGFP	2	4	89	unfound	1	TRUE	2
B02	17	B02-17	EGFP	2	2	42	unfound	1	TRUE	2
B02	18	B02-18	EGFP	2	10	224	NA	0	FALSE	2
B02	19	B02-19	EGFP	2	9	200	unfound	1	TRUE	2
B02	2	B02-2	EGFP	2	10	224	NA	0	FALSE	2
B02	20	B02-20	EGFP	2	1	18	unfound	1	TRUE	2
B02	21	B02-21	EGFP	2	1	18	unfound	1	TRUE	2
B02	22	B02-22	EGFP	2	5	105	unfound	1	TRUE	2
B02	23	B02-23	EGFP	2	10	224	NA	0	FALSE	2
B02	24	B02-24	EGFP	2	10	224	NA	0	FALSE	2
B02	25	B02-25	EGFP	2	10	224	NA	0	FALSE	2
B02	26	B02-26	EGFP	2	1	18	unfound	1	TRUE	2
B02	27	B02-27	EGFP	2	7	156	unfound	1	TRUE	2
B02	28	B02-28	EGFP	2	1	18	unfound	1	TRUE	2
B02	29	B02-29	EGFP	2	2	42	unfound	1	TRUE	2
B02	3	B02-3	EGFP	2	3	68	unfound	1	TRUE	2
B02	30	B02-30	EGFP	2	4	89	unfound	1	TRUE	2
B02	31	B02-31	EGFP	2	10	224	NA	0	FALSE	2
B02	32	B02-32	EGFP	2	3	68	unfound	1	TRUE	2
B02	33	B02-33	EGFP	2	1	18	unfound	1	TRUE	2
B02	34	B02-34	EGFP	2	1	18	unfound	1	TRUE	2
B02	35	B02-35	EGFP	2	4	89	unfound	1	TRUE	2
B02	36	B02-36	EGFP	2	10	224	NA	0	FALSE	2
B02	37	B02-37	EGFP	2	10	224	NA	0	FALSE	2
B02	38	B02-38	EGFP	2	2	42	unfound	1	TRUE	2
B02	39	B02-39	EGFP	2	9	200	unfound	1	TRUE	2
B02	4	B02-4	EGFP	2	6	128	unfound	1	TRUE	2
B02	40	B02-40	EGFP	2	10	224	NA	0	FALSE	2
B02	41	B02-41	EGFP	2	1	18	unfound	1	TRUE	2
B02	42	B02-42	EGFP	2	10	224	NA	0	FALSE	2
B02	43	B02-43	EGFP	2	10	224	NA	0	FALSE	2
B02	44	B02-44	EGFP	2	9	200	unfound	1	TRUE	2
B02	45	B02-45	EGFP	2	1	18	unfound	1	TRUE	2
B02	46	B02-46	EGFP	2	10	224	NA	0	FALSE	2
B02	47	B02-47	EGFP	2	1	18	unfound	1	TRUE	2
B02	48	B02-48	EGFP	2	1	18	unfound	1	TRUE	2
B02	49	B02-49	EGFP	2	1	18	unfound	1	TRUE	2
B02	5	B02-5	EGFP	2	2	42	unfound	1	TRUE	2
B02	50	B02-50	EGFP	2	2	42	unfound	1	TRUE	2
B02	51	B02-51	EGFP	2	1	18	unfound	1	TRUE	2
B02	52	B02-52	EGFP	2	1	18	unfound	1	TRUE	2
B02	53	B02-53	EGFP	2	10	224	NA	0	FALSE	2
B02	54	B02-54	EGFP	2	1	18	unfound	1	TRUE	2
B02	55	B02-55	EGFP	2	2	42	unfound	1	TRUE	2
B02	56	B02-56	EGFP	2	10	224	NA	0	FALSE	2
B02	57	B02-57	EGFP	2	1	18	unfound	1	TRUE	2
B02	58	B02-58	EGFP	2	1	18	unfound	1	TRUE	2
B02	59	B02-59	EGFP	2	4	89	unfound	1	TRUE	2
B02	6	B02-6	EGFP	2	10	224	NA	0	FALSE	2
B02	60	B02-60	EGFP	2	1	18	unfound	1	TRUE	2
B02	61	B02-61	EGFP	2	3	68	unfound	1	TRUE	2
B02	62	B02-62	EGFP	2	1	18	unfound	1	TRUE	2
B02	63	B02-63	EGFP	2	3	68	unfound	1	TRUE	2
B02	64	B02-64	EGFP	2	1	18	unfound	1	TRUE	2
B02	65	B02-65	EGFP	2	1	18	unfound	1	TRUE	2
B02	66	B02-66	EGFP	2	1	18	unfound	1	TRUE	2
B02	67	B02-67	EGFP	2	9	200	unfound	1	TRUE	2
B02	68	B02-68	EGFP	2	3	68	unfound	1	TRUE	2
B02	69	B02-69	EGFP	2	6	128	unfound	1	TRUE	2
B02	7	B02-7	EGFP	2	8	177	unfound	1	TRUE	2
B02	70	B02-70	EGFP	2	10	224	NA	0	FALSE	2
B02	71	B02-71	EGFP	2	9	200	unfound	1	TRUE	2
B02	72	B02-72	EGFP	2	1	18	unfound	1	TRUE	2
B02	73	B02-73	EGFP	2	10	224	NA	0	FALSE	2
B02	74	B02-74	EGFP	2	10	224	NA	0	FALSE	2
B02	75	B02-75	EGFP	2	4	89	unfound	1	TRUE	2
B02	76	B02-76	EGFP	2	1	18	unfound	1	TRUE	2
B02	77	B02-77	EGFP	2	9	200	unfound	1	TRUE	2
B02	78	B02-78	EGFP	2	2	42	unfound	1	TRUE	2
B02	79	B02-79	EGFP	2	2	42	unfound	1	TRUE	2
B02	8	B02-8	EGFP	2	4	89	unfound	1	TRUE	2
B02	80	B02-80	EGFP	2	6	128	unfound	1	TRUE	2
B02	81	B02-81	EGFP	2	3	68	unfound	1	TRUE	2
B02	82	B02-82	EGFP	2	2	42	unfound	1	TRUE	2
B02	83	B02-83	EGFP	2	10	224	NA	0	FALSE	2
B02	84	B02-84	EGFP	2	10	224	NA	0	FALSE	2
B02	85	B02-85	EGFP	2	1	18	unfound	1	TRUE	2
B02	86	B02-86	EGFP	2	1	18	unfound	1	TRUE	2
B02	87	B02-87	EGFP	2	3	68	unfound	1	TRUE	2
B02	9	B02-9	EGFP	2	1	18	unfound	1	TRUE	2
B03	1	B03-1	MATR3(WT)-EGFP	3	1	18	unfound	1	TRUE	2
B03	10	B03-10	MATR3(WT)-EGFP	3	1	18	unfound	1	TRUE	2
B03	11	B03-11	MATR3(WT)-EGFP	3	1	18	unfound	1	TRUE	2
B03	12	B03-12	MATR3(WT)-EGFP	3	10	224	NA	0	FALSE	2
B03	13	B03-13	MATR3(WT)-EGFP	3	1	18	unfound	1	TRUE	2
B03	14	B03-14	MATR3(WT)-EGFP	3	1	18	unfound	1	TRUE	2
B03	15	B03-15	MATR3(WT)-EGFP	3	1	18	unfound	1	TRUE	2
B03	16	B03-16	MATR3(WT)-EGFP	3	10	224	NA	0	FALSE	2
B03	17	B03-17	MATR3(WT)-EGFP	3	1	18	unfound	1	TRUE	2
B03	18	B03-18	MATR3(WT)-EGFP	3	10	224	NA	0	FALSE	2
B03	19	B03-19	MATR3(WT)-EGFP	3	3	68	unfound	1	TRUE	2
B03	2	B03-2	MATR3(WT)-EGFP	3	2	42	unfound	1	TRUE	2
B03	20	B03-20	MATR3(WT)-EGFP	3	3	68	unfound	1	TRUE	2
B03	21	B03-21	MATR3(WT)-EGFP	3	9	200	unfound	1	TRUE	2
B03	22	B03-22	MATR3(WT)-EGFP	3	5	105	unfound	1	TRUE	2
B03	23	B03-23	MATR3(WT)-EGFP	3	1	18	unfound	1	TRUE	2
B03	24	B03-24	MATR3(WT)-EGFP	3	1	18	unfound	1	TRUE	2
B03	25	B03-25	MATR3(WT)-EGFP	3	1	18	unfound	1	TRUE	2
B03	26	B03-26	MATR3(WT)-EGFP	3	10	224	NA	0	FALSE	2
B03	27	B03-27	MATR3(WT)-EGFP	3	3	68	unfound	1	TRUE	2
B03	28	B03-28	MATR3(WT)-EGFP	3	1	18	unfound	1	TRUE	2
B03	29	B03-29	MATR3(WT)-EGFP	3	1	18	unfound	1	TRUE	2
B03	3	B03-3	MATR3(WT)-EGFP	3	7	156	unfound	1	TRUE	2
B03	30	B03-30	MATR3(WT)-EGFP	3	2	42	unfound	1	TRUE	2
B03	31	B03-31	MATR3(WT)-EGFP	3	1	18	unfound	1	TRUE	2
B03	32	B03-32	MATR3(WT)-EGFP	3	10	224	NA	0	FALSE	2
B03	33	B03-33	MATR3(WT)-EGFP	3	1	18	unfound	1	TRUE	2
B03	34	B03-34	MATR3(WT)-EGFP	3	4	89	unfound	1	TRUE	2
B03	35	B03-35	MATR3(WT)-EGFP	3	10	224	NA	0	FALSE	2
B03	36	B03-36	MATR3(WT)-EGFP	3	8	177	unfound	1	TRUE	2
B03	37	B03-37	MATR3(WT)-EGFP	3	1	18	unfound	1	TRUE	2
B03	38	B03-38	MATR3(WT)-EGFP	3	4	89	unfound	1	TRUE	2
B03	39	B03-39	MATR3(WT)-EGFP	3	1	18	unfound	1	TRUE	2
B03	4	B03-4	MATR3(WT)-EGFP	3	10	224	NA	0	FALSE	2
B03	40	B03-40	MATR3(WT)-EGFP	3	1	18	unfound	1	TRUE	2
B03	41	B03-41	MATR3(WT)-EGFP	3	1	18	unfound	1	TRUE	2
B03	42	B03-42	MATR3(WT)-EGFP	3	5	105	unfound	1	TRUE	2
B03	43	B03-43	MATR3(WT)-EGFP	3	8	177	unfound	1	TRUE	2
B03	44	B03-44	MATR3(WT)-EGFP	3	1	18	unfound	1	TRUE	2
B03	45	B03-45	MATR3(WT)-EGFP	3	2	42	unfound	1	TRUE	2
B03	46	B03-46	MATR3(WT)-EGFP	3	2	42	unfound	1	TRUE	2
B03	47	B03-47	MATR3(WT)-EGFP	3	10	224	NA	0	FALSE	2
B03	48	B03-48	MATR3(WT)-EGFP	3	10	224	NA	0	FALSE	2
B03	49	B03-49	MATR3(WT)-EGFP	3	1	18	unfound	1	TRUE	2
B03	5	B03-5	MATR3(WT)-EGFP	3	1	18	unfound	1	TRUE	2
B03	50	B03-50	MATR3(WT)-EGFP	3	1	18	unfound	1	TRUE	2
B03	51	B03-51	MATR3(WT)-EGFP	3	5	105	unfound	1	TRUE	2
B03	52	B03-52	MATR3(WT)-EGFP	3	10	224	NA	0	FALSE	2
B03	53	B03-53	MATR3(WT)-EGFP	3	10	224	NA	0	FALSE	2
B03	54	B03-54	MATR3(WT)-EGFP	3	4	89	unfound	1	TRUE	2
B03	55	B03-55	MATR3(WT)-EGFP	3	1	18	unfound	1	TRUE	2
B03	56	B03-56	MATR3(WT)-EGFP	3	1	18	unfound	1	TRUE	2
B03	57	B03-57	MATR3(WT)-EGFP	3	2	42	unfound	1	TRUE	2
B03	58	B03-58	MATR3(WT)-EGFP	3	1	18	unfound	1	TRUE	2
B03	59	B03-59	MATR3(WT)-EGFP	3	10	224	NA	0	FALSE	2
B03	6	B03-6	MATR3(WT)-EGFP	3	1	18	unfound	1	TRUE	2
B03	60	B03-60	MATR3(WT)-EGFP	3	2	42	unfound	1	TRUE	2
B03	61	B03-61	MATR3(WT)-EGFP	3	1	18	unfound	1	TRUE	2
B03	62	B03-62	MATR3(WT)-EGFP	3	7	156	unfound	1	TRUE	2
B03	63	B03-63	MATR3(WT)-EGFP	3	2	42	unfound	1	TRUE	2
B03	64	B03-64	MATR3(WT)-EGFP	3	10	224	NA	0	FALSE	2
B03	7	B03-7	MATR3(WT)-EGFP	3	10	224	NA	0	FALSE	2
B03	8	B03-8	MATR3(WT)-EGFP	3	10	224	NA	0	FALSE	2
B03	9	B03-9	MATR3(WT)-EGFP	3	10	224	NA	0	FALSE	2
B04	1	B04-1	MATR3(WT)-EGFP	4	5	105	unfound	1	TRUE	2
B04	10	B04-10	MATR3(WT)-EGFP	4	6	128	unfound	1	TRUE	2
B04	11	B04-11	MATR3(WT)-EGFP	4	1	18	unfound	1	TRUE	2
B04	12	B04-12	MATR3(WT)-EGFP	4	8	177	unfound	1	TRUE	2
B04	13	B04-13	MATR3(WT)-EGFP	4	7	156	unfound	1	TRUE	2
B04	14	B04-14	MATR3(WT)-EGFP	4	1	18	unfound	1	TRUE	2
B04	15	B04-15	MATR3(WT)-EGFP	4	2	42	unfound	1	TRUE	2
B04	16	B04-16	MATR3(WT)-EGFP	4	10	224	NA	0	FALSE	2
B04	17	B04-17	MATR3(WT)-EGFP	4	1	18	unfound	1	TRUE	2
B04	18	B04-18	MATR3(WT)-EGFP	4	1	18	unfound	1	TRUE	2
B04	19	B04-19	MATR3(WT)-EGFP	4	1	18	unfound	1	TRUE	2
B04	2	B04-2	MATR3(WT)-EGFP	4	1	18	unfound	1	TRUE	2
B04	20	B04-20	MATR3(WT)-EGFP	4	1	18	unfound	1	TRUE	2
B04	21	B04-21	MATR3(WT)-EGFP	4	5	105	unfound	1	TRUE	2
B04	22	B04-22	MATR3(WT)-EGFP	4	1	18	unfound	1	TRUE	2
B04	23	B04-23	MATR3(WT)-EGFP	4	4	89	unfound	1	TRUE	2
B04	24	B04-24	MATR3(WT)-EGFP	4	10	224	NA	0	FALSE	2
B04	25	B04-25	MATR3(WT)-EGFP	4	1	18	unfound	1	TRUE	2
B04	26	B04-26	MATR3(WT)-EGFP	4	10	224	NA	0	FALSE	2
B04	27	B04-27	MATR3(WT)-EGFP	4	1	18	unfound	1	TRUE	2
B04	28	B04-28	MATR3(WT)-EGFP	4	1	18	unfound	1	TRUE	2
B04	29	B04-29	MATR3(WT)-EGFP	4	1	18	unfound	1	TRUE	2
B04	3	B04-3	MATR3(WT)-EGFP	4	10	224	NA	0	FALSE	2
B04	30	B04-30	MATR3(WT)-EGFP	4	1	18	unfound	1	TRUE	2
B04	31	B04-31	MATR3(WT)-EGFP	4	1	18	unfound	1	TRUE	2
B04	32	B04-32	MATR3(WT)-EGFP	4	9	200	unfound	1	TRUE	2
B04	33	B04-33	MATR3(WT)-EGFP	4	1	18	unfound	1	TRUE	2
B04	34	B04-34	MATR3(WT)-EGFP	4	2	42	unfound	1	TRUE	2
B04	4	B04-4	MATR3(WT)-EGFP	4	10	224	NA	0	FALSE	2
B04	5	B04-5	MATR3(WT)-EGFP	4	10	224	NA	0	FALSE	2
B04	6	B04-6	MATR3(WT)-EGFP	4	2	42	unfound	1	TRUE	2
B04	7	B04-7	MATR3(WT)-EGFP	4	5	105	unfound	1	TRUE	2
B04	8	B04-8	MATR3(WT)-EGFP	4	10	224	NA	0	FALSE	2
B04	9	B04-9	MATR3(WT)-EGFP	4	1	18	unfound	1	TRUE	2
B05	1	B05-1	MATR3(∆ZF1)-EGFP	5	10	224	NA	0	FALSE	2
B05	10	B05-10	MATR3(∆ZF1)-EGFP	5	3	68	unfound	1	TRUE	2
B05	11	B05-11	MATR3(∆ZF1)-EGFP	5	1	18	unfound	1	TRUE	2
B05	12	B05-12	MATR3(∆ZF1)-EGFP	5	4	89	unfound	1	TRUE	2
B05	13	B05-13	MATR3(∆ZF1)-EGFP	5	10	224	NA	0	FALSE	2
B05	14	B05-14	MATR3(∆ZF1)-EGFP	5	1	18	unfound	1	TRUE	2
B05	15	B05-15	MATR3(∆ZF1)-EGFP	5	2	42	unfound	1	TRUE	2
B05	16	B05-16	MATR3(∆ZF1)-EGFP	5	10	224	NA	0	FALSE	2
B05	17	B05-17	MATR3(∆ZF1)-EGFP	5	8	177	unfound	1	TRUE	2
B05	18	B05-18	MATR3(∆ZF1)-EGFP	5	10	224	NA	0	FALSE	2
B05	19	B05-19	MATR3(∆ZF1)-EGFP	5	5	105	unfound	1	TRUE	2
B05	2	B05-2	MATR3(∆ZF1)-EGFP	5	7	156	unfound	1	TRUE	2
B05	20	B05-20	MATR3(∆ZF1)-EGFP	5	10	224	NA	0	FALSE	2
B05	21	B05-21	MATR3(∆ZF1)-EGFP	5	10	224	NA	0	FALSE	2
B05	22	B05-22	MATR3(∆ZF1)-EGFP	5	1	18	unfound	1	TRUE	2
B05	23	B05-23	MATR3(∆ZF1)-EGFP	5	2	42	unfound	1	TRUE	2
B05	24	B05-24	MATR3(∆ZF1)-EGFP	5	10	224	NA	0	FALSE	2
B05	25	B05-25	MATR3(∆ZF1)-EGFP	5	5	105	unfound	1	TRUE	2
B05	26	B05-26	MATR3(∆ZF1)-EGFP	5	2	42	unfound	1	TRUE	2
B05	27	B05-27	MATR3(∆ZF1)-EGFP	5	1	18	unfound	1	TRUE	2
B05	28	B05-28	MATR3(∆ZF1)-EGFP	5	2	42	unfound	1	TRUE	2
B05	29	B05-29	MATR3(∆ZF1)-EGFP	5	5	105	unfound	1	TRUE	2
B05	3	B05-3	MATR3(∆ZF1)-EGFP	5	5	105	unfound	1	TRUE	2
B05	30	B05-30	MATR3(∆ZF1)-EGFP	5	7	156	unfound	1	TRUE	2
B05	31	B05-31	MATR3(∆ZF1)-EGFP	5	1	18	unfound	1	TRUE	2
B05	32	B05-32	MATR3(∆ZF1)-EGFP	5	4	89	unfound	1	TRUE	2
B05	33	B05-33	MATR3(∆ZF1)-EGFP	5	6	128	unfound	1	TRUE	2
B05	34	B05-34	MATR3(∆ZF1)-EGFP	5	1	18	unfound	1	TRUE	2
B05	35	B05-35	MATR3(∆ZF1)-EGFP	5	1	18	unfound	1	TRUE	2
B05	36	B05-36	MATR3(∆ZF1)-EGFP	5	10	224	NA	0	FALSE	2
B05	37	B05-37	MATR3(∆ZF1)-EGFP	5	1	18	unfound	1	TRUE	2
B05	38	B05-38	MATR3(∆ZF1)-EGFP	5	10	224	NA	0	FALSE	2
B05	39	B05-39	MATR3(∆ZF1)-EGFP	5	2	42	unfound	1	TRUE	2
B05	4	B05-4	MATR3(∆ZF1)-EGFP	5	1	18	unfound	1	TRUE	2
B05	40	B05-40	MATR3(∆ZF1)-EGFP	5	1	18	unfound	1	TRUE	2
B05	41	B05-41	MATR3(∆ZF1)-EGFP	5	1	18	unfound	1	TRUE	2
B05	42	B05-42	MATR3(∆ZF1)-EGFP	5	6	128	unfound	1	TRUE	2
B05	43	B05-43	MATR3(∆ZF1)-EGFP	5	1	18	unfound	1	TRUE	2
B05	44	B05-44	MATR3(∆ZF1)-EGFP	5	1	18	unfound	1	TRUE	2
B05	45	B05-45	MATR3(∆ZF1)-EGFP	5	1	18	unfound	1	TRUE	2
B05	46	B05-46	MATR3(∆ZF1)-EGFP	5	2	42	unfound	1	TRUE	2
B05	47	B05-47	MATR3(∆ZF1)-EGFP	5	3	68	unfound	1	TRUE	2
B05	48	B05-48	MATR3(∆ZF1)-EGFP	5	1	18	unfound	1	TRUE	2
B05	49	B05-49	MATR3(∆ZF1)-EGFP	5	1	18	unfound	1	TRUE	2
B05	5	B05-5	MATR3(∆ZF1)-EGFP	5	4	89	unfound	1	TRUE	2
B05	50	B05-50	MATR3(∆ZF1)-EGFP	5	1	18	unfound	1	TRUE	2
B05	51	B05-51	MATR3(∆ZF1)-EGFP	5	2	42	unfound	1	TRUE	2
B05	52	B05-52	MATR3(∆ZF1)-EGFP	5	1	18	unfound	1	TRUE	2
B05	53	B05-53	MATR3(∆ZF1)-EGFP	5	1	18	unfound	1	TRUE	2
B05	54	B05-54	MATR3(∆ZF1)-EGFP	5	1	18	unfound	1	TRUE	2
B05	55	B05-55	MATR3(∆ZF1)-EGFP	5	10	224	NA	0	FALSE	2
B05	56	B05-56	MATR3(∆ZF1)-EGFP	5	5	105	unfound	1	TRUE	2
B05	57	B05-57	MATR3(∆ZF1)-EGFP	5	3	68	unfound	1	TRUE	2
B05	58	B05-58	MATR3(∆ZF1)-EGFP	5	3	68	unfound	1	TRUE	2
B05	6	B05-6	MATR3(∆ZF1)-EGFP	5	1	18	unfound	1	TRUE	2
B05	7	B05-7	MATR3(∆ZF1)-EGFP	5	1	18	unfound	1	TRUE	2
B05	8	B05-8	MATR3(∆ZF1)-EGFP	5	3	68	unfound	1	TRUE	2
B05	9	B05-9	MATR3(∆ZF1)-EGFP	5	1	18	unfound	1	TRUE	2
B06	1	B06-1	MATR3(∆ZF1)-EGFP	6	7	156	unfound	1	TRUE	2
B06	10	B06-10	MATR3(∆ZF1)-EGFP	6	1	18	unfound	1	TRUE	2
B06	11	B06-11	MATR3(∆ZF1)-EGFP	6	9	200	unfound	1	TRUE	2
B06	12	B06-12	MATR3(∆ZF1)-EGFP	6	1	18	unfound	1	TRUE	2
B06	13	B06-13	MATR3(∆ZF1)-EGFP	6	1	18	unfound	1	TRUE	2
B06	14	B06-14	MATR3(∆ZF1)-EGFP	6	7	156	unfound	1	TRUE	2
B06	15	B06-15	MATR3(∆ZF1)-EGFP	6	7	156	unfound	1	TRUE	2
B06	16	B06-16	MATR3(∆ZF1)-EGFP	6	1	18	unfound	1	TRUE	2
B06	17	B06-17	MATR3(∆ZF1)-EGFP	6	10	224	NA	0	FALSE	2
B06	18	B06-18	MATR3(∆ZF1)-EGFP	6	1	18	unfound	1	TRUE	2
B06	19	B06-19	MATR3(∆ZF1)-EGFP	6	2	42	unfound	1	TRUE	2
B06	2	B06-2	MATR3(∆ZF1)-EGFP	6	10	224	NA	0	FALSE	2
B06	20	B06-20	MATR3(∆ZF1)-EGFP	6	1	18	unfound	1	TRUE	2
B06	21	B06-21	MATR3(∆ZF1)-EGFP	6	10	224	NA	0	FALSE	2
B06	22	B06-22	MATR3(∆ZF1)-EGFP	6	4	89	unfound	1	TRUE	2
B06	23	B06-23	MATR3(∆ZF1)-EGFP	6	3	68	unfound	1	TRUE	2
B06	24	B06-24	MATR3(∆ZF1)-EGFP	6	1	18	unfound	1	TRUE	2
B06	25	B06-25	MATR3(∆ZF1)-EGFP	6	1	18	unfound	1	TRUE	2
B06	26	B06-26	MATR3(∆ZF1)-EGFP	6	1	18	unfound	1	TRUE	2
B06	27	B06-27	MATR3(∆ZF1)-EGFP	6	10	224	NA	0	FALSE	2
B06	28	B06-28	MATR3(∆ZF1)-EGFP	6	1	18	unfound	1	TRUE	2
B06	29	B06-29	MATR3(∆ZF1)-EGFP	6	1	18	unfound	1	TRUE	2
B06	3	B06-3	MATR3(∆ZF1)-EGFP	6	10	224	NA	0	FALSE	2
B06	30	B06-30	MATR3(∆ZF1)-EGFP	6	3	68	unfound	1	TRUE	2
B06	31	B06-31	MATR3(∆ZF1)-EGFP	6	1	18	unfound	1	TRUE	2
B06	32	B06-32	MATR3(∆ZF1)-EGFP	6	1	18	unfound	1	TRUE	2
B06	33	B06-33	MATR3(∆ZF1)-EGFP	6	4	89	unfound	1	TRUE	2
B06	34	B06-34	MATR3(∆ZF1)-EGFP	6	1	18	unfound	1	TRUE	2
B06	35	B06-35	MATR3(∆ZF1)-EGFP	6	4	89	unfound	1	TRUE	2
B06	36	B06-36	MATR3(∆ZF1)-EGFP	6	7	156	unfound	1	TRUE	2
B06	37	B06-37	MATR3(∆ZF1)-EGFP	6	4	89	unfound	1	TRUE	2
B06	38	B06-38	MATR3(∆ZF1)-EGFP	6	10	224	NA	0	FALSE	2
B06	39	B06-39	MATR3(∆ZF1)-EGFP	6	2	42	unfound	1	TRUE	2
B06	4	B06-4	MATR3(∆ZF1)-EGFP	6	8	177	unfound	1	TRUE	2
B06	40	B06-40	MATR3(∆ZF1)-EGFP	6	8	177	unfound	1	TRUE	2
B06	41	B06-41	MATR3(∆ZF1)-EGFP	6	1	18	unfound	1	TRUE	2
B06	42	B06-42	MATR3(∆ZF1)-EGFP	6	6	128	unfound	1	TRUE	2
B06	5	B06-5	MATR3(∆ZF1)-EGFP	6	5	105	unfound	1	TRUE	2
B06	6	B06-6	MATR3(∆ZF1)-EGFP	6	10	224	NA	0	FALSE	2
B06	7	B06-7	MATR3(∆ZF1)-EGFP	6	8	177	unfound	1	TRUE	2
B06	8	B06-8	MATR3(∆ZF1)-EGFP	6	3	68	unfound	1	TRUE	2
B06	9	B06-9	MATR3(∆ZF1)-EGFP	6	1	18	unfound	1	TRUE	2
B07	1	B07-1	MATR3(∆ZF2)-EGFP	7	2	42	unfound	1	TRUE	2
B07	10	B07-10	MATR3(∆ZF2)-EGFP	7	1	18	unfound	1	TRUE	2
B07	11	B07-11	MATR3(∆ZF2)-EGFP	7	6	128	unfound	1	TRUE	2
B07	12	B07-12	MATR3(∆ZF2)-EGFP	7	9	200	unfound	1	TRUE	2
B07	13	B07-13	MATR3(∆ZF2)-EGFP	7	10	224	NA	0	FALSE	2
B07	14	B07-14	MATR3(∆ZF2)-EGFP	7	1	18	unfound	1	TRUE	2
B07	15	B07-15	MATR3(∆ZF2)-EGFP	7	1	18	unfound	1	TRUE	2
B07	16	B07-16	MATR3(∆ZF2)-EGFP	7	6	128	unfound	1	TRUE	2
B07	17	B07-17	MATR3(∆ZF2)-EGFP	7	1	18	unfound	1	TRUE	2
B07	18	B07-18	MATR3(∆ZF2)-EGFP	7	1	18	unfound	1	TRUE	2
B07	19	B07-19	MATR3(∆ZF2)-EGFP	7	1	18	unfound	1	TRUE	2
B07	2	B07-2	MATR3(∆ZF2)-EGFP	7	4	89	unfound	1	TRUE	2
B07	20	B07-20	MATR3(∆ZF2)-EGFP	7	10	224	NA	0	FALSE	2
B07	21	B07-21	MATR3(∆ZF2)-EGFP	7	1	18	unfound	1	TRUE	2
B07	22	B07-22	MATR3(∆ZF2)-EGFP	7	2	42	unfound	1	TRUE	2
B07	23	B07-23	MATR3(∆ZF2)-EGFP	7	2	42	unfound	1	TRUE	2
B07	24	B07-24	MATR3(∆ZF2)-EGFP	7	1	18	unfound	1	TRUE	2
B07	25	B07-25	MATR3(∆ZF2)-EGFP	7	4	89	unfound	1	TRUE	2
B07	26	B07-26	MATR3(∆ZF2)-EGFP	7	6	128	unfound	1	TRUE	2
B07	27	B07-27	MATR3(∆ZF2)-EGFP	7	1	18	unfound	1	TRUE	2
B07	28	B07-28	MATR3(∆ZF2)-EGFP	7	6	128	unfound	1	TRUE	2
B07	29	B07-29	MATR3(∆ZF2)-EGFP	7	2	42	unfound	1	TRUE	2
B07	3	B07-3	MATR3(∆ZF2)-EGFP	7	6	128	unfound	1	TRUE	2
B07	30	B07-30	MATR3(∆ZF2)-EGFP	7	1	18	unfound	1	TRUE	2
B07	31	B07-31	MATR3(∆ZF2)-EGFP	7	2	42	unfound	1	TRUE	2
B07	32	B07-32	MATR3(∆ZF2)-EGFP	7	1	18	unfound	1	TRUE	2
B07	33	B07-33	MATR3(∆ZF2)-EGFP	7	7	156	unfound	1	TRUE	2
B07	34	B07-34	MATR3(∆ZF2)-EGFP	7	1	18	unfound	1	TRUE	2
B07	35	B07-35	MATR3(∆ZF2)-EGFP	7	1	18	unfound	1	TRUE	2
B07	36	B07-36	MATR3(∆ZF2)-EGFP	7	5	105	unfound	1	TRUE	2
B07	37	B07-37	MATR3(∆ZF2)-EGFP	7	5	105	unfound	1	TRUE	2
B07	38	B07-38	MATR3(∆ZF2)-EGFP	7	1	18	unfound	1	TRUE	2
B07	39	B07-39	MATR3(∆ZF2)-EGFP	7	8	177	unfound	1	TRUE	2
B07	4	B07-4	MATR3(∆ZF2)-EGFP	7	4	89	unfound	1	TRUE	2
B07	40	B07-40	MATR3(∆ZF2)-EGFP	7	10	224	NA	0	FALSE	2
B07	41	B07-41	MATR3(∆ZF2)-EGFP	7	10	224	NA	0	FALSE	2
B07	42	B07-42	MATR3(∆ZF2)-EGFP	7	1	18	unfound	1	TRUE	2
B07	43	B07-43	MATR3(∆ZF2)-EGFP	7	2	42	unfound	1	TRUE	2
B07	44	B07-44	MATR3(∆ZF2)-EGFP	7	1	18	unfound	1	TRUE	2
B07	45	B07-45	MATR3(∆ZF2)-EGFP	7	1	18	unfound	1	TRUE	2
B07	46	B07-46	MATR3(∆ZF2)-EGFP	7	1	18	unfound	1	TRUE	2
B07	47	B07-47	MATR3(∆ZF2)-EGFP	7	1	18	unfound	1	TRUE	2
B07	48	B07-48	MATR3(∆ZF2)-EGFP	7	1	18	unfound	1	TRUE	2
B07	49	B07-49	MATR3(∆ZF2)-EGFP	7	1	18	unfound	1	TRUE	2
B07	5	B07-5	MATR3(∆ZF2)-EGFP	7	10	224	NA	0	FALSE	2
B07	50	B07-50	MATR3(∆ZF2)-EGFP	7	5	105	unfound	1	TRUE	2
B07	51	B07-51	MATR3(∆ZF2)-EGFP	7	9	200	unfound	1	TRUE	2
B07	52	B07-52	MATR3(∆ZF2)-EGFP	7	10	224	NA	0	FALSE	2
B07	53	B07-53	MATR3(∆ZF2)-EGFP	7	1	18	unfound	1	TRUE	2
B07	54	B07-54	MATR3(∆ZF2)-EGFP	7	1	18	unfound	1	TRUE	2
B07	55	B07-55	MATR3(∆ZF2)-EGFP	7	1	18	unfound	1	TRUE	2
B07	56	B07-56	MATR3(∆ZF2)-EGFP	7	1	18	unfound	1	TRUE	2
B07	57	B07-57	MATR3(∆ZF2)-EGFP	7	4	89	unfound	1	TRUE	2
B07	58	B07-58	MATR3(∆ZF2)-EGFP	7	6	128	unfound	1	TRUE	2
B07	59	B07-59	MATR3(∆ZF2)-EGFP	7	10	224	NA	0	FALSE	2
B07	6	B07-6	MATR3(∆ZF2)-EGFP	7	10	224	NA	0	FALSE	2
B07	60	B07-60	MATR3(∆ZF2)-EGFP	7	1	18	unfound	1	TRUE	2
B07	61	B07-61	MATR3(∆ZF2)-EGFP	7	10	224	NA	0	FALSE	2
B07	62	B07-62	MATR3(∆ZF2)-EGFP	7	5	105	unfound	1	TRUE	2
B07	63	B07-63	MATR3(∆ZF2)-EGFP	7	1	18	unfound	1	TRUE	2
B07	64	B07-64	MATR3(∆ZF2)-EGFP	7	2	42	unfound	1	TRUE	2
B07	65	B07-65	MATR3(∆ZF2)-EGFP	7	7	156	unfound	1	TRUE	2
B07	66	B07-66	MATR3(∆ZF2)-EGFP	7	10	224	NA	0	FALSE	2
B07	7	B07-7	MATR3(∆ZF2)-EGFP	7	6	128	unfound	1	TRUE	2
B07	8	B07-8	MATR3(∆ZF2)-EGFP	7	1	18	unfound	1	TRUE	2
B07	9	B07-9	MATR3(∆ZF2)-EGFP	7	3	68	unfound	1	TRUE	2
B08	1	B08-1	MATR3(∆ZF2)-EGFP	8	3	68	unfound	1	TRUE	2
B08	10	B08-10	MATR3(∆ZF2)-EGFP	8	1	18	unfound	1	TRUE	2
B08	11	B08-11	MATR3(∆ZF2)-EGFP	8	1	18	unfound	1	TRUE	2
B08	12	B08-12	MATR3(∆ZF2)-EGFP	8	1	18	unfound	1	TRUE	2
B08	13	B08-13	MATR3(∆ZF2)-EGFP	8	10	224	NA	0	FALSE	2
B08	14	B08-14	MATR3(∆ZF2)-EGFP	8	10	224	NA	0	FALSE	2
B08	15	B08-15	MATR3(∆ZF2)-EGFP	8	2	42	unfound	1	TRUE	2
B08	16	B08-16	MATR3(∆ZF2)-EGFP	8	1	18	unfound	1	TRUE	2
B08	17	B08-17	MATR3(∆ZF2)-EGFP	8	1	18	unfound	1	TRUE	2
B08	18	B08-18	MATR3(∆ZF2)-EGFP	8	2	42	unfound	1	TRUE	2
B08	19	B08-19	MATR3(∆ZF2)-EGFP	8	9	200	unfound	1	TRUE	2
B08	2	B08-2	MATR3(∆ZF2)-EGFP	8	2	42	unfound	1	TRUE	2
B08	20	B08-20	MATR3(∆ZF2)-EGFP	8	1	18	unfound	1	TRUE	2
B08	21	B08-21	MATR3(∆ZF2)-EGFP	8	2	42	unfound	1	TRUE	2
B08	22	B08-22	MATR3(∆ZF2)-EGFP	8	1	18	unfound	1	TRUE	2
B08	23	B08-23	MATR3(∆ZF2)-EGFP	8	4	89	unfound	1	TRUE	2
B08	24	B08-24	MATR3(∆ZF2)-EGFP	8	4	89	unfound	1	TRUE	2
B08	25	B08-25	MATR3(∆ZF2)-EGFP	8	2	42	unfound	1	TRUE	2
B08	26	B08-26	MATR3(∆ZF2)-EGFP	8	1	18	unfound	1	TRUE	2
B08	27	B08-27	MATR3(∆ZF2)-EGFP	8	1	18	unfound	1	TRUE	2
B08	28	B08-28	MATR3(∆ZF2)-EGFP	8	5	105	unfound	1	TRUE	2
B08	29	B08-29	MATR3(∆ZF2)-EGFP	8	10	224	NA	0	FALSE	2
B08	3	B08-3	MATR3(∆ZF2)-EGFP	8	1	18	unfound	1	TRUE	2
B08	30	B08-30	MATR3(∆ZF2)-EGFP	8	1	18	unfound	1	TRUE	2
B08	31	B08-31	MATR3(∆ZF2)-EGFP	8	1	18	unfound	1	TRUE	2
B08	32	B08-32	MATR3(∆ZF2)-EGFP	8	1	18	unfound	1	TRUE	2
B08	33	B08-33	MATR3(∆ZF2)-EGFP	8	1	18	unfound	1	TRUE	2
B08	34	B08-34	MATR3(∆ZF2)-EGFP	8	10	224	NA	0	FALSE	2
B08	35	B08-35	MATR3(∆ZF2)-EGFP	8	1	18	unfound	1	TRUE	2
B08	36	B08-36	MATR3(∆ZF2)-EGFP	8	1	18	unfound	1	TRUE	2
B08	37	B08-37	MATR3(∆ZF2)-EGFP	8	1	18	unfound	1	TRUE	2
B08	38	B08-38	MATR3(∆ZF2)-EGFP	8	10	224	NA	0	FALSE	2
B08	39	B08-39	MATR3(∆ZF2)-EGFP	8	1	18	unfound	1	TRUE	2
B08	4	B08-4	MATR3(∆ZF2)-EGFP	8	5	105	unfound	1	TRUE	2
B08	40	B08-40	MATR3(∆ZF2)-EGFP	8	3	68	unfound	1	TRUE	2
B08	41	B08-41	MATR3(∆ZF2)-EGFP	8	1	18	unfound	1	TRUE	2
B08	42	B08-42	MATR3(∆ZF2)-EGFP	8	1	18	unfound	1	TRUE	2
B08	43	B08-43	MATR3(∆ZF2)-EGFP	8	6	128	unfound	1	TRUE	2
B08	44	B08-44	MATR3(∆ZF2)-EGFP	8	1	18	unfound	1	TRUE	2
B08	45	B08-45	MATR3(∆ZF2)-EGFP	8	8	177	unfound	1	TRUE	2
B08	46	B08-46	MATR3(∆ZF2)-EGFP	8	1	18	unfound	1	TRUE	2
B08	47	B08-47	MATR3(∆ZF2)-EGFP	8	1	18	unfound	1	TRUE	2
B08	48	B08-48	MATR3(∆ZF2)-EGFP	8	1	18	unfound	1	TRUE	2
B08	49	B08-49	MATR3(∆ZF2)-EGFP	8	1	18	unfound	1	TRUE	2
B08	5	B08-5	MATR3(∆ZF2)-EGFP	8	2	42	unfound	1	TRUE	2
B08	50	B08-50	MATR3(∆ZF2)-EGFP	8	1	18	unfound	1	TRUE	2
B08	51	B08-51	MATR3(∆ZF2)-EGFP	8	4	89	unfound	1	TRUE	2
B08	52	B08-52	MATR3(∆ZF2)-EGFP	8	7	156	unfound	1	TRUE	2
B08	53	B08-53	MATR3(∆ZF2)-EGFP	8	2	42	unfound	1	TRUE	2
B08	54	B08-54	MATR3(∆ZF2)-EGFP	8	7	156	unfound	1	TRUE	2
B08	55	B08-55	MATR3(∆ZF2)-EGFP	8	1	18	unfound	1	TRUE	2
B08	6	B08-6	MATR3(∆ZF2)-EGFP	8	10	224	NA	0	FALSE	2
B08	7	B08-7	MATR3(∆ZF2)-EGFP	8	9	200	unfound	1	TRUE	2
B08	8	B08-8	MATR3(∆ZF2)-EGFP	8	1	18	unfound	1	TRUE	2
B08	9	B08-9	MATR3(∆ZF2)-EGFP	8	2	42	unfound	1	TRUE	2
B09	1	B09-1	MATR3(∆ZF1/2)-EGFP	9	1	18	unfound	1	TRUE	2
B09	10	B09-10	MATR3(∆ZF1/2)-EGFP	9	1	18	unfound	1	TRUE	2
B09	11	B09-11	MATR3(∆ZF1/2)-EGFP	9	10	224	NA	0	FALSE	2
B09	12	B09-12	MATR3(∆ZF1/2)-EGFP	9	5	105	unfound	1	TRUE	2
B09	13	B09-13	MATR3(∆ZF1/2)-EGFP	9	1	18	unfound	1	TRUE	2
B09	14	B09-14	MATR3(∆ZF1/2)-EGFP	9	3	68	unfound	1	TRUE	2
B09	15	B09-15	MATR3(∆ZF1/2)-EGFP	9	8	177	unfound	1	TRUE	2
B09	16	B09-16	MATR3(∆ZF1/2)-EGFP	9	5	105	unfound	1	TRUE	2
B09	17	B09-17	MATR3(∆ZF1/2)-EGFP	9	1	18	unfound	1	TRUE	2
B09	18	B09-18	MATR3(∆ZF1/2)-EGFP	9	5	105	unfound	1	TRUE	2
B09	19	B09-19	MATR3(∆ZF1/2)-EGFP	9	4	89	unfound	1	TRUE	2
B09	2	B09-2	MATR3(∆ZF1/2)-EGFP	9	4	89	unfound	1	TRUE	2
B09	20	B09-20	MATR3(∆ZF1/2)-EGFP	9	10	224	NA	0	FALSE	2
B09	21	B09-21	MATR3(∆ZF1/2)-EGFP	9	4	89	unfound	1	TRUE	2
B09	22	B09-22	MATR3(∆ZF1/2)-EGFP	9	1	18	unfound	1	TRUE	2
B09	23	B09-23	MATR3(∆ZF1/2)-EGFP	9	1	18	unfound	1	TRUE	2
B09	24	B09-24	MATR3(∆ZF1/2)-EGFP	9	6	128	unfound	1	TRUE	2
B09	25	B09-25	MATR3(∆ZF1/2)-EGFP	9	1	18	unfound	1	TRUE	2
B09	26	B09-26	MATR3(∆ZF1/2)-EGFP	9	1	18	unfound	1	TRUE	2
B09	27	B09-27	MATR3(∆ZF1/2)-EGFP	9	1	18	unfound	1	TRUE	2
B09	28	B09-28	MATR3(∆ZF1/2)-EGFP	9	1	18	unfound	1	TRUE	2
B09	29	B09-29	MATR3(∆ZF1/2)-EGFP	9	5	105	unfound	1	TRUE	2
B09	3	B09-3	MATR3(∆ZF1/2)-EGFP	9	8	177	unfound	1	TRUE	2
B09	30	B09-30	MATR3(∆ZF1/2)-EGFP	9	2	42	unfound	1	TRUE	2
B09	31	B09-31	MATR3(∆ZF1/2)-EGFP	9	1	18	unfound	1	TRUE	2
B09	32	B09-32	MATR3(∆ZF1/2)-EGFP	9	9	200	unfound	1	TRUE	2
B09	33	B09-33	MATR3(∆ZF1/2)-EGFP	9	1	18	unfound	1	TRUE	2
B09	34	B09-34	MATR3(∆ZF1/2)-EGFP	9	1	18	unfound	1	TRUE	2
B09	35	B09-35	MATR3(∆ZF1/2)-EGFP	9	3	68	unfound	1	TRUE	2
B09	36	B09-36	MATR3(∆ZF1/2)-EGFP	9	10	224	NA	0	FALSE	2
B09	37	B09-37	MATR3(∆ZF1/2)-EGFP	9	9	200	unfound	1	TRUE	2
B09	38	B09-38	MATR3(∆ZF1/2)-EGFP	9	8	177	unfound	1	TRUE	2
B09	39	B09-39	MATR3(∆ZF1/2)-EGFP	9	1	18	unfound	1	TRUE	2
B09	4	B09-4	MATR3(∆ZF1/2)-EGFP	9	10	224	NA	0	FALSE	2
B09	40	B09-40	MATR3(∆ZF1/2)-EGFP	9	1	18	unfound	1	TRUE	2
B09	41	B09-41	MATR3(∆ZF1/2)-EGFP	9	1	18	unfound	1	TRUE	2
B09	42	B09-42	MATR3(∆ZF1/2)-EGFP	9	1	18	unfound	1	TRUE	2
B09	43	B09-43	MATR3(∆ZF1/2)-EGFP	9	1	18	unfound	1	TRUE	2
B09	44	B09-44	MATR3(∆ZF1/2)-EGFP	9	1	18	unfound	1	TRUE	2
B09	5	B09-5	MATR3(∆ZF1/2)-EGFP	9	4	89	unfound	1	TRUE	2
B09	6	B09-6	MATR3(∆ZF1/2)-EGFP	9	10	224	NA	0	FALSE	2
B09	7	B09-7	MATR3(∆ZF1/2)-EGFP	9	2	42	unfound	1	TRUE	2
B09	8	B09-8	MATR3(∆ZF1/2)-EGFP	9	4	89	unfound	1	TRUE	2
B09	9	B09-9	MATR3(∆ZF1/2)-EGFP	9	10	224	NA	0	FALSE	2
B10	1	B10-1	MATR3(∆ZF1/2)-EGFP	10	1	18	unfound	1	TRUE	2
B10	10	B10-10	MATR3(∆ZF1/2)-EGFP	10	10	224	NA	0	FALSE	2
B10	11	B10-11	MATR3(∆ZF1/2)-EGFP	10	1	18	unfound	1	TRUE	2
B10	12	B10-12	MATR3(∆ZF1/2)-EGFP	10	10	224	NA	0	FALSE	2
B10	13	B10-13	MATR3(∆ZF1/2)-EGFP	10	2	42	unfound	1	TRUE	2
B10	14	B10-14	MATR3(∆ZF1/2)-EGFP	10	1	18	unfound	1	TRUE	2
B10	15	B10-15	MATR3(∆ZF1/2)-EGFP	10	2	42	unfound	1	TRUE	2
B10	16	B10-16	MATR3(∆ZF1/2)-EGFP	10	10	224	NA	0	FALSE	2
B10	17	B10-17	MATR3(∆ZF1/2)-EGFP	10	1	18	unfound	1	TRUE	2
B10	18	B10-18	MATR3(∆ZF1/2)-EGFP	10	1	18	unfound	1	TRUE	2
B10	19	B10-19	MATR3(∆ZF1/2)-EGFP	10	1	18	unfound	1	TRUE	2
B10	2	B10-2	MATR3(∆ZF1/2)-EGFP	10	10	224	NA	0	FALSE	2
B10	20	B10-20	MATR3(∆ZF1/2)-EGFP	10	2	42	unfound	1	TRUE	2
B10	21	B10-21	MATR3(∆ZF1/2)-EGFP	10	1	18	unfound	1	TRUE	2
B10	22	B10-22	MATR3(∆ZF1/2)-EGFP	10	10	224	NA	0	FALSE	2
B10	23	B10-23	MATR3(∆ZF1/2)-EGFP	10	7	156	unfound	1	TRUE	2
B10	24	B10-24	MATR3(∆ZF1/2)-EGFP	10	7	156	unfound	1	TRUE	2
B10	25	B10-25	MATR3(∆ZF1/2)-EGFP	10	1	18	unfound	1	TRUE	2
B10	26	B10-26	MATR3(∆ZF1/2)-EGFP	10	1	18	unfound	1	TRUE	2
B10	27	B10-27	MATR3(∆ZF1/2)-EGFP	10	1	18	unfound	1	TRUE	2
B10	28	B10-28	MATR3(∆ZF1/2)-EGFP	10	5	105	unfound	1	TRUE	2
B10	29	B10-29	MATR3(∆ZF1/2)-EGFP	10	1	18	unfound	1	TRUE	2
B10	3	B10-3	MATR3(∆ZF1/2)-EGFP	10	2	42	unfound	1	TRUE	2
B10	30	B10-30	MATR3(∆ZF1/2)-EGFP	10	5	105	unfound	1	TRUE	2
B10	31	B10-31	MATR3(∆ZF1/2)-EGFP	10	10	224	NA	0	FALSE	2
B10	32	B10-32	MATR3(∆ZF1/2)-EGFP	10	1	18	unfound	1	TRUE	2
B10	33	B10-33	MATR3(∆ZF1/2)-EGFP	10	2	42	unfound	1	TRUE	2
B10	34	B10-34	MATR3(∆ZF1/2)-EGFP	10	1	18	unfound	1	TRUE	2
B10	35	B10-35	MATR3(∆ZF1/2)-EGFP	10	7	156	unfound	1	TRUE	2
B10	36	B10-36	MATR3(∆ZF1/2)-EGFP	10	3	68	unfound	1	TRUE	2
B10	37	B10-37	MATR3(∆ZF1/2)-EGFP	10	1	18	unfound	1	TRUE	2
B10	38	B10-38	MATR3(∆ZF1/2)-EGFP	10	1	18	unfound	1	TRUE	2
B10	39	B10-39	MATR3(∆ZF1/2)-EGFP	10	2	42	unfound	1	TRUE	2
B10	4	B10-4	MATR3(∆ZF1/2)-EGFP	10	1	18	unfound	1	TRUE	2
B10	40	B10-40	MATR3(∆ZF1/2)-EGFP	10	8	177	unfound	1	TRUE	2
B10	5	B10-5	MATR3(∆ZF1/2)-EGFP	10	10	224	NA	0	FALSE	2
B10	6	B10-6	MATR3(∆ZF1/2)-EGFP	10	3	68	unfound	1	TRUE	2
B10	7	B10-7	MATR3(∆ZF1/2)-EGFP	10	1	18	unfound	1	TRUE	2
B10	8	B10-8	MATR3(∆ZF1/2)-EGFP	10	1	18	unfound	1	TRUE	2
B10	9	B10-9	MATR3(∆ZF1/2)-EGFP	10	1	18	unfound	1	TRUE	2
C01	1	C01-1	EGFP	1	10	224	NA	0	FALSE	2
C01	10	C01-10	EGFP	1	1	18	unfound	1	TRUE	2
C01	11	C01-11	EGFP	1	6	128	unfound	1	TRUE	2
C01	12	C01-12	EGFP	1	10	224	NA	0	FALSE	2
C01	13	C01-13	EGFP	1	1	18	unfound	1	TRUE	2
C01	14	C01-14	EGFP	1	4	89	unfound	1	TRUE	2
C01	15	C01-15	EGFP	1	6	128	unfound	1	TRUE	2
C01	16	C01-16	EGFP	1	1	18	unfound	1	TRUE	2
C01	17	C01-17	EGFP	1	10	224	NA	0	FALSE	2
C01	18	C01-18	EGFP	1	1	18	unfound	1	TRUE	2
C01	19	C01-19	EGFP	1	10	224	NA	0	FALSE	2
C01	2	C01-2	EGFP	1	10	224	NA	0	FALSE	2
C01	20	C01-20	EGFP	1	10	224	NA	0	FALSE	2
C01	21	C01-21	EGFP	1	1	18	unfound	1	TRUE	2
C01	22	C01-22	EGFP	1	10	224	NA	0	FALSE	2
C01	23	C01-23	EGFP	1	1	18	unfound	1	TRUE	2
C01	24	C01-24	EGFP	1	10	224	NA	0	FALSE	2
C01	25	C01-25	EGFP	1	7	156	unfound	1	TRUE	2
C01	26	C01-26	EGFP	1	5	105	unfound	1	TRUE	2
C01	27	C01-27	EGFP	1	3	68	unfound	1	TRUE	2
C01	28	C01-28	EGFP	1	1	18	unfound	1	TRUE	2
C01	29	C01-29	EGFP	1	2	42	unfound	1	TRUE	2
C01	3	C01-3	EGFP	1	1	18	unfound	1	TRUE	2
C01	30	C01-30	EGFP	1	10	224	NA	0	FALSE	2
C01	31	C01-31	EGFP	1	10	224	NA	0	FALSE	2
C01	32	C01-32	EGFP	1	6	128	unfound	1	TRUE	2
C01	33	C01-33	EGFP	1	1	18	unfound	1	TRUE	2
C01	34	C01-34	EGFP	1	3	68	unfound	1	TRUE	2
C01	35	C01-35	EGFP	1	9	200	unfound	1	TRUE	2
C01	36	C01-36	EGFP	1	1	18	unfound	1	TRUE	2
C01	37	C01-37	EGFP	1	1	18	unfound	1	TRUE	2
C01	38	C01-38	EGFP	1	1	18	unfound	1	TRUE	2
C01	39	C01-39	EGFP	1	1	18	unfound	1	TRUE	2
C01	4	C01-4	EGFP	1	8	177	unfound	1	TRUE	2
C01	40	C01-40	EGFP	1	8	177	unfound	1	TRUE	2
C01	41	C01-41	EGFP	1	10	224	NA	0	FALSE	2
C01	42	C01-42	EGFP	1	1	18	unfound	1	TRUE	2
C01	43	C01-43	EGFP	1	9	200	unfound	1	TRUE	2
C01	44	C01-44	EGFP	1	9	200	unfound	1	TRUE	2
C01	45	C01-45	EGFP	1	1	18	unfound	1	TRUE	2
C01	46	C01-46	EGFP	1	1	18	unfound	1	TRUE	2
C01	47	C01-47	EGFP	1	2	42	unfound	1	TRUE	2
C01	48	C01-48	EGFP	1	9	200	unfound	1	TRUE	2
C01	49	C01-49	EGFP	1	2	42	unfound	1	TRUE	2
C01	5	C01-5	EGFP	1	6	128	unfound	1	TRUE	2
C01	50	C01-50	EGFP	1	3	68	unfound	1	TRUE	2
C01	51	C01-51	EGFP	1	1	18	unfound	1	TRUE	2
C01	52	C01-52	EGFP	1	3	68	unfound	1	TRUE	2
C01	53	C01-53	EGFP	1	10	224	NA	0	FALSE	2
C01	54	C01-54	EGFP	1	1	18	unfound	1	TRUE	2
C01	55	C01-55	EGFP	1	1	18	unfound	1	TRUE	2
C01	56	C01-56	EGFP	1	2	42	unfound	1	TRUE	2
C01	57	C01-57	EGFP	1	1	18	unfound	1	TRUE	2
C01	58	C01-58	EGFP	1	1	18	unfound	1	TRUE	2
C01	59	C01-59	EGFP	1	1	18	unfound	1	TRUE	2
C01	6	C01-6	EGFP	1	1	18	unfound	1	TRUE	2
C01	60	C01-60	EGFP	1	2	42	unfound	1	TRUE	2
C01	61	C01-61	EGFP	1	8	177	unfound	1	TRUE	2
C01	62	C01-62	EGFP	1	1	18	unfound	1	TRUE	2
C01	63	C01-63	EGFP	1	1	18	unfound	1	TRUE	2
C01	64	C01-64	EGFP	1	1	18	unfound	1	TRUE	2
C01	65	C01-65	EGFP	1	1	18	unfound	1	TRUE	2
C01	66	C01-66	EGFP	1	1	18	unfound	1	TRUE	2
C01	67	C01-67	EGFP	1	3	68	unfound	1	TRUE	2
C01	68	C01-68	EGFP	1	1	18	unfound	1	TRUE	2
C01	7	C01-7	EGFP	1	1	18	unfound	1	TRUE	2
C01	8	C01-8	EGFP	1	2	42	unfound	1	TRUE	2
C01	9	C01-9	EGFP	1	9	200	unfound	1	TRUE	2
C02	1	C02-1	EGFP	2	1	18	unfound	1	TRUE	2
C02	10	C02-10	EGFP	2	10	224	NA	0	FALSE	2
C02	11	C02-11	EGFP	2	10	224	NA	0	FALSE	2
C02	12	C02-12	EGFP	2	3	68	unfound	1	TRUE	2
C02	13	C02-13	EGFP	2	1	18	unfound	1	TRUE	2
C02	14	C02-14	EGFP	2	5	105	unfound	1	TRUE	2
C02	15	C02-15	EGFP	2	10	224	NA	0	FALSE	2
C02	16	C02-16	EGFP	2	1	18	unfound	1	TRUE	2
C02	17	C02-17	EGFP	2	1	18	unfound	1	TRUE	2
C02	18	C02-18	EGFP	2	1	18	unfound	1	TRUE	2
C02	19	C02-19	EGFP	2	1	18	unfound	1	TRUE	2
C02	2	C02-2	EGFP	2	2	42	unfound	1	TRUE	2
C02	20	C02-20	EGFP	2	3	68	unfound	1	TRUE	2
C02	21	C02-21	EGFP	2	4	89	unfound	1	TRUE	2
C02	22	C02-22	EGFP	2	1	18	unfound	1	TRUE	2
C02	23	C02-23	EGFP	2	1	18	unfound	1	TRUE	2
C02	24	C02-24	EGFP	2	1	18	unfound	1	TRUE	2
C02	25	C02-25	EGFP	2	8	177	unfound	1	TRUE	2
C02	26	C02-26	EGFP	2	2	42	unfound	1	TRUE	2
C02	27	C02-27	EGFP	2	1	18	unfound	1	TRUE	2
C02	28	C02-28	EGFP	2	6	128	unfound	1	TRUE	2
C02	29	C02-29	EGFP	2	10	224	NA	0	FALSE	2
C02	3	C02-3	EGFP	2	1	18	unfound	1	TRUE	2
C02	30	C02-30	EGFP	2	2	42	unfound	1	TRUE	2
C02	31	C02-31	EGFP	2	10	224	NA	0	FALSE	2
C02	32	C02-32	EGFP	2	10	224	NA	0	FALSE	2
C02	33	C02-33	EGFP	2	10	224	NA	0	FALSE	2
C02	34	C02-34	EGFP	2	1	18	unfound	1	TRUE	2
C02	35	C02-35	EGFP	2	5	105	unfound	1	TRUE	2
C02	36	C02-36	EGFP	2	1	18	unfound	1	TRUE	2
C02	37	C02-37	EGFP	2	1	18	unfound	1	TRUE	2
C02	38	C02-38	EGFP	2	1	18	unfound	1	TRUE	2
C02	39	C02-39	EGFP	2	1	18	unfound	1	TRUE	2
C02	4	C02-4	EGFP	2	4	89	unfound	1	TRUE	2
C02	40	C02-40	EGFP	2	9	200	unfound	1	TRUE	2
C02	41	C02-41	EGFP	2	2	42	unfound	1	TRUE	2
C02	42	C02-42	EGFP	2	4	89	unfound	1	TRUE	2
C02	43	C02-43	EGFP	2	1	18	unfound	1	TRUE	2
C02	44	C02-44	EGFP	2	4	89	unfound	1	TRUE	2
C02	45	C02-45	EGFP	2	4	89	unfound	1	TRUE	2
C02	46	C02-46	EGFP	2	1	18	unfound	1	TRUE	2
C02	47	C02-47	EGFP	2	1	18	unfound	1	TRUE	2
C02	48	C02-48	EGFP	2	1	18	unfound	1	TRUE	2
C02	49	C02-49	EGFP	2	2	42	unfound	1	TRUE	2
C02	5	C02-5	EGFP	2	1	18	unfound	1	TRUE	2
C02	50	C02-50	EGFP	2	1	18	unfound	1	TRUE	2
C02	51	C02-51	EGFP	2	4	89	unfound	1	TRUE	2
C02	52	C02-52	EGFP	2	1	18	unfound	1	TRUE	2
C02	53	C02-53	EGFP	2	1	18	unfound	1	TRUE	2
C02	54	C02-54	EGFP	2	3	68	unfound	1	TRUE	2
C02	55	C02-55	EGFP	2	3	68	unfound	1	TRUE	2
C02	56	C02-56	EGFP	2	6	128	unfound	1	TRUE	2
C02	57	C02-57	EGFP	2	1	18	unfound	1	TRUE	2
C02	58	C02-58	EGFP	2	1	18	unfound	1	TRUE	2
C02	59	C02-59	EGFP	2	2	42	unfound	1	TRUE	2
C02	6	C02-6	EGFP	2	1	18	unfound	1	TRUE	2
C02	60	C02-60	EGFP	2	1	18	unfound	1	TRUE	2
C02	61	C02-61	EGFP	2	2	42	unfound	1	TRUE	2
C02	62	C02-62	EGFP	2	10	224	NA	0	FALSE	2
C02	63	C02-63	EGFP	2	2	42	unfound	1	TRUE	2
C02	64	C02-64	EGFP	2	1	18	unfound	1	TRUE	2
C02	65	C02-65	EGFP	2	10	224	NA	0	FALSE	2
C02	66	C02-66	EGFP	2	1	18	unfound	1	TRUE	2
C02	67	C02-67	EGFP	2	3	68	unfound	1	TRUE	2
C02	68	C02-68	EGFP	2	4	89	unfound	1	TRUE	2
C02	69	C02-69	EGFP	2	10	224	NA	0	FALSE	2
C02	7	C02-7	EGFP	2	10	224	NA	0	FALSE	2
C02	70	C02-70	EGFP	2	1	18	unfound	1	TRUE	2
C02	71	C02-71	EGFP	2	1	18	unfound	1	TRUE	2
C02	72	C02-72	EGFP	2	1	18	unfound	1	TRUE	2
C02	73	C02-73	EGFP	2	6	128	unfound	1	TRUE	2
C02	74	C02-74	EGFP	2	3	68	unfound	1	TRUE	2
C02	75	C02-75	EGFP	2	10	224	NA	0	FALSE	2
C02	76	C02-76	EGFP	2	1	18	unfound	1	TRUE	2
C02	8	C02-8	EGFP	2	1	18	unfound	1	TRUE	2
C02	9	C02-9	EGFP	2	5	105	unfound	1	TRUE	2
C03	1	C03-1	MATR3(WT)-EGFP	3	1	18	unfound	1	TRUE	2
C03	10	C03-10	MATR3(WT)-EGFP	3	5	105	unfound	1	TRUE	2
C03	11	C03-11	MATR3(WT)-EGFP	3	1	18	unfound	1	TRUE	2
C03	12	C03-12	MATR3(WT)-EGFP	3	1	18	unfound	1	TRUE	2
C03	13	C03-13	MATR3(WT)-EGFP	3	1	18	unfound	1	TRUE	2
C03	14	C03-14	MATR3(WT)-EGFP	3	5	105	unfound	1	TRUE	2
C03	15	C03-15	MATR3(WT)-EGFP	3	4	89	unfound	1	TRUE	2
C03	16	C03-16	MATR3(WT)-EGFP	3	1	18	unfound	1	TRUE	2
C03	17	C03-17	MATR3(WT)-EGFP	3	4	89	unfound	1	TRUE	2
C03	18	C03-18	MATR3(WT)-EGFP	3	8	177	unfound	1	TRUE	2
C03	19	C03-19	MATR3(WT)-EGFP	3	6	128	unfound	1	TRUE	2
C03	2	C03-2	MATR3(WT)-EGFP	3	5	105	unfound	1	TRUE	2
C03	20	C03-20	MATR3(WT)-EGFP	3	1	18	unfound	1	TRUE	2
C03	21	C03-21	MATR3(WT)-EGFP	3	1	18	unfound	1	TRUE	2
C03	22	C03-22	MATR3(WT)-EGFP	3	6	128	unfound	1	TRUE	2
C03	23	C03-23	MATR3(WT)-EGFP	3	2	42	unfound	1	TRUE	2
C03	24	C03-24	MATR3(WT)-EGFP	3	2	42	unfound	1	TRUE	2
C03	25	C03-25	MATR3(WT)-EGFP	3	1	18	unfound	1	TRUE	2
C03	26	C03-26	MATR3(WT)-EGFP	3	1	18	unfound	1	TRUE	2
C03	27	C03-27	MATR3(WT)-EGFP	3	1	18	unfound	1	TRUE	2
C03	28	C03-28	MATR3(WT)-EGFP	3	1	18	unfound	1	TRUE	2
C03	29	C03-29	MATR3(WT)-EGFP	3	7	156	unfound	1	TRUE	2
C03	3	C03-3	MATR3(WT)-EGFP	3	2	42	unfound	1	TRUE	2
C03	30	C03-30	MATR3(WT)-EGFP	3	1	18	unfound	1	TRUE	2
C03	31	C03-31	MATR3(WT)-EGFP	3	4	89	unfound	1	TRUE	2
C03	32	C03-32	MATR3(WT)-EGFP	3	3	68	unfound	1	TRUE	2
C03	33	C03-33	MATR3(WT)-EGFP	3	10	224	NA	0	FALSE	2
C03	34	C03-34	MATR3(WT)-EGFP	3	4	89	unfound	1	TRUE	2
C03	35	C03-35	MATR3(WT)-EGFP	3	1	18	unfound	1	TRUE	2
C03	36	C03-36	MATR3(WT)-EGFP	3	7	156	unfound	1	TRUE	2
C03	37	C03-37	MATR3(WT)-EGFP	3	1	18	unfound	1	TRUE	2
C03	38	C03-38	MATR3(WT)-EGFP	3	4	89	unfound	1	TRUE	2
C03	39	C03-39	MATR3(WT)-EGFP	3	1	18	unfound	1	TRUE	2
C03	4	C03-4	MATR3(WT)-EGFP	3	4	89	unfound	1	TRUE	2
C03	40	C03-40	MATR3(WT)-EGFP	3	1	18	unfound	1	TRUE	2
C03	41	C03-41	MATR3(WT)-EGFP	3	1	18	unfound	1	TRUE	2
C03	42	C03-42	MATR3(WT)-EGFP	3	1	18	unfound	1	TRUE	2
C03	43	C03-43	MATR3(WT)-EGFP	3	1	18	unfound	1	TRUE	2
C03	44	C03-44	MATR3(WT)-EGFP	3	5	105	unfound	1	TRUE	2
C03	45	C03-45	MATR3(WT)-EGFP	3	3	68	unfound	1	TRUE	2
C03	46	C03-46	MATR3(WT)-EGFP	3	10	224	NA	0	FALSE	2
C03	47	C03-47	MATR3(WT)-EGFP	3	1	18	unfound	1	TRUE	2
C03	48	C03-48	MATR3(WT)-EGFP	3	1	18	unfound	1	TRUE	2
C03	49	C03-49	MATR3(WT)-EGFP	3	1	18	unfound	1	TRUE	2
C03	5	C03-5	MATR3(WT)-EGFP	3	10	224	NA	0	FALSE	2
C03	50	C03-50	MATR3(WT)-EGFP	3	2	42	unfound	1	TRUE	2
C03	51	C03-51	MATR3(WT)-EGFP	3	1	18	unfound	1	TRUE	2
C03	52	C03-52	MATR3(WT)-EGFP	3	10	224	NA	0	FALSE	2
C03	53	C03-53	MATR3(WT)-EGFP	3	5	105	unfound	1	TRUE	2
C03	54	C03-54	MATR3(WT)-EGFP	3	1	18	unfound	1	TRUE	2
C03	55	C03-55	MATR3(WT)-EGFP	3	10	224	NA	0	FALSE	2
C03	56	C03-56	MATR3(WT)-EGFP	3	1	18	unfound	1	TRUE	2
C03	6	C03-6	MATR3(WT)-EGFP	3	10	224	NA	0	FALSE	2
C03	7	C03-7	MATR3(WT)-EGFP	3	2	42	unfound	1	TRUE	2
C03	8	C03-8	MATR3(WT)-EGFP	3	1	18	unfound	1	TRUE	2
C03	9	C03-9	MATR3(WT)-EGFP	3	2	42	unfound	1	TRUE	2
C04	1	C04-1	MATR3(WT)-EGFP	4	4	89	unfound	1	TRUE	2
C04	10	C04-10	MATR3(WT)-EGFP	4	1	18	unfound	1	TRUE	2
C04	11	C04-11	MATR3(WT)-EGFP	4	2	42	unfound	1	TRUE	2
C04	12	C04-12	MATR3(WT)-EGFP	4	5	105	unfound	1	TRUE	2
C04	13	C04-13	MATR3(WT)-EGFP	4	10	224	NA	0	FALSE	2
C04	14	C04-14	MATR3(WT)-EGFP	4	2	42	unfound	1	TRUE	2
C04	15	C04-15	MATR3(WT)-EGFP	4	1	18	unfound	1	TRUE	2
C04	16	C04-16	MATR3(WT)-EGFP	4	1	18	unfound	1	TRUE	2
C04	17	C04-17	MATR3(WT)-EGFP	4	2	42	unfound	1	TRUE	2
C04	18	C04-18	MATR3(WT)-EGFP	4	2	42	unfound	1	TRUE	2
C04	19	C04-19	MATR3(WT)-EGFP	4	2	42	unfound	1	TRUE	2
C04	2	C04-2	MATR3(WT)-EGFP	4	1	18	unfound	1	TRUE	2
C04	20	C04-20	MATR3(WT)-EGFP	4	10	224	NA	0	FALSE	2
C04	21	C04-21	MATR3(WT)-EGFP	4	2	42	unfound	1	TRUE	2
C04	22	C04-22	MATR3(WT)-EGFP	4	1	18	unfound	1	TRUE	2
C04	23	C04-23	MATR3(WT)-EGFP	4	7	156	unfound	1	TRUE	2
C04	24	C04-24	MATR3(WT)-EGFP	4	1	18	unfound	1	TRUE	2
C04	25	C04-25	MATR3(WT)-EGFP	4	2	42	unfound	1	TRUE	2
C04	26	C04-26	MATR3(WT)-EGFP	4	1	18	unfound	1	TRUE	2
C04	27	C04-27	MATR3(WT)-EGFP	4	1	18	unfound	1	TRUE	2
C04	28	C04-28	MATR3(WT)-EGFP	4	10	224	NA	0	FALSE	2
C04	29	C04-29	MATR3(WT)-EGFP	4	4	89	unfound	1	TRUE	2
C04	3	C04-3	MATR3(WT)-EGFP	4	1	18	unfound	1	TRUE	2
C04	30	C04-30	MATR3(WT)-EGFP	4	1	18	unfound	1	TRUE	2
C04	31	C04-31	MATR3(WT)-EGFP	4	4	89	unfound	1	TRUE	2
C04	32	C04-32	MATR3(WT)-EGFP	4	10	224	NA	0	FALSE	2
C04	33	C04-33	MATR3(WT)-EGFP	4	1	18	unfound	1	TRUE	2
C04	34	C04-34	MATR3(WT)-EGFP	4	10	224	NA	0	FALSE	2
C04	35	C04-35	MATR3(WT)-EGFP	4	8	177	unfound	1	TRUE	2
C04	36	C04-36	MATR3(WT)-EGFP	4	1	18	unfound	1	TRUE	2
C04	37	C04-37	MATR3(WT)-EGFP	4	1	18	unfound	1	TRUE	2
C04	38	C04-38	MATR3(WT)-EGFP	4	1	18	unfound	1	TRUE	2
C04	39	C04-39	MATR3(WT)-EGFP	4	1	18	unfound	1	TRUE	2
C04	4	C04-4	MATR3(WT)-EGFP	4	9	200	unfound	1	TRUE	2
C04	40	C04-40	MATR3(WT)-EGFP	4	4	89	unfound	1	TRUE	2
C04	41	C04-41	MATR3(WT)-EGFP	4	1	18	unfound	1	TRUE	2
C04	42	C04-42	MATR3(WT)-EGFP	4	2	42	unfound	1	TRUE	2
C04	43	C04-43	MATR3(WT)-EGFP	4	6	128	unfound	1	TRUE	2
C04	44	C04-44	MATR3(WT)-EGFP	4	1	18	unfound	1	TRUE	2
C04	45	C04-45	MATR3(WT)-EGFP	4	1	18	unfound	1	TRUE	2
C04	46	C04-46	MATR3(WT)-EGFP	4	1	18	unfound	1	TRUE	2
C04	47	C04-47	MATR3(WT)-EGFP	4	7	156	unfound	1	TRUE	2
C04	48	C04-48	MATR3(WT)-EGFP	4	3	68	unfound	1	TRUE	2
C04	49	C04-49	MATR3(WT)-EGFP	4	1	18	unfound	1	TRUE	2
C04	5	C04-5	MATR3(WT)-EGFP	4	1	18	unfound	1	TRUE	2
C04	50	C04-50	MATR3(WT)-EGFP	4	3	68	unfound	1	TRUE	2
C04	51	C04-51	MATR3(WT)-EGFP	4	2	42	unfound	1	TRUE	2
C04	52	C04-52	MATR3(WT)-EGFP	4	1	18	unfound	1	TRUE	2
C04	6	C04-6	MATR3(WT)-EGFP	4	1	18	unfound	1	TRUE	2
C04	7	C04-7	MATR3(WT)-EGFP	4	1	18	unfound	1	TRUE	2
C04	8	C04-8	MATR3(WT)-EGFP	4	1	18	unfound	1	TRUE	2
C04	9	C04-9	MATR3(WT)-EGFP	4	1	18	unfound	1	TRUE	2
C05	1	C05-1	MATR3(∆ZF1)-EGFP	5	1	18	unfound	1	TRUE	2
C05	10	C05-10	MATR3(∆ZF1)-EGFP	5	1	18	unfound	1	TRUE	2
C05	11	C05-11	MATR3(∆ZF1)-EGFP	5	1	18	unfound	1	TRUE	2
C05	12	C05-12	MATR3(∆ZF1)-EGFP	5	10	224	NA	0	FALSE	2
C05	13	C05-13	MATR3(∆ZF1)-EGFP	5	2	42	unfound	1	TRUE	2
C05	14	C05-14	MATR3(∆ZF1)-EGFP	5	2	42	unfound	1	TRUE	2
C05	15	C05-15	MATR3(∆ZF1)-EGFP	5	4	89	unfound	1	TRUE	2
C05	16	C05-16	MATR3(∆ZF1)-EGFP	5	10	224	NA	0	FALSE	2
C05	17	C05-17	MATR3(∆ZF1)-EGFP	5	10	224	NA	0	FALSE	2
C05	18	C05-18	MATR3(∆ZF1)-EGFP	5	1	18	unfound	1	TRUE	2
C05	19	C05-19	MATR3(∆ZF1)-EGFP	5	1	18	unfound	1	TRUE	2
C05	2	C05-2	MATR3(∆ZF1)-EGFP	5	1	18	unfound	1	TRUE	2
C05	20	C05-20	MATR3(∆ZF1)-EGFP	5	5	105	unfound	1	TRUE	2
C05	21	C05-21	MATR3(∆ZF1)-EGFP	5	2	42	unfound	1	TRUE	2
C05	22	C05-22	MATR3(∆ZF1)-EGFP	5	10	224	NA	0	FALSE	2
C05	23	C05-23	MATR3(∆ZF1)-EGFP	5	1	18	unfound	1	TRUE	2
C05	24	C05-24	MATR3(∆ZF1)-EGFP	5	1	18	unfound	1	TRUE	2
C05	25	C05-25	MATR3(∆ZF1)-EGFP	5	1	18	unfound	1	TRUE	2
C05	26	C05-26	MATR3(∆ZF1)-EGFP	5	1	18	unfound	1	TRUE	2
C05	27	C05-27	MATR3(∆ZF1)-EGFP	5	1	18	unfound	1	TRUE	2
C05	28	C05-28	MATR3(∆ZF1)-EGFP	5	1	18	unfound	1	TRUE	2
C05	29	C05-29	MATR3(∆ZF1)-EGFP	5	7	156	unfound	1	TRUE	2
C05	3	C05-3	MATR3(∆ZF1)-EGFP	5	1	18	unfound	1	TRUE	2
C05	30	C05-30	MATR3(∆ZF1)-EGFP	5	1	18	unfound	1	TRUE	2
C05	31	C05-31	MATR3(∆ZF1)-EGFP	5	5	105	unfound	1	TRUE	2
C05	32	C05-32	MATR3(∆ZF1)-EGFP	5	5	105	unfound	1	TRUE	2
C05	33	C05-33	MATR3(∆ZF1)-EGFP	5	1	18	unfound	1	TRUE	2
C05	34	C05-34	MATR3(∆ZF1)-EGFP	5	1	18	unfound	1	TRUE	2
C05	35	C05-35	MATR3(∆ZF1)-EGFP	5	2	42	unfound	1	TRUE	2
C05	36	C05-36	MATR3(∆ZF1)-EGFP	5	10	224	NA	0	FALSE	2
C05	37	C05-37	MATR3(∆ZF1)-EGFP	5	1	18	unfound	1	TRUE	2
C05	38	C05-38	MATR3(∆ZF1)-EGFP	5	1	18	unfound	1	TRUE	2
C05	4	C05-4	MATR3(∆ZF1)-EGFP	5	6	128	unfound	1	TRUE	2
C05	5	C05-5	MATR3(∆ZF1)-EGFP	5	4	89	unfound	1	TRUE	2
C05	6	C05-6	MATR3(∆ZF1)-EGFP	5	3	68	unfound	1	TRUE	2
C05	7	C05-7	MATR3(∆ZF1)-EGFP	5	2	42	unfound	1	TRUE	2
C05	8	C05-8	MATR3(∆ZF1)-EGFP	5	7	156	unfound	1	TRUE	2
C05	9	C05-9	MATR3(∆ZF1)-EGFP	5	1	18	unfound	1	TRUE	2
C06	1	C06-1	MATR3(∆ZF1)-EGFP	6	1	18	unfound	1	TRUE	2
C06	10	C06-10	MATR3(∆ZF1)-EGFP	6	1	18	unfound	1	TRUE	2
C06	11	C06-11	MATR3(∆ZF1)-EGFP	6	3	68	unfound	1	TRUE	2
C06	12	C06-12	MATR3(∆ZF1)-EGFP	6	9	200	unfound	1	TRUE	2
C06	13	C06-13	MATR3(∆ZF1)-EGFP	6	4	89	unfound	1	TRUE	2
C06	14	C06-14	MATR3(∆ZF1)-EGFP	6	5	105	unfound	1	TRUE	2
C06	15	C06-15	MATR3(∆ZF1)-EGFP	6	8	177	unfound	1	TRUE	2
C06	16	C06-16	MATR3(∆ZF1)-EGFP	6	2	42	unfound	1	TRUE	2
C06	17	C06-17	MATR3(∆ZF1)-EGFP	6	2	42	unfound	1	TRUE	2
C06	18	C06-18	MATR3(∆ZF1)-EGFP	6	1	18	unfound	1	TRUE	2
C06	19	C06-19	MATR3(∆ZF1)-EGFP	6	7	156	unfound	1	TRUE	2
C06	2	C06-2	MATR3(∆ZF1)-EGFP	6	4	89	unfound	1	TRUE	2
C06	20	C06-20	MATR3(∆ZF1)-EGFP	6	10	224	NA	0	FALSE	2
C06	21	C06-21	MATR3(∆ZF1)-EGFP	6	2	42	unfound	1	TRUE	2
C06	22	C06-22	MATR3(∆ZF1)-EGFP	6	1	18	unfound	1	TRUE	2
C06	23	C06-23	MATR3(∆ZF1)-EGFP	6	7	156	unfound	1	TRUE	2
C06	24	C06-24	MATR3(∆ZF1)-EGFP	6	10	224	NA	0	FALSE	2
C06	25	C06-25	MATR3(∆ZF1)-EGFP	6	1	18	unfound	1	TRUE	2
C06	26	C06-26	MATR3(∆ZF1)-EGFP	6	10	224	NA	0	FALSE	2
C06	27	C06-27	MATR3(∆ZF1)-EGFP	6	3	68	unfound	1	TRUE	2
C06	28	C06-28	MATR3(∆ZF1)-EGFP	6	2	42	unfound	1	TRUE	2
C06	29	C06-29	MATR3(∆ZF1)-EGFP	6	6	128	unfound	1	TRUE	2
C06	3	C06-3	MATR3(∆ZF1)-EGFP	6	1	18	unfound	1	TRUE	2
C06	30	C06-30	MATR3(∆ZF1)-EGFP	6	1	18	unfound	1	TRUE	2
C06	31	C06-31	MATR3(∆ZF1)-EGFP	6	1	18	unfound	1	TRUE	2
C06	32	C06-32	MATR3(∆ZF1)-EGFP	6	1	18	unfound	1	TRUE	2
C06	33	C06-33	MATR3(∆ZF1)-EGFP	6	4	89	unfound	1	TRUE	2
C06	34	C06-34	MATR3(∆ZF1)-EGFP	6	1	18	unfound	1	TRUE	2
C06	35	C06-35	MATR3(∆ZF1)-EGFP	6	6	128	unfound	1	TRUE	2
C06	36	C06-36	MATR3(∆ZF1)-EGFP	6	1	18	unfound	1	TRUE	2
C06	37	C06-37	MATR3(∆ZF1)-EGFP	6	1	18	unfound	1	TRUE	2
C06	38	C06-38	MATR3(∆ZF1)-EGFP	6	1	18	unfound	1	TRUE	2
C06	39	C06-39	MATR3(∆ZF1)-EGFP	6	1	18	unfound	1	TRUE	2
C06	4	C06-4	MATR3(∆ZF1)-EGFP	6	1	18	unfound	1	TRUE	2
C06	40	C06-40	MATR3(∆ZF1)-EGFP	6	3	68	unfound	1	TRUE	2
C06	41	C06-41	MATR3(∆ZF1)-EGFP	6	1	18	unfound	1	TRUE	2
C06	42	C06-42	MATR3(∆ZF1)-EGFP	6	1	18	unfound	1	TRUE	2
C06	43	C06-43	MATR3(∆ZF1)-EGFP	6	10	224	NA	0	FALSE	2
C06	44	C06-44	MATR3(∆ZF1)-EGFP	6	4	89	unfound	1	TRUE	2
C06	45	C06-45	MATR3(∆ZF1)-EGFP	6	1	18	unfound	1	TRUE	2
C06	46	C06-46	MATR3(∆ZF1)-EGFP	6	1	18	unfound	1	TRUE	2
C06	47	C06-47	MATR3(∆ZF1)-EGFP	6	1	18	unfound	1	TRUE	2
C06	48	C06-48	MATR3(∆ZF1)-EGFP	6	2	42	unfound	1	TRUE	2
C06	49	C06-49	MATR3(∆ZF1)-EGFP	6	1	18	unfound	1	TRUE	2
C06	5	C06-5	MATR3(∆ZF1)-EGFP	6	1	18	unfound	1	TRUE	2
C06	50	C06-50	MATR3(∆ZF1)-EGFP	6	1	18	unfound	1	TRUE	2
C06	51	C06-51	MATR3(∆ZF1)-EGFP	6	10	224	NA	0	FALSE	2
C06	52	C06-52	MATR3(∆ZF1)-EGFP	6	1	18	unfound	1	TRUE	2
C06	53	C06-53	MATR3(∆ZF1)-EGFP	6	4	89	unfound	1	TRUE	2
C06	54	C06-54	MATR3(∆ZF1)-EGFP	6	2	42	unfound	1	TRUE	2
C06	55	C06-55	MATR3(∆ZF1)-EGFP	6	10	224	NA	0	FALSE	2
C06	56	C06-56	MATR3(∆ZF1)-EGFP	6	1	18	unfound	1	TRUE	2
C06	57	C06-57	MATR3(∆ZF1)-EGFP	6	1	18	unfound	1	TRUE	2
C06	58	C06-58	MATR3(∆ZF1)-EGFP	6	10	224	NA	0	FALSE	2
C06	59	C06-59	MATR3(∆ZF1)-EGFP	6	1	18	unfound	1	TRUE	2
C06	6	C06-6	MATR3(∆ZF1)-EGFP	6	4	89	unfound	1	TRUE	2
C06	60	C06-60	MATR3(∆ZF1)-EGFP	6	5	105	unfound	1	TRUE	2
C06	61	C06-61	MATR3(∆ZF1)-EGFP	6	1	18	unfound	1	TRUE	2
C06	62	C06-62	MATR3(∆ZF1)-EGFP	6	2	42	unfound	1	TRUE	2
C06	63	C06-63	MATR3(∆ZF1)-EGFP	6	1	18	unfound	1	TRUE	2
C06	64	C06-64	MATR3(∆ZF1)-EGFP	6	7	156	unfound	1	TRUE	2
C06	65	C06-65	MATR3(∆ZF1)-EGFP	6	10	224	NA	0	FALSE	2
C06	66	C06-66	MATR3(∆ZF1)-EGFP	6	8	177	unfound	1	TRUE	2
C06	67	C06-67	MATR3(∆ZF1)-EGFP	6	7	156	unfound	1	TRUE	2
C06	68	C06-68	MATR3(∆ZF1)-EGFP	6	8	177	unfound	1	TRUE	2
C06	7	C06-7	MATR3(∆ZF1)-EGFP	6	1	18	unfound	1	TRUE	2
C06	8	C06-8	MATR3(∆ZF1)-EGFP	6	10	224	NA	0	FALSE	2
C06	9	C06-9	MATR3(∆ZF1)-EGFP	6	5	105	unfound	1	TRUE	2
C07	1	C07-1	MATR3(∆ZF2)-EGFP	7	10	224	NA	0	FALSE	2
C07	10	C07-10	MATR3(∆ZF2)-EGFP	7	10	224	NA	0	FALSE	2
C07	11	C07-11	MATR3(∆ZF2)-EGFP	7	2	42	unfound	1	TRUE	2
C07	12	C07-12	MATR3(∆ZF2)-EGFP	7	1	18	unfound	1	TRUE	2
C07	13	C07-13	MATR3(∆ZF2)-EGFP	7	5	105	unfound	1	TRUE	2
C07	14	C07-14	MATR3(∆ZF2)-EGFP	7	1	18	unfound	1	TRUE	2
C07	15	C07-15	MATR3(∆ZF2)-EGFP	7	1	18	unfound	1	TRUE	2
C07	16	C07-16	MATR3(∆ZF2)-EGFP	7	6	128	unfound	1	TRUE	2
C07	17	C07-17	MATR3(∆ZF2)-EGFP	7	6	128	unfound	1	TRUE	2
C07	18	C07-18	MATR3(∆ZF2)-EGFP	7	1	18	unfound	1	TRUE	2
C07	19	C07-19	MATR3(∆ZF2)-EGFP	7	1	18	unfound	1	TRUE	2
C07	2	C07-2	MATR3(∆ZF2)-EGFP	7	1	18	unfound	1	TRUE	2
C07	20	C07-20	MATR3(∆ZF2)-EGFP	7	1	18	unfound	1	TRUE	2
C07	21	C07-21	MATR3(∆ZF2)-EGFP	7	5	105	unfound	1	TRUE	2
C07	22	C07-22	MATR3(∆ZF2)-EGFP	7	5	105	unfound	1	TRUE	2
C07	23	C07-23	MATR3(∆ZF2)-EGFP	7	6	128	unfound	1	TRUE	2
C07	24	C07-24	MATR3(∆ZF2)-EGFP	7	1	18	unfound	1	TRUE	2
C07	25	C07-25	MATR3(∆ZF2)-EGFP	7	2	42	unfound	1	TRUE	2
C07	26	C07-26	MATR3(∆ZF2)-EGFP	7	1	18	unfound	1	TRUE	2
C07	27	C07-27	MATR3(∆ZF2)-EGFP	7	2	42	unfound	1	TRUE	2
C07	28	C07-28	MATR3(∆ZF2)-EGFP	7	1	18	unfound	1	TRUE	2
C07	29	C07-29	MATR3(∆ZF2)-EGFP	7	1	18	unfound	1	TRUE	2
C07	3	C07-3	MATR3(∆ZF2)-EGFP	7	1	18	unfound	1	TRUE	2
C07	30	C07-30	MATR3(∆ZF2)-EGFP	7	3	68	unfound	1	TRUE	2
C07	31	C07-31	MATR3(∆ZF2)-EGFP	7	1	18	unfound	1	TRUE	2
C07	32	C07-32	MATR3(∆ZF2)-EGFP	7	1	18	unfound	1	TRUE	2
C07	33	C07-33	MATR3(∆ZF2)-EGFP	7	8	177	unfound	1	TRUE	2
C07	34	C07-34	MATR3(∆ZF2)-EGFP	7	1	18	unfound	1	TRUE	2
C07	35	C07-35	MATR3(∆ZF2)-EGFP	7	1	18	unfound	1	TRUE	2
C07	36	C07-36	MATR3(∆ZF2)-EGFP	7	6	128	unfound	1	TRUE	2
C07	37	C07-37	MATR3(∆ZF2)-EGFP	7	6	128	unfound	1	TRUE	2
C07	38	C07-38	MATR3(∆ZF2)-EGFP	7	5	105	unfound	1	TRUE	2
C07	39	C07-39	MATR3(∆ZF2)-EGFP	7	7	156	unfound	1	TRUE	2
C07	4	C07-4	MATR3(∆ZF2)-EGFP	7	10	224	NA	0	FALSE	2
C07	40	C07-40	MATR3(∆ZF2)-EGFP	7	1	18	unfound	1	TRUE	2
C07	41	C07-41	MATR3(∆ZF2)-EGFP	7	10	224	NA	0	FALSE	2
C07	42	C07-42	MATR3(∆ZF2)-EGFP	7	1	18	unfound	1	TRUE	2
C07	43	C07-43	MATR3(∆ZF2)-EGFP	7	1	18	unfound	1	TRUE	2
C07	44	C07-44	MATR3(∆ZF2)-EGFP	7	3	68	unfound	1	TRUE	2
C07	5	C07-5	MATR3(∆ZF2)-EGFP	7	1	18	unfound	1	TRUE	2
C07	6	C07-6	MATR3(∆ZF2)-EGFP	7	1	18	unfound	1	TRUE	2
C07	7	C07-7	MATR3(∆ZF2)-EGFP	7	2	42	unfound	1	TRUE	2
C07	8	C07-8	MATR3(∆ZF2)-EGFP	7	5	105	unfound	1	TRUE	2
C07	9	C07-9	MATR3(∆ZF2)-EGFP	7	8	177	unfound	1	TRUE	2
C08	1	C08-1	MATR3(∆ZF2)-EGFP	8	2	42	unfound	1	TRUE	2
C08	10	C08-10	MATR3(∆ZF2)-EGFP	8	1	18	unfound	1	TRUE	2
C08	11	C08-11	MATR3(∆ZF2)-EGFP	8	1	18	unfound	1	TRUE	2
C08	12	C08-12	MATR3(∆ZF2)-EGFP	8	1	18	unfound	1	TRUE	2
C08	13	C08-13	MATR3(∆ZF2)-EGFP	8	2	42	unfound	1	TRUE	2
C08	14	C08-14	MATR3(∆ZF2)-EGFP	8	2	42	unfound	1	TRUE	2
C08	15	C08-15	MATR3(∆ZF2)-EGFP	8	2	42	unfound	1	TRUE	2
C08	16	C08-16	MATR3(∆ZF2)-EGFP	8	1	18	unfound	1	TRUE	2
C08	17	C08-17	MATR3(∆ZF2)-EGFP	8	4	89	unfound	1	TRUE	2
C08	18	C08-18	MATR3(∆ZF2)-EGFP	8	1	18	unfound	1	TRUE	2
C08	19	C08-19	MATR3(∆ZF2)-EGFP	8	6	128	unfound	1	TRUE	2
C08	2	C08-2	MATR3(∆ZF2)-EGFP	8	7	156	unfound	1	TRUE	2
C08	20	C08-20	MATR3(∆ZF2)-EGFP	8	5	105	unfound	1	TRUE	2
C08	21	C08-21	MATR3(∆ZF2)-EGFP	8	2	42	unfound	1	TRUE	2
C08	22	C08-22	MATR3(∆ZF2)-EGFP	8	1	18	unfound	1	TRUE	2
C08	23	C08-23	MATR3(∆ZF2)-EGFP	8	7	156	unfound	1	TRUE	2
C08	24	C08-24	MATR3(∆ZF2)-EGFP	8	8	177	unfound	1	TRUE	2
C08	25	C08-25	MATR3(∆ZF2)-EGFP	8	4	89	unfound	1	TRUE	2
C08	26	C08-26	MATR3(∆ZF2)-EGFP	8	1	18	unfound	1	TRUE	2
C08	27	C08-27	MATR3(∆ZF2)-EGFP	8	6	128	unfound	1	TRUE	2
C08	28	C08-28	MATR3(∆ZF2)-EGFP	8	10	224	NA	0	FALSE	2
C08	29	C08-29	MATR3(∆ZF2)-EGFP	8	1	18	unfound	1	TRUE	2
C08	3	C08-3	MATR3(∆ZF2)-EGFP	8	1	18	unfound	1	TRUE	2
C08	30	C08-30	MATR3(∆ZF2)-EGFP	8	3	68	unfound	1	TRUE	2
C08	31	C08-31	MATR3(∆ZF2)-EGFP	8	1	18	unfound	1	TRUE	2
C08	32	C08-32	MATR3(∆ZF2)-EGFP	8	2	42	unfound	1	TRUE	2
C08	33	C08-33	MATR3(∆ZF2)-EGFP	8	1	18	unfound	1	TRUE	2
C08	34	C08-34	MATR3(∆ZF2)-EGFP	8	6	128	unfound	1	TRUE	2
C08	35	C08-35	MATR3(∆ZF2)-EGFP	8	1	18	unfound	1	TRUE	2
C08	36	C08-36	MATR3(∆ZF2)-EGFP	8	1	18	unfound	1	TRUE	2
C08	37	C08-37	MATR3(∆ZF2)-EGFP	8	1	18	unfound	1	TRUE	2
C08	38	C08-38	MATR3(∆ZF2)-EGFP	8	8	177	unfound	1	TRUE	2
C08	39	C08-39	MATR3(∆ZF2)-EGFP	8	1	18	unfound	1	TRUE	2
C08	4	C08-4	MATR3(∆ZF2)-EGFP	8	1	18	unfound	1	TRUE	2
C08	40	C08-40	MATR3(∆ZF2)-EGFP	8	1	18	unfound	1	TRUE	2
C08	41	C08-41	MATR3(∆ZF2)-EGFP	8	10	224	NA	0	FALSE	2
C08	42	C08-42	MATR3(∆ZF2)-EGFP	8	2	42	unfound	1	TRUE	2
C08	43	C08-43	MATR3(∆ZF2)-EGFP	8	1	18	unfound	1	TRUE	2
C08	44	C08-44	MATR3(∆ZF2)-EGFP	8	1	18	unfound	1	TRUE	2
C08	45	C08-45	MATR3(∆ZF2)-EGFP	8	1	18	unfound	1	TRUE	2
C08	46	C08-46	MATR3(∆ZF2)-EGFP	8	1	18	unfound	1	TRUE	2
C08	47	C08-47	MATR3(∆ZF2)-EGFP	8	2	42	unfound	1	TRUE	2
C08	48	C08-48	MATR3(∆ZF2)-EGFP	8	10	224	NA	0	FALSE	2
C08	49	C08-49	MATR3(∆ZF2)-EGFP	8	6	128	unfound	1	TRUE	2
C08	5	C08-5	MATR3(∆ZF2)-EGFP	8	10	224	NA	0	FALSE	2
C08	50	C08-50	MATR3(∆ZF2)-EGFP	8	1	18	unfound	1	TRUE	2
C08	51	C08-51	MATR3(∆ZF2)-EGFP	8	1	18	unfound	1	TRUE	2
C08	52	C08-52	MATR3(∆ZF2)-EGFP	8	7	156	unfound	1	TRUE	2
C08	53	C08-53	MATR3(∆ZF2)-EGFP	8	6	128	unfound	1	TRUE	2
C08	54	C08-54	MATR3(∆ZF2)-EGFP	8	1	18	unfound	1	TRUE	2
C08	55	C08-55	MATR3(∆ZF2)-EGFP	8	7	156	unfound	1	TRUE	2
C08	56	C08-56	MATR3(∆ZF2)-EGFP	8	1	18	unfound	1	TRUE	2
C08	57	C08-57	MATR3(∆ZF2)-EGFP	8	5	105	unfound	1	TRUE	2
C08	58	C08-58	MATR3(∆ZF2)-EGFP	8	1	18	unfound	1	TRUE	2
C08	59	C08-59	MATR3(∆ZF2)-EGFP	8	2	42	unfound	1	TRUE	2
C08	6	C08-6	MATR3(∆ZF2)-EGFP	8	6	128	unfound	1	TRUE	2
C08	60	C08-60	MATR3(∆ZF2)-EGFP	8	6	128	unfound	1	TRUE	2
C08	61	C08-61	MATR3(∆ZF2)-EGFP	8	1	18	unfound	1	TRUE	2
C08	62	C08-62	MATR3(∆ZF2)-EGFP	8	1	18	unfound	1	TRUE	2
C08	63	C08-63	MATR3(∆ZF2)-EGFP	8	1	18	unfound	1	TRUE	2
C08	64	C08-64	MATR3(∆ZF2)-EGFP	8	4	89	unfound	1	TRUE	2
C08	65	C08-65	MATR3(∆ZF2)-EGFP	8	1	18	unfound	1	TRUE	2
C08	66	C08-66	MATR3(∆ZF2)-EGFP	8	1	18	unfound	1	TRUE	2
C08	67	C08-67	MATR3(∆ZF2)-EGFP	8	2	42	unfound	1	TRUE	2
C08	68	C08-68	MATR3(∆ZF2)-EGFP	8	9	200	unfound	1	TRUE	2
C08	69	C08-69	MATR3(∆ZF2)-EGFP	8	5	105	unfound	1	TRUE	2
C08	7	C08-7	MATR3(∆ZF2)-EGFP	8	8	177	unfound	1	TRUE	2
C08	70	C08-70	MATR3(∆ZF2)-EGFP	8	3	68	unfound	1	TRUE	2
C08	71	C08-71	MATR3(∆ZF2)-EGFP	8	1	18	unfound	1	TRUE	2
C08	72	C08-72	MATR3(∆ZF2)-EGFP	8	1	18	unfound	1	TRUE	2
C08	73	C08-73	MATR3(∆ZF2)-EGFP	8	2	42	unfound	1	TRUE	2
C08	74	C08-74	MATR3(∆ZF2)-EGFP	8	1	18	unfound	1	TRUE	2
C08	8	C08-8	MATR3(∆ZF2)-EGFP	8	7	156	unfound	1	TRUE	2
C08	9	C08-9	MATR3(∆ZF2)-EGFP	8	1	18	unfound	1	TRUE	2
C09	1	C09-1	MATR3(∆ZF1/2)-EGFP	9	4	89	unfound	1	TRUE	2
C09	10	C09-10	MATR3(∆ZF1/2)-EGFP	9	2	42	unfound	1	TRUE	2
C09	11	C09-11	MATR3(∆ZF1/2)-EGFP	9	1	18	unfound	1	TRUE	2
C09	12	C09-12	MATR3(∆ZF1/2)-EGFP	9	3	68	unfound	1	TRUE	2
C09	13	C09-13	MATR3(∆ZF1/2)-EGFP	9	1	18	unfound	1	TRUE	2
C09	14	C09-14	MATR3(∆ZF1/2)-EGFP	9	1	18	unfound	1	TRUE	2
C09	15	C09-15	MATR3(∆ZF1/2)-EGFP	9	4	89	unfound	1	TRUE	2
C09	16	C09-16	MATR3(∆ZF1/2)-EGFP	9	5	105	unfound	1	TRUE	2
C09	17	C09-17	MATR3(∆ZF1/2)-EGFP	9	1	18	unfound	1	TRUE	2
C09	18	C09-18	MATR3(∆ZF1/2)-EGFP	9	1	18	unfound	1	TRUE	2
C09	19	C09-19	MATR3(∆ZF1/2)-EGFP	9	1	18	unfound	1	TRUE	2
C09	2	C09-2	MATR3(∆ZF1/2)-EGFP	9	10	224	NA	0	FALSE	2
C09	20	C09-20	MATR3(∆ZF1/2)-EGFP	9	4	89	unfound	1	TRUE	2
C09	21	C09-21	MATR3(∆ZF1/2)-EGFP	9	1	18	unfound	1	TRUE	2
C09	22	C09-22	MATR3(∆ZF1/2)-EGFP	9	10	224	NA	0	FALSE	2
C09	23	C09-23	MATR3(∆ZF1/2)-EGFP	9	4	89	unfound	1	TRUE	2
C09	24	C09-24	MATR3(∆ZF1/2)-EGFP	9	1	18	unfound	1	TRUE	2
C09	25	C09-25	MATR3(∆ZF1/2)-EGFP	9	1	18	unfound	1	TRUE	2
C09	26	C09-26	MATR3(∆ZF1/2)-EGFP	9	1	18	unfound	1	TRUE	2
C09	27	C09-27	MATR3(∆ZF1/2)-EGFP	9	1	18	unfound	1	TRUE	2
C09	28	C09-28	MATR3(∆ZF1/2)-EGFP	9	1	18	unfound	1	TRUE	2
C09	29	C09-29	MATR3(∆ZF1/2)-EGFP	9	1	18	unfound	1	TRUE	2
C09	3	C09-3	MATR3(∆ZF1/2)-EGFP	9	1	18	unfound	1	TRUE	2
C09	30	C09-30	MATR3(∆ZF1/2)-EGFP	9	1	18	unfound	1	TRUE	2
C09	31	C09-31	MATR3(∆ZF1/2)-EGFP	9	1	18	unfound	1	TRUE	2
C09	32	C09-32	MATR3(∆ZF1/2)-EGFP	9	10	224	NA	0	FALSE	2
C09	33	C09-33	MATR3(∆ZF1/2)-EGFP	9	1	18	unfound	1	TRUE	2
C09	34	C09-34	MATR3(∆ZF1/2)-EGFP	9	7	156	unfound	1	TRUE	2
C09	35	C09-35	MATR3(∆ZF1/2)-EGFP	9	10	224	NA	0	FALSE	2
C09	36	C09-36	MATR3(∆ZF1/2)-EGFP	9	1	18	unfound	1	TRUE	2
C09	37	C09-37	MATR3(∆ZF1/2)-EGFP	9	1	18	unfound	1	TRUE	2
C09	38	C09-38	MATR3(∆ZF1/2)-EGFP	9	1	18	unfound	1	TRUE	2
C09	4	C09-4	MATR3(∆ZF1/2)-EGFP	9	1	18	unfound	1	TRUE	2
C09	5	C09-5	MATR3(∆ZF1/2)-EGFP	9	2	42	unfound	1	TRUE	2
C09	6	C09-6	MATR3(∆ZF1/2)-EGFP	9	1	18	unfound	1	TRUE	2
C09	7	C09-7	MATR3(∆ZF1/2)-EGFP	9	1	18	unfound	1	TRUE	2
C09	8	C09-8	MATR3(∆ZF1/2)-EGFP	9	5	105	unfound	1	TRUE	2
C09	9	C09-9	MATR3(∆ZF1/2)-EGFP	9	3	68	unfound	1	TRUE	2
C10	1	C10-1	MATR3(∆ZF1/2)-EGFP	10	10	224	NA	0	FALSE	2
C10	10	C10-10	MATR3(∆ZF1/2)-EGFP	10	8	177	unfound	1	TRUE	2
C10	11	C10-11	MATR3(∆ZF1/2)-EGFP	10	10	224	NA	0	FALSE	2
C10	12	C10-12	MATR3(∆ZF1/2)-EGFP	10	10	224	NA	0	FALSE	2
C10	13	C10-13	MATR3(∆ZF1/2)-EGFP	10	5	105	unfound	1	TRUE	2
C10	14	C10-14	MATR3(∆ZF1/2)-EGFP	10	9	200	unfound	1	TRUE	2
C10	15	C10-15	MATR3(∆ZF1/2)-EGFP	10	1	18	unfound	1	TRUE	2
C10	16	C10-16	MATR3(∆ZF1/2)-EGFP	10	10	224	NA	0	FALSE	2
C10	17	C10-17	MATR3(∆ZF1/2)-EGFP	10	10	224	NA	0	FALSE	2
C10	18	C10-18	MATR3(∆ZF1/2)-EGFP	10	1	18	unfound	1	TRUE	2
C10	19	C10-19	MATR3(∆ZF1/2)-EGFP	10	3	68	unfound	1	TRUE	2
C10	2	C10-2	MATR3(∆ZF1/2)-EGFP	10	10	224	NA	0	FALSE	2
C10	20	C10-20	MATR3(∆ZF1/2)-EGFP	10	6	128	unfound	1	TRUE	2
C10	21	C10-21	MATR3(∆ZF1/2)-EGFP	10	4	89	unfound	1	TRUE	2
C10	22	C10-22	MATR3(∆ZF1/2)-EGFP	10	10	224	NA	0	FALSE	2
C10	23	C10-23	MATR3(∆ZF1/2)-EGFP	10	1	18	unfound	1	TRUE	2
C10	24	C10-24	MATR3(∆ZF1/2)-EGFP	10	4	89	unfound	1	TRUE	2
C10	25	C10-25	MATR3(∆ZF1/2)-EGFP	10	1	18	unfound	1	TRUE	2
C10	26	C10-26	MATR3(∆ZF1/2)-EGFP	10	1	18	unfound	1	TRUE	2
C10	27	C10-27	MATR3(∆ZF1/2)-EGFP	10	1	18	unfound	1	TRUE	2
C10	28	C10-28	MATR3(∆ZF1/2)-EGFP	10	3	68	unfound	1	TRUE	2
C10	29	C10-29	MATR3(∆ZF1/2)-EGFP	10	1	18	unfound	1	TRUE	2
C10	3	C10-3	MATR3(∆ZF1/2)-EGFP	10	1	18	unfound	1	TRUE	2
C10	30	C10-30	MATR3(∆ZF1/2)-EGFP	10	1	18	unfound	1	TRUE	2
C10	4	C10-4	MATR3(∆ZF1/2)-EGFP	10	10	224	NA	0	FALSE	2
C10	5	C10-5	MATR3(∆ZF1/2)-EGFP	10	7	156	unfound	1	TRUE	2
C10	6	C10-6	MATR3(∆ZF1/2)-EGFP	10	1	18	unfound	1	TRUE	2
C10	7	C10-7	MATR3(∆ZF1/2)-EGFP	10	1	18	unfound	1	TRUE	2
C10	8	C10-8	MATR3(∆ZF1/2)-EGFP	10	10	224	NA	0	FALSE	2
C10	9	C10-9	MATR3(∆ZF1/2)-EGFP	10	6	128	unfound	1	TRUE	2
D01	1	D01-1	EGFP	1	1	18	unfound	1	TRUE	2
D01	10	D01-10	EGFP	1	10	224	NA	0	FALSE	2
D01	11	D01-11	EGFP	1	1	18	unfound	1	TRUE	2
D01	12	D01-12	EGFP	1	10	224	NA	0	FALSE	2
D01	13	D01-13	EGFP	1	2	42	unfound	1	TRUE	2
D01	14	D01-14	EGFP	1	1	18	unfound	1	TRUE	2
D01	15	D01-15	EGFP	1	1	18	unfound	1	TRUE	2
D01	16	D01-16	EGFP	1	1	18	unfound	1	TRUE	2
D01	17	D01-17	EGFP	1	2	42	unfound	1	TRUE	2
D01	18	D01-18	EGFP	1	10	224	NA	0	FALSE	2
D01	19	D01-19	EGFP	1	10	224	NA	0	FALSE	2
D01	2	D01-2	EGFP	1	10	224	NA	0	FALSE	2
D01	20	D01-20	EGFP	1	10	224	NA	0	FALSE	2
D01	21	D01-21	EGFP	1	2	42	unfound	1	TRUE	2
D01	22	D01-22	EGFP	1	10	224	NA	0	FALSE	2
D01	23	D01-23	EGFP	1	4	89	unfound	1	TRUE	2
D01	24	D01-24	EGFP	1	1	18	unfound	1	TRUE	2
D01	25	D01-25	EGFP	1	1	18	unfound	1	TRUE	2
D01	26	D01-26	EGFP	1	2	42	unfound	1	TRUE	2
D01	27	D01-27	EGFP	1	10	224	NA	0	FALSE	2
D01	28	D01-28	EGFP	1	1	18	unfound	1	TRUE	2
D01	29	D01-29	EGFP	1	1	18	unfound	1	TRUE	2
D01	3	D01-3	EGFP	1	2	42	unfound	1	TRUE	2
D01	30	D01-30	EGFP	1	6	128	unfound	1	TRUE	2
D01	31	D01-31	EGFP	1	1	18	unfound	1	TRUE	2
D01	32	D01-32	EGFP	1	1	18	unfound	1	TRUE	2
D01	33	D01-33	EGFP	1	6	128	unfound	1	TRUE	2
D01	34	D01-34	EGFP	1	1	18	unfound	1	TRUE	2
D01	35	D01-35	EGFP	1	4	89	unfound	1	TRUE	2
D01	36	D01-36	EGFP	1	8	177	unfound	1	TRUE	2
D01	37	D01-37	EGFP	1	1	18	unfound	1	TRUE	2
D01	38	D01-38	EGFP	1	1	18	unfound	1	TRUE	2
D01	39	D01-39	EGFP	1	6	128	unfound	1	TRUE	2
D01	4	D01-4	EGFP	1	9	200	unfound	1	TRUE	2
D01	40	D01-40	EGFP	1	1	18	unfound	1	TRUE	2
D01	41	D01-41	EGFP	1	1	18	unfound	1	TRUE	2
D01	42	D01-42	EGFP	1	1	18	unfound	1	TRUE	2
D01	43	D01-43	EGFP	1	2	42	unfound	1	TRUE	2
D01	44	D01-44	EGFP	1	1	18	unfound	1	TRUE	2
D01	45	D01-45	EGFP	1	10	224	NA	0	FALSE	2
D01	46	D01-46	EGFP	1	1	18	unfound	1	TRUE	2
D01	47	D01-47	EGFP	1	2	42	unfound	1	TRUE	2
D01	48	D01-48	EGFP	1	6	128	unfound	1	TRUE	2
D01	49	D01-49	EGFP	1	10	224	NA	0	FALSE	2
D01	5	D01-5	EGFP	1	5	105	unfound	1	TRUE	2
D01	50	D01-50	EGFP	1	1	18	unfound	1	TRUE	2
D01	51	D01-51	EGFP	1	5	105	unfound	1	TRUE	2
D01	52	D01-52	EGFP	1	1	18	unfound	1	TRUE	2
D01	53	D01-53	EGFP	1	1	18	unfound	1	TRUE	2
D01	54	D01-54	EGFP	1	6	128	unfound	1	TRUE	2
D01	55	D01-55	EGFP	1	4	89	unfound	1	TRUE	2
D01	56	D01-56	EGFP	1	4	89	unfound	1	TRUE	2
D01	57	D01-57	EGFP	1	1	18	unfound	1	TRUE	2
D01	58	D01-58	EGFP	1	1	18	unfound	1	TRUE	2
D01	59	D01-59	EGFP	1	10	224	NA	0	FALSE	2
D01	6	D01-6	EGFP	1	7	156	unfound	1	TRUE	2
D01	60	D01-60	EGFP	1	1	18	unfound	1	TRUE	2
D01	61	D01-61	EGFP	1	1	18	unfound	1	TRUE	2
D01	62	D01-62	EGFP	1	1	18	unfound	1	TRUE	2
D01	63	D01-63	EGFP	1	10	224	NA	0	FALSE	2
D01	64	D01-64	EGFP	1	3	68	unfound	1	TRUE	2
D01	65	D01-65	EGFP	1	7	156	unfound	1	TRUE	2
D01	66	D01-66	EGFP	1	1	18	unfound	1	TRUE	2
D01	67	D01-67	EGFP	1	3	68	unfound	1	TRUE	2
D01	68	D01-68	EGFP	1	1	18	unfound	1	TRUE	2
D01	7	D01-7	EGFP	1	10	224	NA	0	FALSE	2
D01	8	D01-8	EGFP	1	2	42	unfound	1	TRUE	2
D01	9	D01-9	EGFP	1	2	42	unfound	1	TRUE	2
D02	1	D02-1	EGFP	2	9	200	unfound	1	TRUE	2
D02	10	D02-10	EGFP	2	10	224	NA	0	FALSE	2
D02	11	D02-11	EGFP	2	3	68	unfound	1	TRUE	2
D02	12	D02-12	EGFP	2	1	18	unfound	1	TRUE	2
D02	13	D02-13	EGFP	2	4	89	unfound	1	TRUE	2
D02	14	D02-14	EGFP	2	1	18	unfound	1	TRUE	2
D02	15	D02-15	EGFP	2	1	18	unfound	1	TRUE	2
D02	16	D02-16	EGFP	2	9	200	unfound	1	TRUE	2
D02	17	D02-17	EGFP	2	1	18	unfound	1	TRUE	2
D02	18	D02-18	EGFP	2	1	18	unfound	1	TRUE	2
D02	19	D02-19	EGFP	2	1	18	unfound	1	TRUE	2
D02	2	D02-2	EGFP	2	10	224	NA	0	FALSE	2
D02	20	D02-20	EGFP	2	1	18	unfound	1	TRUE	2
D02	21	D02-21	EGFP	2	1	18	unfound	1	TRUE	2
D02	22	D02-22	EGFP	2	6	128	unfound	1	TRUE	2
D02	23	D02-23	EGFP	2	10	224	NA	0	FALSE	2
D02	24	D02-24	EGFP	2	4	89	unfound	1	TRUE	2
D02	25	D02-25	EGFP	2	10	224	NA	0	FALSE	2
D02	26	D02-26	EGFP	2	10	224	NA	0	FALSE	2
D02	27	D02-27	EGFP	2	4	89	unfound	1	TRUE	2
D02	28	D02-28	EGFP	2	2	42	unfound	1	TRUE	2
D02	29	D02-29	EGFP	2	1	18	unfound	1	TRUE	2
D02	3	D02-3	EGFP	2	2	42	unfound	1	TRUE	2
D02	30	D02-30	EGFP	2	1	18	unfound	1	TRUE	2
D02	31	D02-31	EGFP	2	10	224	NA	0	FALSE	2
D02	32	D02-32	EGFP	2	1	18	unfound	1	TRUE	2
D02	33	D02-33	EGFP	2	1	18	unfound	1	TRUE	2
D02	34	D02-34	EGFP	2	5	105	unfound	1	TRUE	2
D02	35	D02-35	EGFP	2	1	18	unfound	1	TRUE	2
D02	36	D02-36	EGFP	2	10	224	NA	0	FALSE	2
D02	37	D02-37	EGFP	2	1	18	unfound	1	TRUE	2
D02	38	D02-38	EGFP	2	1	18	unfound	1	TRUE	2
D02	39	D02-39	EGFP	2	1	18	unfound	1	TRUE	2
D02	4	D02-4	EGFP	2	2	42	unfound	1	TRUE	2
D02	40	D02-40	EGFP	2	1	18	unfound	1	TRUE	2
D02	41	D02-41	EGFP	2	2	42	unfound	1	TRUE	2
D02	42	D02-42	EGFP	2	1	18	unfound	1	TRUE	2
D02	43	D02-43	EGFP	2	2	42	unfound	1	TRUE	2
D02	44	D02-44	EGFP	2	2	42	unfound	1	TRUE	2
D02	45	D02-45	EGFP	2	10	224	NA	0	FALSE	2
D02	46	D02-46	EGFP	2	6	128	unfound	1	TRUE	2
D02	47	D02-47	EGFP	2	7	156	unfound	1	TRUE	2
D02	48	D02-48	EGFP	2	1	18	unfound	1	TRUE	2
D02	49	D02-49	EGFP	2	1	18	unfound	1	TRUE	2
D02	5	D02-5	EGFP	2	4	89	unfound	1	TRUE	2
D02	50	D02-50	EGFP	2	10	224	NA	0	FALSE	2
D02	51	D02-51	EGFP	2	4	89	unfound	1	TRUE	2
D02	52	D02-52	EGFP	2	1	18	unfound	1	TRUE	2
D02	53	D02-53	EGFP	2	1	18	unfound	1	TRUE	2
D02	54	D02-54	EGFP	2	10	224	NA	0	FALSE	2
D02	55	D02-55	EGFP	2	1	18	unfound	1	TRUE	2
D02	56	D02-56	EGFP	2	2	42	unfound	1	TRUE	2
D02	57	D02-57	EGFP	2	1	18	unfound	1	TRUE	2
D02	58	D02-58	EGFP	2	1	18	unfound	1	TRUE	2
D02	59	D02-59	EGFP	2	1	18	unfound	1	TRUE	2
D02	6	D02-6	EGFP	2	10	224	NA	0	FALSE	2
D02	60	D02-60	EGFP	2	9	200	unfound	1	TRUE	2
D02	61	D02-61	EGFP	2	2	42	unfound	1	TRUE	2
D02	62	D02-62	EGFP	2	6	128	unfound	1	TRUE	2
D02	63	D02-63	EGFP	2	1	18	unfound	1	TRUE	2
D02	64	D02-64	EGFP	2	10	224	NA	0	FALSE	2
D02	65	D02-65	EGFP	2	1	18	unfound	1	TRUE	2
D02	66	D02-66	EGFP	2	4	89	unfound	1	TRUE	2
D02	67	D02-67	EGFP	2	1	18	unfound	1	TRUE	2
D02	68	D02-68	EGFP	2	1	18	unfound	1	TRUE	2
D02	69	D02-69	EGFP	2	1	18	unfound	1	TRUE	2
D02	7	D02-7	EGFP	2	1	18	unfound	1	TRUE	2
D02	70	D02-70	EGFP	2	10	224	NA	0	FALSE	2
D02	8	D02-8	EGFP	2	1	18	unfound	1	TRUE	2
D02	9	D02-9	EGFP	2	3	68	unfound	1	TRUE	2
D03	1	D03-1	MATR3(WT)-EGFP	3	4	89	unfound	1	TRUE	2
D03	10	D03-10	MATR3(WT)-EGFP	3	1	18	unfound	1	TRUE	2
D03	11	D03-11	MATR3(WT)-EGFP	3	10	224	NA	0	FALSE	2
D03	12	D03-12	MATR3(WT)-EGFP	3	9	200	unfound	1	TRUE	2
D03	13	D03-13	MATR3(WT)-EGFP	3	3	68	unfound	1	TRUE	2
D03	14	D03-14	MATR3(WT)-EGFP	3	1	18	unfound	1	TRUE	2
D03	15	D03-15	MATR3(WT)-EGFP	3	1	18	unfound	1	TRUE	2
D03	16	D03-16	MATR3(WT)-EGFP	3	1	18	unfound	1	TRUE	2
D03	17	D03-17	MATR3(WT)-EGFP	3	1	18	unfound	1	TRUE	2
D03	18	D03-18	MATR3(WT)-EGFP	3	1	18	unfound	1	TRUE	2
D03	19	D03-19	MATR3(WT)-EGFP	3	4	89	unfound	1	TRUE	2
D03	2	D03-2	MATR3(WT)-EGFP	3	4	89	unfound	1	TRUE	2
D03	20	D03-20	MATR3(WT)-EGFP	3	4	89	unfound	1	TRUE	2
D03	21	D03-21	MATR3(WT)-EGFP	3	1	18	unfound	1	TRUE	2
D03	22	D03-22	MATR3(WT)-EGFP	3	5	105	unfound	1	TRUE	2
D03	23	D03-23	MATR3(WT)-EGFP	3	5	105	unfound	1	TRUE	2
D03	24	D03-24	MATR3(WT)-EGFP	3	9	200	unfound	1	TRUE	2
D03	25	D03-25	MATR3(WT)-EGFP	3	1	18	unfound	1	TRUE	2
D03	26	D03-26	MATR3(WT)-EGFP	3	1	18	unfound	1	TRUE	2
D03	27	D03-27	MATR3(WT)-EGFP	3	5	105	unfound	1	TRUE	2
D03	28	D03-28	MATR3(WT)-EGFP	3	7	156	unfound	1	TRUE	2
D03	29	D03-29	MATR3(WT)-EGFP	3	1	18	unfound	1	TRUE	2
D03	3	D03-3	MATR3(WT)-EGFP	3	1	18	unfound	1	TRUE	2
D03	30	D03-30	MATR3(WT)-EGFP	3	1	18	unfound	1	TRUE	2
D03	31	D03-31	MATR3(WT)-EGFP	3	1	18	unfound	1	TRUE	2
D03	32	D03-32	MATR3(WT)-EGFP	3	2	42	unfound	1	TRUE	2
D03	33	D03-33	MATR3(WT)-EGFP	3	3	68	unfound	1	TRUE	2
D03	34	D03-34	MATR3(WT)-EGFP	3	4	89	unfound	1	TRUE	2
D03	35	D03-35	MATR3(WT)-EGFP	3	6	128	unfound	1	TRUE	2
D03	36	D03-36	MATR3(WT)-EGFP	3	1	18	unfound	1	TRUE	2
D03	37	D03-37	MATR3(WT)-EGFP	3	1	18	unfound	1	TRUE	2
D03	38	D03-38	MATR3(WT)-EGFP	3	1	18	unfound	1	TRUE	2
D03	39	D03-39	MATR3(WT)-EGFP	3	1	18	unfound	1	TRUE	2
D03	4	D03-4	MATR3(WT)-EGFP	3	2	42	unfound	1	TRUE	2
D03	40	D03-40	MATR3(WT)-EGFP	3	1	18	unfound	1	TRUE	2
D03	41	D03-41	MATR3(WT)-EGFP	3	1	18	unfound	1	TRUE	2
D03	42	D03-42	MATR3(WT)-EGFP	3	1	18	unfound	1	TRUE	2
D03	43	D03-43	MATR3(WT)-EGFP	3	8	177	unfound	1	TRUE	2
D03	44	D03-44	MATR3(WT)-EGFP	3	10	224	NA	0	FALSE	2
D03	45	D03-45	MATR3(WT)-EGFP	3	1	18	unfound	1	TRUE	2
D03	46	D03-46	MATR3(WT)-EGFP	3	1	18	unfound	1	TRUE	2
D03	47	D03-47	MATR3(WT)-EGFP	3	1	18	unfound	1	TRUE	2
D03	48	D03-48	MATR3(WT)-EGFP	3	1	18	unfound	1	TRUE	2
D03	49	D03-49	MATR3(WT)-EGFP	3	1	18	unfound	1	TRUE	2
D03	5	D03-5	MATR3(WT)-EGFP	3	6	128	unfound	1	TRUE	2
D03	50	D03-50	MATR3(WT)-EGFP	3	2	42	unfound	1	TRUE	2
D03	51	D03-51	MATR3(WT)-EGFP	3	1	18	unfound	1	TRUE	2
D03	52	D03-52	MATR3(WT)-EGFP	3	1	18	unfound	1	TRUE	2
D03	53	D03-53	MATR3(WT)-EGFP	3	2	42	unfound	1	TRUE	2
D03	54	D03-54	MATR3(WT)-EGFP	3	1	18	unfound	1	TRUE	2
D03	55	D03-55	MATR3(WT)-EGFP	3	6	128	unfound	1	TRUE	2
D03	56	D03-56	MATR3(WT)-EGFP	3	3	68	unfound	1	TRUE	2
D03	57	D03-57	MATR3(WT)-EGFP	3	1	18	unfound	1	TRUE	2
D03	58	D03-58	MATR3(WT)-EGFP	3	3	68	unfound	1	TRUE	2
D03	59	D03-59	MATR3(WT)-EGFP	3	1	18	unfound	1	TRUE	2
D03	6	D03-6	MATR3(WT)-EGFP	3	1	18	unfound	1	TRUE	2
D03	60	D03-60	MATR3(WT)-EGFP	3	8	177	unfound	1	TRUE	2
D03	61	D03-61	MATR3(WT)-EGFP	3	1	18	unfound	1	TRUE	2
D03	62	D03-62	MATR3(WT)-EGFP	3	1	18	unfound	1	TRUE	2
D03	63	D03-63	MATR3(WT)-EGFP	3	5	105	unfound	1	TRUE	2
D03	64	D03-64	MATR3(WT)-EGFP	3	1	18	unfound	1	TRUE	2
D03	65	D03-65	MATR3(WT)-EGFP	3	1	18	unfound	1	TRUE	2
D03	66	D03-66	MATR3(WT)-EGFP	3	1	18	unfound	1	TRUE	2
D03	67	D03-67	MATR3(WT)-EGFP	3	2	42	unfound	1	TRUE	2
D03	68	D03-68	MATR3(WT)-EGFP	3	3	68	unfound	1	TRUE	2
D03	69	D03-69	MATR3(WT)-EGFP	3	2	42	unfound	1	TRUE	2
D03	7	D03-7	MATR3(WT)-EGFP	3	1	18	unfound	1	TRUE	2
D03	70	D03-70	MATR3(WT)-EGFP	3	1	18	unfound	1	TRUE	2
D03	8	D03-8	MATR3(WT)-EGFP	3	10	224	NA	0	FALSE	2
D03	9	D03-9	MATR3(WT)-EGFP	3	1	18	unfound	1	TRUE	2
D04	1	D04-1	MATR3(WT)-EGFP	4	1	18	unfound	1	TRUE	2
D04	10	D04-10	MATR3(WT)-EGFP	4	1	18	unfound	1	TRUE	2
D04	11	D04-11	MATR3(WT)-EGFP	4	3	68	unfound	1	TRUE	2
D04	12	D04-12	MATR3(WT)-EGFP	4	1	18	unfound	1	TRUE	2
D04	13	D04-13	MATR3(WT)-EGFP	4	8	177	unfound	1	TRUE	2
D04	14	D04-14	MATR3(WT)-EGFP	4	1	18	unfound	1	TRUE	2
D04	15	D04-15	MATR3(WT)-EGFP	4	4	89	unfound	1	TRUE	2
D04	16	D04-16	MATR3(WT)-EGFP	4	4	89	unfound	1	TRUE	2
D04	17	D04-17	MATR3(WT)-EGFP	4	1	18	unfound	1	TRUE	2
D04	18	D04-18	MATR3(WT)-EGFP	4	1	18	unfound	1	TRUE	2
D04	19	D04-19	MATR3(WT)-EGFP	4	2	42	unfound	1	TRUE	2
D04	2	D04-2	MATR3(WT)-EGFP	4	1	18	unfound	1	TRUE	2
D04	20	D04-20	MATR3(WT)-EGFP	4	10	224	NA	0	FALSE	2
D04	21	D04-21	MATR3(WT)-EGFP	4	1	18	unfound	1	TRUE	2
D04	22	D04-22	MATR3(WT)-EGFP	4	1	18	unfound	1	TRUE	2
D04	23	D04-23	MATR3(WT)-EGFP	4	1	18	unfound	1	TRUE	2
D04	24	D04-24	MATR3(WT)-EGFP	4	1	18	unfound	1	TRUE	2
D04	25	D04-25	MATR3(WT)-EGFP	4	1	18	unfound	1	TRUE	2
D04	26	D04-26	MATR3(WT)-EGFP	4	2	42	unfound	1	TRUE	2
D04	27	D04-27	MATR3(WT)-EGFP	4	1	18	unfound	1	TRUE	2
D04	28	D04-28	MATR3(WT)-EGFP	4	8	177	unfound	1	TRUE	2
D04	29	D04-29	MATR3(WT)-EGFP	4	1	18	unfound	1	TRUE	2
D04	3	D04-3	MATR3(WT)-EGFP	4	10	224	NA	0	FALSE	2
D04	30	D04-30	MATR3(WT)-EGFP	4	1	18	unfound	1	TRUE	2
D04	31	D04-31	MATR3(WT)-EGFP	4	1	18	unfound	1	TRUE	2
D04	32	D04-32	MATR3(WT)-EGFP	4	1	18	unfound	1	TRUE	2
D04	33	D04-33	MATR3(WT)-EGFP	4	3	68	unfound	1	TRUE	2
D04	34	D04-34	MATR3(WT)-EGFP	4	1	18	unfound	1	TRUE	2
D04	35	D04-35	MATR3(WT)-EGFP	4	1	18	unfound	1	TRUE	2
D04	36	D04-36	MATR3(WT)-EGFP	4	1	18	unfound	1	TRUE	2
D04	37	D04-37	MATR3(WT)-EGFP	4	1	18	unfound	1	TRUE	2
D04	38	D04-38	MATR3(WT)-EGFP	4	2	42	unfound	1	TRUE	2
D04	39	D04-39	MATR3(WT)-EGFP	4	1	18	unfound	1	TRUE	2
D04	4	D04-4	MATR3(WT)-EGFP	4	4	89	unfound	1	TRUE	2
D04	40	D04-40	MATR3(WT)-EGFP	4	1	18	unfound	1	TRUE	2
D04	41	D04-41	MATR3(WT)-EGFP	4	1	18	unfound	1	TRUE	2
D04	42	D04-42	MATR3(WT)-EGFP	4	1	18	unfound	1	TRUE	2
D04	43	D04-43	MATR3(WT)-EGFP	4	1	18	unfound	1	TRUE	2
D04	44	D04-44	MATR3(WT)-EGFP	4	4	89	unfound	1	TRUE	2
D04	45	D04-45	MATR3(WT)-EGFP	4	2	42	unfound	1	TRUE	2
D04	46	D04-46	MATR3(WT)-EGFP	4	1	18	unfound	1	TRUE	2
D04	47	D04-47	MATR3(WT)-EGFP	4	4	89	unfound	1	TRUE	2
D04	48	D04-48	MATR3(WT)-EGFP	4	1	18	unfound	1	TRUE	2
D04	49	D04-49	MATR3(WT)-EGFP	4	1	18	unfound	1	TRUE	2
D04	5	D04-5	MATR3(WT)-EGFP	4	6	128	unfound	1	TRUE	2
D04	50	D04-50	MATR3(WT)-EGFP	4	1	18	unfound	1	TRUE	2
D04	51	D04-51	MATR3(WT)-EGFP	4	1	18	unfound	1	TRUE	2
D04	6	D04-6	MATR3(WT)-EGFP	4	3	68	unfound	1	TRUE	2
D04	7	D04-7	MATR3(WT)-EGFP	4	5	105	unfound	1	TRUE	2
D04	8	D04-8	MATR3(WT)-EGFP	4	1	18	unfound	1	TRUE	2
D04	9	D04-9	MATR3(WT)-EGFP	4	4	89	unfound	1	TRUE	2
D05	1	D05-1	MATR3(∆ZF1)-EGFP	5	4	89	unfound	1	TRUE	2
D05	10	D05-10	MATR3(∆ZF1)-EGFP	5	10	224	NA	0	FALSE	2
D05	11	D05-11	MATR3(∆ZF1)-EGFP	5	9	200	unfound	1	TRUE	2
D05	12	D05-12	MATR3(∆ZF1)-EGFP	5	10	224	NA	0	FALSE	2
D05	13	D05-13	MATR3(∆ZF1)-EGFP	5	1	18	unfound	1	TRUE	2
D05	14	D05-14	MATR3(∆ZF1)-EGFP	5	1	18	unfound	1	TRUE	2
D05	15	D05-15	MATR3(∆ZF1)-EGFP	5	1	18	unfound	1	TRUE	2
D05	16	D05-16	MATR3(∆ZF1)-EGFP	5	2	42	unfound	1	TRUE	2
D05	17	D05-17	MATR3(∆ZF1)-EGFP	5	8	177	unfound	1	TRUE	2
D05	18	D05-18	MATR3(∆ZF1)-EGFP	5	1	18	unfound	1	TRUE	2
D05	19	D05-19	MATR3(∆ZF1)-EGFP	5	10	224	NA	0	FALSE	2
D05	2	D05-2	MATR3(∆ZF1)-EGFP	5	1	18	unfound	1	TRUE	2
D05	20	D05-20	MATR3(∆ZF1)-EGFP	5	4	89	unfound	1	TRUE	2
D05	21	D05-21	MATR3(∆ZF1)-EGFP	5	1	18	unfound	1	TRUE	2
D05	22	D05-22	MATR3(∆ZF1)-EGFP	5	1	18	unfound	1	TRUE	2
D05	23	D05-23	MATR3(∆ZF1)-EGFP	5	4	89	unfound	1	TRUE	2
D05	24	D05-24	MATR3(∆ZF1)-EGFP	5	2	42	unfound	1	TRUE	2
D05	25	D05-25	MATR3(∆ZF1)-EGFP	5	1	18	unfound	1	TRUE	2
D05	26	D05-26	MATR3(∆ZF1)-EGFP	5	1	18	unfound	1	TRUE	2
D05	27	D05-27	MATR3(∆ZF1)-EGFP	5	1	18	unfound	1	TRUE	2
D05	28	D05-28	MATR3(∆ZF1)-EGFP	5	10	224	NA	0	FALSE	2
D05	29	D05-29	MATR3(∆ZF1)-EGFP	5	5	105	unfound	1	TRUE	2
D05	3	D05-3	MATR3(∆ZF1)-EGFP	5	2	42	unfound	1	TRUE	2
D05	30	D05-30	MATR3(∆ZF1)-EGFP	5	3	68	unfound	1	TRUE	2
D05	31	D05-31	MATR3(∆ZF1)-EGFP	5	5	105	unfound	1	TRUE	2
D05	32	D05-32	MATR3(∆ZF1)-EGFP	5	1	18	unfound	1	TRUE	2
D05	33	D05-33	MATR3(∆ZF1)-EGFP	5	1	18	unfound	1	TRUE	2
D05	34	D05-34	MATR3(∆ZF1)-EGFP	5	1	18	unfound	1	TRUE	2
D05	35	D05-35	MATR3(∆ZF1)-EGFP	5	1	18	unfound	1	TRUE	2
D05	36	D05-36	MATR3(∆ZF1)-EGFP	5	4	89	unfound	1	TRUE	2
D05	37	D05-37	MATR3(∆ZF1)-EGFP	5	2	42	unfound	1	TRUE	2
D05	38	D05-38	MATR3(∆ZF1)-EGFP	5	6	128	unfound	1	TRUE	2
D05	39	D05-39	MATR3(∆ZF1)-EGFP	5	6	128	unfound	1	TRUE	2
D05	4	D05-4	MATR3(∆ZF1)-EGFP	5	1	18	unfound	1	TRUE	2
D05	40	D05-40	MATR3(∆ZF1)-EGFP	5	2	42	unfound	1	TRUE	2
D05	41	D05-41	MATR3(∆ZF1)-EGFP	5	6	128	unfound	1	TRUE	2
D05	42	D05-42	MATR3(∆ZF1)-EGFP	5	1	18	unfound	1	TRUE	2
D05	43	D05-43	MATR3(∆ZF1)-EGFP	5	1	18	unfound	1	TRUE	2
D05	44	D05-44	MATR3(∆ZF1)-EGFP	5	2	42	unfound	1	TRUE	2
D05	45	D05-45	MATR3(∆ZF1)-EGFP	5	1	18	unfound	1	TRUE	2
D05	5	D05-5	MATR3(∆ZF1)-EGFP	5	1	18	unfound	1	TRUE	2
D05	6	D05-6	MATR3(∆ZF1)-EGFP	5	2	42	unfound	1	TRUE	2
D05	7	D05-7	MATR3(∆ZF1)-EGFP	5	1	18	unfound	1	TRUE	2
D05	8	D05-8	MATR3(∆ZF1)-EGFP	5	4	89	unfound	1	TRUE	2
D05	9	D05-9	MATR3(∆ZF1)-EGFP	5	1	18	unfound	1	TRUE	2
D06	1	D06-1	MATR3(∆ZF1)-EGFP	6	1	18	unfound	1	TRUE	2
D06	10	D06-10	MATR3(∆ZF1)-EGFP	6	1	18	unfound	1	TRUE	2
D06	11	D06-11	MATR3(∆ZF1)-EGFP	6	1	18	unfound	1	TRUE	2
D06	12	D06-12	MATR3(∆ZF1)-EGFP	6	3	68	unfound	1	TRUE	2
D06	13	D06-13	MATR3(∆ZF1)-EGFP	6	1	18	unfound	1	TRUE	2
D06	14	D06-14	MATR3(∆ZF1)-EGFP	6	10	224	NA	0	FALSE	2
D06	15	D06-15	MATR3(∆ZF1)-EGFP	6	1	18	unfound	1	TRUE	2
D06	16	D06-16	MATR3(∆ZF1)-EGFP	6	1	18	unfound	1	TRUE	2
D06	17	D06-17	MATR3(∆ZF1)-EGFP	6	3	68	unfound	1	TRUE	2
D06	18	D06-18	MATR3(∆ZF1)-EGFP	6	3	68	unfound	1	TRUE	2
D06	19	D06-19	MATR3(∆ZF1)-EGFP	6	1	18	unfound	1	TRUE	2
D06	2	D06-2	MATR3(∆ZF1)-EGFP	6	5	105	unfound	1	TRUE	2
D06	20	D06-20	MATR3(∆ZF1)-EGFP	6	2	42	unfound	1	TRUE	2
D06	21	D06-21	MATR3(∆ZF1)-EGFP	6	1	18	unfound	1	TRUE	2
D06	22	D06-22	MATR3(∆ZF1)-EGFP	6	2	42	unfound	1	TRUE	2
D06	23	D06-23	MATR3(∆ZF1)-EGFP	6	1	18	unfound	1	TRUE	2
D06	24	D06-24	MATR3(∆ZF1)-EGFP	6	1	18	unfound	1	TRUE	2
D06	25	D06-25	MATR3(∆ZF1)-EGFP	6	5	105	unfound	1	TRUE	2
D06	26	D06-26	MATR3(∆ZF1)-EGFP	6	4	89	unfound	1	TRUE	2
D06	27	D06-27	MATR3(∆ZF1)-EGFP	6	1	18	unfound	1	TRUE	2
D06	28	D06-28	MATR3(∆ZF1)-EGFP	6	1	18	unfound	1	TRUE	2
D06	29	D06-29	MATR3(∆ZF1)-EGFP	6	4	89	unfound	1	TRUE	2
D06	3	D06-3	MATR3(∆ZF1)-EGFP	6	1	18	unfound	1	TRUE	2
D06	30	D06-30	MATR3(∆ZF1)-EGFP	6	2	42	unfound	1	TRUE	2
D06	31	D06-31	MATR3(∆ZF1)-EGFP	6	1	18	unfound	1	TRUE	2
D06	32	D06-32	MATR3(∆ZF1)-EGFP	6	1	18	unfound	1	TRUE	2
D06	33	D06-33	MATR3(∆ZF1)-EGFP	6	1	18	unfound	1	TRUE	2
D06	34	D06-34	MATR3(∆ZF1)-EGFP	6	8	177	unfound	1	TRUE	2
D06	35	D06-35	MATR3(∆ZF1)-EGFP	6	1	18	unfound	1	TRUE	2
D06	36	D06-36	MATR3(∆ZF1)-EGFP	6	1	18	unfound	1	TRUE	2
D06	37	D06-37	MATR3(∆ZF1)-EGFP	6	5	105	unfound	1	TRUE	2
D06	38	D06-38	MATR3(∆ZF1)-EGFP	6	1	18	unfound	1	TRUE	2
D06	39	D06-39	MATR3(∆ZF1)-EGFP	6	3	68	unfound	1	TRUE	2
D06	4	D06-4	MATR3(∆ZF1)-EGFP	6	1	18	unfound	1	TRUE	2
D06	40	D06-40	MATR3(∆ZF1)-EGFP	6	1	18	unfound	1	TRUE	2
D06	41	D06-41	MATR3(∆ZF1)-EGFP	6	1	18	unfound	1	TRUE	2
D06	42	D06-42	MATR3(∆ZF1)-EGFP	6	1	18	unfound	1	TRUE	2
D06	43	D06-43	MATR3(∆ZF1)-EGFP	6	1	18	unfound	1	TRUE	2
D06	44	D06-44	MATR3(∆ZF1)-EGFP	6	4	89	unfound	1	TRUE	2
D06	45	D06-45	MATR3(∆ZF1)-EGFP	6	4	89	unfound	1	TRUE	2
D06	46	D06-46	MATR3(∆ZF1)-EGFP	6	1	18	unfound	1	TRUE	2
D06	47	D06-47	MATR3(∆ZF1)-EGFP	6	1	18	unfound	1	TRUE	2
D06	48	D06-48	MATR3(∆ZF1)-EGFP	6	3	68	unfound	1	TRUE	2
D06	49	D06-49	MATR3(∆ZF1)-EGFP	6	1	18	unfound	1	TRUE	2
D06	5	D06-5	MATR3(∆ZF1)-EGFP	6	4	89	unfound	1	TRUE	2
D06	50	D06-50	MATR3(∆ZF1)-EGFP	6	10	224	NA	0	FALSE	2
D06	51	D06-51	MATR3(∆ZF1)-EGFP	6	3	68	unfound	1	TRUE	2
D06	52	D06-52	MATR3(∆ZF1)-EGFP	6	1	18	unfound	1	TRUE	2
D06	53	D06-53	MATR3(∆ZF1)-EGFP	6	8	177	unfound	1	TRUE	2
D06	6	D06-6	MATR3(∆ZF1)-EGFP	6	5	105	unfound	1	TRUE	2
D06	7	D06-7	MATR3(∆ZF1)-EGFP	6	4	89	unfound	1	TRUE	2
D06	8	D06-8	MATR3(∆ZF1)-EGFP	6	2	42	unfound	1	TRUE	2
D06	9	D06-9	MATR3(∆ZF1)-EGFP	6	1	18	unfound	1	TRUE	2
D07	1	D07-1	MATR3(∆ZF2)-EGFP	7	1	18	unfound	1	TRUE	2
D07	10	D07-10	MATR3(∆ZF2)-EGFP	7	1	18	unfound	1	TRUE	2
D07	11	D07-11	MATR3(∆ZF2)-EGFP	7	6	128	unfound	1	TRUE	2
D07	12	D07-12	MATR3(∆ZF2)-EGFP	7	6	128	unfound	1	TRUE	2
D07	13	D07-13	MATR3(∆ZF2)-EGFP	7	4	89	unfound	1	TRUE	2
D07	14	D07-14	MATR3(∆ZF2)-EGFP	7	1	18	unfound	1	TRUE	2
D07	15	D07-15	MATR3(∆ZF2)-EGFP	7	2	42	unfound	1	TRUE	2
D07	16	D07-16	MATR3(∆ZF2)-EGFP	7	1	18	unfound	1	TRUE	2
D07	17	D07-17	MATR3(∆ZF2)-EGFP	7	1	18	unfound	1	TRUE	2
D07	18	D07-18	MATR3(∆ZF2)-EGFP	7	1	18	unfound	1	TRUE	2
D07	19	D07-19	MATR3(∆ZF2)-EGFP	7	1	18	unfound	1	TRUE	2
D07	2	D07-2	MATR3(∆ZF2)-EGFP	7	10	224	NA	0	FALSE	2
D07	20	D07-20	MATR3(∆ZF2)-EGFP	7	5	105	unfound	1	TRUE	2
D07	21	D07-21	MATR3(∆ZF2)-EGFP	7	5	105	unfound	1	TRUE	2
D07	22	D07-22	MATR3(∆ZF2)-EGFP	7	1	18	unfound	1	TRUE	2
D07	23	D07-23	MATR3(∆ZF2)-EGFP	7	9	200	unfound	1	TRUE	2
D07	24	D07-24	MATR3(∆ZF2)-EGFP	7	2	42	unfound	1	TRUE	2
D07	25	D07-25	MATR3(∆ZF2)-EGFP	7	1	18	unfound	1	TRUE	2
D07	26	D07-26	MATR3(∆ZF2)-EGFP	7	3	68	unfound	1	TRUE	2
D07	27	D07-27	MATR3(∆ZF2)-EGFP	7	1	18	unfound	1	TRUE	2
D07	28	D07-28	MATR3(∆ZF2)-EGFP	7	2	42	unfound	1	TRUE	2
D07	29	D07-29	MATR3(∆ZF2)-EGFP	7	1	18	unfound	1	TRUE	2
D07	3	D07-3	MATR3(∆ZF2)-EGFP	7	1	18	unfound	1	TRUE	2
D07	30	D07-30	MATR3(∆ZF2)-EGFP	7	4	89	unfound	1	TRUE	2
D07	31	D07-31	MATR3(∆ZF2)-EGFP	7	1	18	unfound	1	TRUE	2
D07	32	D07-32	MATR3(∆ZF2)-EGFP	7	3	68	unfound	1	TRUE	2
D07	33	D07-33	MATR3(∆ZF2)-EGFP	7	1	18	unfound	1	TRUE	2
D07	34	D07-34	MATR3(∆ZF2)-EGFP	7	4	89	unfound	1	TRUE	2
D07	35	D07-35	MATR3(∆ZF2)-EGFP	7	1	18	unfound	1	TRUE	2
D07	36	D07-36	MATR3(∆ZF2)-EGFP	7	5	105	unfound	1	TRUE	2
D07	37	D07-37	MATR3(∆ZF2)-EGFP	7	2	42	unfound	1	TRUE	2
D07	38	D07-38	MATR3(∆ZF2)-EGFP	7	5	105	unfound	1	TRUE	2
D07	39	D07-39	MATR3(∆ZF2)-EGFP	7	1	18	unfound	1	TRUE	2
D07	4	D07-4	MATR3(∆ZF2)-EGFP	7	1	18	unfound	1	TRUE	2
D07	40	D07-40	MATR3(∆ZF2)-EGFP	7	2	42	unfound	1	TRUE	2
D07	41	D07-41	MATR3(∆ZF2)-EGFP	7	1	18	unfound	1	TRUE	2
D07	42	D07-42	MATR3(∆ZF2)-EGFP	7	1	18	unfound	1	TRUE	2
D07	43	D07-43	MATR3(∆ZF2)-EGFP	7	9	200	unfound	1	TRUE	2
D07	44	D07-44	MATR3(∆ZF2)-EGFP	7	1	18	unfound	1	TRUE	2
D07	45	D07-45	MATR3(∆ZF2)-EGFP	7	1	18	unfound	1	TRUE	2
D07	46	D07-46	MATR3(∆ZF2)-EGFP	7	10	224	NA	0	FALSE	2
D07	47	D07-47	MATR3(∆ZF2)-EGFP	7	1	18	unfound	1	TRUE	2
D07	48	D07-48	MATR3(∆ZF2)-EGFP	7	2	42	unfound	1	TRUE	2
D07	49	D07-49	MATR3(∆ZF2)-EGFP	7	2	42	unfound	1	TRUE	2
D07	5	D07-5	MATR3(∆ZF2)-EGFP	7	2	42	unfound	1	TRUE	2
D07	50	D07-50	MATR3(∆ZF2)-EGFP	7	1	18	unfound	1	TRUE	2
D07	6	D07-6	MATR3(∆ZF2)-EGFP	7	1	18	unfound	1	TRUE	2
D07	7	D07-7	MATR3(∆ZF2)-EGFP	7	1	18	unfound	1	TRUE	2
D07	8	D07-8	MATR3(∆ZF2)-EGFP	7	1	18	unfound	1	TRUE	2
D07	9	D07-9	MATR3(∆ZF2)-EGFP	7	2	42	unfound	1	TRUE	2
D08	1	D08-1	MATR3(∆ZF2)-EGFP	8	4	89	unfound	1	TRUE	2
[truncated: 5,524 more rows]

## Sheet: Fig. 3E
well	id	well-id	group	column	last_tp	last_time	death_cause	censored	event	replicate
A01	1	A01-1	EGFP	1	10	230	NA	0	FALSE	1
A01	10	A01-10	EGFP	1	10	230	NA	0	FALSE	1
A01	11	A01-11	EGFP	1	8	182	unfound	1	TRUE	1
A01	12	A01-12	EGFP	1	5	110	unfound	1	TRUE	1
A01	14	A01-14	EGFP	1	5	110	unfound	1	TRUE	1
A01	15	A01-15	EGFP	1	1	19	unfound	1	TRUE	1
A01	16	A01-16	EGFP	1	7	155	unfound	1	TRUE	1
A01	17	A01-17	EGFP	1	2	36	unfound	1	TRUE	1
A01	19	A01-19	EGFP	1	4	83	unfound	1	TRUE	1
A01	2	A01-2	EGFP	1	3	61	unfound	1	TRUE	1
A01	20	A01-20	EGFP	1	10	230	NA	0	FALSE	1
A01	21	A01-21	EGFP	1	1	19	unfound	1	TRUE	1
A01	23	A01-23	EGFP	1	2	36	unfound	1	TRUE	1
A01	24	A01-24	EGFP	1	5	110	unfound	1	TRUE	1
A01	25	A01-25	EGFP	1	10	230	NA	0	FALSE	1
A01	26	A01-26	EGFP	1	10	230	NA	0	FALSE	1
A01	27	A01-27	EGFP	1	7	155	unfound	1	TRUE	1
A01	3	A01-3	EGFP	1	9	206	unfound	1	TRUE	1
A01	30	A01-30	EGFP	1	2	36	unfound	1	TRUE	1
A01	4	A01-4	EGFP	1	1	19	unfound	1	TRUE	1
A01	5	A01-5	EGFP	1	1	19	unfound	1	TRUE	1
A01	6	A01-6	EGFP	1	10	230	NA	0	FALSE	1
A01	7	A01-7	EGFP	1	1	19	unfound	1	TRUE	1
A01	8	A01-8	EGFP	1	9	206	unfound	1	TRUE	1
A01	9	A01-9	EGFP	1	5	110	unfound	1	TRUE	1
A02	1	A02-1	EGFP	2	10	230	NA	0	FALSE	1
A02	10	A02-10	EGFP	2	10	230	NA	0	FALSE	1
A02	11	A02-11	EGFP	2	1	19	unfound	1	TRUE	1
A02	12	A02-12	EGFP	2	7	155	unfound	1	TRUE	1
A02	13	A02-13	EGFP	2	4	83	unfound	1	TRUE	1
A02	16	A02-16	EGFP	2	1	19	unfound	1	TRUE	1
A02	17	A02-17	EGFP	2	1	19	unfound	1	TRUE	1
A02	18	A02-18	EGFP	2	10	230	NA	0	FALSE	1
A02	19	A02-19	EGFP	2	1	19	unfound	1	TRUE	1
A02	2	A02-2	EGFP	2	10	230	NA	0	FALSE	1
A02	20	A02-20	EGFP	2	5	110	unfound	1	TRUE	1
A02	21	A02-21	EGFP	2	1	19	unfound	1	TRUE	1
A02	22	A02-22	EGFP	2	1	19	unfound	1	TRUE	1
A02	23	A02-23	EGFP	2	1	19	unfound	1	TRUE	1
A02	24	A02-24	EGFP	2	1	19	unfound	1	TRUE	1
A02	26	A02-26	EGFP	2	7	155	unfound	1	TRUE	1
A02	3	A02-3	EGFP	2	10	230	NA	0	FALSE	1
A02	4	A02-4	EGFP	2	10	230	NA	0	FALSE	1
A02	5	A02-5	EGFP	2	10	230	NA	0	FALSE	1
A02	6	A02-6	EGFP	2	7	155	unfound	1	TRUE	1
A02	7	A02-7	EGFP	2	6	134	unfound	1	TRUE	1
A02	8	A02-8	EGFP	2	4	83	unfound	1	TRUE	1
A02	9	A02-9	EGFP	2	3	61	unfound	1	TRUE	1
A03	1	A03-1	EGFP	3	1	19	unfound	1	TRUE	1
A03	10	A03-10	EGFP	3	3	61	unfound	1	TRUE	1
A03	11	A03-11	EGFP	3	1	19	unfound	1	TRUE	1
A03	12	A03-12	EGFP	3	5	110	unfound	1	TRUE	1
A03	14	A03-14	EGFP	3	10	230	NA	0	FALSE	1
A03	15	A03-15	EGFP	3	1	19	unfound	1	TRUE	1
A03	17	A03-17	EGFP	3	4	83	unfound	1	TRUE	1
A03	18	A03-18	EGFP	3	7	155	unfound	1	TRUE	1
A03	19	A03-19	EGFP	3	10	230	NA	0	FALSE	1
A03	2	A03-2	EGFP	3	10	230	NA	0	FALSE	1
A03	20	A03-20	EGFP	3	1	19	unfound	1	TRUE	1
A03	21	A03-21	EGFP	3	10	230	NA	0	FALSE	1
A03	22	A03-22	EGFP	3	2	36	unfound	1	TRUE	1
A03	23	A03-23	EGFP	3	3	61	unfound	1	TRUE	1
A03	24	A03-24	EGFP	3	5	110	unfound	1	TRUE	1
A03	25	A03-25	EGFP	3	10	230	NA	0	FALSE	1
A03	27	A03-27	EGFP	3	2	36	unfound	1	TRUE	1
A03	29	A03-29	EGFP	3	2	36	unfound	1	TRUE	1
A03	3	A03-3	EGFP	3	10	230	NA	0	FALSE	1
A03	4	A03-4	EGFP	3	10	230	NA	0	FALSE	1
A03	5	A03-5	EGFP	3	1	19	unfound	1	TRUE	1
A03	6	A03-6	EGFP	3	10	230	NA	0	FALSE	1
A03	7	A03-7	EGFP	3	9	206	unfound	1	TRUE	1
A03	8	A03-8	EGFP	3	8	182	unfound	1	TRUE	1
A03	9	A03-9	EGFP	3	10	230	NA	0	FALSE	1
A04	1	A04-1	EGFP	4	3	61	unfound	1	TRUE	1
A04	10	A04-10	EGFP	4	2	36	unfound	1	TRUE	1
A04	11	A04-11	EGFP	4	6	134	unfound	1	TRUE	1
A04	12	A04-12	EGFP	4	5	110	unfound	1	TRUE	1
A04	13	A04-13	EGFP	4	3	61	unfound	1	TRUE	1
A04	14	A04-14	EGFP	4	10	230	NA	0	FALSE	1
A04	15	A04-15	EGFP	4	5	110	unfound	1	TRUE	1
A04	17	A04-17	EGFP	4	10	230	NA	0	FALSE	1
A04	18	A04-18	EGFP	4	8	182	unfound	1	TRUE	1
A04	2	A04-2	EGFP	4	10	230	NA	0	FALSE	1
A04	20	A04-20	EGFP	4	3	61	unfound	1	TRUE	1
A04	21	A04-21	EGFP	4	2	36	unfound	1	TRUE	1
A04	22	A04-22	EGFP	4	10	230	NA	0	FALSE	1
A04	23	A04-23	EGFP	4	5	110	unfound	1	TRUE	1
A04	3	A04-3	EGFP	4	10	230	NA	0	FALSE	1
A04	4	A04-4	EGFP	4	10	230	NA	0	FALSE	1
A04	5	A04-5	EGFP	4	10	230	NA	0	FALSE	1
A04	6	A04-6	EGFP	4	3	61	unfound	1	TRUE	1
A04	7	A04-7	EGFP	4	10	230	NA	0	FALSE	1
A04	8	A04-8	EGFP	4	1	19	unfound	1	TRUE	1
A04	9	A04-9	EGFP	4	4	83	unfound	1	TRUE	1
A05	1	A05-1	EGFP	5	10	230	NA	0	FALSE	1
A05	10	A05-10	EGFP	5	1	19	unfound	1	TRUE	1
A05	12	A05-12	EGFP	5	1	19	unfound	1	TRUE	1
A05	13	A05-13	EGFP	5	1	19	unfound	1	TRUE	1
A05	14	A05-14	EGFP	5	3	61	unfound	1	TRUE	1
A05	15	A05-15	EGFP	5	2	36	unfound	1	TRUE	1
A05	16	A05-16	EGFP	5	4	83	unfound	1	TRUE	1
A05	17	A05-17	EGFP	5	1	19	unfound	1	TRUE	1
A05	18	A05-18	EGFP	5	4	83	unfound	1	TRUE	1
A05	19	A05-19	EGFP	5	3	61	unfound	1	TRUE	1
A05	2	A05-2	EGFP	5	3	61	unfound	1	TRUE	1
A05	20	A05-20	EGFP	5	2	36	unfound	1	TRUE	1
A05	21	A05-21	EGFP	5	5	110	unfound	1	TRUE	1
A05	3	A05-3	EGFP	5	10	230	NA	0	FALSE	1
A05	4	A05-4	EGFP	5	8	182	unfound	1	TRUE	1
A05	5	A05-5	EGFP	5	10	230	NA	0	FALSE	1
A05	6	A05-6	EGFP	5	2	36	unfound	1	TRUE	1
A05	7	A05-7	EGFP	5	7	155	unfound	1	TRUE	1
A05	8	A05-8	EGFP	5	4	83	unfound	1	TRUE	1
A05	9	A05-9	EGFP	5	10	230	NA	0	FALSE	1
A06	1	A06-1	EGFP	6	10	230	NA	0	FALSE	1
A06	10	A06-10	EGFP	6	5	110	unfound	1	TRUE	1
A06	11	A06-11	EGFP	6	1	19	unfound	1	TRUE	1
A06	12	A06-12	EGFP	6	1	19	unfound	1	TRUE	1
A06	13	A06-13	EGFP	6	1	19	unfound	1	TRUE	1
A06	14	A06-14	EGFP	6	7	155	unfound	1	TRUE	1
A06	16	A06-16	EGFP	6	5	110	unfound	1	TRUE	1
A06	17	A06-17	EGFP	6	9	206	unfound	1	TRUE	1
A06	18	A06-18	EGFP	6	1	19	unfound	1	TRUE	1
A06	19	A06-19	EGFP	6	1	19	unfound	1	TRUE	1
A06	2	A06-2	EGFP	6	10	230	NA	0	FALSE	1
A06	20	A06-20	EGFP	6	1	19	unfound	1	TRUE	1
A06	3	A06-3	EGFP	6	1	19	unfound	1	TRUE	1
A06	4	A06-4	EGFP	6	8	182	unfound	1	TRUE	1
A06	5	A06-5	EGFP	6	4	83	unfound	1	TRUE	1
A06	7	A06-7	EGFP	6	1	19	unfound	1	TRUE	1
A06	8	A06-8	EGFP	6	4	83	unfound	1	TRUE	1
A06	9	A06-9	EGFP	6	10	230	NA	0	FALSE	1
A07	1	A07-1	EGFP	7	3	61	unfound	1	TRUE	1
A07	10	A07-10	EGFP	7	10	230	NA	0	FALSE	1
A07	12	A07-12	EGFP	7	7	155	unfound	1	TRUE	1
A07	14	A07-14	EGFP	7	3	61	unfound	1	TRUE	1
A07	15	A07-15	EGFP	7	10	230	NA	0	FALSE	1
A07	16	A07-16	EGFP	7	7	155	unfound	1	TRUE	1
A07	18	A07-18	EGFP	7	10	230	NA	0	FALSE	1
A07	19	A07-19	EGFP	7	3	61	unfound	1	TRUE	1
A07	2	A07-2	EGFP	7	9	206	unfound	1	TRUE	1
A07	20	A07-20	EGFP	7	5	110	unfound	1	TRUE	1
A07	21	A07-21	EGFP	7	8	182	unfound	1	TRUE	1
A07	3	A07-3	EGFP	7	10	230	NA	0	FALSE	1
A07	4	A07-4	EGFP	7	1	19	unfound	1	TRUE	1
A07	5	A07-5	EGFP	7	4	83	unfound	1	TRUE	1
A07	6	A07-6	EGFP	7	1	19	unfound	1	TRUE	1
A07	9	A07-9	EGFP	7	3	61	unfound	1	TRUE	1
A08	1	A08-1	EGFP	8	2	36	unfound	1	TRUE	1
A08	10	A08-10	EGFP	8	2	36	unfound	1	TRUE	1
A08	14	A08-14	EGFP	8	1	19	unfound	1	TRUE	1
A08	15	A08-15	EGFP	8	2	36	unfound	1	TRUE	1
A08	18	A08-18	EGFP	8	10	230	NA	0	FALSE	1
A08	19	A08-19	EGFP	8	2	36	unfound	1	TRUE	1
A08	2	A08-2	EGFP	8	10	230	NA	0	FALSE	1
A08	20	A08-20	EGFP	8	1	19	unfound	1	TRUE	1
A08	21	A08-21	EGFP	8	5	110	unfound	1	TRUE	1
A08	22	A08-22	EGFP	8	1	19	unfound	1	TRUE	1
A08	23	A08-23	EGFP	8	2	36	unfound	1	TRUE	1
A08	24	A08-24	EGFP	8	1	19	unfound	1	TRUE	1
A08	4	A08-4	EGFP	8	7	155	unfound	1	TRUE	1
A08	5	A08-5	EGFP	8	10	230	NA	0	FALSE	1
A08	6	A08-6	EGFP	8	7	155	unfound	1	TRUE	1
A08	7	A08-7	EGFP	8	10	230	NA	0	FALSE	1
A08	8	A08-8	EGFP	8	1	19	unfound	1	TRUE	1
A08	9	A08-9	EGFP	8	10	230	NA	0	FALSE	1
A09	1	A09-1	EGFP	9	10	230	NA	0	FALSE	1
A09	10	A09-10	EGFP	9	1	19	unfound	1	TRUE	1
A09	11	A09-11	EGFP	9	10	230	NA	0	FALSE	1
A09	12	A09-12	EGFP	9	7	155	unfound	1	TRUE	1
A09	13	A09-13	EGFP	9	9	206	unfound	1	TRUE	1
A09	14	A09-14	EGFP	9	1	19	unfound	1	TRUE	1
A09	15	A09-15	EGFP	9	10	230	NA	0	FALSE	1
A09	16	A09-16	EGFP	9	1	19	unfound	1	TRUE	1
A09	17	A09-17	EGFP	9	1	19	unfound	1	TRUE	1
A09	18	A09-18	EGFP	9	3	61	unfound	1	TRUE	1
A09	19	A09-19	EGFP	9	2	36	unfound	1	TRUE	1
A09	2	A09-2	EGFP	9	10	230	NA	0	FALSE	1
A09	20	A09-20	EGFP	9	6	134	unfound	1	TRUE	1
A09	21	A09-21	EGFP	9	8	182	unfound	1	TRUE	1
A09	24	A09-24	EGFP	9	7	155	unfound	1	TRUE	1
A09	25	A09-25	EGFP	9	6	134	unfound	1	TRUE	1
A09	26	A09-26	EGFP	9	7	155	unfound	1	TRUE	1
A09	27	A09-27	EGFP	9	7	155	unfound	1	TRUE	1
A09	29	A09-29	EGFP	9	1	19	unfound	1	TRUE	1
A09	3	A09-3	EGFP	9	10	230	NA	0	FALSE	1
A09	30	A09-30	EGFP	9	10	230	NA	0	FALSE	1
A09	31	A09-31	EGFP	9	1	19	unfound	1	TRUE	1
A09	32	A09-32	EGFP	9	2	36	unfound	1	TRUE	1
A09	4	A09-4	EGFP	9	7	155	unfound	1	TRUE	1
A09	5	A09-5	EGFP	9	3	61	unfound	1	TRUE	1
A09	6	A09-6	EGFP	9	2	36	unfound	1	TRUE	1
A09	7	A09-7	EGFP	9	5	110	unfound	1	TRUE	1
A09	8	A09-8	EGFP	9	1	19	unfound	1	TRUE	1
A09	9	A09-9	EGFP	9	2	36	unfound	1	TRUE	1
A10	1	A10-1	EGFP	10	2	36	unfound	1	TRUE	1
A10	10	A10-10	EGFP	10	5	110	unfound	1	TRUE	1
A10	11	A10-11	EGFP	10	10	230	NA	0	FALSE	1
A10	13	A10-13	EGFP	10	7	155	unfound	1	TRUE	1
A10	14	A10-14	EGFP	10	2	36	unfound	1	TRUE	1
A10	16	A10-16	EGFP	10	2	36	unfound	1	TRUE	1
A10	17	A10-17	EGFP	10	5	110	unfound	1	TRUE	1
A10	18	A10-18	EGFP	10	3	61	unfound	1	TRUE	1
A10	19	A10-19	EGFP	10	1	19	unfound	1	TRUE	1
A10	2	A10-2	EGFP	10	2	36	unfound	1	TRUE	1
A10	21	A10-21	EGFP	10	1	19	unfound	1	TRUE	1
A10	22	A10-22	EGFP	10	10	230	NA	0	FALSE	1
A10	23	A10-23	EGFP	10	10	230	NA	0	FALSE	1
A10	24	A10-24	EGFP	10	3	61	unfound	1	TRUE	1
A10	25	A10-25	EGFP	10	1	19	unfound	1	TRUE	1
A10	26	A10-26	EGFP	10	1	19	unfound	1	TRUE	1
A10	27	A10-27	EGFP	10	1	19	unfound	1	TRUE	1
A10	28	A10-28	EGFP	10	10	230	NA	0	FALSE	1
A10	3	A10-3	EGFP	10	2	36	unfound	1	TRUE	1
A10	4	A10-4	EGFP	10	7	155	unfound	1	TRUE	1
A10	5	A10-5	EGFP	10	1	19	unfound	1	TRUE	1
A10	6	A10-6	EGFP	10	1	19	unfound	1	TRUE	1
A10	7	A10-7	EGFP	10	10	230	NA	0	FALSE	1
A10	8	A10-8	EGFP	10	1	19	unfound	1	TRUE	1
A10	9	A10-9	EGFP	10	10	230	NA	0	FALSE	1
A11	1	A11-1	EGFP	11	6	134	unfound	1	TRUE	1
A11	10	A11-10	EGFP	11	10	230	NA	0	FALSE	1
A11	11	A11-11	EGFP	11	1	19	unfound	1	TRUE	1
A11	12	A11-12	EGFP	11	5	110	unfound	1	TRUE	1
A11	13	A11-13	EGFP	11	10	230	NA	0	FALSE	1
A11	14	A11-14	EGFP	11	1	19	unfound	1	TRUE	1
A11	15	A11-15	EGFP	11	3	61	unfound	1	TRUE	1
A11	16	A11-16	EGFP	11	10	230	NA	0	FALSE	1
A11	17	A11-17	EGFP	11	1	19	unfound	1	TRUE	1
A11	19	A11-19	EGFP	11	10	230	NA	0	FALSE	1
A11	2	A11-2	EGFP	11	4	83	unfound	1	TRUE	1
A11	20	A11-20	EGFP	11	1	19	unfound	1	TRUE	1
A11	21	A11-21	EGFP	11	5	110	unfound	1	TRUE	1
A11	22	A11-22	EGFP	11	1	19	unfound	1	TRUE	1
A11	23	A11-23	EGFP	11	7	155	unfound	1	TRUE	1
A11	24	A11-24	EGFP	11	1	19	unfound	1	TRUE	1
A11	25	A11-25	EGFP	11	7	155	unfound	1	TRUE	1
A11	26	A11-26	EGFP	11	1	19	unfound	1	TRUE	1
A11	27	A11-27	EGFP	11	4	83	unfound	1	TRUE	1
A11	29	A11-29	EGFP	11	6	134	unfound	1	TRUE	1
A11	3	A11-3	EGFP	11	1	19	unfound	1	TRUE	1
A11	31	A11-31	EGFP	11	2	36	unfound	1	TRUE	1
A11	32	A11-32	EGFP	11	10	230	NA	0	FALSE	1
A11	33	A11-33	EGFP	11	5	110	unfound	1	TRUE	1
A11	4	A11-4	EGFP	11	10	230	NA	0	FALSE	1
A11	5	A11-5	EGFP	11	1	19	unfound	1	TRUE	1
A11	6	A11-6	EGFP	11	5	110	unfound	1	TRUE	1
A11	7	A11-7	EGFP	11	4	83	unfound	1	TRUE	1
A11	8	A11-8	EGFP	11	2	36	unfound	1	TRUE	1
A11	9	A11-9	EGFP	11	10	230	NA	0	FALSE	1
A12	1	A12-1	EGFP	12	10	230	NA	0	FALSE	1
A12	11	A12-11	EGFP	12	1	19	unfound	1	TRUE	1
A12	13	A12-13	EGFP	12	10	230	NA	0	FALSE	1
A12	14	A12-14	EGFP	12	10	230	NA	0	FALSE	1
A12	15	A12-15	EGFP	12	1	19	unfound	1	TRUE	1
A12	17	A12-17	EGFP	12	1	19	unfound	1	TRUE	1
A12	19	A12-19	EGFP	12	1	19	unfound	1	TRUE	1
A12	2	A12-2	EGFP	12	2	36	unfound	1	TRUE	1
A12	22	A12-22	EGFP	12	4	83	unfound	1	TRUE	1
A12	23	A12-23	EGFP	12	10	230	NA	0	FALSE	1
A12	24	A12-24	EGFP	12	1	19	unfound	1	TRUE	1
A12	25	A12-25	EGFP	12	10	230	NA	0	FALSE	1
A12	26	A12-26	EGFP	12	1	19	unfound	1	TRUE	1
A12	27	A12-27	EGFP	12	1	19	unfound	1	TRUE	1
A12	3	A12-3	EGFP	12	10	230	NA	0	FALSE	1
A12	4	A12-4	EGFP	12	1	19	unfound	1	TRUE	1
A12	5	A12-5	EGFP	12	1	19	unfound	1	TRUE	1
A12	6	A12-6	EGFP	12	10	230	NA	0	FALSE	1
A12	7	A12-7	EGFP	12	1	19	unfound	1	TRUE	1
A12	8	A12-8	EGFP	12	8	182	unfound	1	TRUE	1
A12	9	A12-9	EGFP	12	1	19	unfound	1	TRUE	1
B01	1	B01-1	MATR3(WT)-EGFP	1	3	61	unfound	1	TRUE	1
B01	11	B01-11	MATR3(WT)-EGFP	1	7	155	unfound	1	TRUE	1
B01	12	B01-12	MATR3(WT)-EGFP	1	2	36	unfound	1	TRUE	1
B01	13	B01-13	MATR3(WT)-EGFP	1	6	134	unfound	1	TRUE	1
B01	14	B01-14	MATR3(WT)-EGFP	1	8	182	unfound	1	TRUE	1
B01	18	B01-18	MATR3(WT)-EGFP	1	1	19	unfound	1	TRUE	1
B01	19	B01-19	MATR3(WT)-EGFP	1	1	19	unfound	1	TRUE	1
B01	2	B01-2	MATR3(WT)-EGFP	1	1	19	unfound	1	TRUE	1
B01	3	B01-3	MATR3(WT)-EGFP	1	6	134	unfound	1	TRUE	1
B01	4	B01-4	MATR3(WT)-EGFP	1	4	83	unfound	1	TRUE	1
B01	5	B01-5	MATR3(WT)-EGFP	1	7	155	unfound	1	TRUE	1
B01	6	B01-6	MATR3(WT)-EGFP	1	5	110	unfound	1	TRUE	1
B01	8	B01-8	MATR3(WT)-EGFP	1	8	182	unfound	1	TRUE	1
B01	9	B01-9	MATR3(WT)-EGFP	1	1	19	unfound	1	TRUE	1
B02	1	B02-1	MATR3(WT)-EGFP	2	2	36	unfound	1	TRUE	1
B02	10	B02-10	MATR3(WT)-EGFP	2	2	36	unfound	1	TRUE	1
B02	12	B02-12	MATR3(WT)-EGFP	2	4	83	unfound	1	TRUE	1
B02	14	B02-14	MATR3(WT)-EGFP	2	10	230	NA	0	FALSE	1
B02	2	B02-2	MATR3(WT)-EGFP	2	1	19	unfound	1	TRUE	1
B02	3	B02-3	MATR3(WT)-EGFP	2	9	206	unfound	1	TRUE	1
B02	4	B02-4	MATR3(WT)-EGFP	2	3	61	unfound	1	TRUE	1
B02	5	B02-5	MATR3(WT)-EGFP	2	1	19	unfound	1	TRUE	1
B02	7	B02-7	MATR3(WT)-EGFP	2	9	206	unfound	1	TRUE	1
B02	8	B02-8	MATR3(WT)-EGFP	2	8	182	unfound	1	TRUE	1
B02	9	B02-9	MATR3(WT)-EGFP	2	3	61	unfound	1	TRUE	1
B03	1	B03-1	MATR3(WT)-EGFP	3	3	61	unfound	1	TRUE	1
B03	10	B03-10	MATR3(WT)-EGFP	3	1	19	unfound	1	TRUE	1
B03	11	B03-11	MATR3(WT)-EGFP	3	5	110	unfound	1	TRUE	1
B03	12	B03-12	MATR3(WT)-EGFP	3	1	19	unfound	1	TRUE	1
B03	2	B03-2	MATR3(WT)-EGFP	3	6	134	unfound	1	TRUE	1
B03	4	B03-4	MATR3(WT)-EGFP	3	1	19	unfound	1	TRUE	1
B03	5	B03-5	MATR3(WT)-EGFP	3	1	19	unfound	1	TRUE	1
B03	6	B03-6	MATR3(WT)-EGFP	3	1	19	unfound	1	TRUE	1
B03	7	B03-7	MATR3(WT)-EGFP	3	10	230	NA	0	FALSE	1
B03	8	B03-8	MATR3(WT)-EGFP	3	2	36	unfound	1	TRUE	1
B03	9	B03-9	MATR3(WT)-EGFP	3	5	110	unfound	1	TRUE	1
B04	1	B04-1	MATR3(WT)-EGFP	4	10	230	NA	0	FALSE	1
B04	10	B04-10	MATR3(WT)-EGFP	4	1	19	unfound	1	TRUE	1
B04	11	B04-11	MATR3(WT)-EGFP	4	10	230	NA	0	FALSE	1
B04	13	B04-13	MATR3(WT)-EGFP	4	1	19	unfound	1	TRUE	1
B04	15	B04-15	MATR3(WT)-EGFP	4	2	36	unfound	1	TRUE	1
B04	17	B04-17	MATR3(WT)-EGFP	4	3	61	unfound	1	TRUE	1
B04	19	B04-19	MATR3(WT)-EGFP	4	1	19	unfound	1	TRUE	1
B04	2	B04-2	MATR3(WT)-EGFP	4	10	230	NA	0	FALSE	1
B04	21	B04-21	MATR3(WT)-EGFP	4	1	19	unfound	1	TRUE	1
B04	23	B04-23	MATR3(WT)-EGFP	4	1	19	unfound	1	TRUE	1
B04	24	B04-24	MATR3(WT)-EGFP	4	1	19	unfound	1	TRUE	1
B04	25	B04-25	MATR3(WT)-EGFP	4	1	19	unfound	1	TRUE	1
B04	3	B04-3	MATR3(WT)-EGFP	4	1	19	unfound	1	TRUE	1
B04	4	B04-4	MATR3(WT)-EGFP	4	10	230	NA	0	FALSE	1
B04	5	B04-5	MATR3(WT)-EGFP	4	1	19	unfound	1	TRUE	1
B04	6	B04-6	MATR3(WT)-EGFP	4	2	36	unfound	1	TRUE	1
B04	7	B04-7	MATR3(WT)-EGFP	4	1	19	unfound	1	TRUE	1
B04	9	B04-9	MATR3(WT)-EGFP	4	5	110	unfound	1	TRUE	1
B05	1	B05-1	MATR3(WT)-EGFP	5	2	36	unfound	1	TRUE	1
B05	10	B05-10	MATR3(WT)-EGFP	5	3	61	unfound	1	TRUE	1
B05	11	B05-11	MATR3(WT)-EGFP	5	1	19	unfound	1	TRUE	1
B05	12	B05-12	MATR3(WT)-EGFP	5	7	155	unfound	1	TRUE	1
B05	13	B05-13	MATR3(WT)-EGFP	5	1	19	unfound	1	TRUE	1
B05	2	B05-2	MATR3(WT)-EGFP	5	10	230	NA	0	FALSE	1
B05	3	B05-3	MATR3(WT)-EGFP	5	1	19	unfound	1	TRUE	1
B05	4	B05-4	MATR3(WT)-EGFP	5	2	36	unfound	1	TRUE	1
B05	6	B05-6	MATR3(WT)-EGFP	5	10	230	NA	0	FALSE	1
B05	7	B05-7	MATR3(WT)-EGFP	5	1	19	unfound	1	TRUE	1
B05	8	B05-8	MATR3(WT)-EGFP	5	8	182	unfound	1	TRUE	1
B05	9	B05-9	MATR3(WT)-EGFP	5	1	19	unfound	1	TRUE	1
B06	1	B06-1	MATR3(WT)-EGFP	6	3	61	unfound	1	TRUE	1
B06	10	B06-10	MATR3(WT)-EGFP	6	3	61	unfound	1	TRUE	1
B06	11	B06-11	MATR3(WT)-EGFP	6	1	19	unfound	1	TRUE	1
B06	12	B06-12	MATR3(WT)-EGFP	6	4	83	unfound	1	TRUE	1
B06	13	B06-13	MATR3(WT)-EGFP	6	10	230	NA	0	FALSE	1
B06	14	B06-14	MATR3(WT)-EGFP	6	2	36	unfound	1	TRUE	1
B06	15	B06-15	MATR3(WT)-EGFP	6	1	19	unfound	1	TRUE	1
B06	16	B06-16	MATR3(WT)-EGFP	6	10	230	NA	0	FALSE	1
B06	2	B06-2	MATR3(WT)-EGFP	6	10	230	NA	0	FALSE	1
B06	3	B06-3	MATR3(WT)-EGFP	6	1	19	unfound	1	TRUE	1
B06	4	B06-4	MATR3(WT)-EGFP	6	2	36	unfound	1	TRUE	1
B06	5	B06-5	MATR3(WT)-EGFP	6	7	155	unfound	1	TRUE	1
B06	7	B06-7	MATR3(WT)-EGFP	6	2	36	unfound	1	TRUE	1
B06	9	B06-9	MATR3(WT)-EGFP	6	1	19	unfound	1	TRUE	1
B07	1	B07-1	MATR3(WT)-EGFP	7	5	110	unfound	1	TRUE	1
B07	10	B07-10	MATR3(WT)-EGFP	7	4	83	unfound	1	TRUE	1
B07	11	B07-11	MATR3(WT)-EGFP	7	2	36	unfound	1	TRUE	1
B07	15	B07-15	MATR3(WT)-EGFP	7	5	110	unfound	1	TRUE	1
B07	17	B07-17	MATR3(WT)-EGFP	7	1	19	unfound	1	TRUE	1
B07	18	B07-18	MATR3(WT)-EGFP	7	1	19	unfound	1	TRUE	1
B07	2	B07-2	MATR3(WT)-EGFP	7	3	61	unfound	1	TRUE	1
B07	3	B07-3	MATR3(WT)-EGFP	7	10	230	NA	0	FALSE	1
B07	4	B07-4	MATR3(WT)-EGFP	7	3	61	unfound	1	TRUE	1
B07	5	B07-5	MATR3(WT)-EGFP	7	2	36	unfound	1	TRUE	1
B07	7	B07-7	MATR3(WT)-EGFP	7	6	134	unfound	1	TRUE	1
B07	9	B07-9	MATR3(WT)-EGFP	7	1	19	unfound	1	TRUE	1
B08	1	B08-1	MATR3(WT)-EGFP	8	10	230	NA	0	FALSE	1
B08	10	B08-10	MATR3(WT)-EGFP	8	1	19	unfound	1	TRUE	1
B08	11	B08-11	MATR3(WT)-EGFP	8	3	61	unfound	1	TRUE	1
B08	2	B08-2	MATR3(WT)-EGFP	8	1	19	unfound	1	TRUE	1
B08	3	B08-3	MATR3(WT)-EGFP	8	3	61	unfound	1	TRUE	1
B08	4	B08-4	MATR3(WT)-EGFP	8	1	19	unfound	1	TRUE	1
B08	5	B08-5	MATR3(WT)-EGFP	8	3	61	unfound	1	TRUE	1
B08	6	B08-6	MATR3(WT)-EGFP	8	3	61	unfound	1	TRUE	1
B08	8	B08-8	MATR3(WT)-EGFP	8	1	19	unfound	1	TRUE	1
B09	1	B09-1	MATR3(WT)-EGFP	9	2	36	unfound	1	TRUE	1
B09	10	B09-10	MATR3(WT)-EGFP	9	2	36	unfound	1	TRUE	1
B09	11	B09-11	MATR3(WT)-EGFP	9	4	83	unfound	1	TRUE	1
B09	14	B09-14	MATR3(WT)-EGFP	9	6	134	unfound	1	TRUE	1
B09	16	B09-16	MATR3(WT)-EGFP	9	5	110	unfound	1	TRUE	1
B09	17	B09-17	MATR3(WT)-EGFP	9	1	19	unfound	1	TRUE	1
B09	18	B09-18	MATR3(WT)-EGFP	9	3	61	unfound	1	TRUE	1
B09	19	B09-19	MATR3(WT)-EGFP	9	2	36	unfound	1	TRUE	1
B09	2	B09-2	MATR3(WT)-EGFP	9	3	61	unfound	1	TRUE	1
B09	21	B09-21	MATR3(WT)-EGFP	9	7	155	unfound	1	TRUE	1
B09	22	B09-22	MATR3(WT)-EGFP	9	1	19	unfound	1	TRUE	1
B09	23	B09-23	MATR3(WT)-EGFP	9	1	19	unfound	1	TRUE	1
B09	24	B09-24	MATR3(WT)-EGFP	9	1	19	unfound	1	TRUE	1
B09	25	B09-25	MATR3(WT)-EGFP	9	2	36	unfound	1	TRUE	1
B09	26	B09-26	MATR3(WT)-EGFP	9	1	19	unfound	1	TRUE	1
B09	27	B09-27	MATR3(WT)-EGFP	9	1	19	unfound	1	TRUE	1
B09	3	B09-3	MATR3(WT)-EGFP	9	3	61	unfound	1	TRUE	1
B09	4	B09-4	MATR3(WT)-EGFP	9	3	61	unfound	1	TRUE	1
B09	5	B09-5	MATR3(WT)-EGFP	9	7	155	unfound	1	TRUE	1
B09	6	B09-6	MATR3(WT)-EGFP	9	7	155	unfound	1	TRUE	1
B09	7	B09-7	MATR3(WT)-EGFP	9	1	19	unfound	1	TRUE	1
B09	8	B09-8	MATR3(WT)-EGFP	9	2	36	unfound	1	TRUE	1
B09	9	B09-9	MATR3(WT)-EGFP	9	4	83	unfound	1	TRUE	1
B10	1	B10-1	MATR3(WT)-EGFP	10	1	19	unfound	1	TRUE	1
B10	10	B10-10	MATR3(WT)-EGFP	10	1	19	unfound	1	TRUE	1
B10	12	B10-12	MATR3(WT)-EGFP	10	2	36	unfound	1	TRUE	1
B10	13	B10-13	MATR3(WT)-EGFP	10	5	110	unfound	1	TRUE	1
B10	16	B10-16	MATR3(WT)-EGFP	10	1	19	unfound	1	TRUE	1
B10	17	B10-17	MATR3(WT)-EGFP	10	6	134	unfound	1	TRUE	1
B10	18	B10-18	MATR3(WT)-EGFP	10	3	61	unfound	1	TRUE	1
B10	19	B10-19	MATR3(WT)-EGFP	10	1	19	unfound	1	TRUE	1
B10	2	B10-2	MATR3(WT)-EGFP	10	10	230	NA	0	FALSE	1
B10	20	B10-20	MATR3(WT)-EGFP	10	10	230	NA	0	FALSE	1
B10	22	B10-22	MATR3(WT)-EGFP	10	1	19	unfound	1	TRUE	1
B10	23	B10-23	MATR3(WT)-EGFP	10	1	19	unfound	1	TRUE	1
B10	3	B10-3	MATR3(WT)-EGFP	10	2	36	unfound	1	TRUE	1
B10	4	B10-4	MATR3(WT)-EGFP	10	1	19	unfound	1	TRUE	1
B10	5	B10-5	MATR3(WT)-EGFP	10	1	19	unfound	1	TRUE	1
B10	6	B10-6	MATR3(WT)-EGFP	10	2	36	unfound	1	TRUE	1
B10	7	B10-7	MATR3(WT)-EGFP	10	7	155	unfound	1	TRUE	1
B10	8	B10-8	MATR3(WT)-EGFP	10	4	83	unfound	1	TRUE	1
B10	9	B10-9	MATR3(WT)-EGFP	10	1	19	unfound	1	TRUE	1
B11	1	B11-1	MATR3(WT)-EGFP	11	1	19	unfound	1	TRUE	1
B11	10	B11-10	MATR3(WT)-EGFP	11	1	19	unfound	1	TRUE	1
B11	11	B11-11	MATR3(WT)-EGFP	11	1	19	unfound	1	TRUE	1
B11	12	B11-12	MATR3(WT)-EGFP	11	2	36	unfound	1	TRUE	1
B11	13	B11-13	MATR3(WT)-EGFP	11	4	83	unfound	1	TRUE	1
B11	14	B11-14	MATR3(WT)-EGFP	11	10	230	NA	0	FALSE	1
B11	15	B11-15	MATR3(WT)-EGFP	11	4	83	unfound	1	TRUE	1
B11	16	B11-16	MATR3(WT)-EGFP	11	7	155	unfound	1	TRUE	1
B11	17	B11-17	MATR3(WT)-EGFP	11	1	19	unfound	1	TRUE	1
B11	18	B11-18	MATR3(WT)-EGFP	11	10	230	NA	0	FALSE	1
B11	19	B11-19	MATR3(WT)-EGFP	11	2	36	unfound	1	TRUE	1
B11	2	B11-2	MATR3(WT)-EGFP	11	1	19	unfound	1	TRUE	1
B11	20	B11-20	MATR3(WT)-EGFP	11	8	182	unfound	1	TRUE	1
B11	23	B11-23	MATR3(WT)-EGFP	11	10	230	NA	0	FALSE	1
B11	3	B11-3	MATR3(WT)-EGFP	11	1	19	unfound	1	TRUE	1
B11	4	B11-4	MATR3(WT)-EGFP	11	2	36	unfound	1	TRUE	1
B11	5	B11-5	MATR3(WT)-EGFP	11	7	155	unfound	1	TRUE	1
B11	6	B11-6	MATR3(WT)-EGFP	11	2	36	unfound	1	TRUE	1
B11	7	B11-7	MATR3(WT)-EGFP	11	5	110	unfound	1	TRUE	1
B11	8	B11-8	MATR3(WT)-EGFP	11	3	61	unfound	1	TRUE	1
B11	9	B11-9	MATR3(WT)-EGFP	11	2	36	unfound	1	TRUE	1
B12	1	B12-1	MATR3(WT)-EGFP	12	2	36	unfound	1	TRUE	1
B12	10	B12-10	MATR3(WT)-EGFP	12	1	19	unfound	1	TRUE	1
B12	11	B12-11	MATR3(WT)-EGFP	12	5	110	unfound	1	TRUE	1
B12	12	B12-12	MATR3(WT)-EGFP	12	10	230	NA	0	FALSE	1
B12	13	B12-13	MATR3(WT)-EGFP	12	1	19	unfound	1	TRUE	1
B12	14	B12-14	MATR3(WT)-EGFP	12	10	230	NA	0	FALSE	1
B12	15	B12-15	MATR3(WT)-EGFP	12	1	19	unfound	1	TRUE	1
B12	16	B12-16	MATR3(WT)-EGFP	12	1	19	unfound	1	TRUE	1
B12	17	B12-17	MATR3(WT)-EGFP	12	7	155	unfound	1	TRUE	1
B12	18	B12-18	MATR3(WT)-EGFP	12	1	19	unfound	1	TRUE	1
B12	2	B12-2	MATR3(WT)-EGFP	12	2	36	unfound	1	TRUE	1
B12	22	B12-22	MATR3(WT)-EGFP	12	1	19	unfound	1	TRUE	1
B12	23	B12-23	MATR3(WT)-EGFP	12	3	61	unfound	1	TRUE	1
B12	24	B12-24	MATR3(WT)-EGFP	12	9	206	unfound	1	TRUE	1
B12	25	B12-25	MATR3(WT)-EGFP	12	5	110	unfound	1	TRUE	1
B12	26	B12-26	MATR3(WT)-EGFP	12	7	155	unfound	1	TRUE	1
B12	28	B12-28	MATR3(WT)-EGFP	12	1	19	unfound	1	TRUE	1
B12	29	B12-29	MATR3(WT)-EGFP	12	1	19	unfound	1	TRUE	1
B12	3	B12-3	MATR3(WT)-EGFP	12	1	19	unfound	1	TRUE	1
B12	30	B12-30	MATR3(WT)-EGFP	12	8	182	unfound	1	TRUE	1
B12	4	B12-4	MATR3(WT)-EGFP	12	1	19	unfound	1	TRUE	1
B12	5	B12-5	MATR3(WT)-EGFP	12	1	19	unfound	1	TRUE	1
B12	6	B12-6	MATR3(WT)-EGFP	12	5	110	unfound	1	TRUE	1
B12	7	B12-7	MATR3(WT)-EGFP	12	5	110	unfound	1	TRUE	1
B12	8	B12-8	MATR3(WT)-EGFP	12	1	19	unfound	1	TRUE	1
B12	9	B12-9	MATR3(WT)-EGFP	12	3	61	unfound	1	TRUE	1
C01	1	C01-1	MATR3(∆RRM1)-EGFP	1	2	36	unfound	1	TRUE	1
C01	10	C01-10	MATR3(∆RRM1)-EGFP	1	2	36	unfound	1	TRUE	1
C01	11	C01-11	MATR3(∆RRM1)-EGFP	1	6	134	unfound	1	TRUE	1
C01	12	C01-12	MATR3(∆RRM1)-EGFP	1	1	19	unfound	1	TRUE	1
C01	13	C01-13	MATR3(∆RRM1)-EGFP	1	1	19	unfound	1	TRUE	1
C01	14	C01-14	MATR3(∆RRM1)-EGFP	1	3	61	unfound	1	TRUE	1
C01	15	C01-15	MATR3(∆RRM1)-EGFP	1	2	36	unfound	1	TRUE	1
C01	16	C01-16	MATR3(∆RRM1)-EGFP	1	10	230	NA	0	FALSE	1
C01	19	C01-19	MATR3(∆RRM1)-EGFP	1	1	19	unfound	1	TRUE	1
C01	2	C01-2	MATR3(∆RRM1)-EGFP	1	1	19	unfound	1	TRUE	1
C01	20	C01-20	MATR3(∆RRM1)-EGFP	1	5	110	unfound	1	TRUE	1
C01	21	C01-21	MATR3(∆RRM1)-EGFP	1	10	230	NA	0	FALSE	1
C01	23	C01-23	MATR3(∆RRM1)-EGFP	1	10	230	NA	0	FALSE	1
C01	3	C01-3	MATR3(∆RRM1)-EGFP	1	10	230	NA	0	FALSE	1
C01	4	C01-4	MATR3(∆RRM1)-EGFP	1	2	36	unfound	1	TRUE	1
C01	5	C01-5	MATR3(∆RRM1)-EGFP	1	10	230	NA	0	FALSE	1
C01	6	C01-6	MATR3(∆RRM1)-EGFP	1	8	182	unfound	1	TRUE	1
C01	7	C01-7	MATR3(∆RRM1)-EGFP	1	1	19	unfound	1	TRUE	1
C01	8	C01-8	MATR3(∆RRM1)-EGFP	1	1	19	unfound	1	TRUE	1
C01	9	C01-9	MATR3(∆RRM1)-EGFP	1	10	230	NA	0	FALSE	1
C02	1	C02-1	MATR3(∆RRM1)-EGFP	2	1	19	unfound	1	TRUE	1
C02	11	C02-11	MATR3(∆RRM1)-EGFP	2	6	134	unfound	1	TRUE	1
C02	13	C02-13	MATR3(∆RRM1)-EGFP	2	1	19	unfound	1	TRUE	1
C02	14	C02-14	MATR3(∆RRM1)-EGFP	2	1	19	unfound	1	TRUE	1
C02	17	C02-17	MATR3(∆RRM1)-EGFP	2	1	19	unfound	1	TRUE	1
C02	2	C02-2	MATR3(∆RRM1)-EGFP	2	10	230	NA	0	FALSE	1
C02	3	C02-3	MATR3(∆RRM1)-EGFP	2	9	206	unfound	1	TRUE	1
C02	4	C02-4	MATR3(∆RRM1)-EGFP	2	3	61	unfound	1	TRUE	1
C02	5	C02-5	MATR3(∆RRM1)-EGFP	2	2	36	unfound	1	TRUE	1
C02	6	C02-6	MATR3(∆RRM1)-EGFP	2	1	19	unfound	1	TRUE	1
C02	7	C02-7	MATR3(∆RRM1)-EGFP	2	2	36	unfound	1	TRUE	1
C02	8	C02-8	MATR3(∆RRM1)-EGFP	2	3	61	unfound	1	TRUE	1
C02	9	C02-9	MATR3(∆RRM1)-EGFP	2	10	230	NA	0	FALSE	1
C03	1	C03-1	MATR3(∆RRM1)-EGFP	3	2	36	unfound	1	TRUE	1
C03	10	C03-10	MATR3(∆RRM1)-EGFP	3	10	230	NA	0	FALSE	1
C03	11	C03-11	MATR3(∆RRM1)-EGFP	3	7	155	unfound	1	TRUE	1
C03	12	C03-12	MATR3(∆RRM1)-EGFP	3	4	83	unfound	1	TRUE	1
C03	13	C03-13	MATR3(∆RRM1)-EGFP	3	2	36	unfound	1	TRUE	1
C03	14	C03-14	MATR3(∆RRM1)-EGFP	3	10	230	NA	0	FALSE	1
C03	15	C03-15	MATR3(∆RRM1)-EGFP	3	1	19	unfound	1	TRUE	1
C03	16	C03-16	MATR3(∆RRM1)-EGFP	3	4	83	unfound	1	TRUE	1
C03	17	C03-17	MATR3(∆RRM1)-EGFP	3	10	230	NA	0	FALSE	1
C03	2	C03-2	MATR3(∆RRM1)-EGFP	3	3	61	unfound	1	TRUE	1
C03	3	C03-3	MATR3(∆RRM1)-EGFP	3	10	230	NA	0	FALSE	1
C03	4	C03-4	MATR3(∆RRM1)-EGFP	3	2	36	unfound	1	TRUE	1
C03	5	C03-5	MATR3(∆RRM1)-EGFP	3	2	36	unfound	1	TRUE	1
C03	6	C03-6	MATR3(∆RRM1)-EGFP	3	10	230	NA	0	FALSE	1
C03	8	C03-8	MATR3(∆RRM1)-EGFP	3	10	230	NA	0	FALSE	1
C04	1	C04-1	MATR3(∆RRM1)-EGFP	4	3	61	unfound	1	TRUE	1
C04	11	C04-11	MATR3(∆RRM1)-EGFP	4	5	110	unfound	1	TRUE	1
C04	12	C04-12	MATR3(∆RRM1)-EGFP	4	10	230	NA	0	FALSE	1
C04	14	C04-14	MATR3(∆RRM1)-EGFP	4	1	19	unfound	1	TRUE	1
C04	16	C04-16	MATR3(∆RRM1)-EGFP	4	1	19	unfound	1	TRUE	1
C04	18	C04-18	MATR3(∆RRM1)-EGFP	4	1	19	unfound	1	TRUE	1
C04	2	C04-2	MATR3(∆RRM1)-EGFP	4	3	61	unfound	1	TRUE	1
C04	3	C04-3	MATR3(∆RRM1)-EGFP	4	2	36	unfound	1	TRUE	1
C04	4	C04-4	MATR3(∆RRM1)-EGFP	4	8	182	unfound	1	TRUE	1
C04	7	C04-7	MATR3(∆RRM1)-EGFP	4	2	36	unfound	1	TRUE	1
C04	9	C04-9	MATR3(∆RRM1)-EGFP	4	2	36	unfound	1	TRUE	1
C05	1	C05-1	MATR3(∆RRM1)-EGFP	5	10	230	NA	0	FALSE	1
C05	10	C05-10	MATR3(∆RRM1)-EGFP	5	5	110	unfound	1	TRUE	1
C05	11	C05-11	MATR3(∆RRM1)-EGFP	5	4	83	unfound	1	TRUE	1
C05	12	C05-12	MATR3(∆RRM1)-EGFP	5	10	230	NA	0	FALSE	1
C05	13	C05-13	MATR3(∆RRM1)-EGFP	5	1	19	unfound	1	TRUE	1
C05	14	C05-14	MATR3(∆RRM1)-EGFP	5	4	83	unfound	1	TRUE	1
C05	15	C05-15	MATR3(∆RRM1)-EGFP	5	1	19	unfound	1	TRUE	1
C05	17	C05-17	MATR3(∆RRM1)-EGFP	5	10	230	NA	0	FALSE	1
C05	19	C05-19	MATR3(∆RRM1)-EGFP	5	1	19	unfound	1	TRUE	1
C05	2	C05-2	MATR3(∆RRM1)-EGFP	5	1	19	unfound	1	TRUE	1
C05	3	C05-3	MATR3(∆RRM1)-EGFP	5	3	61	unfound	1	TRUE	1
C05	5	C05-5	MATR3(∆RRM1)-EGFP	5	1	19	unfound	1	TRUE	1
C05	7	C05-7	MATR3(∆RRM1)-EGFP	5	9	206	unfound	1	TRUE	1
C05	8	C05-8	MATR3(∆RRM1)-EGFP	5	1	19	unfound	1	TRUE	1
C05	9	C05-9	MATR3(∆RRM1)-EGFP	5	1	19	unfound	1	TRUE	1
C06	1	C06-1	MATR3(∆RRM1)-EGFP	6	10	230	NA	0	FALSE	1
C06	10	C06-10	MATR3(∆RRM1)-EGFP	6	1	19	unfound	1	TRUE	1
C06	11	C06-11	MATR3(∆RRM1)-EGFP	6	1	19	unfound	1	TRUE	1
C06	12	C06-12	MATR3(∆RRM1)-EGFP	6	1	19	unfound	1	TRUE	1
C06	14	C06-14	MATR3(∆RRM1)-EGFP	6	4	83	unfound	1	TRUE	1
C06	15	C06-15	MATR3(∆RRM1)-EGFP	6	2	36	unfound	1	TRUE	1
C06	16	C06-16	MATR3(∆RRM1)-EGFP	6	1	19	unfound	1	TRUE	1
C06	17	C06-17	MATR3(∆RRM1)-EGFP	6	10	230	NA	0	FALSE	1
C06	18	C06-18	MATR3(∆RRM1)-EGFP	6	5	110	unfound	1	TRUE	1
C06	19	C06-19	MATR3(∆RRM1)-EGFP	6	1	19	unfound	1	TRUE	1
C06	2	C06-2	MATR3(∆RRM1)-EGFP	6	1	19	unfound	1	TRUE	1
C06	3	C06-3	MATR3(∆RRM1)-EGFP	6	10	230	NA	0	FALSE	1
C06	5	C06-5	MATR3(∆RRM1)-EGFP	6	10	230	NA	0	FALSE	1
C06	6	C06-6	MATR3(∆RRM1)-EGFP	6	10	230	NA	0	FALSE	1
C06	7	C06-7	MATR3(∆RRM1)-EGFP	6	10	230	NA	0	FALSE	1
C07	1	C07-1	MATR3(∆RRM1)-EGFP	7	7	155	unfound	1	TRUE	1
C07	11	C07-11	MATR3(∆RRM1)-EGFP	7	1	19	unfound	1	TRUE	1
C07	12	C07-12	MATR3(∆RRM1)-EGFP	7	1	19	unfound	1	TRUE	1
C07	13	C07-13	MATR3(∆RRM1)-EGFP	7	1	19	unfound	1	TRUE	1
C07	14	C07-14	MATR3(∆RRM1)-EGFP	7	2	36	unfound	1	TRUE	1
C07	15	C07-15	MATR3(∆RRM1)-EGFP	7	1	19	unfound	1	TRUE	1
C07	16	C07-16	MATR3(∆RRM1)-EGFP	7	1	19	unfound	1	TRUE	1
C07	17	C07-17	MATR3(∆RRM1)-EGFP	7	1	19	unfound	1	TRUE	1
C07	18	C07-18	MATR3(∆RRM1)-EGFP	7	3	61	unfound	1	TRUE	1
C07	19	C07-19	MATR3(∆RRM1)-EGFP	7	1	19	unfound	1	TRUE	1
C07	2	C07-2	MATR3(∆RRM1)-EGFP	7	2	36	unfound	1	TRUE	1
C07	20	C07-20	MATR3(∆RRM1)-EGFP	7	1	19	unfound	1	TRUE	1
C07	21	C07-21	MATR3(∆RRM1)-EGFP	7	3	61	unfound	1	TRUE	1
C07	23	C07-23	MATR3(∆RRM1)-EGFP	7	3	61	unfound	1	TRUE	1
C07	25	C07-25	MATR3(∆RRM1)-EGFP	7	2	36	unfound	1	TRUE	1
C07	26	C07-26	MATR3(∆RRM1)-EGFP	7	6	134	unfound	1	TRUE	1
C07	28	C07-28	MATR3(∆RRM1)-EGFP	7	1	19	unfound	1	TRUE	1
C07	3	C07-3	MATR3(∆RRM1)-EGFP	7	1	19	unfound	1	TRUE	1
C07	4	C07-4	MATR3(∆RRM1)-EGFP	7	1	19	unfound	1	TRUE	1
C07	5	C07-5	MATR3(∆RRM1)-EGFP	7	2	36	unfound	1	TRUE	1
C07	6	C07-6	MATR3(∆RRM1)-EGFP	7	3	61	unfound	1	TRUE	1
C07	7	C07-7	MATR3(∆RRM1)-EGFP	7	1	19	unfound	1	TRUE	1
C07	9	C07-9	MATR3(∆RRM1)-EGFP	7	1	19	unfound	1	TRUE	1
C08	1	C08-1	MATR3(∆RRM1)-EGFP	8	3	61	unfound	1	TRUE	1
C08	10	C08-10	MATR3(∆RRM1)-EGFP	8	1	19	unfound	1	TRUE	1
C08	11	C08-11	MATR3(∆RRM1)-EGFP	8	1	19	unfound	1	TRUE	1
C08	12	C08-12	MATR3(∆RRM1)-EGFP	8	3	61	unfound	1	TRUE	1
C08	2	C08-2	MATR3(∆RRM1)-EGFP	8	3	61	unfound	1	TRUE	1
C08	3	C08-3	MATR3(∆RRM1)-EGFP	8	1	19	unfound	1	TRUE	1
C08	5	C08-5	MATR3(∆RRM1)-EGFP	8	7	155	unfound	1	TRUE	1
C08	6	C08-6	MATR3(∆RRM1)-EGFP	8	10	230	NA	0	FALSE	1
C08	7	C08-7	MATR3(∆RRM1)-EGFP	8	7	155	unfound	1	TRUE	1
C08	8	C08-8	MATR3(∆RRM1)-EGFP	8	10	230	NA	0	FALSE	1
C09	1	C09-1	MATR3(∆RRM1)-EGFP	9	2	36	unfound	1	TRUE	1
C09	10	C09-10	MATR3(∆RRM1)-EGFP	9	1	19	unfound	1	TRUE	1
C09	11	C09-11	MATR3(∆RRM1)-EGFP	9	10	230	NA	0	FALSE	1
C09	12	C09-12	MATR3(∆RRM1)-EGFP	9	5	110	unfound	1	TRUE	1
C09	14	C09-14	MATR3(∆RRM1)-EGFP	9	2	36	unfound	1	TRUE	1
C09	15	C09-15	MATR3(∆RRM1)-EGFP	9	1	19	unfound	1	TRUE	1
C09	16	C09-16	MATR3(∆RRM1)-EGFP	9	1	19	unfound	1	TRUE	1
C09	17	C09-17	MATR3(∆RRM1)-EGFP	9	10	230	NA	0	FALSE	1
C09	18	C09-18	MATR3(∆RRM1)-EGFP	9	1	19	unfound	1	TRUE	1
C09	2	C09-2	MATR3(∆RRM1)-EGFP	9	1	19	unfound	1	TRUE	1
C09	20	C09-20	MATR3(∆RRM1)-EGFP	9	4	83	unfound	1	TRUE	1
C09	3	C09-3	MATR3(∆RRM1)-EGFP	9	1	19	unfound	1	TRUE	1
C09	6	C09-6	MATR3(∆RRM1)-EGFP	9	1	19	unfound	1	TRUE	1
C09	7	C09-7	MATR3(∆RRM1)-EGFP	9	3	61	unfound	1	TRUE	1
C09	8	C09-8	MATR3(∆RRM1)-EGFP	9	1	19	unfound	1	TRUE	1
C09	9	C09-9	MATR3(∆RRM1)-EGFP	9	2	36	unfound	1	TRUE	1
C10	1	C10-1	MATR3(∆RRM1)-EGFP	10	1	19	unfound	1	TRUE	1
C10	11	C10-11	MATR3(∆RRM1)-EGFP	10	2	36	unfound	1	TRUE	1
C10	12	C10-12	MATR3(∆RRM1)-EGFP	10	5	110	unfound	1	TRUE	1
C10	13	C10-13	MATR3(∆RRM1)-EGFP	10	5	110	unfound	1	TRUE	1
C10	14	C10-14	MATR3(∆RRM1)-EGFP	10	10	230	NA	0	FALSE	1
C10	15	C10-15	MATR3(∆RRM1)-EGFP	10	1	19	unfound	1	TRUE	1
C10	16	C10-16	MATR3(∆RRM1)-EGFP	10	1	19	unfound	1	TRUE	1
C10	17	C10-17	MATR3(∆RRM1)-EGFP	10	10	230	NA	0	FALSE	1
C10	18	C10-18	MATR3(∆RRM1)-EGFP	10	1	19	unfound	1	TRUE	1
C10	2	C10-2	MATR3(∆RRM1)-EGFP	10	4	83	unfound	1	TRUE	1
C10	20	C10-20	MATR3(∆RRM1)-EGFP	10	8	182	unfound	1	TRUE	1
C10	22	C10-22	MATR3(∆RRM1)-EGFP	10	4	83	unfound	1	TRUE	1
C10	23	C10-23	MATR3(∆RRM1)-EGFP	10	7	155	unfound	1	TRUE	1
C10	24	C10-24	MATR3(∆RRM1)-EGFP	10	10	230	NA	0	FALSE	1
C10	25	C10-25	MATR3(∆RRM1)-EGFP	10	4	83	unfound	1	TRUE	1
C10	26	C10-26	MATR3(∆RRM1)-EGFP	10	1	19	unfound	1	TRUE	1
C10	27	C10-27	MATR3(∆RRM1)-EGFP	10	3	61	unfound	1	TRUE	1
C10	28	C10-28	MATR3(∆RRM1)-EGFP	10	2	36	unfound	1	TRUE	1
C10	3	C10-3	MATR3(∆RRM1)-EGFP	10	2	36	unfound	1	TRUE	1
C10	5	C10-5	MATR3(∆RRM1)-EGFP	10	10	230	NA	0	FALSE	1
C10	6	C10-6	MATR3(∆RRM1)-EGFP	10	7	155	unfound	1	TRUE	1
C10	7	C10-7	MATR3(∆RRM1)-EGFP	10	1	19	unfound	1	TRUE	1
C10	8	C10-8	MATR3(∆RRM1)-EGFP	10	1	19	unfound	1	TRUE	1
C10	9	C10-9	MATR3(∆RRM1)-EGFP	10	4	83	unfound	1	TRUE	1
C11	1	C11-1	MATR3(∆RRM1)-EGFP	11	1	19	unfound	1	TRUE	1
C11	10	C11-10	MATR3(∆RRM1)-EGFP	11	1	19	unfound	1	TRUE	1
C11	11	C11-11	MATR3(∆RRM1)-EGFP	11	5	110	unfound	1	TRUE	1
C11	12	C11-12	MATR3(∆RRM1)-EGFP	11	2	36	unfound	1	TRUE	1
C11	14	C11-14	MATR3(∆RRM1)-EGFP	11	1	19	unfound	1	TRUE	1
C11	17	C11-17	MATR3(∆RRM1)-EGFP	11	1	19	unfound	1	TRUE	1
C11	18	C11-18	MATR3(∆RRM1)-EGFP	11	4	83	unfound	1	TRUE	1
C11	19	C11-19	MATR3(∆RRM1)-EGFP	11	9	206	unfound	1	TRUE	1
C11	2	C11-2	MATR3(∆RRM1)-EGFP	11	2	36	unfound	1	TRUE	1
C11	20	C11-20	MATR3(∆RRM1)-EGFP	11	10	230	NA	0	FALSE	1
C11	3	C11-3	MATR3(∆RRM1)-EGFP	11	2	36	unfound	1	TRUE	1
C11	4	C11-4	MATR3(∆RRM1)-EGFP	11	10	230	NA	0	FALSE	1
C11	6	C11-6	MATR3(∆RRM1)-EGFP	11	5	110	unfound	1	TRUE	1
C11	7	C11-7	MATR3(∆RRM1)-EGFP	11	7	155	unfound	1	TRUE	1
C11	8	C11-8	MATR3(∆RRM1)-EGFP	11	1	19	unfound	1	TRUE	1
C11	9	C11-9	MATR3(∆RRM1)-EGFP	11	1	19	unfound	1	TRUE	1
C12	1	C12-1	MATR3(∆RRM1)-EGFP	12	3	61	unfound	1	TRUE	1
C12	10	C12-10	MATR3(∆RRM1)-EGFP	12	7	155	unfound	1	TRUE	1
C12	12	C12-12	MATR3(∆RRM1)-EGFP	12	10	230	NA	0	FALSE	1
C12	13	C12-13	MATR3(∆RRM1)-EGFP	12	6	134	unfound	1	TRUE	1
C12	14	C12-14	MATR3(∆RRM1)-EGFP	12	2	36	unfound	1	TRUE	1
C12	15	C12-15	MATR3(∆RRM1)-EGFP	12	1	19	unfound	1	TRUE	1
C12	16	C12-16	MATR3(∆RRM1)-EGFP	12	10	230	NA	0	FALSE	1
C12	17	C12-17	MATR3(∆RRM1)-EGFP	12	1	19	unfound	1	TRUE	1
C12	18	C12-18	MATR3(∆RRM1)-EGFP	12	2	36	unfound	1	TRUE	1
C12	19	C12-19	MATR3(∆RRM1)-EGFP	12	7	155	unfound	1	TRUE	1
C12	2	C12-2	MATR3(∆RRM1)-EGFP	12	7	155	unfound	1	TRUE	1
C12	20	C12-20	MATR3(∆RRM1)-EGFP	12	1	19	unfound	1	TRUE	1
C12	23	C12-23	MATR3(∆RRM1)-EGFP	12	1	19	unfound	1	TRUE	1
C12	24	C12-24	MATR3(∆RRM1)-EGFP	12	1	19	unfound	1	TRUE	1
C12	25	C12-25	MATR3(∆RRM1)-EGFP	12	1	19	unfound	1	TRUE	1
C12	26	C12-26	MATR3(∆RRM1)-EGFP	12	1	19	unfound	1	TRUE	1
C12	28	C12-28	MATR3(∆RRM1)-EGFP	12	1	19	unfound	1	TRUE	1
C12	29	C12-29	MATR3(∆RRM1)-EGFP	12	8	182	unfound	1	TRUE	1
C12	3	C12-3	MATR3(∆RRM1)-EGFP	12	3	61	unfound	1	TRUE	1
C12	30	C12-30	MATR3(∆RRM1)-EGFP	12	1	19	unfound	1	TRUE	1
C12	31	C12-31	MATR3(∆RRM1)-EGFP	12	1	19	unfound	1	TRUE	1
C12	32	C12-32	MATR3(∆RRM1)-EGFP	12	4	83	unfound	1	TRUE	1
C12	33	C12-33	MATR3(∆RRM1)-EGFP	12	1	19	unfound	1	TRUE	1
C12	34	C12-34	MATR3(∆RRM1)-EGFP	12	10	230	NA	0	FALSE	1
C12	4	C12-4	MATR3(∆RRM1)-EGFP	12	1	19	unfound	1	TRUE	1
C12	5	C12-5	MATR3(∆RRM1)-EGFP	12	10	230	NA	0	FALSE	1
C12	6	C12-6	MATR3(∆RRM1)-EGFP	12	10	230	NA	0	FALSE	1
C12	8	C12-8	MATR3(∆RRM1)-EGFP	12	2	36	unfound	1	TRUE	1
C12	9	C12-9	MATR3(∆RRM1)-EGFP	12	10	230	NA	0	FALSE	1
D01	1	D01-1	MATR3(∆RRM2)-EGFP	1	10	230	NA	0	FALSE	1
D01	10	D01-10	MATR3(∆RRM2)-EGFP	1	1	19	unfound	1	TRUE	1
D01	11	D01-11	MATR3(∆RRM2)-EGFP	1	3	61	unfound	1	TRUE	1
D01	12	D01-12	MATR3(∆RRM2)-EGFP	1	1	19	unfound	1	TRUE	1
D01	13	D01-13	MATR3(∆RRM2)-EGFP	1	3	61	unfound	1	TRUE	1
D01	2	D01-2	MATR3(∆RRM2)-EGFP	1	7	155	unfound	1	TRUE	1
D01	4	D01-4	MATR3(∆RRM2)-EGFP	1	7	155	unfound	1	TRUE	1
D01	5	D01-5	MATR3(∆RRM2)-EGFP	1	10	230	NA	0	FALSE	1
D01	6	D01-6	MATR3(∆RRM2)-EGFP	1	2	36	unfound	1	TRUE	1
D01	7	D01-7	MATR3(∆RRM2)-EGFP	1	2	36	unfound	1	TRUE	1
D01	8	D01-8	MATR3(∆RRM2)-EGFP	1	5	110	unfound	1	TRUE	1
D01	9	D01-9	MATR3(∆RRM2)-EGFP	1	4	83	unfound	1	TRUE	1
D02	1	D02-1	MATR3(∆RRM2)-EGFP	2	10	230	NA	0	FALSE	1
D02	11	D02-11	MATR3(∆RRM2)-EGFP	2	1	19	unfound	1	TRUE	1
D02	12	D02-12	MATR3(∆RRM2)-EGFP	2	2	36	unfound	1	TRUE	1
D02	13	D02-13	MATR3(∆RRM2)-EGFP	2	1	19	unfound	1	TRUE	1
D02	14	D02-14	MATR3(∆RRM2)-EGFP	2	1	19	unfound	1	TRUE	1
D02	15	D02-15	MATR3(∆RRM2)-EGFP	2	1	19	unfound	1	TRUE	1
D02	16	D02-16	MATR3(∆RRM2)-EGFP	2	1	19	unfound	1	TRUE	1
D02	2	D02-2	MATR3(∆RRM2)-EGFP	2	1	19	unfound	1	TRUE	1
D02	3	D02-3	MATR3(∆RRM2)-EGFP	2	1	19	unfound	1	TRUE	1
D02	4	D02-4	MATR3(∆RRM2)-EGFP	2	1	19	unfound	1	TRUE	1
D02	5	D02-5	MATR3(∆RRM2)-EGFP	2	4	83	unfound	1	TRUE	1
D02	6	D02-6	MATR3(∆RRM2)-EGFP	2	1	19	unfound	1	TRUE	1
D02	7	D02-7	MATR3(∆RRM2)-EGFP	2	2	36	unfound	1	TRUE	1
D02	8	D02-8	MATR3(∆RRM2)-EGFP	2	1	19	unfound	1	TRUE	1
D03	1	D03-1	MATR3(∆RRM2)-EGFP	3	10	230	NA	0	FALSE	1
D03	10	D03-10	MATR3(∆RRM2)-EGFP	3	2	36	unfound	1	TRUE	1
D03	11	D03-11	MATR3(∆RRM2)-EGFP	3	6	134	unfound	1	TRUE	1
D03	12	D03-12	MATR3(∆RRM2)-EGFP	3	1	19	unfound	1	TRUE	1
D03	2	D03-2	MATR3(∆RRM2)-EGFP	3	1	19	unfound	1	TRUE	1
D03	3	D03-3	MATR3(∆RRM2)-EGFP	3	1	19	unfound	1	TRUE	1
D03	6	D03-6	MATR3(∆RRM2)-EGFP	3	1	19	unfound	1	TRUE	1
D03	7	D03-7	MATR3(∆RRM2)-EGFP	3	1	19	unfound	1	TRUE	1
D03	8	D03-8	MATR3(∆RRM2)-EGFP	3	5	110	unfound	1	TRUE	1
D03	9	D03-9	MATR3(∆RRM2)-EGFP	3	3	61	unfound	1	TRUE	1
D04	1	D04-1	MATR3(∆RRM2)-EGFP	4	1	19	unfound	1	TRUE	1
D04	10	D04-10	MATR3(∆RRM2)-EGFP	4	1	19	unfound	1	TRUE	1
D04	11	D04-11	MATR3(∆RRM2)-EGFP	4	1	19	unfound	1	TRUE	1
D04	12	D04-12	MATR3(∆RRM2)-EGFP	4	6	134	unfound	1	TRUE	1
D04	13	D04-13	MATR3(∆RRM2)-EGFP	4	1	19	unfound	1	TRUE	1
D04	14	D04-14	MATR3(∆RRM2)-EGFP	4	3	61	unfound	1	TRUE	1
D04	15	D04-15	MATR3(∆RRM2)-EGFP	4	2	36	unfound	1	TRUE	1
D04	16	D04-16	MATR3(∆RRM2)-EGFP	4	1	19	unfound	1	TRUE	1
D04	2	D04-2	MATR3(∆RRM2)-EGFP	4	10	230	NA	0	FALSE	1
D04	3	D04-3	MATR3(∆RRM2)-EGFP	4	3	61	unfound	1	TRUE	1
D04	4	D04-4	MATR3(∆RRM2)-EGFP	4	3	61	unfound	1	TRUE	1
D04	5	D04-5	MATR3(∆RRM2)-EGFP	4	1	19	unfound	1	TRUE	1
D04	6	D04-6	MATR3(∆RRM2)-EGFP	4	1	19	unfound	1	TRUE	1
D04	7	D04-7	MATR3(∆RRM2)-EGFP	4	3	61	unfound	1	TRUE	1
D04	8	D04-8	MATR3(∆RRM2)-EGFP	4	2	36	unfound	1	TRUE	1
D04	9	D04-9	MATR3(∆RRM2)-EGFP	4	4	83	unfound	1	TRUE	1
D05	1	D05-1	MATR3(∆RRM2)-EGFP	5	10	230	NA	0	FALSE	1
D05	11	D05-11	MATR3(∆RRM2)-EGFP	5	1	19	unfound	1	TRUE	1
D05	12	D05-12	MATR3(∆RRM2)-EGFP	5	1	19	unfound	1	TRUE	1
D05	2	D05-2	MATR3(∆RRM2)-EGFP	5	5	110	unfound	1	TRUE	1
D05	3	D05-3	MATR3(∆RRM2)-EGFP	5	10	230	NA	0	FALSE	1
D05	4	D05-4	MATR3(∆RRM2)-EGFP	5	2	36	unfound	1	TRUE	1
D05	5	D05-5	MATR3(∆RRM2)-EGFP	5	10	230	NA	0	FALSE	1
D05	6	D05-6	MATR3(∆RRM2)-EGFP	5	4	83	unfound	1	TRUE	1
D05	7	D05-7	MATR3(∆RRM2)-EGFP	5	2	36	unfound	1	TRUE	1
D05	8	D05-8	MATR3(∆RRM2)-EGFP	5	10	230	NA	0	FALSE	1
D05	9	D05-9	MATR3(∆RRM2)-EGFP	5	9	206	unfound	1	TRUE	1
D06	1	D06-1	MATR3(∆RRM2)-EGFP	6	10	230	NA	0	FALSE	1
D06	2	D06-2	MATR3(∆RRM2)-EGFP	6	2	36	unfound	1	TRUE	1
D06	3	D06-3	MATR3(∆RRM2)-EGFP	6	10	230	NA	0	FALSE	1
D06	4	D06-4	MATR3(∆RRM2)-EGFP	6	2	36	unfound	1	TRUE	1
D06	5	D06-5	MATR3(∆RRM2)-EGFP	6	7	155	unfound	1	TRUE	1
D06	6	D06-6	MATR3(∆RRM2)-EGFP	6	1	19	unfound	1	TRUE	1
D06	7	D06-7	MATR3(∆RRM2)-EGFP	6	1	19	unfound	1	TRUE	1
D06	8	D06-8	MATR3(∆RRM2)-EGFP	6	2	36	unfound	1	TRUE	1
D07	1	D07-1	MATR3(∆RRM2)-EGFP	7	2	36	unfound	1	TRUE	1
D07	10	D07-10	MATR3(∆RRM2)-EGFP	7	3	61	unfound	1	TRUE	1
D07	11	D07-11	MATR3(∆RRM2)-EGFP	7	1	19	unfound	1	TRUE	1
D07	12	D07-12	MATR3(∆RRM2)-EGFP	7	7	155	unfound	1	TRUE	1
D07	15	D07-15	MATR3(∆RRM2)-EGFP	7	1	19	unfound	1	TRUE	1
D07	16	D07-16	MATR3(∆RRM2)-EGFP	7	1	19	unfound	1	TRUE	1
D07	18	D07-18	MATR3(∆RRM2)-EGFP	7	1	19	unfound	1	TRUE	1
D07	19	D07-19	MATR3(∆RRM2)-EGFP	7	1	19	unfound	1	TRUE	1
D07	2	D07-2	MATR3(∆RRM2)-EGFP	7	8	182	unfound	1	TRUE	1
D07	20	D07-20	MATR3(∆RRM2)-EGFP	7	1	19	unfound	1	TRUE	1
D07	21	D07-21	MATR3(∆RRM2)-EGFP	7	1	19	unfound	1	TRUE	1
D07	22	D07-22	MATR3(∆RRM2)-EGFP	7	1	19	unfound	1	TRUE	1
D07	23	D07-23	MATR3(∆RRM2)-EGFP	7	1	19	unfound	1	TRUE	1
D07	4	D07-4	MATR3(∆RRM2)-EGFP	7	1	19	unfound	1	TRUE	1
D07	5	D07-5	MATR3(∆RRM2)-EGFP	7	4	83	unfound	1	TRUE	1
D07	6	D07-6	MATR3(∆RRM2)-EGFP	7	1	19	unfound	1	TRUE	1
D07	7	D07-7	MATR3(∆RRM2)-EGFP	7	1	19	unfound	1	TRUE	1
D07	8	D07-8	MATR3(∆RRM2)-EGFP	7	3	61	unfound	1	TRUE	1
D07	9	D07-9	MATR3(∆RRM2)-EGFP	7	10	230	NA	0	FALSE	1
D08	1	D08-1	MATR3(∆RRM2)-EGFP	8	10	230	NA	0	FALSE	1
D08	10	D08-10	MATR3(∆RRM2)-EGFP	8	1	19	unfound	1	TRUE	1
D08	11	D08-11	MATR3(∆RRM2)-EGFP	8	1	19	unfound	1	TRUE	1
D08	12	D08-12	MATR3(∆RRM2)-EGFP	8	1	19	unfound	1	TRUE	1
D08	13	D08-13	MATR3(∆RRM2)-EGFP	8	1	19	unfound	1	TRUE	1
D08	14	D08-14	MATR3(∆RRM2)-EGFP	8	1	19	unfound	1	TRUE	1
D08	2	D08-2	MATR3(∆RRM2)-EGFP	8	5	110	unfound	1	TRUE	1
D08	3	D08-3	MATR3(∆RRM2)-EGFP	8	2	36	unfound	1	TRUE	1
D08	4	D08-4	MATR3(∆RRM2)-EGFP	8	4	83	unfound	1	TRUE	1
D08	5	D08-5	MATR3(∆RRM2)-EGFP	8	1	19	unfound	1	TRUE	1
D08	6	D08-6	MATR3(∆RRM2)-EGFP	8	1	19	unfound	1	TRUE	1
D08	8	D08-8	MATR3(∆RRM2)-EGFP	8	1	19	unfound	1	TRUE	1
D08	9	D08-9	MATR3(∆RRM2)-EGFP	8	1	19	unfound	1	TRUE	1
D09	1	D09-1	MATR3(∆RRM2)-EGFP	9	10	230	NA	0	FALSE	1
D09	2	D09-2	MATR3(∆RRM2)-EGFP	9	1	19	unfound	1	TRUE	1
D09	3	D09-3	MATR3(∆RRM2)-EGFP	9	9	206	unfound	1	TRUE	1
D09	4	D09-4	MATR3(∆RRM2)-EGFP	9	10	230	NA	0	FALSE	1
D09	5	D09-5	MATR3(∆RRM2)-EGFP	9	1	19	unfound	1	TRUE	1
D09	6	D09-6	MATR3(∆RRM2)-EGFP	9	7	155	unfound	1	TRUE	1
D09	7	D09-7	MATR3(∆RRM2)-EGFP	9	2	36	unfound	1	TRUE	1
D09	8	D09-8	MATR3(∆RRM2)-EGFP	9	10	230	NA	0	FALSE	1
D09	9	D09-9	MATR3(∆RRM2)-EGFP	9	2	36	unfound	1	TRUE	1
D10	1	D10-1	MATR3(∆RRM2)-EGFP	10	10	230	NA	0	FALSE	1
D10	10	D10-10	MATR3(∆RRM2)-EGFP	10	4	83	unfound	1	TRUE	1
D10	11	D10-11	MATR3(∆RRM2)-EGFP	10	1	19	unfound	1	TRUE	1
D10	12	D10-12	MATR3(∆RRM2)-EGFP	10	5	110	unfound	1	TRUE	1
D10	13	D10-13	MATR3(∆RRM2)-EGFP	10	6	134	unfound	1	TRUE	1
D10	14	D10-14	MATR3(∆RRM2)-EGFP	10	2	36	unfound	1	TRUE	1
D10	15	D10-15	MATR3(∆RRM2)-EGFP	10	1	19	unfound	1	TRUE	1
D10	16	D10-16	MATR3(∆RRM2)-EGFP	10	2	36	unfound	1	TRUE	1
D10	17	D10-17	MATR3(∆RRM2)-EGFP	10	2	36	unfound	1	TRUE	1
D10	19	D10-19	MATR3(∆RRM2)-EGFP	10	6	134	unfound	1	TRUE	1
D10	2	D10-2	MATR3(∆RRM2)-EGFP	10	2	36	unfound	1	TRUE	1
D10	3	D10-3	MATR3(∆RRM2)-EGFP	10	10	230	NA	0	FALSE	1
D10	4	D10-4	MATR3(∆RRM2)-EGFP	10	10	230	NA	0	FALSE	1
D10	5	D10-5	MATR3(∆RRM2)-EGFP	10	2	36	unfound	1	TRUE	1
D10	6	D10-6	MATR3(∆RRM2)-EGFP	10	1	19	unfound	1	TRUE	1
D10	7	D10-7	MATR3(∆RRM2)-EGFP	10	1	19	unfound	1	TRUE	1
D10	8	D10-8	MATR3(∆RRM2)-EGFP	10	2	36	unfound	1	TRUE	1
D10	9	D10-9	MATR3(∆RRM2)-EGFP	10	1	19	unfound	1	TRUE	1
D11	1	D11-1	MATR3(∆RRM2)-EGFP	11	4	83	unfound	1	TRUE	1
D11	10	D11-10	MATR3(∆RRM2)-EGFP	11	2	36	unfound	1	TRUE	1
D11	11	D11-11	MATR3(∆RRM2)-EGFP	11	1	19	unfound	1	TRUE	1
D11	12	D11-12	MATR3(∆RRM2)-EGFP	11	2	36	unfound	1	TRUE	1
D11	13	D11-13	MATR3(∆RRM2)-EGFP	11	10	230	NA	0	FALSE	1
D11	2	D11-2	MATR3(∆RRM2)-EGFP	11	1	19	unfound	1	TRUE	1
D11	3	D11-3	MATR3(∆RRM2)-EGFP	11	9	206	unfound	1	TRUE	1
D11	4	D11-4	MATR3(∆RRM2)-EGFP	11	10	230	NA	0	FALSE	1
D11	5	D11-5	MATR3(∆RRM2)-EGFP	11	1	19	unfound	1	TRUE	1
D11	6	D11-6	MATR3(∆RRM2)-EGFP	11	10	230	NA	0	FALSE	1
D11	7	D11-7	MATR3(∆RRM2)-EGFP	11	7	155	unfound	1	TRUE	1
D11	8	D11-8	MATR3(∆RRM2)-EGFP	11	4	83	unfound	1	TRUE	1
D11	9	D11-9	MATR3(∆RRM2)-EGFP	11	1	19	unfound	1	TRUE	1
D12	1	D12-1	MATR3(∆RRM2)-EGFP	12	2	36	unfound	1	TRUE	1
D12	10	D12-10	MATR3(∆RRM2)-EGFP	12	10	230	NA	0	FALSE	1
D12	11	D12-11	MATR3(∆RRM2)-EGFP	12	10	230	NA	0	FALSE	1
D12	12	D12-12	MATR3(∆RRM2)-EGFP	12	9	206	unfound	1	TRUE	1
D12	13	D12-13	MATR3(∆RRM2)-EGFP	12	10	230	NA	0	FALSE	1
D12	14	D12-14	MATR3(∆RRM2)-EGFP	12	5	110	unfound	1	TRUE	1
D12	2	D12-2	MATR3(∆RRM2)-EGFP	12	1	19	unfound	1	TRUE	1
D12	3	D12-3	MATR3(∆RRM2)-EGFP	12	1	19	unfound	1	TRUE	1
D12	4	D12-4	MATR3(∆RRM2)-EGFP	12	1	19	unfound	1	TRUE	1
D12	5	D12-5	MATR3(∆RRM2)-EGFP	12	8	182	unfound	1	TRUE	1
D12	6	D12-6	MATR3(∆RRM2)-EGFP	12	10	230	NA	0	FALSE	1
D12	7	D12-7	MATR3(∆RRM2)-EGFP	12	5	110	unfound	1	TRUE	1
D12	8	D12-8	MATR3(∆RRM2)-EGFP	12	10	230	NA	0	FALSE	1
D12	9	D12-9	MATR3(∆RRM2)-EGFP	12	2	36	unfound	1	TRUE	1
E01	1	E01-1	MATR3(∆RRM1/2)-EGFP	1	4	83	unfound	1	TRUE	1
E01	10	E01-10	MATR3(∆RRM1/2)-EGFP	1	2	36	unfound	1	TRUE	1
E01	11	E01-11	MATR3(∆RRM1/2)-EGFP	1	7	155	unfound	1	TRUE	1
E01	12	E01-12	MATR3(∆RRM1/2)-EGFP	1	7	155	unfound	1	TRUE	1
E01	13	E01-13	MATR3(∆RRM1/2)-EGFP	1	10	230	NA	0	FALSE	1
E01	14	E01-14	MATR3(∆RRM1/2)-EGFP	1	6	134	unfound	1	TRUE	1
E01	15	E01-15	MATR3(∆RRM1/2)-EGFP	1	10	230	NA	0	FALSE	1
E01	16	E01-16	MATR3(∆RRM1/2)-EGFP	1	6	134	unfound	1	TRUE	1
E01	17	E01-17	MATR3(∆RRM1/2)-EGFP	1	7	155	unfound	1	TRUE	1
E01	18	E01-18	MATR3(∆RRM1/2)-EGFP	1	1	19	unfound	1	TRUE	1
E01	19	E01-19	MATR3(∆RRM1/2)-EGFP	1	1	19	unfound	1	TRUE	1
E01	2	E01-2	MATR3(∆RRM1/2)-EGFP	1	1	19	unfound	1	TRUE	1
E01	20	E01-20	MATR3(∆RRM1/2)-EGFP	1	4	83	unfound	1	TRUE	1
E01	3	E01-3	MATR3(∆RRM1/2)-EGFP	1	4	83	unfound	1	TRUE	1
E01	4	E01-4	MATR3(∆RRM1/2)-EGFP	1	10	230	NA	0	FALSE	1
E01	5	E01-5	MATR3(∆RRM1/2)-EGFP	1	10	230	NA	0	FALSE	1
E01	7	E01-7	MATR3(∆RRM1/2)-EGFP	1	7	155	unfound	1	TRUE	1
E01	8	E01-8	MATR3(∆RRM1/2)-EGFP	1	10	230	NA	0	FALSE	1
E01	9	E01-9	MATR3(∆RRM1/2)-EGFP	1	1	19	unfound	1	TRUE	1
E02	1	E02-1	MATR3(∆RRM1/2)-EGFP	2	1	19	unfound	1	TRUE	1
E02	10	E02-10	MATR3(∆RRM1/2)-EGFP	2	10	230	NA	0	FALSE	1
E02	11	E02-11	MATR3(∆RRM1/2)-EGFP	2	2	36	unfound	1	TRUE	1
E02	12	E02-12	MATR3(∆RRM1/2)-EGFP	2	6	134	unfound	1	TRUE	1
E02	13	E02-13	MATR3(∆RRM1/2)-EGFP	2	3	61	unfound	1	TRUE	1
E02	14	E02-14	MATR3(∆RRM1/2)-EGFP	2	3	61	unfound	1	TRUE	1
E02	15	E02-15	MATR3(∆RRM1/2)-EGFP	2	5	110	unfound	1	TRUE	1
E02	16	E02-16	MATR3(∆RRM1/2)-EGFP	2	1	19	unfound	1	TRUE	1
E02	17	E02-17	MATR3(∆RRM1/2)-EGFP	2	2	36	unfound	1	TRUE	1
E02	18	E02-18	MATR3(∆RRM1/2)-EGFP	2	1	19	unfound	1	TRUE	1
E02	2	E02-2	MATR3(∆RRM1/2)-EGFP	2	2	36	unfound	1	TRUE	1
E02	3	E02-3	MATR3(∆RRM1/2)-EGFP	2	10	230	NA	0	FALSE	1
E02	4	E02-4	MATR3(∆RRM1/2)-EGFP	2	2	36	unfound	1	TRUE	1
E02	6	E02-6	MATR3(∆RRM1/2)-EGFP	2	2	36	unfound	1	TRUE	1
E02	8	E02-8	MATR3(∆RRM1/2)-EGFP	2	1	19	unfound	1	TRUE	1
E02	9	E02-9	MATR3(∆RRM1/2)-EGFP	2	10	230	NA	0	FALSE	1
E03	1	E03-1	MATR3(∆RRM1/2)-EGFP	3	2	36	unfound	1	TRUE	1
E03	10	E03-10	MATR3(∆RRM1/2)-EGFP	3	9	206	unfound	1	TRUE	1
E03	12	E03-12	MATR3(∆RRM1/2)-EGFP	3	10	230	NA	0	FALSE	1
E03	13	E03-13	MATR3(∆RRM1/2)-EGFP	3	10	230	NA	0	FALSE	1
E03	14	E03-14	MATR3(∆RRM1/2)-EGFP	3	1	19	unfound	1	TRUE	1
E03	15	E03-15	MATR3(∆RRM1/2)-EGFP	3	6	134	unfound	1	TRUE	1
E03	16	E03-16	MATR3(∆RRM1/2)-EGFP	3	1	19	unfound	1	TRUE	1
E03	2	E03-2	MATR3(∆RRM1/2)-EGFP	3	1	19	unfound	1	TRUE	1
E03	3	E03-3	MATR3(∆RRM1/2)-EGFP	3	10	230	NA	0	FALSE	1
E03	4	E03-4	MATR3(∆RRM1/2)-EGFP	3	10	230	NA	0	FALSE	1
E03	5	E03-5	MATR3(∆RRM1/2)-EGFP	3	4	83	unfound	1	TRUE	1
E03	9	E03-9	MATR3(∆RRM1/2)-EGFP	3	7	155	unfound	1	TRUE	1
E04	1	E04-1	MATR3(∆RRM1/2)-EGFP	4	10	230	NA	0	FALSE	1
E04	11	E04-11	MATR3(∆RRM1/2)-EGFP	4	10	230	NA	0	FALSE	1
E04	2	E04-2	MATR3(∆RRM1/2)-EGFP	4	1	19	unfound	1	TRUE	1
E04	3	E04-3	MATR3(∆RRM1/2)-EGFP	4	10	230	NA	0	FALSE	1
E04	4	E04-4	MATR3(∆RRM1/2)-EGFP	4	3	61	unfound	1	TRUE	1
E04	5	E04-5	MATR3(∆RRM1/2)-EGFP	4	6	134	unfound	1	TRUE	1
E04	6	E04-6	MATR3(∆RRM1/2)-EGFP	4	1	19	unfound	1	TRUE	1
E04	7	E04-7	MATR3(∆RRM1/2)-EGFP	4	4	83	unfound	1	TRUE	1
E04	8	E04-8	MATR3(∆RRM1/2)-EGFP	4	10	230	NA	0	FALSE	1
E04	9	E04-9	MATR3(∆RRM1/2)-EGFP	4	7	155	unfound	1	TRUE	1
E05	1	E05-1	MATR3(∆RRM1/2)-EGFP	5	10	230	NA	0	FALSE	1
E05	10	E05-10	MATR3(∆RRM1/2)-EGFP	5	1	19	unfound	1	TRUE	1
E05	11	E05-11	MATR3(∆RRM1/2)-EGFP	5	2	36	unfound	1	TRUE	1
E05	12	E05-12	MATR3(∆RRM1/2)-EGFP	5	10	230	NA	0	FALSE	1
E05	14	E05-14	MATR3(∆RRM1/2)-EGFP	5	1	19	unfound	1	TRUE	1
E05	15	E05-15	MATR3(∆RRM1/2)-EGFP	5	4	83	unfound	1	TRUE	1
E05	17	E05-17	MATR3(∆RRM1/2)-EGFP	5	1	19	unfound	1	TRUE	1
E05	18	E05-18	MATR3(∆RRM1/2)-EGFP	5	1	19	unfound	1	TRUE	1
E05	2	E05-2	MATR3(∆RRM1/2)-EGFP	5	1	19	unfound	1	TRUE	1
E05	3	E05-3	MATR3(∆RRM1/2)-EGFP	5	1	19	unfound	1	TRUE	1
E05	4	E05-4	MATR3(∆RRM1/2)-EGFP	5	3	61	unfound	1	TRUE	1
E05	5	E05-5	MATR3(∆RRM1/2)-EGFP	5	2	36	unfound	1	TRUE	1
E05	6	E05-6	MATR3(∆RRM1/2)-EGFP	5	1	19	unfound	1	TRUE	1
E05	7	E05-7	MATR3(∆RRM1/2)-EGFP	5	1	19	unfound	1	TRUE	1
E05	8	E05-8	MATR3(∆RRM1/2)-EGFP	5	3	61	unfound	1	TRUE	1
E06	1	E06-1	MATR3(∆RRM1/2)-EGFP	6	10	230	NA	0	FALSE	1
E06	10	E06-10	MATR3(∆RRM1/2)-EGFP	6	1	19	unfound	1	TRUE	1
E06	11	E06-11	MATR3(∆RRM1/2)-EGFP	6	4	83	unfound	1	TRUE	1
E06	13	E06-13	MATR3(∆RRM1/2)-EGFP	6	1	19	unfound	1	TRUE	1
E06	15	E06-15	MATR3(∆RRM1/2)-EGFP	6	2	36	unfound	1	TRUE	1
E06	16	E06-16	MATR3(∆RRM1/2)-EGFP	6	2	36	unfound	1	TRUE	1
E06	17	E06-17	MATR3(∆RRM1/2)-EGFP	6	4	83	unfound	1	TRUE	1
E06	18	E06-18	MATR3(∆RRM1/2)-EGFP	6	4	83	unfound	1	TRUE	1
E06	19	E06-19	MATR3(∆RRM1/2)-EGFP	6	1	19	unfound	1	TRUE	1
E06	2	E06-2	MATR3(∆RRM1/2)-EGFP	6	1	19	unfound	1	TRUE	1
E06	3	E06-3	MATR3(∆RRM1/2)-EGFP	6	3	61	unfound	1	TRUE	1
E06	4	E06-4	MATR3(∆RRM1/2)-EGFP	6	8	182	unfound	1	TRUE	1
E06	5	E06-5	MATR3(∆RRM1/2)-EGFP	6	10	230	NA	0	FALSE	1
E06	6	E06-6	MATR3(∆RRM1/2)-EGFP	6	1	19	unfound	1	TRUE	1
E06	7	E06-7	MATR3(∆RRM1/2)-EGFP	6	4	83	unfound	1	TRUE	1
E06	8	E06-8	MATR3(∆RRM1/2)-EGFP	6	10	230	NA	0	FALSE	1
E06	9	E06-9	MATR3(∆RRM1/2)-EGFP	6	10	230	NA	0	FALSE	1
E07	1	E07-1	MATR3(∆RRM1/2)-EGFP	7	5	110	unfound	1	TRUE	1
E07	10	E07-10	MATR3(∆RRM1/2)-EGFP	7	6	134	unfound	1	TRUE	1
E07	11	E07-11	MATR3(∆RRM1/2)-EGFP	7	1	19	unfound	1	TRUE	1
E07	12	E07-12	MATR3(∆RRM1/2)-EGFP	7	2	36	unfound	1	TRUE	1
E07	13	E07-13	MATR3(∆RRM1/2)-EGFP	7	3	61	unfound	1	TRUE	1
E07	14	E07-14	MATR3(∆RRM1/2)-EGFP	7	4	83	unfound	1	TRUE	1
E07	15	E07-15	MATR3(∆RRM1/2)-EGFP	7	8	182	unfound	1	TRUE	1
E07	16	E07-16	MATR3(∆RRM1/2)-EGFP	7	1	19	unfound	1	TRUE	1
E07	17	E07-17	MATR3(∆RRM1/2)-EGFP	7	5	110	unfound	1	TRUE	1
E07	18	E07-18	MATR3(∆RRM1/2)-EGFP	7	6	134	unfound	1	TRUE	1
E07	2	E07-2	MATR3(∆RRM1/2)-EGFP	7	3	61	unfound	1	TRUE	1
E07	20	E07-20	MATR3(∆RRM1/2)-EGFP	7	6	134	unfound	1	TRUE	1
E07	3	E07-3	MATR3(∆RRM1/2)-EGFP	7	4	83	unfound	1	TRUE	1
E07	4	E07-4	MATR3(∆RRM1/2)-EGFP	7	6	134	unfound	1	TRUE	1
E07	5	E07-5	MATR3(∆RRM1/2)-EGFP	7	1	19	unfound	1	TRUE	1
E07	6	E07-6	MATR3(∆RRM1/2)-EGFP	7	1	19	unfound	1	TRUE	1
E07	7	E07-7	MATR3(∆RRM1/2)-EGFP	7	5	110	unfound	1	TRUE	1
E08	1	E08-1	MATR3(∆RRM1/2)-EGFP	8	10	230	NA	0	FALSE	1
E08	10	E08-10	MATR3(∆RRM1/2)-EGFP	8	2	36	unfound	1	TRUE	1
E08	11	E08-11	MATR3(∆RRM1/2)-EGFP	8	2	36	unfound	1	TRUE	1
E08	12	E08-12	MATR3(∆RRM1/2)-EGFP	8	1	19	unfound	1	TRUE	1
E08	2	E08-2	MATR3(∆RRM1/2)-EGFP	8	1	19	unfound	1	TRUE	1
E08	3	E08-3	MATR3(∆RRM1/2)-EGFP	8	1	19	unfound	1	TRUE	1
E08	4	E08-4	MATR3(∆RRM1/2)-EGFP	8	10	230	NA	0	FALSE	1
E08	5	E08-5	MATR3(∆RRM1/2)-EGFP	8	10	230	NA	0	FALSE	1
E08	6	E08-6	MATR3(∆RRM1/2)-EGFP	8	1	19	unfound	1	TRUE	1
E08	7	E08-7	MATR3(∆RRM1/2)-EGFP	8	1	19	unfound	1	TRUE	1
E08	8	E08-8	MATR3(∆RRM1/2)-EGFP	8	1	19	unfound	1	TRUE	1
E08	9	E08-9	MATR3(∆RRM1/2)-EGFP	8	1	19	unfound	1	TRUE	1
E09	1	E09-1	MATR3(∆RRM1/2)-EGFP	9	6	134	unfound	1	TRUE	1
E09	10	E09-10	MATR3(∆RRM1/2)-EGFP	9	3	61	unfound	1	TRUE	1
E09	11	E09-11	MATR3(∆RRM1/2)-EGFP	9	10	230	NA	0	FALSE	1
E09	12	E09-12	MATR3(∆RRM1/2)-EGFP	9	7	155	unfound	1	TRUE	1
E09	13	E09-13	MATR3(∆RRM1/2)-EGFP	9	3	61	unfound	1	TRUE	1
E09	14	E09-14	MATR3(∆RRM1/2)-EGFP	9	1	19	unfound	1	TRUE	1
E09	15	E09-15	MATR3(∆RRM1/2)-EGFP	9	4	83	unfound	1	TRUE	1
E09	16	E09-16	MATR3(∆RRM1/2)-EGFP	9	5	110	unfound	1	TRUE	1
E09	17	E09-17	MATR3(∆RRM1/2)-EGFP	9	1	19	unfound	1	TRUE	1
E09	18	E09-18	MATR3(∆RRM1/2)-EGFP	9	1	19	unfound	1	TRUE	1
E09	19	E09-19	MATR3(∆RRM1/2)-EGFP	9	2	36	unfound	1	TRUE	1
E09	2	E09-2	MATR3(∆RRM1/2)-EGFP	9	4	83	unfound	1	TRUE	1
E09	20	E09-20	MATR3(∆RRM1/2)-EGFP	9	3	61	unfound	1	TRUE	1
E09	22	E09-22	MATR3(∆RRM1/2)-EGFP	9	3	61	unfound	1	TRUE	1
E09	23	E09-23	MATR3(∆RRM1/2)-EGFP	9	1	19	unfound	1	TRUE	1
E09	24	E09-24	MATR3(∆RRM1/2)-EGFP	9	2	36	unfound	1	TRUE	1
E09	25	E09-25	MATR3(∆RRM1/2)-EGFP	9	1	19	unfound	1	TRUE	1
E09	3	E09-3	MATR3(∆RRM1/2)-EGFP	9	3	61	unfound	1	TRUE	1
E09	4	E09-4	MATR3(∆RRM1/2)-EGFP	9	9	206	unfound	1	TRUE	1
E09	5	E09-5	MATR3(∆RRM1/2)-EGFP	9	2	36	unfound	1	TRUE	1
E09	6	E09-6	MATR3(∆RRM1/2)-EGFP	9	10	230	NA	0	FALSE	1
E09	7	E09-7	MATR3(∆RRM1/2)-EGFP	9	2	36	unfound	1	TRUE	1
E09	8	E09-8	MATR3(∆RRM1/2)-EGFP	9	7	155	unfound	1	TRUE	1
E09	9	E09-9	MATR3(∆RRM1/2)-EGFP	9	8	182	unfound	1	TRUE	1
E10	1	E10-1	MATR3(∆RRM1/2)-EGFP	10	10	230	NA	0	FALSE	1
E10	10	E10-10	MATR3(∆RRM1/2)-EGFP	10	10	230	NA	0	FALSE	1
E10	11	E10-11	MATR3(∆RRM1/2)-EGFP	10	9	206	unfound	1	TRUE	1
E10	14	E10-14	MATR3(∆RRM1/2)-EGFP	10	7	155	unfound	1	TRUE	1
E10	16	E10-16	MATR3(∆RRM1/2)-EGFP	10	3	61	unfound	1	TRUE	1
E10	17	E10-17	MATR3(∆RRM1/2)-EGFP	10	1	19	unfound	1	TRUE	1
E10	18	E10-18	MATR3(∆RRM1/2)-EGFP	10	1	19	unfound	1	TRUE	1
E10	2	E10-2	MATR3(∆RRM1/2)-EGFP	10	10	230	NA	0	FALSE	1
E10	3	E10-3	MATR3(∆RRM1/2)-EGFP	10	10	230	NA	0	FALSE	1
E10	4	E10-4	MATR3(∆RRM1/2)-EGFP	10	4	83	unfound	1	TRUE	1
E10	5	E10-5	MATR3(∆RRM1/2)-EGFP	10	1	19	unfound	1	TRUE	1
E10	6	E10-6	MATR3(∆RRM1/2)-EGFP	10	10	230	NA	0	FALSE	1
E10	7	E10-7	MATR3(∆RRM1/2)-EGFP	10	10	230	NA	0	FALSE	1
E10	8	E10-8	MATR3(∆RRM1/2)-EGFP	10	4	83	unfound	1	TRUE	1
E10	9	E10-9	MATR3(∆RRM1/2)-EGFP	10	5	110	unfound	1	TRUE	1
E11	1	E11-1	MATR3(∆RRM1/2)-EGFP	11	2	36	unfound	1	TRUE	1
E11	10	E11-10	MATR3(∆RRM1/2)-EGFP	11	10	230	NA	0	FALSE	1
E11	11	E11-11	MATR3(∆RRM1/2)-EGFP	11	2	36	unfound	1	TRUE	1
E11	12	E11-12	MATR3(∆RRM1/2)-EGFP	11	2	36	unfound	1	TRUE	1
E11	13	E11-13	MATR3(∆RRM1/2)-EGFP	11	1	19	unfound	1	TRUE	1
E11	14	E11-14	MATR3(∆RRM1/2)-EGFP	11	3	61	unfound	1	TRUE	1
E11	15	E11-15	MATR3(∆RRM1/2)-EGFP	11	4	83	unfound	1	TRUE	1
E11	16	E11-16	MATR3(∆RRM1/2)-EGFP	11	1	19	unfound	1	TRUE	1
E11	18	E11-18	MATR3(∆RRM1/2)-EGFP	11	1	19	unfound	1	TRUE	1
E11	2	E11-2	MATR3(∆RRM1/2)-EGFP	11	10	230	NA	0	FALSE	1
E11	3	E11-3	MATR3(∆RRM1/2)-EGFP	11	1	19	unfound	1	TRUE	1
E11	4	E11-4	MATR3(∆RRM1/2)-EGFP	11	1	19	unfound	1	TRUE	1
E11	5	E11-5	MATR3(∆RRM1/2)-EGFP	11	10	230	NA	0	FALSE	1
E11	6	E11-6	MATR3(∆RRM1/2)-EGFP	11	6	134	unfound	1	TRUE	1
E11	7	E11-7	MATR3(∆RRM1/2)-EGFP	11	1	19	unfound	1	TRUE	1
E11	8	E11-8	MATR3(∆RRM1/2)-EGFP	11	7	155	unfound	1	TRUE	1
E11	9	E11-9	MATR3(∆RRM1/2)-EGFP	11	4	83	unfound	1	TRUE	1
E12	1	E12-1	MATR3(∆RRM1/2)-EGFP	12	10	230	NA	0	FALSE	1
E12	11	E12-11	MATR3(∆RRM1/2)-EGFP	12	1	19	unfound	1	TRUE	1
E12	12	E12-12	MATR3(∆RRM1/2)-EGFP	12	8	182	unfound	1	TRUE	1
E12	13	E12-13	MATR3(∆RRM1/2)-EGFP	12	1	19	unfound	1	TRUE	1
E12	14	E12-14	MATR3(∆RRM1/2)-EGFP	12	7	155	unfound	1	TRUE	1
E12	15	E12-15	MATR3(∆RRM1/2)-EGFP	12	1	19	unfound	1	TRUE	1
E12	17	E12-17	MATR3(∆RRM1/2)-EGFP	12	1	19	unfound	1	TRUE	1
E12	18	E12-18	MATR3(∆RRM1/2)-EGFP	12	2	36	unfound	1	TRUE	1
E12	19	E12-19	MATR3(∆RRM1/2)-EGFP	12	5	110	unfound	1	TRUE	1
E12	2	E12-2	MATR3(∆RRM1/2)-EGFP	12	10	230	NA	0	FALSE	1
E12	21	E12-21	MATR3(∆RRM1/2)-EGFP	12	2	36	unfound	1	TRUE	1
E12	22	E12-22	MATR3(∆RRM1/2)-EGFP	12	1	19	unfound	1	TRUE	1
E12	23	E12-23	MATR3(∆RRM1/2)-EGFP	12	1	19	unfound	1	TRUE	1
E12	26	E12-26	MATR3(∆RRM1/2)-EGFP	12	4	83	unfound	1	TRUE	1
E12	27	E12-27	MATR3(∆RRM1/2)-EGFP	12	10	230	NA	0	FALSE	1
E12	28	E12-28	MATR3(∆RRM1/2)-EGFP	12	6	134	unfound	1	TRUE	1
E12	29	E12-29	MATR3(∆RRM1/2)-EGFP	12	3	61	unfound	1	TRUE	1
E12	3	E12-3	MATR3(∆RRM1/2)-EGFP	12	1	19	unfound	1	TRUE	1
E12	4	E12-4	MATR3(∆RRM1/2)-EGFP	12	1	19	unfound	1	TRUE	1
E12	5	E12-5	MATR3(∆RRM1/2)-EGFP	12	1	19	unfound	1	TRUE	1
E12	6	E12-6	MATR3(∆RRM1/2)-EGFP	12	10	230	NA	0	FALSE	1
E12	7	E12-7	MATR3(∆RRM1/2)-EGFP	12	10	230	NA	0	FALSE	1
E12	8	E12-8	MATR3(∆RRM1/2)-EGFP	12	6	134	unfound	1	TRUE	1
E12	9	E12-9	MATR3(∆RRM1/2)-EGFP	12	1	19	unfound	1	TRUE	1
A01	1	A01-1	EGFP	1	2	59	unfound	1	TRUE	2
A01	10	A01-10	EGFP	1	9	225	NA	0	FALSE	2
A01	11	A01-11	EGFP	1	1	32	unfound	1	TRUE	2
A01	12	A01-12	EGFP	1	3	80	unfound	1	TRUE	2
A01	13	A01-13	EGFP	1	9	225	NA	0	FALSE	2
A01	14	A01-14	EGFP	1	9	225	NA	0	FALSE	2
A01	15	A01-15	EGFP	1	9	225	NA	0	FALSE	2
A01	16	A01-16	EGFP	1	3	80	unfound	1	TRUE	2
A01	17	A01-17	EGFP	1	7	179	unfound	1	TRUE	2
A01	19	A01-19	EGFP	1	6	156	unfound	1	TRUE	2
A01	2	A01-2	EGFP	1	9	225	NA	0	FALSE	2
A01	20	A01-20	EGFP	1	9	225	NA	0	FALSE	2
A01	21	A01-21	EGFP	1	7	179	unfound	1	TRUE	2
A01	22	A01-22	EGFP	1	1	32	unfound	1	TRUE	2
A01	23	A01-23	EGFP	1	9	225	NA	0	FALSE	2
A01	24	A01-24	EGFP	1	5	129	unfound	1	TRUE	2
A01	25	A01-25	EGFP	1	7	179	unfound	1	TRUE	2
A01	26	A01-26	EGFP	1	9	225	NA	0	FALSE	2
A01	27	A01-27	EGFP	1	9	225	NA	0	FALSE	2
A01	29	A01-29	EGFP	1	9	225	NA	0	FALSE	2
A01	3	A01-3	EGFP	1	7	179	unfound	1	TRUE	2
A01	30	A01-30	EGFP	1	5	129	unfound	1	TRUE	2
A01	31	A01-31	EGFP	1	6	156	unfound	1	TRUE	2
A01	32	A01-32	EGFP	1	7	179	unfound	1	TRUE	2
A01	33	A01-33	EGFP	1	9	225	NA	0	FALSE	2
A01	34	A01-34	EGFP	1	9	225	NA	0	FALSE	2
A01	35	A01-35	EGFP	1	7	179	unfound	1	TRUE	2
A01	36	A01-36	EGFP	1	9	225	NA	0	FALSE	2
A01	37	A01-37	EGFP	1	1	32	unfound	1	TRUE	2
A01	38	A01-38	EGFP	1	9	225	NA	0	FALSE	2
A01	39	A01-39	EGFP	1	7	179	unfound	1	TRUE	2
A01	4	A01-4	EGFP	1	9	225	NA	0	FALSE	2
A01	40	A01-40	EGFP	1	9	225	NA	0	FALSE	2
A01	41	A01-41	EGFP	1	9	225	NA	0	FALSE	2
A01	42	A01-42	EGFP	1	5	129	unfound	1	TRUE	2
A01	43	A01-43	EGFP	1	7	179	unfound	1	TRUE	2
A01	44	A01-44	EGFP	1	6	156	unfound	1	TRUE	2
A01	45	A01-45	EGFP	1	7	179	unfound	1	TRUE	2
A01	46	A01-46	EGFP	1	3	80	unfound	1	TRUE	2
A01	47	A01-47	EGFP	1	9	225	NA	0	FALSE	2
A01	48	A01-48	EGFP	1	6	156	unfound	1	TRUE	2
A01	49	A01-49	EGFP	1	1	32	unfound	1	TRUE	2
A01	5	A01-5	EGFP	1	9	225	NA	0	FALSE	2
A01	51	A01-51	EGFP	1	3	80	unfound	1	TRUE	2
A01	52	A01-52	EGFP	1	3	80	unfound	1	TRUE	2
A01	53	A01-53	EGFP	1	2	59	unfound	1	TRUE	2
A01	54	A01-54	EGFP	1	9	225	NA	0	FALSE	2
A01	55	A01-55	EGFP	1	9	225	NA	0	FALSE	2
A01	56	A01-56	EGFP	1	2	59	unfound	1	TRUE	2
A01	57	A01-57	EGFP	1	1	32	unfound	1	TRUE	2
A01	58	A01-58	EGFP	1	7	179	unfound	1	TRUE	2
A01	59	A01-59	EGFP	1	2	59	unfound	1	TRUE	2
A01	6	A01-6	EGFP	1	9	225	NA	0	FALSE	2
A01	61	A01-61	EGFP	1	6	156	unfound	1	TRUE	2
A01	7	A01-7	EGFP	1	9	225	NA	0	FALSE	2
A01	8	A01-8	EGFP	1	3	80	unfound	1	TRUE	2
A01	9	A01-9	EGFP	1	9	225	NA	0	FALSE	2
A02	1	A02-1	EGFP	2	9	225	NA	0	FALSE	2
A02	10	A02-10	EGFP	2	9	225	NA	0	FALSE	2
A02	11	A02-11	EGFP	2	8	202	unfound	1	TRUE	2
A02	12	A02-12	EGFP	2	2	59	unfound	1	TRUE	2
A02	13	A02-13	EGFP	2	9	225	NA	0	FALSE	2
A02	14	A02-14	EGFP	2	9	225	NA	0	FALSE	2
A02	15	A02-15	EGFP	2	5	129	unfound	1	TRUE	2
A02	16	A02-16	EGFP	2	7	179	unfound	1	TRUE	2
A02	18	A02-18	EGFP	2	9	225	NA	0	FALSE	2
A02	2	A02-2	EGFP	2	9	225	NA	0	FALSE	2
A02	20	A02-20	EGFP	2	7	179	unfound	1	TRUE	2
A02	21	A02-21	EGFP	2	7	179	unfound	1	TRUE	2
A02	22	A02-22	EGFP	2	4	106	unfound	1	TRUE	2
A02	24	A02-24	EGFP	2	1	32	unfound	1	TRUE	2
A02	25	A02-25	EGFP	2	1	32	unfound	1	TRUE	2
A02	26	A02-26	EGFP	2	7	179	unfound	1	TRUE	2
A02	27	A02-27	EGFP	2	4	106	unfound	1	TRUE	2
A02	28	A02-28	EGFP	2	6	156	unfound	1	TRUE	2
A02	29	A02-29	EGFP	2	9	225	NA	0	FALSE	2
A02	3	A02-3	EGFP	2	9	225	NA	0	FALSE	2
A02	30	A02-30	EGFP	2	6	156	unfound	1	TRUE	2
A02	31	A02-31	EGFP	2	9	225	NA	0	FALSE	2
A02	32	A02-32	EGFP	2	1	32	unfound	1	TRUE	2
A02	33	A02-33	EGFP	2	1	32	unfound	1	TRUE	2
A02	34	A02-34	EGFP	2	7	179	unfound	1	TRUE	2
A02	35	A02-35	EGFP	2	4	106	unfound	1	TRUE	2
A02	36	A02-36	EGFP	2	2	59	unfound	1	TRUE	2
A02	37	A02-37	EGFP	2	1	32	unfound	1	TRUE	2
A02	38	A02-38	EGFP	2	1	32	unfound	1	TRUE	2
A02	39	A02-39	EGFP	2	1	32	unfound	1	TRUE	2
A02	4	A02-4	EGFP	2	1	32	unfound	1	TRUE	2
A02	40	A02-40	EGFP	2	1	32	unfound	1	TRUE	2
A02	41	A02-41	EGFP	2	1	32	unfound	1	TRUE	2
A02	42	A02-42	EGFP	2	5	129	unfound	1	TRUE	2
A02	43	A02-43	EGFP	2	3	80	unfound	1	TRUE	2
A02	44	A02-44	EGFP	2	9	225	NA	0	FALSE	2
A02	45	A02-45	EGFP	2	9	225	NA	0	FALSE	2
A02	46	A02-46	EGFP	2	1	32	unfound	1	TRUE	2
A02	47	A02-47	EGFP	2	5	129	unfound	1	TRUE	2
A02	5	A02-5	EGFP	2	7	179	unfound	1	TRUE	2
A02	6	A02-6	EGFP	2	4	106	unfound	1	TRUE	2
A02	7	A02-7	EGFP	2	1	32	unfound	1	TRUE	2
A02	8	A02-8	EGFP	2	9	225	NA	0	FALSE	2
A02	9	A02-9	EGFP	2	9	225	NA	0	FALSE	2
A03	1	A03-1	EGFP	3	9	225	NA	0	FALSE	2
A03	11	A03-11	EGFP	3	9	225	NA	0	FALSE	2
A03	13	A03-13	EGFP	3	9	225	NA	0	FALSE	2
A03	14	A03-14	EGFP	3	2	59	unfound	1	TRUE	2
A03	15	A03-15	EGFP	3	5	129	unfound	1	TRUE	2
A03	16	A03-16	EGFP	3	3	80	unfound	1	TRUE	2
A03	18	A03-18	EGFP	3	9	225	NA	0	FALSE	2
A03	19	A03-19	EGFP	3	9	225	NA	0	FALSE	2
A03	2	A03-2	EGFP	3	7	179	unfound	1	TRUE	2
A03	20	A03-20	EGFP	3	8	202	unfound	1	TRUE	2
A03	21	A03-21	EGFP	3	6	156	unfound	1	TRUE	2
A03	22	A03-22	EGFP	3	3	80	unfound	1	TRUE	2
A03	23	A03-23	EGFP	3	9	225	NA	0	FALSE	2
A03	24	A03-24	EGFP	3	6	156	unfound	1	TRUE	2
A03	25	A03-25	EGFP	3	4	106	unfound	1	TRUE	2
A03	26	A03-26	EGFP	3	9	225	NA	0	FALSE	2
A03	27	A03-27	EGFP	3	1	32	unfound	1	TRUE	2
A03	28	A03-28	EGFP	3	9	225	NA	0	FALSE	2
A03	29	A03-29	EGFP	3	9	225	NA	0	FALSE	2
A03	3	A03-3	EGFP	3	9	225	NA	0	FALSE	2
A03	30	A03-30	EGFP	3	3	80	unfound	1	TRUE	2
A03	31	A03-31	EGFP	3	4	106	unfound	1	TRUE	2
A03	32	A03-32	EGFP	3	6	156	unfound	1	TRUE	2
A03	33	A03-33	EGFP	3	1	32	unfound	1	TRUE	2
A03	35	A03-35	EGFP	3	7	179	unfound	1	TRUE	2
A03	36	A03-36	EGFP	3	1	32	unfound	1	TRUE	2
A03	38	A03-38	EGFP	3	1	32	unfound	1	TRUE	2
A03	39	A03-39	EGFP	3	5	129	unfound	1	TRUE	2
A03	4	A03-4	EGFP	3	9	225	NA	0	FALSE	2
A03	40	A03-40	EGFP	3	7	179	unfound	1	TRUE	2
A03	41	A03-41	EGFP	3	9	225	NA	0	FALSE	2
A03	42	A03-42	EGFP	3	1	32	unfound	1	TRUE	2
A03	43	A03-43	EGFP	3	2	59	unfound	1	TRUE	2
A03	44	A03-44	EGFP	3	7	179	unfound	1	TRUE	2
A03	45	A03-45	EGFP	3	9	225	NA	0	FALSE	2
A03	46	A03-46	EGFP	3	5	129	unfound	1	TRUE	2
A03	47	A03-47	EGFP	3	3	80	unfound	1	TRUE	2
A03	48	A03-48	EGFP	3	3	80	unfound	1	TRUE	2
A03	49	A03-49	EGFP	3	1	32	unfound	1	TRUE	2
A03	5	A03-5	EGFP	3	1	32	unfound	1	TRUE	2
A03	50	A03-50	EGFP	3	6	156	unfound	1	TRUE	2
A03	51	A03-51	EGFP	3	9	225	NA	0	FALSE	2
A03	52	A03-52	EGFP	3	1	32	unfound	1	TRUE	2
A03	53	A03-53	EGFP	3	4	106	unfound	1	TRUE	2
A03	54	A03-54	EGFP	3	7	179	unfound	1	TRUE	2
A03	55	A03-55	EGFP	3	3	80	unfound	1	TRUE	2
A03	56	A03-56	EGFP	3	9	225	NA	0	FALSE	2
A03	6	A03-6	EGFP	3	9	225	NA	0	FALSE	2
A03	7	A03-7	EGFP	3	1	32	unfound	1	TRUE	2
A03	8	A03-8	EGFP	3	9	225	NA	0	FALSE	2
A03	9	A03-9	EGFP	3	6	156	unfound	1	TRUE	2
A04	1	A04-1	EGFP	4	9	225	NA	0	FALSE	2
A04	10	A04-10	EGFP	4	1	32	unfound	1	TRUE	2
A04	11	A04-11	EGFP	4	5	129	unfound	1	TRUE	2
A04	12	A04-12	EGFP	4	9	225	NA	0	FALSE	2
A04	13	A04-13	EGFP	4	4	106	unfound	1	TRUE	2
A04	14	A04-14	EGFP	4	5	129	unfound	1	TRUE	2
A04	15	A04-15	EGFP	4	9	225	NA	0	FALSE	2
A04	16	A04-16	EGFP	4	7	179	unfound	1	TRUE	2
A04	17	A04-17	EGFP	4	8	202	unfound	1	TRUE	2
A04	18	A04-18	EGFP	4	1	32	unfound	1	TRUE	2
A04	2	A04-2	EGFP	4	9	225	NA	0	FALSE	2
A04	20	A04-20	EGFP	4	1	32	unfound	1	TRUE	2
A04	21	A04-21	EGFP	4	9	225	NA	0	FALSE	2
A04	22	A04-22	EGFP	4	3	80	unfound	1	TRUE	2
A04	23	A04-23	EGFP	4	1	32	unfound	1	TRUE	2
A04	24	A04-24	EGFP	4	9	225	NA	0	FALSE	2
A04	25	A04-25	EGFP	4	4	106	unfound	1	TRUE	2
A04	26	A04-26	EGFP	4	9	225	NA	0	FALSE	2
A04	27	A04-27	EGFP	4	2	59	unfound	1	TRUE	2
A04	28	A04-28	EGFP	4	1	32	unfound	1	TRUE	2
A04	29	A04-29	EGFP	4	5	129	unfound	1	TRUE	2
A04	3	A04-3	EGFP	4	7	179	unfound	1	TRUE	2
A04	30	A04-30	EGFP	4	9	225	NA	0	FALSE	2
A04	31	A04-31	EGFP	4	5	129	unfound	1	TRUE	2
A04	32	A04-32	EGFP	4	9	225	NA	0	FALSE	2
A04	33	A04-33	EGFP	4	5	129	unfound	1	TRUE	2
A04	34	A04-34	EGFP	4	1	32	unfound	1	TRUE	2
A04	35	A04-35	EGFP	4	1	32	unfound	1	TRUE	2
A04	36	A04-36	EGFP	4	9	225	NA	0	FALSE	2
A04	37	A04-37	EGFP	4	9	225	NA	0	FALSE	2
A04	38	A04-38	EGFP	4	3	80	unfound	1	TRUE	2
A04	39	A04-39	EGFP	4	9	225	NA	0	FALSE	2
A04	4	A04-4	EGFP	4	9	225	NA	0	FALSE	2
A04	40	A04-40	EGFP	4	9	225	NA	0	FALSE	2
A04	41	A04-41	EGFP	4	1	32	unfound	1	TRUE	2
A04	42	A04-42	EGFP	4	2	59	unfound	1	TRUE	2
A04	43	A04-43	EGFP	4	1	32	unfound	1	TRUE	2
A04	44	A04-44	EGFP	4	8	202	unfound	1	TRUE	2
A04	46	A04-46	EGFP	4	9	225	NA	0	FALSE	2
A04	47	A04-47	EGFP	4	2	59	unfound	1	TRUE	2
A04	48	A04-48	EGFP	4	6	156	unfound	1	TRUE	2
A04	49	A04-49	EGFP	4	9	225	NA	0	FALSE	2
A04	5	A04-5	EGFP	4	2	59	unfound	1	TRUE	2
A04	50	A04-50	EGFP	4	9	225	NA	0	FALSE	2
A04	51	A04-51	EGFP	4	5	129	unfound	1	TRUE	2
A04	52	A04-52	EGFP	4	1	32	unfound	1	TRUE	2
A04	53	A04-53	EGFP	4	1	32	unfound	1	TRUE	2
A04	6	A04-6	EGFP	4	1	32	unfound	1	TRUE	2
A04	7	A04-7	EGFP	4	1	32	unfound	1	TRUE	2
A04	9	A04-9	EGFP	4	1	32	unfound	1	TRUE	2
A05	1	A05-1	EGFP	5	9	225	NA	0	FALSE	2
A05	10	A05-10	EGFP	5	9	225	NA	0	FALSE	2
A05	11	A05-11	EGFP	5	9	225	NA	0	FALSE	2
A05	12	A05-12	EGFP	5	9	225	NA	0	FALSE	2
A05	13	A05-13	EGFP	5	9	225	NA	0	FALSE	2
A05	14	A05-14	EGFP	5	9	225	NA	0	FALSE	2
A05	15	A05-15	EGFP	5	9	225	NA	0	FALSE	2
A05	16	A05-16	EGFP	5	9	225	NA	0	FALSE	2
A05	17	A05-17	EGFP	5	9	225	NA	0	FALSE	2
A05	18	A05-18	EGFP	5	9	225	NA	0	FALSE	2
A05	19	A05-19	EGFP	5	9	225	NA	0	FALSE	2
A05	2	A05-2	EGFP	5	9	225	NA	0	FALSE	2
A05	20	A05-20	EGFP	5	9	225	NA	0	FALSE	2
A05	21	A05-21	EGFP	5	9	225	NA	0	FALSE	2
A05	22	A05-22	EGFP	5	1	32	unfound	1	TRUE	2
A05	23	A05-23	EGFP	5	6	156	unfound	1	TRUE	2
A05	24	A05-24	EGFP	5	9	225	NA	0	FALSE	2
A05	25	A05-25	EGFP	5	1	32	unfound	1	TRUE	2
A05	26	A05-26	EGFP	5	3	80	unfound	1	TRUE	2
A05	27	A05-27	EGFP	5	9	225	NA	0	FALSE	2
A05	28	A05-28	EGFP	5	9	225	NA	0	FALSE	2
A05	29	A05-29	EGFP	5	9	225	NA	0	FALSE	2
A05	3	A05-3	EGFP	5	9	225	NA	0	FALSE	2
A05	30	A05-30	EGFP	5	9	225	NA	0	FALSE	2
A05	31	A05-31	EGFP	5	2	59	unfound	1	TRUE	2
A05	32	A05-32	EGFP	5	1	32	unfound	1	TRUE	2
A05	33	A05-33	EGFP	5	9	225	NA	0	FALSE	2
A05	34	A05-34	EGFP	5	5	129	unfound	1	TRUE	2
A05	35	A05-35	EGFP	5	9	225	NA	0	FALSE	2
A05	36	A05-36	EGFP	5	1	32	unfound	1	TRUE	2
A05	37	A05-37	EGFP	5	2	59	unfound	1	TRUE	2
A05	38	A05-38	EGFP	5	1	32	unfound	1	TRUE	2
A05	39	A05-39	EGFP	5	2	59	unfound	1	TRUE	2
A05	4	A05-4	EGFP	5	4	106	unfound	1	TRUE	2
A05	40	A05-40	EGFP	5	1	32	unfound	1	TRUE	2
A05	41	A05-41	EGFP	5	4	106	unfound	1	TRUE	2
A05	42	A05-42	EGFP	5	2	59	unfound	1	TRUE	2
A05	43	A05-43	EGFP	5	1	32	unfound	1	TRUE	2
A05	44	A05-44	EGFP	5	1	32	unfound	1	TRUE	2
A05	45	A05-45	EGFP	5	1	32	unfound	1	TRUE	2
A05	46	A05-46	EGFP	5	1	32	unfound	1	TRUE	2
A05	47	A05-47	EGFP	5	1	32	unfound	1	TRUE	2
A05	48	A05-48	EGFP	5	2	59	unfound	1	TRUE	2
A05	49	A05-49	EGFP	5	3	80	unfound	1	TRUE	2
A05	5	A05-5	EGFP	5	9	225	NA	0	FALSE	2
A05	50	A05-50	EGFP	5	7	179	unfound	1	TRUE	2
A05	51	A05-51	EGFP	5	9	225	NA	0	FALSE	2
A05	6	A05-6	EGFP	5	9	225	NA	0	FALSE	2
A05	7	A05-7	EGFP	5	7	179	unfound	1	TRUE	2
A05	8	A05-8	EGFP	5	9	225	NA	0	FALSE	2
A05	9	A05-9	EGFP	5	9	225	NA	0	FALSE	2
A06	1	A06-1	EGFP	6	9	225	NA	0	FALSE	2
A06	12	A06-12	EGFP	6	9	225	NA	0	FALSE	2
A06	13	A06-13	EGFP	6	2	59	unfound	1	TRUE	2
A06	14	A06-14	EGFP	6	1	32	unfound	1	TRUE	2
A06	15	A06-15	EGFP	6	9	225	NA	0	FALSE	2
A06	16	A06-16	EGFP	6	1	32	unfound	1	TRUE	2
A06	17	A06-17	EGFP	6	9	225	NA	0	FALSE	2
A06	18	A06-18	EGFP	6	7	179	unfound	1	TRUE	2
A06	19	A06-19	EGFP	6	9	225	NA	0	FALSE	2
A06	2	A06-2	EGFP	6	9	225	NA	0	FALSE	2
A06	21	A06-21	EGFP	6	9	225	NA	0	FALSE	2
A06	22	A06-22	EGFP	6	4	106	unfound	1	TRUE	2
A06	23	A06-23	EGFP	6	9	225	NA	0	FALSE	2
A06	24	A06-24	EGFP	6	7	179	unfound	1	TRUE	2
A06	25	A06-25	EGFP	6	3	80	unfound	1	TRUE	2
A06	26	A06-26	EGFP	6	1	32	unfound	1	TRUE	2
A06	27	A06-27	EGFP	6	3	80	unfound	1	TRUE	2
A06	28	A06-28	EGFP	6	9	225	NA	0	FALSE	2
A06	29	A06-29	EGFP	6	1	32	unfound	1	TRUE	2
A06	3	A06-3	EGFP	6	4	106	unfound	1	TRUE	2
A06	30	A06-30	EGFP	6	9	225	NA	0	FALSE	2
A06	31	A06-31	EGFP	6	1	32	unfound	1	TRUE	2
A06	32	A06-32	EGFP	6	9	225	NA	0	FALSE	2
A06	35	A06-35	EGFP	6	9	225	NA	0	FALSE	2
A06	36	A06-36	EGFP	6	3	80	unfound	1	TRUE	2
A06	37	A06-37	EGFP	6	4	106	unfound	1	TRUE	2
A06	38	A06-38	EGFP	6	9	225	NA	0	FALSE	2
A06	39	A06-39	EGFP	6	8	202	unfound	1	TRUE	2
A06	4	A06-4	EGFP	6	9	225	NA	0	FALSE	2
A06	41	A06-41	EGFP	6	9	225	NA	0	FALSE	2
A06	42	A06-42	EGFP	6	8	202	unfound	1	TRUE	2
A06	43	A06-43	EGFP	6	3	80	unfound	1	TRUE	2
A06	44	A06-44	EGFP	6	2	59	unfound	1	TRUE	2
A06	45	A06-45	EGFP	6	1	32	unfound	1	TRUE	2
A06	46	A06-46	EGFP	6	5	129	unfound	1	TRUE	2
A06	47	A06-47	EGFP	6	4	106	unfound	1	TRUE	2
A06	48	A06-48	EGFP	6	9	225	NA	0	FALSE	2
A06	49	A06-49	EGFP	6	4	106	unfound	1	TRUE	2
A06	5	A06-5	EGFP	6	1	32	unfound	1	TRUE	2
A06	50	A06-50	EGFP	6	9	225	NA	0	FALSE	2
A06	52	A06-52	EGFP	6	2	59	unfound	1	TRUE	2
A06	53	A06-53	EGFP	6	9	225	NA	0	FALSE	2
A06	54	A06-54	EGFP	6	3	80	unfound	1	TRUE	2
A06	55	A06-55	EGFP	6	9	225	NA	0	FALSE	2
A06	56	A06-56	EGFP	6	1	32	unfound	1	TRUE	2
A06	57	A06-57	EGFP	6	2	59	unfound	1	TRUE	2
A06	58	A06-58	EGFP	6	2	59	unfound	1	TRUE	2
A06	59	A06-59	EGFP	6	2	59	unfound	1	TRUE	2
A06	6	A06-6	EGFP	6	9	225	NA	0	FALSE	2
A06	60	A06-60	EGFP	6	3	80	unfound	1	TRUE	2
A06	61	A06-61	EGFP	6	1	32	unfound	1	TRUE	2
A06	62	A06-62	EGFP	6	3	80	unfound	1	TRUE	2
A06	7	A06-7	EGFP	6	7	179	unfound	1	TRUE	2
A06	8	A06-8	EGFP	6	9	225	NA	0	FALSE	2
A06	9	A06-9	EGFP	6	9	225	NA	0	FALSE	2
A07	1	A07-1	EGFP	7	9	225	NA	0	FALSE	2
A07	10	A07-10	EGFP	7	7	179	unfound	1	TRUE	2
A07	11	A07-11	EGFP	7	1	32	unfound	1	TRUE	2
A07	12	A07-12	EGFP	7	9	225	NA	0	FALSE	2
A07	13	A07-13	EGFP	7	2	59	unfound	1	TRUE	2
A07	14	A07-14	EGFP	7	6	156	unfound	1	TRUE	2
A07	15	A07-15	EGFP	7	9	225	NA	0	FALSE	2
A07	16	A07-16	EGFP	7	6	156	unfound	1	TRUE	2
A07	17	A07-17	EGFP	7	3	80	unfound	1	TRUE	2
A07	18	A07-18	EGFP	7	3	80	unfound	1	TRUE	2
A07	19	A07-19	EGFP	7	7	179	unfound	1	TRUE	2
A07	2	A07-2	EGFP	7	2	59	unfound	1	TRUE	2
A07	21	A07-21	EGFP	7	6	156	unfound	1	TRUE	2
A07	22	A07-22	EGFP	7	9	225	NA	0	FALSE	2
A07	23	A07-23	EGFP	7	7	179	unfound	1	TRUE	2
A07	24	A07-24	EGFP	7	9	225	NA	0	FALSE	2
A07	25	A07-25	EGFP	7	4	106	unfound	1	TRUE	2
A07	26	A07-26	EGFP	7	5	129	unfound	1	TRUE	2
A07	27	A07-27	EGFP	7	5	129	unfound	1	TRUE	2
A07	28	A07-28	EGFP	7	9	225	NA	0	FALSE	2
A07	29	A07-29	EGFP	7	3	80	unfound	1	TRUE	2
A07	3	A07-3	EGFP	7	5	129	unfound	1	TRUE	2
A07	30	A07-30	EGFP	7	9	225	NA	0	FALSE	2
A07	31	A07-31	EGFP	7	9	225	NA	0	FALSE	2
A07	33	A07-33	EGFP	7	1	32	unfound	1	TRUE	2
A07	34	A07-34	EGFP	7	9	225	NA	0	FALSE	2
A07	35	A07-35	EGFP	7	7	179	unfound	1	TRUE	2
A07	36	A07-36	EGFP	7	6	156	unfound	1	TRUE	2
A07	37	A07-37	EGFP	7	1	32	unfound	1	TRUE	2
A07	38	A07-38	EGFP	7	1	32	unfound	1	TRUE	2
A07	39	A07-39	EGFP	7	9	225	NA	0	FALSE	2
A07	4	A07-4	EGFP	7	9	225	NA	0	FALSE	2
A07	40	A07-40	EGFP	7	9	225	NA	0	FALSE	2
A07	42	A07-42	EGFP	7	6	156	unfound	1	TRUE	2
A07	43	A07-43	EGFP	7	3	80	unfound	1	TRUE	2
A07	44	A07-44	EGFP	7	9	225	NA	0	FALSE	2
A07	45	A07-45	EGFP	7	9	225	NA	0	FALSE	2
A07	46	A07-46	EGFP	7	9	225	NA	0	FALSE	2
A07	47	A07-47	EGFP	7	2	59	unfound	1	TRUE	2
A07	48	A07-48	EGFP	7	9	225	NA	0	FALSE	2
A07	49	A07-49	EGFP	7	7	179	unfound	1	TRUE	2
A07	5	A07-5	EGFP	7	1	32	unfound	1	TRUE	2
A07	50	A07-50	EGFP	7	9	225	NA	0	FALSE	2
A07	51	A07-51	EGFP	7	9	225	NA	0	FALSE	2
A07	52	A07-52	EGFP	7	9	225	NA	0	FALSE	2
A07	53	A07-53	EGFP	7	7	179	unfound	1	TRUE	2
A07	54	A07-54	EGFP	7	3	80	unfound	1	TRUE	2
A07	55	A07-55	EGFP	7	1	32	unfound	1	TRUE	2
A07	57	A07-57	EGFP	7	1	32	unfound	1	TRUE	2
A07	58	A07-58	EGFP	7	1	32	unfound	1	TRUE	2
A07	59	A07-59	EGFP	7	4	106	unfound	1	TRUE	2
A07	6	A07-6	EGFP	7	5	129	unfound	1	TRUE	2
A07	60	A07-60	EGFP	7	8	202	unfound	1	TRUE	2
A07	61	A07-61	EGFP	7	1	32	unfound	1	TRUE	2
A07	7	A07-7	EGFP	7	9	225	NA	0	FALSE	2
A07	8	A07-8	EGFP	7	9	225	NA	0	FALSE	2
A07	9	A07-9	EGFP	7	9	225	NA	0	FALSE	2
A08	1	A08-1	EGFP	8	9	225	NA	0	FALSE	2
A08	10	A08-10	EGFP	8	9	225	NA	0	FALSE	2
A08	12	A08-12	EGFP	8	1	32	unfound	1	TRUE	2
A08	13	A08-13	EGFP	8	9	225	NA	0	FALSE	2
A08	14	A08-14	EGFP	8	9	225	NA	0	FALSE	2
A08	15	A08-15	EGFP	8	1	32	unfound	1	TRUE	2
A08	16	A08-16	EGFP	8	9	225	NA	0	FALSE	2
A08	17	A08-17	EGFP	8	1	32	unfound	1	TRUE	2
A08	19	A08-19	EGFP	8	1	32	unfound	1	TRUE	2
A08	2	A08-2	EGFP	8	9	225	NA	0	FALSE	2
A08	20	A08-20	EGFP	8	9	225	NA	0	FALSE	2
A08	21	A08-21	EGFP	8	8	202	unfound	1	TRUE	2
A08	22	A08-22	EGFP	8	3	80	unfound	1	TRUE	2
A08	23	A08-23	EGFP	8	9	225	NA	0	FALSE	2
A08	24	A08-24	EGFP	8	9	225	NA	0	FALSE	2
A08	26	A08-26	EGFP	8	9	225	NA	0	FALSE	2
A08	27	A08-27	EGFP	8	3	80	unfound	1	TRUE	2
A08	28	A08-28	EGFP	8	9	225	NA	0	FALSE	2
A08	29	A08-29	EGFP	8	9	225	NA	0	FALSE	2
A08	3	A08-3	EGFP	8	5	129	unfound	1	TRUE	2
A08	30	A08-30	EGFP	8	8	202	unfound	1	TRUE	2
A08	31	A08-31	EGFP	8	3	80	unfound	1	TRUE	2
A08	32	A08-32	EGFP	8	6	156	unfound	1	TRUE	2
A08	33	A08-33	EGFP	8	2	59	unfound	1	TRUE	2
A08	34	A08-34	EGFP	8	9	225	NA	0	FALSE	2
A08	35	A08-35	EGFP	8	1	32	unfound	1	TRUE	2
A08	36	A08-36	EGFP	8	7	179	unfound	1	TRUE	2
A08	37	A08-37	EGFP	8	3	80	unfound	1	TRUE	2
A08	38	A08-38	EGFP	8	1	32	unfound	1	TRUE	2
A08	39	A08-39	EGFP	8	9	225	NA	0	FALSE	2
A08	4	A08-4	EGFP	8	5	129	unfound	1	TRUE	2
A08	40	A08-40	EGFP	8	9	225	NA	0	FALSE	2
A08	41	A08-41	EGFP	8	6	156	unfound	1	TRUE	2
A08	42	A08-42	EGFP	8	1	32	unfound	1	TRUE	2
A08	43	A08-43	EGFP	8	9	225	NA	0	FALSE	2
A08	44	A08-44	EGFP	8	1	32	unfound	1	TRUE	2
A08	45	A08-45	EGFP	8	9	225	NA	0	FALSE	2
A08	46	A08-46	EGFP	8	9	225	NA	0	FALSE	2
A08	47	A08-47	EGFP	8	1	32	unfound	1	TRUE	2
A08	48	A08-48	EGFP	8	7	179	unfound	1	TRUE	2
A08	5	A08-5	EGFP	8	7	179	unfound	1	TRUE	2
A08	50	A08-50	EGFP	8	2	59	unfound	1	TRUE	2
A08	51	A08-51	EGFP	8	7	179	unfound	1	TRUE	2
A08	52	A08-52	EGFP	8	9	225	NA	0	FALSE	2
A08	54	A08-54	EGFP	8	1	32	unfound	1	TRUE	2
A08	55	A08-55	EGFP	8	7	179	unfound	1	TRUE	2
A08	6	A08-6	EGFP	8	9	225	NA	0	FALSE	2
A08	7	A08-7	EGFP	8	9	225	NA	0	FALSE	2
A08	8	A08-8	EGFP	8	9	225	NA	0	FALSE	2
A09	1	A09-1	EGFP	9	9	225	NA	0	FALSE	2
A09	10	A09-10	EGFP	9	9	225	NA	0	FALSE	2
A09	11	A09-11	EGFP	9	9	225	NA	0	FALSE	2
A09	12	A09-12	EGFP	9	9	225	NA	0	FALSE	2
A09	13	A09-13	EGFP	9	7	179	unfound	1	TRUE	2
A09	14	A09-14	EGFP	9	9	225	NA	0	FALSE	2
A09	15	A09-15	EGFP	9	9	225	NA	0	FALSE	2
A09	16	A09-16	EGFP	9	9	225	NA	0	FALSE	2
A09	17	A09-17	EGFP	9	9	225	NA	0	FALSE	2
A09	19	A09-19	EGFP	9	9	225	NA	0	FALSE	2
A09	2	A09-2	EGFP	9	9	225	NA	0	FALSE	2
A09	20	A09-20	EGFP	9	9	225	NA	0	FALSE	2
A09	21	A09-21	EGFP	9	9	225	NA	0	FALSE	2
A09	22	A09-22	EGFP	9	6	156	unfound	1	TRUE	2
A09	23	A09-23	EGFP	9	5	129	unfound	1	TRUE	2
A09	24	A09-24	EGFP	9	9	225	NA	0	FALSE	2
A09	25	A09-25	EGFP	9	9	225	NA	0	FALSE	2
A09	26	A09-26	EGFP	9	5	129	unfound	1	TRUE	2
A09	27	A09-27	EGFP	9	5	129	unfound	1	TRUE	2
A09	28	A09-28	EGFP	9	9	225	NA	0	FALSE	2
A09	29	A09-29	EGFP	9	7	179	unfound	1	TRUE	2
A09	3	A09-3	EGFP	9	8	202	unfound	1	TRUE	2
A09	30	A09-30	EGFP	9	4	106	unfound	1	TRUE	2
A09	31	A09-31	EGFP	9	7	179	unfound	1	TRUE	2
A09	33	A09-33	EGFP	9	9	225	NA	0	FALSE	2
A09	34	A09-34	EGFP	9	9	225	NA	0	FALSE	2
A09	35	A09-35	EGFP	9	9	225	NA	0	FALSE	2
A09	36	A09-36	EGFP	9	7	179	unfound	1	TRUE	2
A09	37	A09-37	EGFP	9	9	225	NA	0	FALSE	2
A09	38	A09-38	EGFP	9	9	225	NA	0	FALSE	2
A09	39	A09-39	EGFP	9	1	32	unfound	1	TRUE	2
A09	4	A09-4	EGFP	9	9	225	NA	0	FALSE	2
A09	40	A09-40	EGFP	9	7	179	unfound	1	TRUE	2
A09	41	A09-41	EGFP	9	5	129	unfound	1	TRUE	2
A09	42	A09-42	EGFP	9	9	225	NA	0	FALSE	2
A09	43	A09-43	EGFP	9	9	225	NA	0	FALSE	2
A09	44	A09-44	EGFP	9	7	179	unfound	1	TRUE	2
A09	45	A09-45	EGFP	9	2	59	unfound	1	TRUE	2
A09	46	A09-46	EGFP	9	2	59	unfound	1	TRUE	2
A09	47	A09-47	EGFP	9	2	59	unfound	1	TRUE	2
A09	48	A09-48	EGFP	9	4	106	unfound	1	TRUE	2
A09	49	A09-49	EGFP	9	7	179	unfound	1	TRUE	2
A09	5	A09-5	EGFP	9	9	225	NA	0	FALSE	2
A09	50	A09-50	EGFP	9	3	80	unfound	1	TRUE	2
A09	51	A09-51	EGFP	9	1	32	unfound	1	TRUE	2
A09	52	A09-52	EGFP	9	4	106	unfound	1	TRUE	2
A09	53	A09-53	EGFP	9	4	106	unfound	1	TRUE	2
A09	54	A09-54	EGFP	9	8	202	unfound	1	TRUE	2
A09	55	A09-55	EGFP	9	1	32	unfound	1	TRUE	2
A09	56	A09-56	EGFP	9	1	32	unfound	1	TRUE	2
A09	57	A09-57	EGFP	9	2	59	unfound	1	TRUE	2
A09	58	A09-58	EGFP	9	1	32	unfound	1	TRUE	2
A09	6	A09-6	EGFP	9	9	225	NA	0	FALSE	2
A09	7	A09-7	EGFP	9	7	179	unfound	1	TRUE	2
A09	8	A09-8	EGFP	9	9	225	NA	0	FALSE	2
A09	9	A09-9	EGFP	9	9	225	NA	0	FALSE	2
A10	1	A10-1	EGFP	10	7	179	unfound	1	TRUE	2
A10	10	A10-10	EGFP	10	9	225	NA	0	FALSE	2
A10	12	A10-12	EGFP	10	4	106	unfound	1	TRUE	2
A10	13	A10-13	EGFP	10	7	179	unfound	1	TRUE	2
A10	14	A10-14	EGFP	10	1	32	unfound	1	TRUE	2
A10	15	A10-15	EGFP	10	4	106	unfound	1	TRUE	2
A10	16	A10-16	EGFP	10	9	225	NA	0	FALSE	2
A10	17	A10-17	EGFP	10	9	225	NA	0	FALSE	2
A10	18	A10-18	EGFP	10	9	225	NA	0	FALSE	2
A10	19	A10-19	EGFP	10	9	225	NA	0	FALSE	2
A10	2	A10-2	EGFP	10	9	225	NA	0	FALSE	2
A10	21	A10-21	EGFP	10	9	225	NA	0	FALSE	2
A10	22	A10-22	EGFP	10	3	80	unfound	1	TRUE	2
A10	23	A10-23	EGFP	10	9	225	NA	0	FALSE	2
A10	25	A10-25	EGFP	10	1	32	unfound	1	TRUE	2
A10	26	A10-26	EGFP	10	3	80	unfound	1	TRUE	2
A10	27	A10-27	EGFP	10	6	156	unfound	1	TRUE	2
A10	29	A10-29	EGFP	10	4	106	unfound	1	TRUE	2
A10	3	A10-3	EGFP	10	1	32	unfound	1	TRUE	2
A10	30	A10-30	EGFP	10	1	32	unfound	1	TRUE	2
A10	31	A10-31	EGFP	10	2	59	unfound	1	TRUE	2
A10	32	A10-32	EGFP	10	4	106	unfound	1	TRUE	2
A10	33	A10-33	EGFP	10	9	225	NA	0	FALSE	2
A10	34	A10-34	EGFP	10	9	225	NA	0	FALSE	2
A10	35	A10-35	EGFP	10	9	225	NA	0	FALSE	2
A10	36	A10-36	EGFP	10	9	225	NA	0	FALSE	2
A10	38	A10-38	EGFP	10	1	32	unfound	1	TRUE	2
A10	39	A10-39	EGFP	10	9	225	NA	0	FALSE	2
A10	4	A10-4	EGFP	10	8	202	unfound	1	TRUE	2
A10	40	A10-40	EGFP	10	9	225	NA	0	FALSE	2
A10	41	A10-41	EGFP	10	1	32	unfound	1	TRUE	2
A10	42	A10-42	EGFP	10	9	225	NA	0	FALSE	2
A10	43	A10-43	EGFP	10	9	225	NA	0	FALSE	2
A10	44	A10-44	EGFP	10	9	225	NA	0	FALSE	2
A10	45	A10-45	EGFP	10	8	202	unfound	1	TRUE	2
A10	46	A10-46	EGFP	10	9	225	NA	0	FALSE	2
A10	47	A10-47	EGFP	10	9	225	NA	0	FALSE	2
A10	49	A10-49	EGFP	10	2	59	unfound	1	TRUE	2
A10	5	A10-5	EGFP	10	3	80	unfound	1	TRUE	2
A10	50	A10-50	EGFP	10	9	225	NA	0	FALSE	2
A10	51	A10-51	EGFP	10	3	80	unfound	1	TRUE	2
A10	52	A10-52	EGFP	10	9	225	NA	0	FALSE	2
A10	53	A10-53	EGFP	10	2	59	unfound	1	TRUE	2
A10	54	A10-54	EGFP	10	3	80	unfound	1	TRUE	2
A10	55	A10-55	EGFP	10	1	32	unfound	1	TRUE	2
A10	56	A10-56	EGFP	10	3	80	unfound	1	TRUE	2
A10	57	A10-57	EGFP	10	3	80	unfound	1	TRUE	2
A10	58	A10-58	EGFP	10	1	32	unfound	1	TRUE	2
A10	59	A10-59	EGFP	10	9	225	NA	0	FALSE	2
A10	6	A10-6	EGFP	10	5	129	unfound	1	TRUE	2
A10	60	A10-60	EGFP	10	9	225	NA	0	FALSE	2
A10	7	A10-7	EGFP	10	9	225	NA	0	FALSE	2
A10	8	A10-8	EGFP	10	9	225	NA	0	FALSE	2
A10	9	A10-9	EGFP	10	9	225	NA	0	FALSE	2
A11	1	A11-1	EGFP	11	9	225	NA	0	FALSE	2
A11	10	A11-10	EGFP	11	9	225	NA	0	FALSE	2
A11	11	A11-11	EGFP	11	9	225	NA	0	FALSE	2
A11	12	A11-12	EGFP	11	9	225	NA	0	FALSE	2
A11	13	A11-13	EGFP	11	9	225	NA	0	FALSE	2
A11	14	A11-14	EGFP	11	9	225	NA	0	FALSE	2
A11	15	A11-15	EGFP	11	9	225	NA	0	FALSE	2
A11	16	A11-16	EGFP	11	3	80	unfound	1	TRUE	2
A11	17	A11-17	EGFP	11	3	80	unfound	1	TRUE	2
A11	18	A11-18	EGFP	11	7	179	unfound	1	TRUE	2
A11	19	A11-19	EGFP	11	9	225	NA	0	FALSE	2
A11	2	A11-2	EGFP	11	9	225	NA	0	FALSE	2
A11	22	A11-22	EGFP	11	9	225	NA	0	FALSE	2
A11	23	A11-23	EGFP	11	9	225	NA	0	FALSE	2
A11	24	A11-24	EGFP	11	9	225	NA	0	FALSE	2
A11	25	A11-25	EGFP	11	2	59	unfound	1	TRUE	2
A11	26	A11-26	EGFP	11	1	32	unfound	1	TRUE	2
A11	27	A11-27	EGFP	11	3	80	unfound	1	TRUE	2
A11	29	A11-29	EGFP	11	7	179	unfound	1	TRUE	2
A11	3	A11-3	EGFP	11	6	156	unfound	1	TRUE	2
A11	30	A11-30	EGFP	11	9	225	NA	0	FALSE	2
A11	31	A11-31	EGFP	11	4	106	unfound	1	TRUE	2
A11	32	A11-32	EGFP	11	8	202	unfound	1	TRUE	2
A11	33	A11-33	EGFP	11	1	32	unfound	1	TRUE	2
A11	34	A11-34	EGFP	11	9	225	NA	0	FALSE	2
A11	35	A11-35	EGFP	11	9	225	NA	0	FALSE	2
A11	36	A11-36	EGFP	11	1	32	unfound	1	TRUE	2
A11	37	A11-37	EGFP	11	9	225	NA	0	FALSE	2
A11	38	A11-38	EGFP	11	6	156	unfound	1	TRUE	2
A11	39	A11-39	EGFP	11	5	129	unfound	1	TRUE	2
A11	4	A11-4	EGFP	11	9	225	NA	0	FALSE	2
A11	40	A11-40	EGFP	11	9	225	NA	0	FALSE	2
A11	41	A11-41	EGFP	11	2	59	unfound	1	TRUE	2
A11	42	A11-42	EGFP	11	3	80	unfound	1	TRUE	2
A11	43	A11-43	EGFP	11	3	80	unfound	1	TRUE	2
A11	44	A11-44	EGFP	11	9	225	NA	0	FALSE	2
A11	45	A11-45	EGFP	11	9	225	NA	0	FALSE	2
A11	46	A11-46	EGFP	11	9	225	NA	0	FALSE	2
A11	47	A11-47	EGFP	11	1	32	unfound	1	TRUE	2
A11	48	A11-48	EGFP	11	1	32	unfound	1	TRUE	2
A11	49	A11-49	EGFP	11	1	32	unfound	1	TRUE	2
A11	5	A11-5	EGFP	11	1	32	unfound	1	TRUE	2
A11	50	A11-50	EGFP	11	1	32	unfound	1	TRUE	2
A11	51	A11-51	EGFP	11	2	59	unfound	1	TRUE	2
A11	52	A11-52	EGFP	11	9	225	NA	0	FALSE	2
A11	53	A11-53	EGFP	11	3	80	unfound	1	TRUE	2
A11	54	A11-54	EGFP	11	9	225	NA	0	FALSE	2
A11	55	A11-55	EGFP	11	3	80	unfound	1	TRUE	2
A11	56	A11-56	EGFP	11	8	202	unfound	1	TRUE	2
A11	57	A11-57	EGFP	11	1	32	unfound	1	TRUE	2
A11	58	A11-58	EGFP	11	7	179	unfound	1	TRUE	2
A11	59	A11-59	EGFP	11	7	179	unfound	1	TRUE	2
A11	6	A11-6	EGFP	11	9	225	NA	0	FALSE	2
A11	60	A11-60	EGFP	11	1	32	unfound	1	TRUE	2
A11	7	A11-7	EGFP	11	5	129	unfound	1	TRUE	2
A11	8	A11-8	EGFP	11	9	225	NA	0	FALSE	2
A11	9	A11-9	EGFP	11	5	129	unfound	1	TRUE	2
A12	1	A12-1	EGFP	12	9	225	NA	0	FALSE	2
A12	10	A12-10	EGFP	12	3	80	unfound	1	TRUE	2
A12	11	A12-11	EGFP	12	9	225	NA	0	FALSE	2
A12	12	A12-12	EGFP	12	9	225	NA	0	FALSE	2
A12	13	A12-13	EGFP	12	9	225	NA	0	FALSE	2
A12	14	A12-14	EGFP	12	9	225	NA	0	FALSE	2
A12	15	A12-15	EGFP	12	9	225	NA	0	FALSE	2
A12	16	A12-16	EGFP	12	3	80	unfound	1	TRUE	2
A12	18	A12-18	EGFP	12	9	225	NA	0	FALSE	2
A12	19	A12-19	EGFP	12	4	106	unfound	1	TRUE	2
A12	2	A12-2	EGFP	12	1	32	unfound	1	TRUE	2
A12	20	A12-20	EGFP	12	9	225	NA	0	FALSE	2
A12	21	A12-21	EGFP	12	9	225	NA	0	FALSE	2
A12	22	A12-22	EGFP	12	9	225	NA	0	FALSE	2
A12	23	A12-23	EGFP	12	8	202	unfound	1	TRUE	2
A12	25	A12-25	EGFP	12	6	156	unfound	1	TRUE	2
A12	26	A12-26	EGFP	12	1	32	unfound	1	TRUE	2
A12	28	A12-28	EGFP	12	9	225	NA	0	FALSE	2
A12	29	A12-29	EGFP	12	3	80	unfound	1	TRUE	2
A12	3	A12-3	EGFP	12	9	225	NA	0	FALSE	2
A12	30	A12-30	EGFP	12	9	225	NA	0	FALSE	2
A12	31	A12-31	EGFP	12	9	225	NA	0	FALSE	2
A12	32	A12-32	EGFP	12	7	179	unfound	1	TRUE	2
A12	33	A12-33	EGFP	12	7	179	unfound	1	TRUE	2
A12	34	A12-34	EGFP	12	5	129	unfound	1	TRUE	2
A12	35	A12-35	EGFP	12	9	225	NA	0	FALSE	2
A12	36	A12-36	EGFP	12	3	80	unfound	1	TRUE	2
A12	37	A12-37	EGFP	12	9	225	NA	0	FALSE	2
A12	38	A12-38	EGFP	12	9	225	NA	0	FALSE	2
A12	39	A12-39	EGFP	12	7	179	unfound	1	TRUE	2
A12	4	A12-4	EGFP	12	9	225	NA	0	FALSE	2
A12	41	A12-41	EGFP	12	9	225	NA	0	FALSE	2
A12	44	A12-44	EGFP	12	4	106	unfound	1	TRUE	2
A12	45	A12-45	EGFP	12	5	129	unfound	1	TRUE	2
A12	47	A12-47	EGFP	12	9	225	NA	0	FALSE	2
A12	49	A12-49	EGFP	12	4	106	unfound	1	TRUE	2
A12	5	A12-5	EGFP	12	1	32	unfound	1	TRUE	2
A12	50	A12-50	EGFP	12	2	59	unfound	1	TRUE	2
A12	51	A12-51	EGFP	12	1	32	unfound	1	TRUE	2
A12	52	A12-52	EGFP	12	1	32	unfound	1	TRUE	2
A12	53	A12-53	EGFP	12	1	32	unfound	1	TRUE	2
A12	54	A12-54	EGFP	12	4	106	unfound	1	TRUE	2
A12	55	A12-55	EGFP	12	2	59	unfound	1	TRUE	2
A12	56	A12-56	EGFP	12	1	32	unfound	1	TRUE	2
A12	57	A12-57	EGFP	12	9	225	NA	0	FALSE	2
A12	58	A12-58	EGFP	12	1	32	unfound	1	TRUE	2
A12	59	A12-59	EGFP	12	9	225	NA	0	FALSE	2
A12	6	A12-6	EGFP	12	8	202	unfound	1	TRUE	2
A12	61	A12-61	EGFP	12	2	59	unfound	1	TRUE	2
A12	62	A12-62	EGFP	12	9	225	NA	0	FALSE	2
A12	63	A12-63	EGFP	12	1	32	unfound	1	TRUE	2
A12	64	A12-64	EGFP	12	4	106	unfound	1	TRUE	2
A12	65	A12-65	EGFP	12	9	225	NA	0	FALSE	2
A12	7	A12-7	EGFP	12	4	106	unfound	1	TRUE	2
A12	8	A12-8	EGFP	12	9	225	NA	0	FALSE	2
A12	9	A12-9	EGFP	12	7	179	unfound	1	TRUE	2
B01	10	B01-10	MATR3(WT)-EGFP	1	1	32	unfound	1	TRUE	2
B01	11	B01-11	MATR3(WT)-EGFP	1	9	225	NA	0	FALSE	2
B01	12	B01-12	MATR3(WT)-EGFP	1	6	156	unfound	1	TRUE	2
B01	13	B01-13	MATR3(WT)-EGFP	1	2	59	unfound	1	TRUE	2
B01	14	B01-14	MATR3(WT)-EGFP	1	9	225	NA	0	FALSE	2
B01	16	B01-16	MATR3(WT)-EGFP	1	1	32	unfound	1	TRUE	2
B01	17	B01-17	MATR3(WT)-EGFP	1	9	225	NA	0	FALSE	2
B01	18	B01-18	MATR3(WT)-EGFP	1	5	129	unfound	1	TRUE	2
B01	19	B01-19	MATR3(WT)-EGFP	1	9	225	NA	0	FALSE	2
B01	2	B01-2	MATR3(WT)-EGFP	1	9	225	NA	0	FALSE	2
B01	20	B01-20	MATR3(WT)-EGFP	1	3	80	unfound	1	TRUE	2
B01	21	B01-21	MATR3(WT)-EGFP	1	9	225	NA	0	FALSE	2
B01	22	B01-22	MATR3(WT)-EGFP	1	2	59	unfound	1	TRUE	2
B01	23	B01-23	MATR3(WT)-EGFP	1	9	225	NA	0	FALSE	2
B01	24	B01-24	MATR3(WT)-EGFP	1	1	32	unfound	1	TRUE	2
B01	26	B01-26	MATR3(WT)-EGFP	1	9	225	NA	0	FALSE	2
B01	28	B01-28	MATR3(WT)-EGFP	1	3	80	unfound	1	TRUE	2
B01	29	B01-29	MATR3(WT)-EGFP	1	1	32	unfound	1	TRUE	2
B01	3	B01-3	MATR3(WT)-EGFP	1	7	179	unfound	1	TRUE	2
B01	30	B01-30	MATR3(WT)-EGFP	1	9	225	NA	0	FALSE	2
B01	31	B01-31	MATR3(WT)-EGFP	1	8	202	unfound	1	TRUE	2
B01	32	B01-32	MATR3(WT)-EGFP	1	7	179	unfound	1	TRUE	2
B01	33	B01-33	MATR3(WT)-EGFP	1	9	225	NA	0	FALSE	2
B01	35	B01-35	MATR3(WT)-EGFP	1	7	179	unfound	1	TRUE	2
B01	36	B01-36	MATR3(WT)-EGFP	1	2	59	unfound	1	TRUE	2
B01	37	B01-37	MATR3(WT)-EGFP	1	3	80	unfound	1	TRUE	2
B01	38	B01-38	MATR3(WT)-EGFP	1	7	179	unfound	1	TRUE	2
B01	4	B01-4	MATR3(WT)-EGFP	1	9	225	NA	0	FALSE	2
B01	5	B01-5	MATR3(WT)-EGFP	1	9	225	NA	0	FALSE	2
B01	6	B01-6	MATR3(WT)-EGFP	1	9	225	NA	0	FALSE	2
B01	7	B01-7	MATR3(WT)-EGFP	1	7	179	unfound	1	TRUE	2
B01	8	B01-8	MATR3(WT)-EGFP	1	6	156	unfound	1	TRUE	2
B01	9	B01-9	MATR3(WT)-EGFP	1	9	225	NA	0	FALSE	2
B02	1	B02-1	MATR3(WT)-EGFP	2	7	179	unfound	1	TRUE	2
B02	10	B02-10	MATR3(WT)-EGFP	2	7	179	unfound	1	TRUE	2
B02	11	B02-11	MATR3(WT)-EGFP	2	6	156	unfound	1	TRUE	2
B02	12	B02-12	MATR3(WT)-EGFP	2	9	225	NA	0	FALSE	2
B02	13	B02-13	MATR3(WT)-EGFP	2	9	225	NA	0	FALSE	2
B02	14	B02-14	MATR3(WT)-EGFP	2	9	225	NA	0	FALSE	2
B02	15	B02-15	MATR3(WT)-EGFP	2	3	80	unfound	1	TRUE	2
B02	16	B02-16	MATR3(WT)-EGFP	2	9	225	NA	0	FALSE	2
B02	17	B02-17	MATR3(WT)-EGFP	2	1	32	unfound	1	TRUE	2
B02	19	B02-19	MATR3(WT)-EGFP	2	9	225	NA	0	FALSE	2
B02	2	B02-2	MATR3(WT)-EGFP	2	5	129	unfound	1	TRUE	2
B02	20	B02-20	MATR3(WT)-EGFP	2	7	179	unfound	1	TRUE	2
B02	21	B02-21	MATR3(WT)-EGFP	2	9	225	NA	0	FALSE	2
B02	22	B02-22	MATR3(WT)-EGFP	2	4	106	unfound	1	TRUE	2
B02	23	B02-23	MATR3(WT)-EGFP	2	9	225	NA	0	FALSE	2
B02	24	B02-24	MATR3(WT)-EGFP	2	9	225	NA	0	FALSE	2
B02	25	B02-25	MATR3(WT)-EGFP	2	7	179	unfound	1	TRUE	2
B02	26	B02-26	MATR3(WT)-EGFP	2	4	106	unfound	1	TRUE	2
B02	28	B02-28	MATR3(WT)-EGFP	2	9	225	NA	0	FALSE	2
B02	29	B02-29	MATR3(WT)-EGFP	2	3	80	unfound	1	TRUE	2
B02	3	B02-3	MATR3(WT)-EGFP	2	3	80	unfound	1	TRUE	2
B02	30	B02-30	MATR3(WT)-EGFP	2	9	225	NA	0	FALSE	2
B02	31	B02-31	MATR3(WT)-EGFP	2	8	202	unfound	1	TRUE	2
B02	32	B02-32	MATR3(WT)-EGFP	2	9	225	NA	0	FALSE	2
B02	34	B02-34	MATR3(WT)-EGFP	2	9	225	NA	0	FALSE	2
B02	35	B02-35	MATR3(WT)-EGFP	2	9	225	NA	0	FALSE	2
B02	36	B02-36	MATR3(WT)-EGFP	2	9	225	NA	0	FALSE	2
B02	37	B02-37	MATR3(WT)-EGFP	2	5	129	unfound	1	TRUE	2
B02	38	B02-38	MATR3(WT)-EGFP	2	9	225	NA	0	FALSE	2
B02	39	B02-39	MATR3(WT)-EGFP	2	9	225	NA	0	FALSE	2
B02	4	B02-4	MATR3(WT)-EGFP	2	4	106	unfound	1	TRUE	2
B02	40	B02-40	MATR3(WT)-EGFP	2	9	225	NA	0	FALSE	2
B02	41	B02-41	MATR3(WT)-EGFP	2	1	32	unfound	1	TRUE	2
B02	42	B02-42	MATR3(WT)-EGFP	2	3	80	unfound	1	TRUE	2
B02	43	B02-43	MATR3(WT)-EGFP	2	1	32	unfound	1	TRUE	2
B02	44	B02-44	MATR3(WT)-EGFP	2	9	225	NA	0	FALSE	2
B02	45	B02-45	MATR3(WT)-EGFP	2	9	225	NA	0	FALSE	2
B02	46	B02-46	MATR3(WT)-EGFP	2	8	202	unfound	1	TRUE	2
B02	47	B02-47	MATR3(WT)-EGFP	2	1	32	unfound	1	TRUE	2
B02	48	B02-48	MATR3(WT)-EGFP	2	1	32	unfound	1	TRUE	2
B02	49	B02-49	MATR3(WT)-EGFP	2	6	156	unfound	1	TRUE	2
B02	5	B02-5	MATR3(WT)-EGFP	2	9	225	NA	0	FALSE	2
B02	50	B02-50	MATR3(WT)-EGFP	2	1	32	unfound	1	TRUE	2
B02	51	B02-51	MATR3(WT)-EGFP	2	5	129	unfound	1	TRUE	2
B02	52	B02-52	MATR3(WT)-EGFP	2	9	225	NA	0	FALSE	2
B02	53	B02-53	MATR3(WT)-EGFP	2	5	129	unfound	1	TRUE	2
B02	54	B02-54	MATR3(WT)-EGFP	2	9	225	NA	0	FALSE	2
B02	55	B02-55	MATR3(WT)-EGFP	2	9	225	NA	0	FALSE	2
B02	56	B02-56	MATR3(WT)-EGFP	2	1	32	unfound	1	TRUE	2
B02	57	B02-57	MATR3(WT)-EGFP	2	6	156	unfound	1	TRUE	2
B02	58	B02-58	MATR3(WT)-EGFP	2	1	32	unfound	1	TRUE	2
B02	59	B02-59	MATR3(WT)-EGFP	2	3	80	unfound	1	TRUE	2
B02	6	B02-6	MATR3(WT)-EGFP	2	9	225	NA	0	FALSE	2
B02	60	B02-60	MATR3(WT)-EGFP	2	9	225	NA	0	FALSE	2
B02	61	B02-61	MATR3(WT)-EGFP	2	1	32	unfound	1	TRUE	2
B02	62	B02-62	MATR3(WT)-EGFP	2	9	225	NA	0	FALSE	2
B02	7	B02-7	MATR3(WT)-EGFP	2	1	32	unfound	1	TRUE	2
B02	8	B02-8	MATR3(WT)-EGFP	2	6	156	unfound	1	TRUE	2
B02	9	B02-9	MATR3(WT)-EGFP	2	9	225	NA	0	FALSE	2
B03	1	B03-1	MATR3(WT)-EGFP	3	9	225	NA	0	FALSE	2
B03	10	B03-10	MATR3(WT)-EGFP	3	9	225	NA	0	FALSE	2
B03	11	B03-11	MATR3(WT)-EGFP	3	9	225	NA	0	FALSE	2
B03	12	B03-12	MATR3(WT)-EGFP	3	9	225	NA	0	FALSE	2
B03	13	B03-13	MATR3(WT)-EGFP	3	9	225	NA	0	FALSE	2
B03	15	B03-15	MATR3(WT)-EGFP	3	8	202	unfound	1	TRUE	2
B03	16	B03-16	MATR3(WT)-EGFP	3	7	179	unfound	1	TRUE	2
B03	17	B03-17	MATR3(WT)-EGFP	3	4	106	unfound	1	TRUE	2
B03	18	B03-18	MATR3(WT)-EGFP	3	9	225	NA	0	FALSE	2
B03	19	B03-19	MATR3(WT)-EGFP	3	9	225	NA	0	FALSE	2
B03	2	B03-2	MATR3(WT)-EGFP	3	7	179	unfound	1	TRUE	2
B03	20	B03-20	MATR3(WT)-EGFP	3	9	225	NA	0	FALSE	2
B03	21	B03-21	MATR3(WT)-EGFP	3	4	106	unfound	1	TRUE	2
B03	22	B03-22	MATR3(WT)-EGFP	3	7	179	unfound	1	TRUE	2
B03	23	B03-23	MATR3(WT)-EGFP	3	3	80	unfound	1	TRUE	2
B03	24	B03-24	MATR3(WT)-EGFP	3	9	225	NA	0	FALSE	2
B03	25	B03-25	MATR3(WT)-EGFP	3	6	156	unfound	1	TRUE	2
B03	26	B03-26	MATR3(WT)-EGFP	3	9	225	NA	0	FALSE	2
B03	27	B03-27	MATR3(WT)-EGFP	3	5	129	unfound	1	TRUE	2
B03	29	B03-29	MATR3(WT)-EGFP	3	6	156	unfound	1	TRUE	2
B03	3	B03-3	MATR3(WT)-EGFP	3	4	106	unfound	1	TRUE	2
B03	30	B03-30	MATR3(WT)-EGFP	3	5	129	unfound	1	TRUE	2
B03	31	B03-31	MATR3(WT)-EGFP	3	2	59	unfound	1	TRUE	2
B03	32	B03-32	MATR3(WT)-EGFP	3	3	80	unfound	1	TRUE	2
B03	34	B03-34	MATR3(WT)-EGFP	3	1	32	unfound	1	TRUE	2
B03	35	B03-35	MATR3(WT)-EGFP	3	9	225	NA	0	FALSE	2
B03	4	B03-4	MATR3(WT)-EGFP	3	9	225	NA	0	FALSE	2
B03	5	B03-5	MATR3(WT)-EGFP	3	1	32	unfound	1	TRUE	2
B03	6	B03-6	MATR3(WT)-EGFP	3	4	106	unfound	1	TRUE	2
B03	7	B03-7	MATR3(WT)-EGFP	3	9	225	NA	0	FALSE	2
B03	8	B03-8	MATR3(WT)-EGFP	3	7	179	unfound	1	TRUE	2
B03	9	B03-9	MATR3(WT)-EGFP	3	4	106	unfound	1	TRUE	2
B04	1	B04-1	MATR3(WT)-EGFP	4	5	129	unfound	1	TRUE	2
B04	10	B04-10	MATR3(WT)-EGFP	4	7	179	unfound	1	TRUE	2
B04	11	B04-11	MATR3(WT)-EGFP	4	9	225	NA	0	FALSE	2
B04	12	B04-12	MATR3(WT)-EGFP	4	4	106	unfound	1	TRUE	2
B04	13	B04-13	MATR3(WT)-EGFP	4	9	225	NA	0	FALSE	2
B04	14	B04-14	MATR3(WT)-EGFP	4	9	225	NA	0	FALSE	2
B04	15	B04-15	MATR3(WT)-EGFP	4	9	225	NA	0	FALSE	2
B04	16	B04-16	MATR3(WT)-EGFP	4	1	32	unfound	1	TRUE	2
B04	17	B04-17	MATR3(WT)-EGFP	4	9	225	NA	0	FALSE	2
B04	18	B04-18	MATR3(WT)-EGFP	4	4	106	unfound	1	TRUE	2
B04	19	B04-19	MATR3(WT)-EGFP	4	9	225	NA	0	FALSE	2
B04	2	B04-2	MATR3(WT)-EGFP	4	9	225	NA	0	FALSE	2
B04	20	B04-20	MATR3(WT)-EGFP	4	3	80	unfound	1	TRUE	2
B04	21	B04-21	MATR3(WT)-EGFP	4	2	59	unfound	1	TRUE	2
B04	22	B04-22	MATR3(WT)-EGFP	4	5	129	unfound	1	TRUE	2
B04	24	B04-24	MATR3(WT)-EGFP	4	9	225	NA	0	FALSE	2
B04	25	B04-25	MATR3(WT)-EGFP	4	9	225	NA	0	FALSE	2
B04	26	B04-26	MATR3(WT)-EGFP	4	3	80	unfound	1	TRUE	2
B04	27	B04-27	MATR3(WT)-EGFP	4	7	179	unfound	1	TRUE	2
B04	28	B04-28	MATR3(WT)-EGFP	4	3	80	unfound	1	TRUE	2
B04	29	B04-29	MATR3(WT)-EGFP	4	9	225	NA	0	FALSE	2
B04	3	B04-3	MATR3(WT)-EGFP	4	1	32	unfound	1	TRUE	2
B04	30	B04-30	MATR3(WT)-EGFP	4	1	32	unfound	1	TRUE	2
B04	31	B04-31	MATR3(WT)-EGFP	4	9	225	NA	0	FALSE	2
B04	32	B04-32	MATR3(WT)-EGFP	4	4	106	unfound	1	TRUE	2
B04	33	B04-33	MATR3(WT)-EGFP	4	3	80	unfound	1	TRUE	2
B04	34	B04-34	MATR3(WT)-EGFP	4	9	225	NA	0	FALSE	2
B04	35	B04-35	MATR3(WT)-EGFP	4	9	225	NA	0	FALSE	2
B04	36	B04-36	MATR3(WT)-EGFP	4	3	80	unfound	1	TRUE	2
B04	37	B04-37	MATR3(WT)-EGFP	4	1	32	unfound	1	TRUE	2
B04	38	B04-38	MATR3(WT)-EGFP	4	4	106	unfound	1	TRUE	2
B04	39	B04-39	MATR3(WT)-EGFP	4	3	80	unfound	1	TRUE	2
B04	4	B04-4	MATR3(WT)-EGFP	4	9	225	NA	0	FALSE	2
B04	40	B04-40	MATR3(WT)-EGFP	4	3	80	unfound	1	TRUE	2
B04	41	B04-41	MATR3(WT)-EGFP	4	9	225	NA	0	FALSE	2
B04	42	B04-42	MATR3(WT)-EGFP	4	1	32	unfound	1	TRUE	2
B04	44	B04-44	MATR3(WT)-EGFP	4	7	179	unfound	1	TRUE	2
B04	45	B04-45	MATR3(WT)-EGFP	4	2	59	unfound	1	TRUE	2
B04	46	B04-46	MATR3(WT)-EGFP	4	9	225	NA	0	FALSE	2
B04	5	B04-5	MATR3(WT)-EGFP	4	7	179	unfound	1	TRUE	2
B04	6	B04-6	MATR3(WT)-EGFP	4	1	32	unfound	1	TRUE	2
B04	7	B04-7	MATR3(WT)-EGFP	4	9	225	NA	0	FALSE	2
B04	8	B04-8	MATR3(WT)-EGFP	4	5	129	unfound	1	TRUE	2
B04	9	B04-9	MATR3(WT)-EGFP	4	8	202	unfound	1	TRUE	2
B05	1	B05-1	MATR3(WT)-EGFP	5	5	129	unfound	1	TRUE	2
B05	10	B05-10	MATR3(WT)-EGFP	5	9	225	NA	0	FALSE	2
B05	11	B05-11	MATR3(WT)-EGFP	5	7	179	unfound	1	TRUE	2
B05	12	B05-12	MATR3(WT)-EGFP	5	1	32	unfound	1	TRUE	2
B05	13	B05-13	MATR3(WT)-EGFP	5	5	129	unfound	1	TRUE	2
B05	14	B05-14	MATR3(WT)-EGFP	5	4	106	unfound	1	TRUE	2
B05	15	B05-15	MATR3(WT)-EGFP	5	9	225	NA	0	FALSE	2
B05	16	B05-16	MATR3(WT)-EGFP	5	1	32	unfound	1	TRUE	2
B05	17	B05-17	MATR3(WT)-EGFP	5	9	225	NA	0	FALSE	2
B05	18	B05-18	MATR3(WT)-EGFP	5	4	106	unfound	1	TRUE	2
B05	19	B05-19	MATR3(WT)-EGFP	5	1	32	unfound	1	TRUE	2
B05	2	B05-2	MATR3(WT)-EGFP	5	9	225	NA	0	FALSE	2
B05	20	B05-20	MATR3(WT)-EGFP	5	7	179	unfound	1	TRUE	2
B05	21	B05-21	MATR3(WT)-EGFP	5	1	32	unfound	1	TRUE	2
B05	22	B05-22	MATR3(WT)-EGFP	5	9	225	NA	0	FALSE	2
B05	23	B05-23	MATR3(WT)-EGFP	5	9	225	NA	0	FALSE	2
B05	24	B05-24	MATR3(WT)-EGFP	5	7	179	unfound	1	TRUE	2
B05	25	B05-25	MATR3(WT)-EGFP	5	9	225	NA	0	FALSE	2
B05	26	B05-26	MATR3(WT)-EGFP	5	2	59	unfound	1	TRUE	2
B05	27	B05-27	MATR3(WT)-EGFP	5	3	80	unfound	1	TRUE	2
B05	28	B05-28	MATR3(WT)-EGFP	5	9	225	NA	0	FALSE	2
B05	29	B05-29	MATR3(WT)-EGFP	5	1	32	unfound	1	TRUE	2
B05	3	B05-3	MATR3(WT)-EGFP	5	8	202	unfound	1	TRUE	2
B05	30	B05-30	MATR3(WT)-EGFP	5	7	179	unfound	1	TRUE	2
B05	31	B05-31	MATR3(WT)-EGFP	5	3	80	unfound	1	TRUE	2
B05	32	B05-32	MATR3(WT)-EGFP	5	1	32	unfound	1	TRUE	2
B05	33	B05-33	MATR3(WT)-EGFP	5	9	225	NA	0	FALSE	2
B05	34	B05-34	MATR3(WT)-EGFP	5	2	59	unfound	1	TRUE	2
B05	35	B05-35	MATR3(WT)-EGFP	5	1	32	unfound	1	TRUE	2
B05	36	B05-36	MATR3(WT)-EGFP	5	9	225	NA	0	FALSE	2
B05	37	B05-37	MATR3(WT)-EGFP	5	1	32	unfound	1	TRUE	2
B05	38	B05-38	MATR3(WT)-EGFP	5	9	225	NA	0	FALSE	2
B05	39	B05-39	MATR3(WT)-EGFP	5	2	59	unfound	1	TRUE	2
B05	4	B05-4	MATR3(WT)-EGFP	5	4	106	unfound	1	TRUE	2
B05	40	B05-40	MATR3(WT)-EGFP	5	9	225	NA	0	FALSE	2
B05	41	B05-41	MATR3(WT)-EGFP	5	1	32	unfound	1	TRUE	2
B05	42	B05-42	MATR3(WT)-EGFP	5	9	225	NA	0	FALSE	2
B05	43	B05-43	MATR3(WT)-EGFP	5	1	32	unfound	1	TRUE	2
B05	44	B05-44	MATR3(WT)-EGFP	5	2	59	unfound	1	TRUE	2
B05	45	B05-45	MATR3(WT)-EGFP	5	9	225	NA	0	FALSE	2
B05	46	B05-46	MATR3(WT)-EGFP	5	4	106	unfound	1	TRUE	2
B05	48	B05-48	MATR3(WT)-EGFP	5	5	129	unfound	1	TRUE	2
B05	49	B05-49	MATR3(WT)-EGFP	5	7	179	unfound	1	TRUE	2
B05	5	B05-5	MATR3(WT)-EGFP	5	4	106	unfound	1	TRUE	2
B05	50	B05-50	MATR3(WT)-EGFP	5	2	59	unfound	1	TRUE	2
B05	51	B05-51	MATR3(WT)-EGFP	5	8	202	unfound	1	TRUE	2
B05	53	B05-53	MATR3(WT)-EGFP	5	9	225	NA	0	FALSE	2
B05	54	B05-54	MATR3(WT)-EGFP	5	4	106	unfound	1	TRUE	2
B05	55	B05-55	MATR3(WT)-EGFP	5	9	225	NA	0	FALSE	2
B05	56	B05-56	MATR3(WT)-EGFP	5	1	32	unfound	1	TRUE	2
B05	57	B05-57	MATR3(WT)-EGFP	5	1	32	unfound	1	TRUE	2
B05	58	B05-58	MATR3(WT)-EGFP	5	3	80	unfound	1	TRUE	2
B05	59	B05-59	MATR3(WT)-EGFP	5	1	32	unfound	1	TRUE	2
B05	6	B05-6	MATR3(WT)-EGFP	5	5	129	unfound	1	TRUE	2
B05	7	B05-7	MATR3(WT)-EGFP	5	9	225	NA	0	FALSE	2
B05	8	B05-8	MATR3(WT)-EGFP	5	1	32	unfound	1	TRUE	2
B05	9	B05-9	MATR3(WT)-EGFP	5	9	225	NA	0	FALSE	2
B06	1	B06-1	MATR3(WT)-EGFP	6	7	179	unfound	1	TRUE	2
B06	10	B06-10	MATR3(WT)-EGFP	6	9	225	NA	0	FALSE	2
B06	11	B06-11	MATR3(WT)-EGFP	6	4	106	unfound	1	TRUE	2
B06	12	B06-12	MATR3(WT)-EGFP	6	7	179	unfound	1	TRUE	2
B06	13	B06-13	MATR3(WT)-EGFP	6	9	225	NA	0	FALSE	2
B06	14	B06-14	MATR3(WT)-EGFP	6	9	225	NA	0	FALSE	2
B06	15	B06-15	MATR3(WT)-EGFP	6	9	225	NA	0	FALSE	2
B06	16	B06-16	MATR3(WT)-EGFP	6	4	106	unfound	1	TRUE	2
B06	17	B06-17	MATR3(WT)-EGFP	6	4	106	unfound	1	TRUE	2
B06	18	B06-18	MATR3(WT)-EGFP	6	3	80	unfound	1	TRUE	2
B06	19	B06-19	MATR3(WT)-EGFP	6	7	179	unfound	1	TRUE	2
B06	2	B06-2	MATR3(WT)-EGFP	6	9	225	NA	0	FALSE	2
B06	20	B06-20	MATR3(WT)-EGFP	6	7	179	unfound	1	TRUE	2
B06	21	B06-21	MATR3(WT)-EGFP	6	8	202	unfound	1	TRUE	2
B06	22	B06-22	MATR3(WT)-EGFP	6	1	32	unfound	1	TRUE	2
B06	23	B06-23	MATR3(WT)-EGFP	6	1	32	unfound	1	TRUE	2
B06	24	B06-24	MATR3(WT)-EGFP	6	7	179	unfound	1	TRUE	2
B06	25	B06-25	MATR3(WT)-EGFP	6	9	225	NA	0	FALSE	2
B06	26	B06-26	MATR3(WT)-EGFP	6	7	179	unfound	1	TRUE	2
B06	27	B06-27	MATR3(WT)-EGFP	6	9	225	NA	0	FALSE	2
B06	28	B06-28	MATR3(WT)-EGFP	6	1	32	unfound	1	TRUE	2
B06	3	B06-3	MATR3(WT)-EGFP	6	6	156	unfound	1	TRUE	2
B06	30	B06-30	MATR3(WT)-EGFP	6	9	225	NA	0	FALSE	2
B06	31	B06-31	MATR3(WT)-EGFP	6	1	32	unfound	1	TRUE	2
B06	33	B06-33	MATR3(WT)-EGFP	6	3	80	unfound	1	TRUE	2
B06	34	B06-34	MATR3(WT)-EGFP	6	9	225	NA	0	FALSE	2
B06	35	B06-35	MATR3(WT)-EGFP	6	1	32	unfound	1	TRUE	2
B06	36	B06-36	MATR3(WT)-EGFP	6	4	106	unfound	1	TRUE	2
B06	38	B06-38	MATR3(WT)-EGFP	6	2	59	unfound	1	TRUE	2
B06	39	B06-39	MATR3(WT)-EGFP	6	9	225	NA	0	FALSE	2
B06	4	B06-4	MATR3(WT)-EGFP	6	2	59	unfound	1	TRUE	2
B06	40	B06-40	MATR3(WT)-EGFP	6	2	59	unfound	1	TRUE	2
B06	41	B06-41	MATR3(WT)-EGFP	6	1	32	unfound	1	TRUE	2
B06	42	B06-42	MATR3(WT)-EGFP	6	7	179	unfound	1	TRUE	2
B06	43	B06-43	MATR3(WT)-EGFP	6	9	225	NA	0	FALSE	2
B06	44	B06-44	MATR3(WT)-EGFP	6	9	225	NA	0	FALSE	2
B06	45	B06-45	MATR3(WT)-EGFP	6	7	179	unfound	1	TRUE	2
B06	46	B06-46	MATR3(WT)-EGFP	6	1	32	unfound	1	TRUE	2
B06	47	B06-47	MATR3(WT)-EGFP	6	4	106	unfound	1	TRUE	2
B06	48	B06-48	MATR3(WT)-EGFP	6	2	59	unfound	1	TRUE	2
B06	49	B06-49	MATR3(WT)-EGFP	6	4	106	unfound	1	TRUE	2
B06	5	B06-5	MATR3(WT)-EGFP	6	4	106	unfound	1	TRUE	2
B06	50	B06-50	MATR3(WT)-EGFP	6	2	59	unfound	1	TRUE	2
B06	51	B06-51	MATR3(WT)-EGFP	6	9	225	NA	0	FALSE	2
B06	52	B06-52	MATR3(WT)-EGFP	6	9	225	NA	0	FALSE	2
B06	53	B06-53	MATR3(WT)-EGFP	6	2	59	unfound	1	TRUE	2
B06	54	B06-54	MATR3(WT)-EGFP	6	1	32	unfound	1	TRUE	2
B06	55	B06-55	MATR3(WT)-EGFP	6	3	80	unfound	1	TRUE	2
B06	56	B06-56	MATR3(WT)-EGFP	6	1	32	unfound	1	TRUE	2
B06	57	B06-57	MATR3(WT)-EGFP	6	1	32	unfound	1	TRUE	2
B06	58	B06-58	MATR3(WT)-EGFP	6	3	80	unfound	1	TRUE	2
B06	59	B06-59	MATR3(WT)-EGFP	6	6	156	unfound	1	TRUE	2
B06	6	B06-6	MATR3(WT)-EGFP	6	9	225	NA	0	FALSE	2
B06	60	B06-60	MATR3(WT)-EGFP	6	9	225	NA	0	FALSE	2
B06	61	B06-61	MATR3(WT)-EGFP	6	1	32	unfound	1	TRUE	2
B06	62	B06-62	MATR3(WT)-EGFP	6	4	106	unfound	1	TRUE	2
B06	63	B06-63	MATR3(WT)-EGFP	6	3	80	unfound	1	TRUE	2
B06	64	B06-64	MATR3(WT)-EGFP	6	8	202	unfound	1	TRUE	2
B06	65	B06-65	MATR3(WT)-EGFP	6	1	32	unfound	1	TRUE	2
B06	7	B06-7	MATR3(WT)-EGFP	6	9	225	NA	0	FALSE	2
B06	8	B06-8	MATR3(WT)-EGFP	6	3	80	unfound	1	TRUE	2
B06	9	B06-9	MATR3(WT)-EGFP	6	7	179	unfound	1	TRUE	2
B07	1	B07-1	MATR3(WT)-EGFP	7	2	59	unfound	1	TRUE	2
B07	10	B07-10	MATR3(WT)-EGFP	7	9	225	NA	0	FALSE	2
B07	11	B07-11	MATR3(WT)-EGFP	7	9	225	NA	0	FALSE	2
B07	12	B07-12	MATR3(WT)-EGFP	7	9	225	NA	0	FALSE	2
B07	13	B07-13	MATR3(WT)-EGFP	7	5	129	unfound	1	TRUE	2
B07	14	B07-14	MATR3(WT)-EGFP	7	9	225	NA	0	FALSE	2
B07	15	B07-15	MATR3(WT)-EGFP	7	1	32	unfound	1	TRUE	2
B07	16	B07-16	MATR3(WT)-EGFP	7	1	32	unfound	1	TRUE	2
B07	17	B07-17	MATR3(WT)-EGFP	7	9	225	NA	0	FALSE	2
B07	18	B07-18	MATR3(WT)-EGFP	7	5	129	unfound	1	TRUE	2
B07	19	B07-19	MATR3(WT)-EGFP	7	3	80	unfound	1	TRUE	2
B07	2	B07-2	MATR3(WT)-EGFP	7	7	179	unfound	1	TRUE	2
B07	20	B07-20	MATR3(WT)-EGFP	7	9	225	NA	0	FALSE	2
B07	21	B07-21	MATR3(WT)-EGFP	7	9	225	NA	0	FALSE	2
B07	22	B07-22	MATR3(WT)-EGFP	7	9	225	NA	0	FALSE	2
B07	23	B07-23	MATR3(WT)-EGFP	7	9	225	NA	0	FALSE	2
B07	24	B07-24	MATR3(WT)-EGFP	7	9	225	NA	0	FALSE	2
B07	25	B07-25	MATR3(WT)-EGFP	7	9	225	NA	0	FALSE	2
B07	26	B07-26	MATR3(WT)-EGFP	7	7	179	unfound	1	TRUE	2
B07	27	B07-27	MATR3(WT)-EGFP	7	2	59	unfound	1	TRUE	2
B07	28	B07-28	MATR3(WT)-EGFP	7	9	225	NA	0	FALSE	2
B07	29	B07-29	MATR3(WT)-EGFP	7	9	225	NA	0	FALSE	2
B07	3	B07-3	MATR3(WT)-EGFP	7	1	32	unfound	1	TRUE	2
B07	30	B07-30	MATR3(WT)-EGFP	7	9	225	NA	0	FALSE	2
B07	31	B07-31	MATR3(WT)-EGFP	7	9	225	NA	0	FALSE	2
B07	32	B07-32	MATR3(WT)-EGFP	7	2	59	unfound	1	TRUE	2
B07	33	B07-33	MATR3(WT)-EGFP	7	9	225	NA	0	FALSE	2
B07	34	B07-34	MATR3(WT)-EGFP	7	6	156	unfound	1	TRUE	2
B07	35	B07-35	MATR3(WT)-EGFP	7	9	225	NA	0	FALSE	2
B07	36	B07-36	MATR3(WT)-EGFP	7	9	225	NA	0	FALSE	2
B07	37	B07-37	MATR3(WT)-EGFP	7	1	32	unfound	1	TRUE	2
B07	38	B07-38	MATR3(WT)-EGFP	7	2	59	unfound	1	TRUE	2
B07	39	B07-39	MATR3(WT)-EGFP	7	4	106	unfound	1	TRUE	2
B07	4	B07-4	MATR3(WT)-EGFP	7	1	32	unfound	1	TRUE	2
B07	41	B07-41	MATR3(WT)-EGFP	7	9	225	NA	0	FALSE	2
B07	42	B07-42	MATR3(WT)-EGFP	7	1	32	unfound	1	TRUE	2
B07	43	B07-43	MATR3(WT)-EGFP	7	1	32	unfound	1	TRUE	2
B07	44	B07-44	MATR3(WT)-EGFP	7	1	32	unfound	1	TRUE	2
B07	45	B07-45	MATR3(WT)-EGFP	7	2	59	unfound	1	TRUE	2
B07	46	B07-46	MATR3(WT)-EGFP	7	3	80	unfound	1	TRUE	2
B07	47	B07-47	MATR3(WT)-EGFP	7	5	129	unfound	1	TRUE	2
B07	48	B07-48	MATR3(WT)-EGFP	7	1	32	unfound	1	TRUE	2
B07	49	B07-49	MATR3(WT)-EGFP	7	6	156	unfound	1	TRUE	2
B07	5	B07-5	MATR3(WT)-EGFP	7	6	156	unfound	1	TRUE	2
B07	50	B07-50	MATR3(WT)-EGFP	7	3	80	unfound	1	TRUE	2
B07	51	B07-51	MATR3(WT)-EGFP	7	1	32	unfound	1	TRUE	2
B07	52	B07-52	MATR3(WT)-EGFP	7	9	225	NA	0	FALSE	2
B07	54	B07-54	MATR3(WT)-EGFP	7	8	202	unfound	1	TRUE	2
B07	6	B07-6	MATR3(WT)-EGFP	7	9	225	NA	0	FALSE	2
B07	7	B07-7	MATR3(WT)-EGFP	7	6	156	unfound	1	TRUE	2
B07	8	B07-8	MATR3(WT)-EGFP	7	6	156	unfound	1	TRUE	2
B07	9	B07-9	MATR3(WT)-EGFP	7	9	225	NA	0	FALSE	2
[truncated: 4,456 more rows]
