# Supplementary material for: Matrin 3-dependent neurotoxicity is modified by nucleic acid binding and nucleocytoplasmic localization
Source: eLife. 2018 Jul 17;7:e35977. doi: 10.7554/eLife.35977 (PMC6050042; doi:10.7554/eLife.35977)
Supplement: Figure 4—source data 1. [file elife-35977-fig4-data1.xlsx]

## Sheet: Fig. 4 information
Fig. 4	MATR3(∆RRM2)-EGFP and MATR3(∆RRM1/2)-EGFP are highly neurotoxic in their diffuse form.
Matrin 3-dependent neurotoxicity is modified by nucleic acid binding and nucleocytoplasmic localization
A. Malik et al.
Source data for Figure 4: MATR3(∆RRM2)-EGFP and MATR3(∆RRM1/2)-EGFP are highly neurotoxic in their diffuse form
Sheet 1
Data for ROC curve for discriminating cells with granules from those with diffuse protein based on nuclear coefficient of variation (nCV) cutoff (Fig. 4B)
Sheet 2
Data relating risk of granule formation to MATR3(∆RRM2)-EGFP expression and change in MATR3(∆RRM2)-EGFP expression (Fig. 4E, F)
Sheet 3
Survival data for neurons expressing MATR3(∆RRM2)-EGFP diffusely, in granules, or all cells taken together (Fig. 4G)
Sheet 4
Survival data for neurons expressing MATR3(∆RRM1/2)-EGFP diffusely, in granules, or all cells taken together (Fig. 4H)

## Sheet: Fig. 4B
nCV cutoff	1 - specificity	sensitivity
0.1	1	1
0.11	1	1
0.12	1	1
0.13	1	1
0.14	1	1
0.15	1	1
0.16	1	1
0.17	1	1
0.18	1	1
0.19	1	1
0.2	0.984615	1
0.21	0.984615	1
0.22	0.984615	1
0.23	0.984615	1
0.24	0.969231	1
0.25	0.969231	1
0.26	0.969231	1
0.27	0.969231	1
0.28	0.953846	1
0.29	0.938462	1
0.3	0.938462	1
0.31	0.907692	1
0.32	0.892308	1
0.33	0.892308	1
0.34	0.876923	1
0.35	0.876923	1
0.36	0.861538	1
0.37	0.861538	1
0.38	0.861538	1
0.39	0.815385	1
0.4	0.815385	1
0.41	0.815385	1
0.42	0.769231	1
0.43	0.753846	0.991453
0.44	0.738462	0.991453
0.45	0.707692	0.991453
0.46	0.707692	0.991453
0.47	0.676923	0.991453
0.48	0.661538	0.991453
0.49	0.646154	0.991453
0.5	0.646154	0.991453
0.51	0.646154	0.991453
0.52	0.615385	0.991453
0.53	0.584615	0.991453
0.54	0.553846	0.991453
0.55	0.507692	0.991453
0.56	0.476923	0.991453
0.57	0.476923	0.982906
0.58	0.476923	0.982906
0.59	0.461538	0.982906
0.6	0.461538	0.982906
0.61	0.446154	0.982906
0.62	0.4	0.982906
0.63	0.384615	0.982906
0.64	0.353846	0.982906
0.65	0.307692	0.974359
0.66	0.307692	0.965812
0.67	0.292308	0.965812
0.68	0.292308	0.965812
0.69	0.292308	0.965812
0.7	0.261538	0.965812
0.71	0.246154	0.965812
0.72	0.230769	0.948718
0.73	0.2	0.948718
0.74	0.2	0.948718
0.75	0.184615	0.940171
0.76	0.153846	0.940171
0.77	0.138462	0.931624
0.78	0.138462	0.931624
0.79	0.107692	0.931624
0.8	0.0923077	0.931624
0.81	0.0769231	0.91453
0.82	0.0769231	0.91453
0.83	0.0769231	0.91453
0.84	0.0615385	0.905983
0.85	0.0615385	0.897436
0.86	0.0615385	0.888889
0.87	0.0615385	0.871795
0.88	0.0615385	0.871795
0.89	0.0615385	0.871795
0.9	0.0615385	0.871795
0.91	0.0615385	0.871795
0.92	0.0615385	0.871795
0.93	0.0615385	0.863248
0.94	0.0615385	0.863248
0.95	0.0461538	0.854701
0.96	0.0461538	0.846154
0.97	0.0461538	0.837607
0.98	0.0461538	0.82906
0.99	0.0461538	0.811966
1	0.0461538	0.811966
1.01	0.0461538	0.811966
1.02	0.0461538	0.803419
1.03	0.0461538	0.794872
1.04	0.0461538	0.786325
1.05	0.0461538	0.769231
1.06	0.0461538	0.752137
1.07	0.0461538	0.752137
1.08	0.0461538	0.752137
1.09	0.0461538	0.74359
1.1	0.0461538	0.726496
1.11	0.0307692	0.726496
1.12	0.0307692	0.726496
1.13	0.0307692	0.709402
1.14	0.0307692	0.709402
1.15	0.0307692	0.709402
1.16	0.0307692	0.700855
1.17	0.0153846	0.692308
1.18	0.0153846	0.675214
1.19	0.0153846	0.675214
1.2	0.0153846	0.675214
1.21	0	0.666667
1.22	0	0.666667
1.23	0	0.666667
1.24	0	0.65812
1.25	0	0.649573
1.26	0	0.641026
1.27	0	0.641026
1.28	0	0.632479
1.29	0	0.623932
1.3	0	0.615385
1.31	0	0.581197
1.32	0	0.57265
1.33	0	0.555556
1.34	0	0.529915
1.35	0	0.529915
1.36	0	0.487179
1.37	0	0.452991
1.38	0	0.444444
1.39	0	0.435897
1.4	0	0.418803
1.41	0	0.410256
1.42	0	0.384615
1.43	0	0.358974
1.44	0	0.34188
1.45	0	0.307692
1.46	0	0.282051
1.47	0	0.282051
1.48	0	0.264957
1.49	0	0.25641
1.5	0	0.230769
1.51	0	0.230769
1.52	0	0.230769
1.53	0	0.230769
1.54	0	0.230769
1.55	0	0.230769
1.56	0	0.222222
1.57	0	0.222222
1.58	0	0.213675
1.59	0	0.213675
1.6	0	0.213675
1.61	0	0.213675
1.62	0	0.205128
1.63	0	0.205128
1.64	0	0.205128
1.65	0	0.205128
1.66	0	0.205128
1.67	0	0.196581
1.68	0	0.188034
1.69	0	0.17094
1.7	0	0.17094
1.71	0	0.17094
1.72	0	0.17094
1.73	0	0.17094
1.74	0	0.17094
1.75	0	0.17094
1.76	0	0.17094
1.77	0	0.162393
1.78	0	0.162393
1.79	0	0.153846
1.8	0	0.153846
1.81	0	0.153846
1.82	0	0.153846
1.83	0	0.153846
1.84	0	0.153846
1.85	0	0.153846
1.86	0	0.145299
1.87	0	0.136752
1.88	0	0.136752
1.89	0	0.136752
1.9	0	0.128205
1.91	0	0.128205
1.92	0	0.128205
1.93	0	0.128205
1.94	0	0.128205
1.95	0	0.128205
1.96	0	0.111111
1.97	0	0.102564
1.98	0	0.0940171
1.99	0	0.0854701
2	0	0.0854701
2.01	0	0.0854701
2.02	0	0.0854701
2.03	0	0.0769231
2.04	0	0.0769231
2.05	0	0.0769231
2.06	0	0.0769231
2.07	0	0.0598291
2.08	0	0.0598291
2.09	0	0.0512821
2.1	0	0.0512821

## Sheet: Fig. 4E, F
well	id	well-id	group	column	original_last_tp	original_last_time	original_death_cause	original_censored	original_event	GFP-mean-1	GFP-mean-2	GFP-mean-3	GFP-mean-4	GFP-mean-5	GFP-mean-6	GFP-mean-7	GFP-mean-8	GFP-mean-9	GFP-mean-10	puncta-1	puncta-2	puncta-3	puncta-4	puncta-5	puncta-6	puncta-7	puncta-8	puncta-9	puncta-10	last_tp_diffuse	last_time_diffuse	death_cause	censored	event	GFP_inc_2/1	GFP_inc_3/2	GFP_inc_3/1	replicate
B08	11	B08-11	MATR3(∆RRM2)-EGFP	8	10	245	NA	0	FALSE	39.0651	132.485	668.003	1046.68	2245.74	2900.97	3721.67	3537.93	2751.85	3099.11	N	NA	NA	NA	N	N	N	N	N	N	NA	NA	unfound	1	TRUE	3.39139	5.0421	17.0997	1
D08	8	D08-8	MATR3(∆RRM2)-EGFP	8	10	245	NA	0	FALSE	559.456	1122.48	948.635	1213.35	1904.43	1801.46	1555.48	1788.74	1349.72	1060.29	N	Y	N	Y	Y	N	Y	Y	Y	Y	1	24	unfound	1	TRUE	2.00638	0.845122	1.69564	1
G08	57	G08-57	MATR3(∆RRM2)-EGFP	8	10	245	NA	0	FALSE	522.675	249.257	172.978	214.18	223.617	160.767	236.056	338.506	324.364	268.696	N	N	N	N	N	N	N	N	N	N	3	75	NA	0	FALSE	0.476886	0.693977	0.330948	1
B07	26	B07-26	MATR3(∆RRM2)-EGFP	7	10	245	NA	0	FALSE	251.713	571.89	919.652	1491.87	1387.6	994.475	1172.98	1267.94	1000.55	834.069	N	Y	Y	Y	Y	Y	Y	Y	Y	Y	1	24	unfound	1	TRUE	2.272	1.60809	3.65358	1
C09	44	C09-44	MATR3(∆RRM2)-EGFP	9	10	245	NA	0	FALSE	279.321	379.61	600.295	529.805	568.971	364.25	622.814	1000.78	195.596	228.28	N	N	N	N	N	N	N	Y	Y	N	3	75	NA	0	FALSE	1.35905	1.58134	2.14912	1
E07	9	E07-9	MATR3(∆RRM2)-EGFP	7	10	245	NA	0	FALSE	265.206	334.575	348.386	1053.76	817.901	453.804	391.463	359.016	301.997	232.041	N	N	N	Y	N	N	N	Y	N	N	3	75	NA	0	FALSE	1.26157	1.04128	1.31364	1
B08	61	B08-61	MATR3(∆RRM2)-EGFP	8	10	245	NA	0	FALSE	305.168	650.343	1201.56	1591.59	1690.99	2297.22	2389.02	2861.99	2521.2	2116.35	N	Y	Y	Y	Y	Y	Y	Y	Y	Y	1	24	unfound	1	TRUE	2.1311	1.84757	3.93736	1
G08	59	G08-59	MATR3(∆RRM2)-EGFP	8	10	245	NA	0	FALSE	248.829	435.081	800.271	950.049	758.842	504.533	528.936	682.158	537.476	627.561	N	N	N	N	N	N	N	Y	N	N	3	75	NA	0	FALSE	1.74852	1.83936	3.21615	1
B09	14	B09-14	MATR3(∆RRM2)-EGFP	9	10	245	NA	0	FALSE	274.16	647.51	1156.69	1344.36	1747.22	2600.12	2506.94	1956.76	2461.28	3248.21	N	Y	Y	Y	Y	N	Y	Y	N	Y	1	24	unfound	1	TRUE	2.36179	1.78637	4.21903	1
C07	8	C07-8	MATR3(∆RRM2)-EGFP	7	10	245	NA	0	FALSE	266.011	581.49	469.51	704.213	445.318	290.835	268.438	226.705	204.694	192.642	N	N	N	N	N	N	N	N	N	N	3	75	NA	0	FALSE	2.18597	0.807425	1.765	1
G08	39	G08-39	MATR3(∆RRM2)-EGFP	8	10	245	NA	0	FALSE	128.187	163.937	167.245	135.085	134.12	171.449	95.0637	116.726	43.115	46.9102	N	N	N	N	N	N	N	N	N	N	3	75	NA	0	FALSE	1.27889	1.02017	1.30469	1
F07	45	F07-45	MATR3(∆RRM2)-EGFP	7	10	245	NA	0	FALSE	359.192	621.424	672.46	771.213	649.948	413.412	333.194	338.599	257.145	240.45	N	N	N	N	N	N	N	N	N	N	3	75	NA	0	FALSE	1.73006	1.08213	1.87215	1
B08	38	B08-38	MATR3(∆RRM2)-EGFP	8	10	245	NA	0	FALSE	195.336	314.333	437.375	561.599	582.863	529.68	708.463	730	537.09	441.265	N	N	Y	Y	N	N	N	N	N	N	2	52	unfound	1	TRUE	1.60919	1.39144	2.23908	1
C07	60	C07-60	MATR3(∆RRM2)-EGFP	7	10	245	NA	0	FALSE	239.037	329.979	351.47	379.202	332.971	280.389	344.827	373.156	364.57	317.984	N	N	N	N	N	N	N	N	Y	Y	3	75	NA	0	FALSE	1.38045	1.06513	1.47036	1
G08	21	G08-21	MATR3(∆RRM2)-EGFP	8	10	245	NA	0	FALSE	195.952	260.811	409.838	631.117	789.215	854.342	1053.69	1635.46	1822.71	1058.62	N	N	N	Y	Y	N	N	Y	Y	Y	3	75	NA	0	FALSE	1.33099	1.5714	2.09152	1
B08	56	B08-56	MATR3(∆RRM2)-EGFP	8	10	245	NA	0	FALSE	131.804	292.478	51.359	428.591	1030.9	549.304	627.116	708.459	552.471	1060.67	N	Y	N	Y	Y	Y	Y	Y	Y	Y	1	24	unfound	1	TRUE	2.21904	0.1756	0.389662	1
E07	21	E07-21	MATR3(∆RRM2)-EGFP	7	10	245	NA	0	FALSE	301.286	359.953	366.843	282.835	274.732	208.429	229.501	203.941	182.685	196.49	N	N	N	N	N	N	N	N	N	N	3	75	NA	0	FALSE	1.19472	1.01914	1.21759	1
F07	40	F07-40	MATR3(∆RRM2)-EGFP	7	10	245	NA	0	FALSE	1228.62	1578.68	953.731	669.963	605.983	359.481	307.08	356.723	260.59	228.441	N	Y	N	N	N	N	N	N	N	N	1	24	unfound	1	TRUE	1.28492	0.604134	0.776263	1
D07	33	D07-33	MATR3(∆RRM2)-EGFP	7	10	245	NA	0	FALSE	142.049	233.344	161.081	149.957	186.263	172.303	140.422	151.291	173.835	135.024	N	N	N	N	N	N	N	N	N	N	3	75	NA	0	FALSE	1.6427	0.690317	1.13398	1
D09	28	D09-28	MATR3(∆RRM2)-EGFP	9	10	245	NA	0	FALSE	234.226	303.442	333.116	543.148	504.15	531.084	769.167	1131.34	1169.87	941.867	N	N	N	N	N	N	N	N	N	N	3	75	NA	0	FALSE	1.29551	1.09779	1.4222	1
E07	60	E07-60	MATR3(∆RRM2)-EGFP	7	10	245	NA	0	FALSE	189.985	229.745	372.103	458.606	389.878	276.039	397.519	398.984	356.096	356.538	N	N	Y	Y	Y	N	Y	N	Y	Y	2	52	unfound	1	TRUE	1.20928	1.61964	1.95859	1
F07	43	F07-43	MATR3(∆RRM2)-EGFP	7	10	245	NA	0	FALSE	234.893	552.743	631.238	661.887	656.809	671.972	943.151	1247.22	2139.93	954.254	N	Y	Y	Y	Y	N	Y	Y	Y	Y	1	24	unfound	1	TRUE	2.35317	1.14201	2.68735	1
C09	51	C09-51	MATR3(∆RRM2)-EGFP	9	10	245	NA	0	FALSE	287.444	358.408	483.322	542.156	705.151	747.435	844.821	1221.95	2219.09	2072.32	N	Y	Y	Y	Y	N	N	Y	Y	Y	1	24	unfound	1	TRUE	1.24688	1.34853	1.68145	1
F07	44	F07-44	MATR3(∆RRM2)-EGFP	7	10	245	NA	0	FALSE	868.013	856.86	499.722	540.728	336.98	237.765	239.045	209.129	220.889	386.221	N	N	N	N	N	N	N	N	N	N	3	75	NA	0	FALSE	0.987151	0.583202	0.575708	1
E08	52	E08-52	MATR3(∆RRM2)-EGFP	8	10	245	NA	0	FALSE	219.164	379.963	410.627	502.771	850.27	956.786	1756.97	1285.14	1417.29	823.556	N	Y	Y	Y	N	N	Y	Y	N	Y	1	24	unfound	1	TRUE	1.73369	1.0807	1.87361	1
F07	14	F07-14	MATR3(∆RRM2)-EGFP	7	10	245	NA	0	FALSE	240.895	522.308	618.179	710.412	754.893	532.035	681.693	915.158	861.283	821.391	N	Y	Y	Y	N	N	N	N	Y	N	1	24	unfound	1	TRUE	2.1682	1.18355	2.56618	1
F07	13	F07-13	MATR3(∆RRM2)-EGFP	7	10	245	NA	0	FALSE	368.716	511.961	510.144	486.218	379.48	381.946	440.452	328.37	505.066	536.887	N	N	N	N	N	N	N	Y	N	N	3	75	NA	0	FALSE	1.38849	0.996452	1.38357	1
G08	4	G08-4	MATR3(∆RRM2)-EGFP	8	10	245	NA	0	FALSE	233.989	505.474	792.025	1191.99	1242.13	1275.95	1815.89	2642.59	2613.84	2323.82	N	Y	Y	Y	N	N	Y	Y	Y	Y	1	24	unfound	1	TRUE	2.16024	1.5669	3.38487	1
F07	48	F07-48	MATR3(∆RRM2)-EGFP	7	10	245	NA	0	FALSE	506.835	475.08	585.746	655.474	525.342	433.413	574.701	517.704	499.953	329.298	N	Y	Y	N	N	N	N	N	N	N	1	24	unfound	1	TRUE	0.937347	1.23294	1.15569	1
B09	27	B09-27	MATR3(∆RRM2)-EGFP	9	10	245	NA	0	FALSE	240.478	471.623	585.922	728.332	1042.65	1344.66	1367.37	2131.99	1721.78	2148.57	N	Y	Y	Y	Y	Y	Y	Y	Y	Y	1	24	unfound	1	TRUE	1.96119	1.24235	2.43649	1
C07	41	C07-41	MATR3(∆RRM2)-EGFP	7	10	245	NA	0	FALSE	391.896	1233.89	1112.4	1276.46	2025.78	1060.16	1465.25	1571.33	1905.47	1252	N	Y	Y	Y	N	N	N	N	N	N	1	24	unfound	1	TRUE	3.14851	0.901543	2.83851	1
G09	29	G09-29	MATR3(∆RRM2)-EGFP	9	10	245	NA	0	FALSE	466.559	530.283	420.732	411.429	338.798	350.82	339.834	308.497	258.47	179.602	N	N	N	N	N	N	N	N	N	N	3	75	NA	0	FALSE	1.13658	0.79341	0.901776	1
F07	3	F07-3	MATR3(∆RRM2)-EGFP	7	10	245	NA	0	FALSE	117.767	134.871	83.7628	74.119	64.7478	62.5836	51.6107	43.3139	51.9279	37.7007	N	N	N	N	N	N	N	N	N	N	3	75	NA	0	FALSE	1.14524	0.621061	0.711262	1
C09	46	C09-46	MATR3(∆RRM2)-EGFP	9	10	245	NA	0	FALSE	311.236	666.206	1393.52	962.508	1478.7	648.591	1260.92	1575.38	2223.58	855.208	N	Y	Y	Y	Y	N	Y	Y	Y	N	1	24	unfound	1	TRUE	2.14052	2.09172	4.47736	1
F07	60	F07-60	MATR3(∆RRM2)-EGFP	7	10	245	NA	0	FALSE	878.63	1134.83	1912.38	2267.56	2039.56	1819.44	1805.41	1944.86	1692.06	1197.45	N	N	N	Y	N	N	N	N	N	Y	3	75	NA	0	FALSE	1.29159	1.68517	2.17655	1
B09	21	B09-21	MATR3(∆RRM2)-EGFP	9	10	245	NA	0	FALSE	139.824	162.054	91.6402	135.686	121.633	77.2972	48.6353	59.5612	60.2375	55.7956	Y	N	N	N	N	N	N	N	N	N	NA	NA	unfound	1	TRUE	1.15898	0.565491	0.655395	1
D07	28	D07-28	MATR3(∆RRM2)-EGFP	7	10	245	NA	0	FALSE	738.301	1265.24	2512.95	3160.22	2206.38	1201.5	2025.57	1735.12	1576.05	1152.53	Y	N	N	N	N	N	N	N	N	N	NA	NA	unfound	1	TRUE	1.71372	1.98614	3.40369	1
B07	34	B07-34	MATR3(∆RRM2)-EGFP	7	10	245	NA	0	FALSE	303.422	323.49	371.069	440.366	560.151	538.886	666.02	662.3	537.954	1022.11	Y	Y	Y	Y	Y	N	N	Y	N	N	NA	NA	unfound	1	TRUE	1.06614	1.14708	1.22295	1
G09	64	G09-64	MATR3(∆RRM2)-EGFP	9	10	245	NA	0	FALSE	1019.79	1024.65	906.56	702.73	853.528	550.824	626.897	950.89	588.583	528.594	Y	N	N	N	N	N	N	N	N	N	NA	NA	unfound	1	TRUE	1.00477	0.884748	0.888966	1
G08	62	G08-62	MATR3(∆RRM2)-EGFP	8	10	245	NA	0	FALSE	246.604	429.905	477.527	510.678	437.813	340.043	275	242.826	274.738	395.68	Y	Y	N	N	N	N	N	N	N	N	NA	NA	unfound	1	TRUE	1.7433	1.11077	1.93641	1
F09	23	F09-23	MATR3(∆RRM2)-EGFP	9	10	245	NA	0	FALSE	571.896	1006.8	2135.01	2873.35	1569.93	1225	1341.77	1463.95	931.863	1255.73	Y	N	Y	Y	N	N	N	N	N	N	NA	NA	unfound	1	TRUE	1.76047	2.12058	3.73321	1
C08	34	C08-34	MATR3(∆RRM2)-EGFP	8	10	245	NA	0	FALSE	199.501	603.663	785.786	802.688	715.691	692.637	841.457	990.523	894.752	836.032	Y	Y	Y	Y	N	N	N	N	N	N	NA	NA	unfound	1	TRUE	3.02586	1.3017	3.93875	1
G07	14	G07-14	MATR3(∆RRM2)-EGFP	7	10	245	NA	0	FALSE	255.981	487.32	775.252	943.725	985.158	940.063	675.668	810.192	1277.87	903.745	Y	Y	Y	Y	Y	N	Y	Y	Y	Y	NA	NA	unfound	1	TRUE	1.90373	1.59085	3.02855	1
F09	34	F09-34	MATR3(∆RRM2)-EGFP	9	10	245	NA	0	FALSE	668.806	1027.84	1107.95	1349.9	949.781	1006.73	861.073	709.556	561.137	825.892	Y	Y	Y	N	Y	N	N	Y	Y	Y	NA	NA	unfound	1	TRUE	1.53683	1.07794	1.65661	1
C09	22	C09-22	MATR3(∆RRM2)-EGFP	9	10	245	NA	0	FALSE	395.03	745.73	956.183	1047.3	977.006	733.495	1861.47	1634.82	1882.56	1802.45	Y	Y	Y	Y	Y	N	Y	Y	N	Y	NA	NA	unfound	1	TRUE	1.88778	1.28221	2.42053	1
G08	14	G08-14	MATR3(∆RRM2)-EGFP	8	10	245	NA	0	FALSE	198.426	313.3	557.601	542.157	632.369	574.815	856.996	1172.35	1610.28	871.103	Y	Y	Y	Y	Y	N	Y	Y	N	Y	NA	NA	unfound	1	TRUE	1.57893	1.77977	2.81013	1
E08	16	E08-16	MATR3(∆RRM2)-EGFP	8	10	245	NA	0	FALSE	754.843	933.656	1337.92	1699.64	1988.09	2066.62	2841.62	2620.62	2716.34	4568.81	Y	Y	Y	Y	N	N	Y	Y	Y	N	NA	NA	unfound	1	TRUE	1.23689	1.43299	1.77245	1
F09	12	F09-12	MATR3(∆RRM2)-EGFP	9	10	245	NA	0	FALSE	560.272	897.617	1202.93	1601.9	1721.49	1533.04	1820.68	4042.33	3109.77	2908.7	Y	Y	Y	Y	Y	N	Y	N	Y	Y	NA	NA	unfound	1	TRUE	1.60211	1.34013	2.14704	1
C09	17	C09-17	MATR3(∆RRM2)-EGFP	9	10	245	NA	0	FALSE	402.363	343.159	370.398	353.761	340.762	253.187	235.583	271.6	237.959	253.387	Y	Y	N	N	N	N	N	N	N	N	NA	NA	unfound	1	TRUE	0.85286	1.07938	0.920557	1
E09	44	E09-44	MATR3(∆RRM2)-EGFP	9	10	245	NA	0	FALSE	466.42	565.377	1023.42	2605.86	1967.72	2670.27	2189.67	2345.25	3531.41	1086.25	Y	Y	Y	Y	N	N	N	Y	N	N	NA	NA	unfound	1	TRUE	1.21216	1.81015	2.1942	1
B08	15	B08-15	MATR3(∆RRM2)-EGFP	8	10	245	NA	0	FALSE	423.259	926.838	925.329	1005.64	1223.17	1277.7	1126.39	1100.81	1106.58	1174.99	Y	Y	Y	Y	Y	N	Y	Y	Y	Y	NA	NA	unfound	1	TRUE	2.18976	0.998373	2.1862	1
C09	40	C09-40	MATR3(∆RRM2)-EGFP	9	10	245	NA	0	FALSE	405.531	776.709	867.387	1032.36	884.602	839.44	1162.97	1551.36	1958.44	1494.19	Y	Y	Y	Y	Y	Y	Y	Y	Y	Y	NA	NA	unfound	1	TRUE	1.91529	1.11675	2.13889	1
G07	52	G07-52	MATR3(∆RRM2)-EGFP	7	10	245	NA	0	FALSE	556.454	822.601	1036.8	1053.92	887.545	864.059	863.132	1193.06	904.605	1146.33	Y	Y	Y	Y	N	N	N	Y	Y	Y	NA	NA	unfound	1	TRUE	1.47829	1.2604	1.86323	1
F07	68	F07-68	MATR3(∆RRM2)-EGFP	7	10	245	NA	0	FALSE	799.943	838.861	662.525	489.219	338.043	311.758	340.803	331.29	305.406	262.241	Y	Y	N	N	N	N	N	N	N	N	NA	NA	unfound	1	TRUE	1.04865	0.789791	0.828215	1
E07	23	E07-23	MATR3(∆RRM2)-EGFP	7	10	245	NA	0	FALSE	198.505	111.442	107.098	113.339	59.1436	60.4062	49.3725	46.039	68.3216	92.3366	Y	N	N	Y	N	N	N	N	N	Y	NA	NA	unfound	1	TRUE	0.561406	0.961022	0.539524	1
G07	51	G07-51	MATR3(∆RRM2)-EGFP	7	10	245	NA	0	FALSE	871.129	1129.74	856.737	819.265	737.381	993.583	882.063	1135.44	1153.89	1548.32	Y	Y	Y	Y	N	N	N	Y	Y	Y	NA	NA	unfound	1	TRUE	1.29687	0.75835	0.983479	1
G07	18	G07-18	MATR3(∆RRM2)-EGFP	7	10	245	NA	0	FALSE	548.898	676.139	867.267	1029	679.097	486.496	415.656	412.028	391.72	278.733	Y	Y	Y	N	N	N	N	N	N	N	NA	NA	unfound	1	TRUE	1.23181	1.28268	1.58001	1
E07	35	E07-35	MATR3(∆RRM2)-EGFP	7	10	245	NA	0	FALSE	660.82	511.61	475.105	416.521	279.182	202.968	213.991	218.206	274.978	313.493	Y	N	N	N	N	N	N	N	N	N	NA	NA	unfound	1	TRUE	0.774205	0.928647	0.718963	1
E07	12	E07-12	MATR3(∆RRM2)-EGFP	7	10	245	NA	0	FALSE	615.247	828.534	923.801	1172.9	1230.47	763.55	690.378	587.54	555.206	446.153	Y	Y	Y	Y	Y	N	N	Y	Y	Y	NA	NA	unfound	1	TRUE	1.34667	1.11498	1.50151	1
C07	58	C07-58	MATR3(∆RRM2)-EGFP	7	10	245	NA	0	FALSE	556.677	783.455	978.013	1117.4	1274.98	688.131	1260.5	1132.17	803.75	670.55	Y	Y	N	N	N	N	N	N	N	N	NA	NA	unfound	1	TRUE	1.40738	1.24833	1.75688	1
B07	33	B07-33	MATR3(∆RRM2)-EGFP	7	10	245	NA	0	FALSE	436.463	893.269	1590.99	1748.84	1936.14	2070.76	2589.13	2956.99	3652.95	2705.53	Y	Y	Y	Y	Y	N	Y	Y	Y	Y	NA	NA	unfound	1	TRUE	2.04661	1.78109	3.64519	1
G08	19	G08-19	MATR3(∆RRM2)-EGFP	8	10	245	NA	0	FALSE	399.878	713.357	861.691	1079.51	1220.27	882.004	1746.69	2092.62	2130.83	2028.24	Y	Y	Y	Y	Y	Y	Y	Y	Y	Y	NA	NA	unfound	1	TRUE	1.78393	1.20794	2.15488	1
C09	47	C09-47	MATR3(∆RRM2)-EGFP	9	10	245	NA	0	FALSE	326.071	456.825	775.149	701.813	652.814	476.676	812.067	1167.05	1373.87	1600.83	Y	Y	Y	Y	Y	N	N	Y	N	Y	NA	NA	unfound	1	TRUE	1.401	1.69682	2.37724	1
F07	55	F07-55	MATR3(∆RRM2)-EGFP	7	10	245	NA	0	FALSE	532.104	1043.21	1083.03	764.546	1337.11	824.939	603.358	651.225	1140.95	143.833	Y	Y	Y	Y	Y	Y	Y	Y	Y	N	NA	NA	unfound	1	TRUE	1.96053	1.03817	2.03537	1
G08	73	G08-73	MATR3(∆RRM2)-EGFP	8	10	245	NA	0	FALSE	253.253	419.641	425.987	577.731	641.32	565.205	836.69	879.903	1003.55	608.086	Y	Y	Y	Y	Y	N	Y	Y	Y	Y	NA	NA	unfound	1	TRUE	1.657	1.01512	1.68206	1
D07	58	D07-58	MATR3(∆RRM2)-EGFP	7	10	245	NA	0	FALSE	117.325	205.63	185.401	343.745	416.011	139.664	149.977	95.8157	93.9165	77.0107	Y	Y	Y	Y	Y	Y	Y	Y	N	N	NA	NA	unfound	1	TRUE	1.75266	0.901624	1.58024	1
B09	28	B09-28	MATR3(∆RRM2)-EGFP	9	10	245	NA	0	FALSE	243.235	637.03	910.151	1315.31	2501.44	1530.1	1869.52	1683.68	1824.39	1751.2	Y	Y	Y	Y	Y	N	N	Y	N	Y	NA	NA	unfound	1	TRUE	2.61899	1.42874	3.74185	1
E08	35	E08-35	MATR3(∆RRM2)-EGFP	8	10	245	NA	0	FALSE	1338.99	1108.53	991.66	891.268	683.544	755.22	585.392	524.028	489.872	436.662	Y	N	N	Y	N	N	N	N	N	N	NA	NA	unfound	1	TRUE	0.827885	0.89457	0.740601	1
D09	56	D09-56	MATR3(∆RRM2)-EGFP	9	10	245	NA	0	FALSE	591.815	721.155	576.764	480.719	387.143	281.456	291.58	310.26	300.652	263.64	Y	Y	Y	Y	Y	N	N	N	N	N	NA	NA	unfound	1	TRUE	1.21855	0.799777	0.974567	1
C07	5	C07-5	MATR3(∆RRM2)-EGFP	7	10	245	NA	0	FALSE	1128.02	1354.33	1104.01	846.946	877.273	509.065	468.438	471.756	378.84	423.922	Y	Y	Y	Y	N	N	N	Y	N	N	NA	NA	unfound	1	TRUE	1.20063	0.815174	0.978719	1
G07	49	G07-49	MATR3(∆RRM2)-EGFP	7	10	245	NA	0	FALSE	422.159	763.418	845.314	804.094	885.211	955.03	906.812	1010.7	725.6	863.164	Y	Y	Y	Y	N	N	N	N	N	Y	NA	NA	unfound	1	TRUE	1.80837	1.10728	2.00236	1
B08	48	B08-48	MATR3(∆RRM2)-EGFP	8	10	245	NA	0	FALSE	615.889	780.632	887.701	1125.7	1002.96	1489.18	1265.57	1719.84	1198.96	1178.61	Y	Y	Y	Y	Y	N	Y	Y	Y	Y	NA	NA	unfound	1	TRUE	1.26749	1.13716	1.44133	1
B08	25	B08-25	MATR3(∆RRM2)-EGFP	8	10	245	NA	0	FALSE	409.591	585.656	596.805	556.217	542.416	527.607	532.976	603.142	610.642	382.007	Y	Y	Y	Y	N	N	N	N	N	N	NA	NA	unfound	1	TRUE	1.42986	1.01904	1.45707	1
B07	40	B07-40	MATR3(∆RRM2)-EGFP	7	10	245	NA	0	FALSE	309.021	590.76	684.211	486.152	498.445	685.568	643.986	895.5	899.969	697.528	Y	Y	Y	N	N	N	N	N	N	N	NA	NA	unfound	1	TRUE	1.91172	1.15819	2.21412	1
D09	52	D09-52	MATR3(∆RRM2)-EGFP	9	10	245	NA	0	FALSE	2308.85	2316.99	2453.11	1644.13	2055.24	815.553	1047.68	923.653	633.7	505.382	Y	Y	Y	Y	N	N	N	Y	Y	Y	NA	NA	unfound	1	TRUE	1.00352	1.05875	1.06248	1
D09	33	D09-33	MATR3(∆RRM2)-EGFP	9	10	245	NA	0	FALSE	428.971	730.644	910.187	1406.08	1322.63	1620.06	2080.85	1819.49	1918.22	1664.68	Y	Y	Y	Y	Y	N	Y	Y	Y	Y	NA	NA	unfound	1	TRUE	1.70325	1.24573	2.12179	1
E07	65	E07-65	MATR3(∆RRM2)-EGFP	7	10	245	NA	0	FALSE	1403.12	1759.69	1523.93	2348.19	2544.43	2096.59	2866.49	257.199	29.039	39.3998	Y	Y	Y	Y	N	N	N	N	N	Y	NA	NA	unfound	1	TRUE	1.25412	0.866025	1.0861	1
E08	7	E08-7	MATR3(∆RRM2)-EGFP	8	10	245	NA	0	FALSE	1823.71	1898.58	2174.42	2197.67	2291.73	1715.83	1129.51	563.03	857.727	422.397	Y	Y	Y	Y	Y	N	Y	Y	Y	Y	NA	NA	unfound	1	TRUE	1.04105	1.14529	1.19231	1
B07	9	B07-9	MATR3(∆RRM2)-EGFP	7	10	245	NA	0	FALSE	1080.09	1395.49	1662.8	2051.16	2307.12	2980.39	3424.47	384.353	318.43	313.602	Y	Y	N	N	N	N	N	N	N	N	NA	NA	unfound	1	TRUE	1.29201	1.19156	1.53951	1
F09	66	F09-66	MATR3(∆RRM2)-EGFP	9	10	245	NA	0	FALSE	1043.84	1429.67	2132.24	1863.93	2920.08	1586.02	1134.01	1363.63	1393.67	1395.36	Y	Y	Y	Y	N	N	Y	Y	Y	Y	NA	NA	unfound	1	TRUE	1.36962	1.49142	2.04268	1
E09	68	E09-68	MATR3(∆RRM2)-EGFP	9	10	245	NA	0	FALSE	2604.46	2213.38	2517.73	1805.66	1856.29	1077.95	1107.33	749.317	663.244	478.545	Y	Y	Y	Y	Y	N	Y	Y	Y	Y	NA	NA	unfound	1	TRUE	0.849844	1.1375	0.9667	1
B07	14	B07-14	MATR3(∆RRM2)-EGFP	7	10	245	NA	0	FALSE	430.997	1373.6	829.427	1162.26	1094.74	1056.95	1053.74	824.737	497.701	110.735	Y	Y	Y	Y	Y	N	Y	Y	N	N	NA	NA	unfound	1	TRUE	3.18703	0.603834	1.92444	1
D08	31	D08-31	MATR3(∆RRM2)-EGFP	8	10	245	NA	0	FALSE	431.678	498.941	449.915	570.129	966.051	1605.37	1114.27	926.909	1346.64	973.916	Y	Y	N	N	N	N	N	Y	Y	Y	NA	NA	unfound	1	TRUE	1.15582	0.90174	1.04225	1
G07	6	G07-6	MATR3(∆RRM2)-EGFP	7	10	245	NA	0	FALSE	1277.71	2560.83	1575.09	1006.92	51.8507	35.7366	799.776	752.16	439.477	362.223	Y	Y	N	N	N	N	N	N	N	N	NA	NA	unfound	1	TRUE	2.00423	0.61507	1.23274	1
B09	29	B09-29	MATR3(∆RRM2)-EGFP	9	10	245	NA	0	FALSE	1086.88	948.574	870.519	1192.1	825.533	1051.04	905.846	798.172	1120.66	964.512	Y	Y	Y	Y	Y	Y	Y	Y	Y	Y	NA	NA	unfound	1	TRUE	0.872752	0.917713	0.800936	1
B08	32	B08-32	MATR3(∆RRM2)-EGFP	8	10	245	NA	0	FALSE	1798.94	1985.87	1050.16	1010.04	979.516	696.022	684.944	504.976	423.23	379.112	Y	Y	Y	Y	Y	N	Y	Y	Y	Y	NA	NA	unfound	1	TRUE	1.10391	0.528817	0.583766	1
E08	23	E08-23	MATR3(∆RRM2)-EGFP	8	10	245	NA	0	FALSE	1113.86	1282.6	1237.84	1295.27	1644	2556.15	2398.6	1881.5	1443.54	1734.37	Y	Y	Y	Y	Y	N	Y	Y	Y	Y	NA	NA	unfound	1	TRUE	1.15149	0.965101	1.11131	1
C07	22	C07-22	MATR3(∆RRM2)-EGFP	7	10	245	NA	0	FALSE	2106.91	3553.38	3907.72	4905.15	4157.92	4481.21	2952.93	3100.69	8994.03	1083.99	Y	N	N	N	N	N	N	N	N	N	NA	NA	unfound	1	TRUE	1.68654	1.09972	1.85472	1
E07	45	E07-45	MATR3(∆RRM2)-EGFP	7	10	245	NA	0	FALSE	1751.68	3485.89	3431.11	2913.3	2146.05	2241.88	2471.28	50.0324	36.5775	33.1006	Y	Y	Y	Y	Y	Y	N	N	N	N	NA	NA	unfound	1	TRUE	1.99003	0.984287	1.95876	1
F09	38	F09-38	MATR3(∆RRM2)-EGFP	9	10	245	NA	0	FALSE	774.986	1346.85	1716.71	1776.23	2037.6	2818.8	2087.44	2437.33	2698.1	1303.65	Y	Y	Y	Y	Y	N	Y	Y	Y	N	NA	NA	unfound	1	TRUE	1.73791	1.27461	2.21515	1
C09	10	C09-10	MATR3(∆RRM2)-EGFP	9	10	245	NA	0	FALSE	836.461	2735.55	4298.42	5879.72	4039.05	4036.62	3625.84	3895.91	3660.95	3858.67	Y	Y	Y	N	Y	Y	Y	Y	Y	N	NA	NA	unfound	1	TRUE	3.27039	1.57132	5.13882	1
F07	2	F07-2	MATR3(∆RRM2)-EGFP	7	10	245	NA	0	FALSE	882.105	1338.18	1275.58	1206.88	865.662	730.893	736.533	645.065	566.164	440.846	Y	Y	Y	Y	N	N	Y	Y	Y	N	NA	NA	unfound	1	TRUE	1.51703	0.953224	1.44607	1
G08	6	G08-6	MATR3(∆RRM2)-EGFP	8	10	245	NA	0	FALSE	656.102	1304.63	1035.49	1344.32	1717.97	1347.42	2206.89	2253.59	2772.38	2582.69	Y	Y	Y	Y	Y	N	Y	Y	Y	N	NA	NA	unfound	1	TRUE	1.98845	0.793707	1.57825	1
F07	10	F07-10	MATR3(∆RRM2)-EGFP	7	10	245	NA	0	FALSE	231.67	494.685	822.361	990.183	674.713	626.02	777.775	916.528	1527.85	1628.11	Y	Y	Y	Y	Y	Y	Y	Y	Y	Y	NA	NA	unfound	1	TRUE	2.1353	1.66239	3.54971	1
F08	13	F08-13	MATR3(∆RRM2)-EGFP	8	10	245	NA	0	FALSE	686.051	838.097	869.551	838.934	641.608	540.379	643.44	698.769	572.049	455.443	Y	Y	Y	Y	Y	N	N	Y	Y	Y	NA	NA	unfound	1	TRUE	1.22162	1.03753	1.26747	1
B07	64	B07-64	MATR3(∆RRM2)-EGFP	7	10	245	NA	0	FALSE	3046.83	3416.04	4482.33	5736.89	6787.47	8664.54	8873.19	8931.08	11478	9357.91	Y	Y	N	N	N	N	N	N	N	N	NA	NA	unfound	1	TRUE	1.12118	1.31214	1.47115	1
E08	29	E08-29	MATR3(∆RRM2)-EGFP	8	10	245	NA	0	FALSE	465.65	817.176	1137.58	952.532	955.381	767.324	807.734	707.146	685.596	634.14	Y	Y	Y	Y	Y	N	Y	Y	Y	Y	NA	NA	unfound	1	TRUE	1.75492	1.39208	2.44299	1
F09	62	F09-62	MATR3(∆RRM2)-EGFP	9	10	245	NA	0	FALSE	1340.03	1428.87	1767.64	1591.87	1516.1	1889.55	1206.94	1363.5	906.257	977.649	Y	Y	Y	Y	N	N	N	N	N	N	NA	NA	unfound	1	TRUE	1.0663	1.23709	1.31911	1
D09	15	D09-15	MATR3(∆RRM2)-EGFP	9	10	245	NA	0	FALSE	994.557	891.955	1437.18	1349.37	1286	806.283	645.955	462.545	281.002	199.297	Y	Y	Y	Y	Y	N	N	Y	N	N	NA	NA	unfound	1	TRUE	0.896837	1.61127	1.44505	1
B08	63	B08-63	MATR3(∆RRM2)-EGFP	8	10	245	NA	0	FALSE	938.649	812.155	802.164	521.103	544.125	449.526	335.387	312.535	194.041	202.507	Y	Y	Y	Y	Y	N	Y	Y	N	N	NA	NA	unfound	1	TRUE	0.865239	0.987697	0.854594	1
E08	37	E08-37	MATR3(∆RRM2)-EGFP	8	10	245	NA	0	FALSE	794.76	1059.65	1588.46	2021.11	2118.64	2017.19	3980.61	2414.29	4256.36	3832.29	Y	Y	Y	Y	Y	N	N	Y	N	Y	NA	NA	unfound	1	TRUE	1.3333	1.49904	1.99867	1
G08	17	G08-17	MATR3(∆RRM2)-EGFP	8	10	245	NA	0	FALSE	1019.07	967.663	1882.63	1359.04	2495.86	2485.48	4738.78	112.068	110.039	81.6378	Y	Y	Y	Y	N	N	N	Y	Y	N	NA	NA	unfound	1	TRUE	0.949556	1.94555	1.8474	1
E09	64	E09-64	MATR3(∆RRM2)-EGFP	9	10	245	NA	0	FALSE	1546.5	1779.02	1588.42	927.507	771.838	542.361	476.39	515.034	476.988	496.563	Y	Y	Y	N	N	N	N	N	N	N	NA	NA	unfound	1	TRUE	1.15035	0.892864	1.02711	1
G08	45	G08-45	MATR3(∆RRM2)-EGFP	8	10	245	NA	0	FALSE	2035.17	3997.27	3434.39	4195.69	5138.45	5618.3	5567.42	5865.78	5996.65	8482.78	Y	N	Y	N	N	N	N	N	N	N	NA	NA	unfound	1	TRUE	1.96409	0.859184	1.68752	1
F09	7	F09-7	MATR3(∆RRM2)-EGFP	9	10	245	NA	0	FALSE	507.735	885.757	1075.32	866.431	574.143	678.947	879.092	1122.98	1219.18	1039.73	Y	Y	Y	Y	N	N	N	N	N	N	NA	NA	unfound	1	TRUE	1.74453	1.21402	2.11788	1
G08	71	G08-71	MATR3(∆RRM2)-EGFP	8	10	245	NA	0	FALSE	468.886	658.81	801.443	723.809	804.624	675.972	835.239	935.229	665.938	520.887	Y	Y	Y	N	N	N	N	N	N	N	NA	NA	unfound	1	TRUE	1.40505	1.2165	1.70925	1
C08	30	C08-30	MATR3(∆RRM2)-EGFP	8	10	245	NA	0	FALSE	473.955	916.35	1826	1321.29	1639.35	2105.19	1816.85	1763.56	1739.41	1584.74	Y	Y	Y	Y	Y	N	N	Y	Y	N	NA	NA	unfound	1	TRUE	1.93341	1.99269	3.85269	1
F08	14	F08-14	MATR3(∆RRM2)-EGFP	8	10	245	NA	0	FALSE	326.568	664.387	910.78	1082.23	1384	1249.12	1283.76	1497.69	1722.63	1833.92	Y	Y	Y	Y	Y	N	Y	Y	Y	Y	NA	NA	unfound	1	TRUE	2.03445	1.37086	2.78895	1
C09	20	C09-20	MATR3(∆RRM2)-EGFP	9	10	245	NA	0	FALSE	496.156	723.639	753.26	790.397	648.232	415.561	476.297	488.939	407.258	319.261	Y	Y	Y	Y	N	N	N	Y	N	N	NA	NA	unfound	1	TRUE	1.45849	1.04093	1.51819	1
C08	1	C08-1	MATR3(∆RRM2)-EGFP	8	10	245	NA	0	FALSE	454.336	854.697	1106.3	1228.28	953.698	685.977	699.012	795.936	608.672	647.974	Y	Y	Y	Y	N	N	N	Y	N	Y	NA	NA	unfound	1	TRUE	1.8812	1.29437	2.43497	1
G07	30	G07-30	MATR3(∆RRM2)-EGFP	7	10	245	NA	0	FALSE	1374.47	2177.3	1991.14	1687.35	1656.98	2021.76	1309.65	1146.64	1374.64	1199.06	Y	Y	Y	Y	Y	N	Y	Y	Y	Y	NA	NA	unfound	1	TRUE	1.5841	0.914499	1.44866	1
B08	44	B08-44	MATR3(∆RRM2)-EGFP	8	10	245	NA	0	FALSE	834.33	1412.83	751.509	965.757	334.915	205.842	65.0334	70.5994	58.6016	39.4574	Y	Y	Y	Y	Y	Y	Y	N	N	N	NA	NA	unfound	1	TRUE	1.69337	0.531919	0.900734	1
E09	59	E09-59	MATR3(∆RRM2)-EGFP	9	10	245	NA	0	FALSE	483.406	1021.62	2303.95	1715.03	1991.6	2191.75	2412.92	1961.11	2551.03	2169.16	Y	Y	Y	Y	Y	N	Y	Y	N	N	NA	NA	unfound	1	TRUE	2.11338	2.2552	4.76609	1
B07	28	B07-28	MATR3(∆RRM2)-EGFP	7	10	245	NA	0	FALSE	443.266	548.904	490.896	601.76	1330.44	1037.68	1615.8	1763.54	1437.68	1175.05	Y	Y	Y	Y	Y	N	Y	Y	Y	Y	NA	NA	unfound	1	TRUE	1.23832	0.89432	1.10745	1
E08	11	E08-11	MATR3(∆RRM2)-EGFP	8	10	245	NA	0	FALSE	663.204	1078.36	1321.16	1078.63	877.182	514.294	459.014	348.659	278.602	206.86	Y	Y	Y	Y	Y	N	Y	Y	Y	N	NA	NA	unfound	1	TRUE	1.62599	1.22515	1.99209	1
B07	7	B07-7	MATR3(∆RRM2)-EGFP	7	10	245	NA	0	FALSE	787.779	1479	1242.78	709.592	1660.57	2583.01	2934.64	2150.62	3965.24	2095.27	Y	Y	Y	Y	N	N	N	N	N	N	NA	NA	unfound	1	TRUE	1.87743	0.840284	1.57757	1
F09	32	F09-32	MATR3(∆RRM2)-EGFP	9	10	245	NA	0	FALSE	602.482	582.183	637.487	510.021	493.859	350.06	376.657	398.315	574.344	386.471	Y	Y	Y	N	N	N	N	N	N	N	NA	NA	unfound	1	TRUE	0.966308	1.09499	1.0581	1
C07	38	C07-38	MATR3(∆RRM2)-EGFP	7	10	245	NA	0	FALSE	539.904	817.63	998.261	1296.18	1225.46	841.184	770.969	749.253	586.181	465.683	Y	Y	Y	Y	Y	N	Y	Y	N	N	NA	NA	unfound	1	TRUE	1.5144	1.22092	1.84896	1
G09	67	G09-67	MATR3(∆RRM2)-EGFP	9	10	245	NA	0	FALSE	491.513	791.859	838.694	1020.04	1021.65	525.318	552.431	532.092	223.605	31.0409	Y	Y	Y	Y	Y	N	Y	Y	N	N	NA	NA	unfound	1	TRUE	1.61107	1.05915	1.70635	1
B07	66	B07-66	MATR3(∆RRM2)-EGFP	7	10	245	NA	0	FALSE	663.6	856.297	1346.62	1570.24	2019.64	2653.22	3067.11	3053.09	3051.77	4380.57	Y	Y	Y	Y	Y	N	N	Y	N	N	NA	NA	unfound	1	TRUE	1.29038	1.57261	2.02926	1
F09	27	F09-27	MATR3(∆RRM2)-EGFP	9	10	245	NA	0	FALSE	1528.4	2528.46	4271.33	6984.61	9231.85	12405.9	10752.7	10234.6	9275.97	9398.78	Y	Y	N	N	N	N	N	N	N	N	NA	NA	unfound	1	TRUE	1.65432	1.6893	2.79464	1
F09	11	F09-11	MATR3(∆RRM2)-EGFP	9	10	245	NA	0	FALSE	629.688	1205.05	1639.52	1545.33	1325.54	855.575	770.596	722.449	671.3	644.47	Y	Y	Y	Y	N	N	N	N	Y	Y	NA	NA	unfound	1	TRUE	1.91372	1.36054	2.6037	1
C08	10	C08-10	MATR3(∆RRM2)-EGFP	8	10	245	NA	0	FALSE	953.019	1203.11	1112.67	867.781	517.306	369.761	314.387	332.998	306.73	318.428	Y	Y	Y	Y	Y	N	N	Y	Y	Y	NA	NA	unfound	1	TRUE	1.26242	0.924826	1.16752	1
E09	51	E09-51	MATR3(∆RRM2)-EGFP	9	10	245	NA	0	FALSE	427.272	886.471	697.962	832.809	867.623	531.813	578.546	688.703	618.765	471.774	Y	Y	Y	Y	N	N	Y	Y	Y	Y	NA	NA	unfound	1	TRUE	2.07472	0.787349	1.63353	1
G09	39	G09-39	MATR3(∆RRM2)-EGFP	9	10	245	NA	0	FALSE	611.868	1589.43	1390.94	1511.47	1634.22	1372.19	1500.59	1312.55	1195.69	1078.74	Y	Y	Y	Y	Y	N	Y	Y	Y	Y	NA	NA	unfound	1	TRUE	2.59766	0.875119	2.27327	1
D09	57	D09-57	MATR3(∆RRM2)-EGFP	9	10	245	NA	0	FALSE	630.731	1008	1565.95	1642	1238.94	2402.34	1417.42	1524.93	1434.43	1809.27	Y	Y	Y	Y	Y	Y	Y	Y	Y	Y	NA	NA	unfound	1	TRUE	1.59815	1.55352	2.48276	1
G09	28	G09-28	MATR3(∆RRM2)-EGFP	9	10	245	NA	0	FALSE	475.018	733.183	940.435	763.83	916.144	905.258	1533.81	1719.92	1707.03	1521.41	Y	Y	Y	Y	N	N	N	N	N	N	NA	NA	unfound	1	TRUE	1.54348	1.28267	1.97979	1
G09	33	G09-33	MATR3(∆RRM2)-EGFP	9	10	245	NA	0	FALSE	1065.31	1172.2	952.649	732.137	536.222	374.514	358.478	346.252	273.337	280.772	Y	Y	Y	Y	Y	N	N	N	N	N	NA	NA	unfound	1	TRUE	1.10033	0.812704	0.894244	1
F08	24	F08-24	MATR3(∆RRM2)-EGFP	8	10	245	NA	0	FALSE	483.226	649.816	484.247	536.063	426.952	326.65	319.998	235.452	357.18	308.72	Y	Y	Y	Y	Y	Y	Y	Y	Y	Y	NA	NA	unfound	1	TRUE	1.34475	0.745207	1.00211	1
G08	66	G08-66	MATR3(∆RRM2)-EGFP	8	10	245	NA	0	FALSE	1052.39	1056.94	1269.56	1124.24	1185.14	1093.59	1125.01	965.027	776.537	783.403	Y	Y	Y	Y	Y	N	Y	Y	Y	Y	NA	NA	unfound	1	TRUE	1.00433	1.20117	1.20637	1
B07	53	B07-53	MATR3(∆RRM2)-EGFP	7	10	245	NA	0	FALSE	1215.52	2600.51	3693.91	3744.97	4946.47	6462.16	6649.66	6006.31	6145.26	6046.62	Y	Y	N	N	N	N	N	N	N	N	NA	NA	unfound	1	TRUE	2.13942	1.42046	3.03897	1
G08	61	G08-61	MATR3(∆RRM2)-EGFP	8	10	245	NA	0	FALSE	2260.45	2560.25	2132.18	2245.5	1765.34	823.55	287.082	94.5	61.5275	46.0399	Y	Y	Y	Y	Y	N	N	N	N	N	NA	NA	unfound	1	TRUE	1.13263	0.832801	0.943253	1
E09	29	E09-29	MATR3(∆RRM2)-EGFP	9	10	245	NA	0	FALSE	799.732	903.304	1160.3	1285.83	2127.26	2242.48	2366.2	1401.58	1733.01	1552.18	Y	Y	Y	Y	Y	Y	Y	Y	Y	Y	NA	NA	unfound	1	TRUE	1.12951	1.2845	1.45086	1
G08	10	G08-10	MATR3(∆RRM2)-EGFP	8	10	245	NA	0	FALSE	325.605	579.641	456.079	638.772	1114.14	720.153	1362.92	1547.42	1635.31	1792.73	Y	Y	Y	Y	Y	N	Y	Y	Y	Y	NA	NA	unfound	1	TRUE	1.7802	0.78683	1.40071	1
B08	20	B08-20	MATR3(∆RRM2)-EGFP	8	10	245	NA	0	FALSE	423.59	896.431	1279.9	1636.47	2093.13	3302.2	2144.04	2166.84	1823.68	1780.02	Y	Y	Y	Y	Y	N	Y	Y	Y	Y	NA	NA	unfound	1	TRUE	2.11627	1.42777	3.02156	1
B09	16	B09-16	MATR3(∆RRM2)-EGFP	9	10	245	NA	0	FALSE	807.537	860.735	929.776	1440.64	2618.37	3328.42	3093.38	2615.24	3174.23	3200.84	Y	Y	Y	Y	N	N	N	N	N	N	NA	NA	unfound	1	TRUE	1.06588	1.08021	1.15137	1
B08	5	B08-5	MATR3(∆RRM2)-EGFP	8	10	245	NA	0	FALSE	875.598	1506.47	1115.63	1439.25	1658.28	2232.23	1400.61	1216.82	1471.02	1438.2	Y	Y	Y	Y	Y	Y	Y	Y	Y	Y	NA	NA	unfound	1	TRUE	1.72051	0.740556	1.27413	1
B09	12	B09-12	MATR3(∆RRM2)-EGFP	9	10	245	NA	0	FALSE	513.118	593.247	508.441	475.603	384.796	344.746	316.817	310.474	253.846	211.876	Y	Y	Y	Y	Y	N	N	N	N	N	NA	NA	unfound	1	TRUE	1.15616	0.857049	0.990885	1
B07	57	B07-57	MATR3(∆RRM2)-EGFP	7	10	245	NA	0	FALSE	576.591	654.113	477.534	399.682	267.666	177.76	173.805	239.906	289.461	362.402	Y	Y	Y	Y	N	N	N	N	N	N	NA	NA	unfound	1	TRUE	1.13445	0.730048	0.828204	1
G08	18	G08-18	MATR3(∆RRM2)-EGFP	8	10	245	NA	0	FALSE	559.68	1193.07	1472.39	1919.66	2304.74	3484.46	3041.93	3703.04	2495.41	2517.11	Y	Y	Y	Y	Y	N	Y	Y	Y	Y	NA	NA	unfound	1	TRUE	2.1317	1.23412	2.63077	1
B07	15	B07-15	MATR3(∆RRM2)-EGFP	7	10	245	NA	0	FALSE	1014.79	1085.83	1392.37	1248.8	1502.73	1622.51	1288.18	1280.48	786.716	1038	Y	Y	Y	Y	Y	N	Y	Y	Y	Y	NA	NA	unfound	1	TRUE	1.07	1.28231	1.37207	1
B08	58	B08-58	MATR3(∆RRM2)-EGFP	8	10	245	NA	0	FALSE	429.546	623.829	774.043	932.632	1977.92	2491.1	2739.47	3198.02	3426.31	3218.39	Y	Y	Y	Y	Y	N	Y	Y	Y	Y	NA	NA	unfound	1	TRUE	1.4523	1.24079	1.802	1
E09	72	E09-72	MATR3(∆RRM2)-EGFP	9	10	245	NA	0	FALSE	500.83	1222.02	1207.02	697.851	844.875	589.44	948.627	1169.56	1113.07	1215.17	Y	Y	Y	Y	Y	N	Y	Y	N	N	NA	NA	unfound	1	TRUE	2.43999	0.987727	2.41005	1
B07	47	B07-47	MATR3(∆RRM2)-EGFP	7	10	245	NA	0	FALSE	598.072	742.053	845.924	578.251	469.29	358.322	520.054	600.486	665.779	478.03	Y	Y	Y	Y	Y	N	N	Y	N	Y	NA	NA	unfound	1	TRUE	1.24074	1.13998	1.41442	1
B08	17	B08-17	MATR3(∆RRM2)-EGFP	8	10	245	NA	0	FALSE	883.339	975.328	773.048	608.218	480.344	272.129	244.481	263.599	180.5	181.415	Y	Y	Y	Y	N	N	N	N	N	N	NA	NA	unfound	1	TRUE	1.10414	0.792603	0.875143	1
F09	31	F09-31	MATR3(∆RRM2)-EGFP	9	10	245	NA	0	FALSE	739.591	777.345	974.639	942.217	987.458	870.368	849.468	892.486	1142.97	1231.41	Y	Y	Y	Y	Y	Y	Y	Y	Y	Y	NA	NA	unfound	1	TRUE	1.05105	1.2538	1.31781	1
B08	8	B08-8	MATR3(∆RRM2)-EGFP	8	10	245	NA	0	FALSE	971.199	1413.86	2644.07	2155.82	2827.07	8816.53	4246.81	4230.84	4371.99	2973.51	Y	Y	Y	Y	Y	N	N	N	N	N	NA	NA	unfound	1	TRUE	1.45579	1.87011	2.72248	1
D07	40	D07-40	MATR3(∆RRM2)-EGFP	7	10	245	NA	0	FALSE	592.699	1116.19	827.79	931.82	1270.16	1412.04	1858.67	1381.63	1069.81	766.087	Y	Y	Y	Y	Y	Y	Y	Y	Y	Y	NA	NA	unfound	1	TRUE	1.88323	0.741623	1.39665	1
F09	9	F09-9	MATR3(∆RRM2)-EGFP	9	10	245	NA	0	FALSE	768.442	1119.27	1611.18	1570.26	2324.99	3089.43	3454.56	2777.03	3598.53	1529.58	Y	Y	Y	Y	Y	N	N	Y	N	N	NA	NA	unfound	1	TRUE	1.45655	1.43949	2.09669	1
G07	36	G07-36	MATR3(∆RRM2)-EGFP	7	10	245	NA	0	FALSE	966.981	1891.72	2777.5	3003.71	3757.64	4424.78	6166.94	535.522	385.192	346.293	Y	Y	Y	Y	Y	N	N	Y	Y	Y	NA	NA	unfound	1	TRUE	1.95632	1.46824	2.87235	1
B08	24	B08-24	MATR3(∆RRM2)-EGFP	8	10	245	NA	0	FALSE	690.706	972.89	1094.77	1056.94	1455.05	1221.98	1483.52	1443.52	1030.24	442.342	Y	Y	Y	Y	Y	N	N	Y	Y	N	NA	NA	unfound	1	TRUE	1.40854	1.12527	1.58499	1
B08	14	B08-14	MATR3(∆RRM2)-EGFP	8	10	245	NA	0	FALSE	533.027	957.694	728.936	547.479	465.187	489.414	469.779	148.867	109.907	84.9859	Y	Y	Y	Y	Y	Y	Y	N	N	N	NA	NA	unfound	1	TRUE	1.79671	0.761136	1.36754	1
F07	22	F07-22	MATR3(∆RRM2)-EGFP	7	10	245	NA	0	FALSE	589.873	839.066	909.544	699.417	447.375	293.649	285.199	265.54	225.067	187.031	Y	Y	Y	Y	Y	N	N	N	N	N	NA	NA	unfound	1	TRUE	1.42245	1.084	1.54193	1
C09	21	C09-21	MATR3(∆RRM2)-EGFP	9	10	245	NA	0	FALSE	956.887	1528.93	2022.97	2197.85	1866.48	940.943	1862.13	1070.2	1163.79	873.133	Y	Y	Y	Y	Y	Y	Y	Y	Y	N	NA	NA	unfound	1	TRUE	1.59782	1.32313	2.11412	1
F07	47	F07-47	MATR3(∆RRM2)-EGFP	7	10	245	NA	0	FALSE	807.423	1087.78	1326.24	1821.88	1359.01	1076.58	1022.4	1024.75	987.826	1023.29	Y	Y	Y	Y	Y	N	N	Y	N	N	NA	NA	unfound	1	TRUE	1.34723	1.21922	1.64256	1
D08	5	D08-5	MATR3(∆RRM2)-EGFP	8	10	245	NA	0	FALSE	978.251	1023.44	1141.89	1408.15	1091.21	859.265	1226.14	792.739	810.537	1031.37	Y	Y	Y	Y	Y	N	Y	Y	Y	Y	NA	NA	unfound	1	TRUE	1.0462	1.11573	1.16727	1
B09	15	B09-15	MATR3(∆RRM2)-EGFP	9	10	245	NA	0	FALSE	582.049	1048.76	1204.08	868.065	824.671	1171.36	907.243	830.117	1021.4	641.296	Y	Y	Y	Y	Y	Y	Y	Y	Y	N	NA	NA	unfound	1	TRUE	1.80184	1.14809	2.06868	1
G07	33	G07-33	MATR3(∆RRM2)-EGFP	7	10	245	NA	0	FALSE	538.083	898.732	1254.09	1563.87	1582.61	2068.41	1585.37	2634.2	1719.15	2840.61	Y	Y	Y	Y	Y	Y	Y	Y	Y	N	NA	NA	unfound	1	TRUE	1.67025	1.3954	2.33067	1
F08	5	F08-5	MATR3(∆RRM2)-EGFP	8	10	245	NA	0	FALSE	464.417	1114.48	739.392	528.015	438.672	331.727	416.42	435.077	573.942	457.249	Y	Y	Y	Y	Y	Y	Y	Y	Y	Y	NA	NA	unfound	1	TRUE	2.39974	0.663442	1.59209	1
G09	58	G09-58	MATR3(∆RRM2)-EGFP	9	10	245	NA	0	FALSE	584.223	866.73	1869.72	1459.99	1476.15	1488.63	1431.62	1549.71	886.506	881.832	Y	Y	Y	Y	Y	N	Y	Y	N	Y	NA	NA	unfound	1	TRUE	1.48356	2.15721	3.20035	1
F08	26	F08-26	MATR3(∆RRM2)-EGFP	8	10	245	NA	0	FALSE	557.155	394.066	676.919	392.749	401.714	273.112	236.041	208.737	201.191	155.323	Y	Y	Y	Y	Y	Y	Y	Y	Y	Y	NA	NA	unfound	1	TRUE	0.707283	1.71778	1.21496	1
B07	11	B07-11	MATR3(∆RRM2)-EGFP	7	10	245	NA	0	FALSE	899.041	728.109	925.815	681.872	533.752	306.702	289.732	198.134	172.879	153.14	Y	Y	Y	Y	Y	N	N	N	N	N	NA	NA	unfound	1	TRUE	0.809873	1.27153	1.02978	1
B07	54	B07-54	MATR3(∆RRM2)-EGFP	7	10	245	NA	0	FALSE	821.5	1485.47	2269.09	2342.44	3096.4	4252.34	4546.2	3926.64	4206.85	3671.55	Y	Y	Y	Y	N	N	N	N	N	N	NA	NA	unfound	1	TRUE	1.80824	1.52752	2.76213	1
B08	64	B08-64	MATR3(∆RRM2)-EGFP	8	10	245	NA	0	FALSE	803.096	1374.37	2358.25	1473.06	2682.32	2377.73	2262.46	2684.53	3767.02	3890.36	Y	Y	Y	Y	Y	Y	Y	Y	Y	N	NA	NA	unfound	1	TRUE	1.71134	1.71588	2.93644	1
D08	21	D08-21	MATR3(∆RRM2)-EGFP	8	10	245	NA	0	FALSE	131.292	305.34	65.3114	119.835	125.243	93.7085	87.4259	66.4716	75.7007	94.2855	Y	Y	N	Y	Y	N	N	N	N	N	NA	NA	unfound	1	TRUE	2.32566	0.213897	0.497453	1
B07	37	B07-37	MATR3(∆RRM2)-EGFP	7	10	245	NA	0	FALSE	917.361	1102.56	1097.05	1000.84	924.769	922.538	1159.05	828.326	1143.55	905.645	Y	Y	Y	Y	Y	Y	Y	Y	Y	Y	NA	NA	unfound	1	TRUE	1.20188	0.995006	1.19588	1
D09	54	D09-54	MATR3(∆RRM2)-EGFP	9	10	245	NA	0	FALSE	653.559	947.209	1092.93	1074.46	1132.43	1621.11	1444.12	1510.55	1362.14	1437.82	Y	Y	Y	Y	Y	Y	Y	Y	Y	Y	NA	NA	unfound	1	TRUE	1.44931	1.15384	1.67227	1
B08	29	B08-29	MATR3(∆RRM2)-EGFP	8	10	245	NA	0	FALSE	815.436	817.23	1244.36	770.712	556.96	318.572	309.226	298.491	264.428	125.153	Y	Y	Y	Y	N	N	N	N	N	N	NA	NA	unfound	1	TRUE	1.0022	1.52265	1.526	1
E08	32	E08-32	MATR3(∆RRM2)-EGFP	8	10	245	NA	0	FALSE	595.272	1053.32	1422.78	1798.1	2901.08	3200.79	3471.12	3666.86	3572.32	2077.73	Y	Y	Y	Y	Y	N	Y	Y	N	Y	NA	NA	unfound	1	TRUE	1.76948	1.35075	2.39013	1
B07	51	B07-51	MATR3(∆RRM2)-EGFP	7	10	245	NA	0	FALSE	480.408	825.583	823.747	897.182	858.657	691.163	756.808	535.671	415.831	336.697	Y	Y	Y	Y	Y	N	Y	Y	N	N	NA	NA	unfound	1	TRUE	1.7185	0.997777	1.71468	1
E08	47	E08-47	MATR3(∆RRM2)-EGFP	8	10	245	NA	0	FALSE	701.154	569.683	445.335	376.794	276.99	213.772	228.588	236.176	189.931	232.812	Y	Y	Y	N	N	N	N	N	N	N	NA	NA	unfound	1	TRUE	0.812494	0.781725	0.635147	1
F07	33	F07-33	MATR3(∆RRM2)-EGFP	7	10	245	NA	0	FALSE	687.235	1080.65	1123.07	1273.27	952.745	723.697	717.898	904.618	689.017	628.912	Y	Y	Y	Y	Y	N	Y	Y	Y	Y	NA	NA	unfound	1	TRUE	1.57247	1.03925	1.63419	1
B07	43	B07-43	MATR3(∆RRM2)-EGFP	7	10	245	NA	0	FALSE	499.299	699.674	1206.7	1341.78	1982.5	2609.2	2291.09	2199.03	2222.9	2514.6	Y	Y	Y	Y	Y	N	N	Y	Y	N	NA	NA	unfound	1	TRUE	1.40131	1.72467	2.4168	1
F09	18	F09-18	MATR3(∆RRM2)-EGFP	9	10	245	NA	0	FALSE	617.615	564.503	1394.32	387.508	956.158	201.459	149.48	144.586	133.226	170.276	Y	Y	Y	Y	Y	Y	Y	Y	N	Y	NA	NA	unfound	1	TRUE	0.914004	2.47	2.25759	1
B08	41	B08-41	MATR3(∆RRM2)-EGFP	8	10	245	NA	0	FALSE	327.697	552.923	920.788	1089.17	1848.11	1656.93	1665.95	1979.28	2006.59	2581.79	Y	Y	Y	Y	Y	N	Y	Y	Y	N	NA	NA	unfound	1	TRUE	1.6873	1.66531	2.80988	1
F08	10	F08-10	MATR3(∆RRM2)-EGFP	8	9	220	unfound	1	TRUE	244.846	477.488	381.522	502.377	481.141	365.198	397.461	418.597	508.715	NA	N	N	Y	N	N	N	N	Y	N	NA	2	52	unfound	1	TRUE	1.95016	0.799018	1.55821	1
D07	32	D07-32	MATR3(∆RRM2)-EGFP	7	9	220	unfound	1	TRUE	161.529	338.508	519.837	415.27	888.771	657.135	479.09	557.405	495.85	NA	N	Y	Y	Y	Y	N	Y	Y	N	NA	1	24	unfound	1	TRUE	2.09564	1.53567	3.21822	1
C08	37	C08-37	MATR3(∆RRM2)-EGFP	8	9	220	unfound	1	TRUE	541.029	485.497	529.248	535.96	333.864	234.934	216.831	163.189	90.7397	NA	N	N	Y	N	N	N	N	N	N	NA	2	52	unfound	1	TRUE	0.897359	1.09012	0.978226	1
D07	1	D07-1	MATR3(∆RRM2)-EGFP	7	9	220	unfound	1	TRUE	1038.31	1175.52	909.462	840.101	512.281	329.575	345.96	291.581	257.921	NA	Y	N	N	N	N	N	N	N	N	NA	NA	NA	unfound	1	TRUE	1.13214	0.77367	0.875906	1
E07	32	E07-32	MATR3(∆RRM2)-EGFP	7	9	220	unfound	1	TRUE	368.174	493.389	662.271	691.749	615.133	382.027	335.394	265.115	241.958	NA	Y	Y	Y	Y	N	N	N	N	N	NA	NA	NA	unfound	1	TRUE	1.3401	1.34229	1.7988	1
G09	11	G09-11	MATR3(∆RRM2)-EGFP	9	9	220	unfound	1	TRUE	2084.97	1928.39	1208.94	2329.37	1518.45	1895.9	3055.85	3158.34	2829.91	NA	Y	Y	Y	Y	N	N	N	N	N	NA	NA	NA	unfound	1	TRUE	0.924899	0.626918	0.579836	1
C08	44	C08-44	MATR3(∆RRM2)-EGFP	8	9	220	unfound	1	TRUE	1331.95	2958.59	3842.42	4281.52	3239.04	3917.01	5064.12	4468.15	4863.28	NA	Y	N	N	N	N	N	N	N	N	NA	NA	NA	unfound	1	TRUE	2.22124	1.29873	2.88479	1
E07	39	E07-39	MATR3(∆RRM2)-EGFP	7	9	220	unfound	1	TRUE	403.79	652.203	763.498	651.173	513.032	311.097	290.979	223.195	101.062	NA	Y	Y	Y	Y	N	N	N	N	N	NA	NA	NA	unfound	1	TRUE	1.6152	1.17064	1.89083	1
D09	7	D09-7	MATR3(∆RRM2)-EGFP	9	9	220	unfound	1	TRUE	1706.3	1271.56	1343.47	1672.14	1424.88	1322.19	901.794	1133.45	1085.6	NA	Y	N	N	N	N	N	N	N	N	NA	NA	NA	unfound	1	TRUE	0.745214	1.05655	0.787358	1
C08	26	C08-26	MATR3(∆RRM2)-EGFP	8	9	220	unfound	1	TRUE	253.912	475.865	540.383	469.714	442.743	523.403	758.969	1281.54	2086.59	NA	Y	Y	Y	Y	N	N	Y	Y	Y	NA	NA	NA	unfound	1	TRUE	1.87413	1.13558	2.12823	1
C07	11	C07-11	MATR3(∆RRM2)-EGFP	7	9	220	unfound	1	TRUE	993.887	1572.84	2471.58	2182.18	1582.81	1634.82	1453.07	1123.65	477.369	NA	Y	Y	Y	Y	Y	N	Y	Y	N	NA	NA	NA	unfound	1	TRUE	1.58251	1.57142	2.48678	1
G07	4	G07-4	MATR3(∆RRM2)-EGFP	7	9	220	unfound	1	TRUE	667.561	1304.16	1594.88	1726.97	1583.9	1800.76	1484.95	2313.97	1867.46	NA	Y	Y	Y	Y	Y	N	N	Y	N	NA	NA	NA	unfound	1	TRUE	1.95361	1.22292	2.38912	1
G08	36	G08-36	MATR3(∆RRM2)-EGFP	8	9	220	unfound	1	TRUE	317.394	467.024	597.339	894.519	932.785	930.563	1392.35	2315.4	1125.54	NA	Y	Y	Y	Y	N	N	N	Y	N	NA	NA	NA	unfound	1	TRUE	1.47143	1.27903	1.88201	1
B07	52	B07-52	MATR3(∆RRM2)-EGFP	7	9	220	unfound	1	TRUE	356.105	532.375	486.504	633.677	841.925	1070.5	1306.91	1599.46	753.208	NA	Y	Y	Y	Y	N	N	N	N	N	NA	NA	NA	unfound	1	TRUE	1.49499	0.913837	1.36618	1
B07	49	B07-49	MATR3(∆RRM2)-EGFP	7	9	220	unfound	1	TRUE	1529.69	2150.2	3079.25	3018.57	4625.59	7625.9	5938.14	7041.84	7731.34	NA	Y	Y	N	N	N	N	N	N	N	NA	NA	NA	unfound	1	TRUE	1.40565	1.43208	2.01299	1
C07	49	C07-49	MATR3(∆RRM2)-EGFP	7	9	220	unfound	1	TRUE	1508.49	1433.17	1505.41	2183.47	1772.79	2173.93	2611.81	2286.77	2762.98	NA	Y	Y	Y	N	Y	N	N	N	N	NA	NA	NA	unfound	1	TRUE	0.950071	1.05041	0.997961	1
F09	13	F09-13	MATR3(∆RRM2)-EGFP	9	9	220	unfound	1	TRUE	290.003	468.308	490.171	515.311	407.946	360.996	383.176	226.425	96.0201	NA	Y	Y	Y	Y	Y	N	N	Y	N	NA	NA	NA	unfound	1	TRUE	1.61484	1.04669	1.69023	1
F09	65	F09-65	MATR3(∆RRM2)-EGFP	9	9	220	unfound	1	TRUE	1273.45	1947.87	2974.51	3149.01	3199.66	3686.21	2562.83	2643.61	3215.68	NA	Y	Y	Y	N	N	N	N	Y	N	NA	NA	NA	unfound	1	TRUE	1.52959	1.52706	2.33578	1
B07	27	B07-27	MATR3(∆RRM2)-EGFP	7	9	220	unfound	1	TRUE	703.727	1264.81	1156.39	1314.04	1759.35	1790.83	2059.52	1511.38	159.962	NA	Y	Y	Y	Y	Y	N	Y	N	N	NA	NA	NA	unfound	1	TRUE	1.7973	0.914276	1.64323	1
D09	44	D09-44	MATR3(∆RRM2)-EGFP	9	9	220	unfound	1	TRUE	161.104	648.608	783.392	952.194	1128.12	1186.25	1250.72	1826.58	226.232	NA	Y	Y	Y	Y	Y	Y	Y	N	Y	NA	NA	NA	unfound	1	TRUE	4.02603	1.2078	4.86265	1
E09	38	E09-38	MATR3(∆RRM2)-EGFP	9	9	220	unfound	1	TRUE	2290.69	4251.46	6421.25	6397.42	7147.48	4991.33	7417.69	6857.51	5247.18	NA	Y	N	N	N	N	N	N	N	N	NA	NA	NA	unfound	1	TRUE	1.85597	1.51036	2.8032	1
G07	17	G07-17	MATR3(∆RRM2)-EGFP	7	9	220	unfound	1	TRUE	1459.7	1622.23	1766.12	2024.14	1912.56	655.364	225.849	208.466	200.291	NA	Y	Y	Y	Y	Y	N	N	N	N	NA	NA	NA	unfound	1	TRUE	1.11134	1.0887	1.20992	1
B08	23	B08-23	MATR3(∆RRM2)-EGFP	8	9	220	unfound	1	TRUE	929.348	1028.41	1094.49	979.987	1129.23	1024.73	905.643	696.763	109.434	NA	Y	Y	Y	Y	N	N	N	N	N	NA	NA	NA	unfound	1	TRUE	1.10659	1.06426	1.1777	1
C08	41	C08-41	MATR3(∆RRM2)-EGFP	8	9	220	unfound	1	TRUE	1154.61	1386.74	1224.6	1054.42	1084.23	577.265	503.095	415.531	230.681	NA	Y	Y	Y	Y	Y	N	N	Y	N	NA	NA	NA	unfound	1	TRUE	1.20104	0.88308	1.06062	1
B07	17	B07-17	MATR3(∆RRM2)-EGFP	7	9	220	unfound	1	TRUE	689.346	788.103	927.781	1297.29	1393.03	1305.42	2511.04	3069.21	1656.13	NA	Y	Y	Y	Y	N	N	N	N	N	NA	NA	NA	unfound	1	TRUE	1.14326	1.17723	1.34589	1
F09	78	F09-78	MATR3(∆RRM2)-EGFP	9	9	220	unfound	1	TRUE	1295.21	2952.72	4535.33	4755.37	7466.79	8482.55	6181.11	6559.54	9685.2	NA	Y	Y	N	N	N	N	N	N	N	NA	NA	NA	unfound	1	TRUE	2.27973	1.53598	3.50161	1
E09	57	E09-57	MATR3(∆RRM2)-EGFP	9	9	220	unfound	1	TRUE	918.575	931.92	1198.24	1651.91	2551.21	2303.03	2464.12	3074.6	2950.67	NA	Y	Y	Y	Y	Y	N	Y	Y	N	NA	NA	NA	unfound	1	TRUE	1.01453	1.28578	1.30446	1
F09	3	F09-3	MATR3(∆RRM2)-EGFP	9	9	220	unfound	1	TRUE	1264.73	1050.6	745.382	524.515	314.29	194.734	181.439	137.577	98.3083	NA	Y	Y	Y	Y	N	N	N	N	N	NA	NA	NA	unfound	1	TRUE	0.830694	0.709482	0.589363	1
D08	7	D08-7	MATR3(∆RRM2)-EGFP	8	9	220	unfound	1	TRUE	798.18	1196.5	1495.84	1556.9	1690.76	1398.41	1460.95	1246.17	1156.89	NA	Y	Y	Y	Y	Y	N	Y	Y	Y	NA	NA	NA	unfound	1	TRUE	1.49904	1.25018	1.87406	1
B08	37	B08-37	MATR3(∆RRM2)-EGFP	8	9	220	unfound	1	TRUE	1358.84	2217.64	3378.5	2965.29	3937.87	5209.83	5257.85	8067.76	7314.52	NA	Y	Y	N	N	N	N	N	N	N	NA	NA	NA	unfound	1	TRUE	1.63201	1.52347	2.48632	1
F07	21	F07-21	MATR3(∆RRM2)-EGFP	7	9	220	unfound	1	TRUE	1638.87	2538.22	3385.12	4078.31	4540.71	6112.23	5352.93	5376.9	7278.39	NA	Y	Y	N	N	N	N	N	N	N	NA	NA	NA	unfound	1	TRUE	1.54877	1.33366	2.06553	1
F09	25	F09-25	MATR3(∆RRM2)-EGFP	9	9	220	unfound	1	TRUE	731.029	758.635	549.259	517.039	518.855	385.455	326.883	324.212	269.176	NA	Y	Y	Y	Y	N	N	N	Y	N	NA	NA	NA	unfound	1	TRUE	1.03776	0.72401	0.751351	1
B07	6	B07-6	MATR3(∆RRM2)-EGFP	7	9	220	unfound	1	TRUE	691.464	990.384	1405.95	1347.01	1492.25	1725.25	1619.15	1197.29	1843.93	NA	Y	Y	Y	Y	Y	N	Y	Y	Y	NA	NA	NA	unfound	1	TRUE	1.4323	1.4196	2.03329	1
F08	29	F08-29	MATR3(∆RRM2)-EGFP	8	9	220	unfound	1	TRUE	2182.99	3695.24	2943.41	3109.15	1516.1	860.743	770.569	856.428	738.919	NA	Y	Y	Y	Y	Y	N	N	Y	N	NA	NA	NA	unfound	1	TRUE	1.69274	0.796541	1.34834	1
B09	5	B09-5	MATR3(∆RRM2)-EGFP	9	9	220	unfound	1	TRUE	687.443	1593.32	1893.25	2363.82	3626.32	4764.51	4898.2	4665.08	6533.75	NA	Y	Y	Y	Y	Y	N	N	N	N	NA	NA	NA	unfound	1	TRUE	2.31775	1.18824	2.75404	1
F09	74	F09-74	MATR3(∆RRM2)-EGFP	9	9	220	unfound	1	TRUE	1267.76	1440.37	2563.15	2749.34	3259.42	4188.6	3340.85	3705.88	4473.47	NA	Y	Y	Y	N	Y	N	N	Y	N	NA	NA	NA	unfound	1	TRUE	1.13616	1.7795	2.02179	1
F09	26	F09-26	MATR3(∆RRM2)-EGFP	9	9	220	unfound	1	TRUE	1065.96	2431.63	2611.44	3225.21	4045.01	5006.47	3785.4	3919.74	5773.79	NA	Y	Y	Y	Y	N	N	N	N	N	NA	NA	NA	unfound	1	TRUE	2.28117	1.07394	2.44985	1
G09	38	G09-38	MATR3(∆RRM2)-EGFP	9	9	220	unfound	1	TRUE	717.474	962.845	1500.65	1492.92	1602.79	2895.21	2482.05	3750.61	2415.13	NA	Y	Y	Y	Y	Y	N	Y	Y	Y	NA	NA	NA	unfound	1	TRUE	1.34199	1.55856	2.09158	1
B08	27	B08-27	MATR3(∆RRM2)-EGFP	8	9	220	unfound	1	TRUE	673.49	1950.5	931.928	558.077	622.025	402.693	477.949	789.507	754.069	NA	Y	Y	Y	Y	N	N	N	Y	N	NA	NA	NA	unfound	1	TRUE	2.89612	0.477788	1.38373	1
C08	28	C08-28	MATR3(∆RRM2)-EGFP	8	9	220	unfound	1	TRUE	567.417	918.777	1134.84	1007.67	1181.51	1481.85	1188.33	1198.28	1525.65	NA	Y	Y	Y	Y	Y	N	Y	Y	Y	NA	NA	NA	unfound	1	TRUE	1.61922	1.23517	2.00002	1
G07	53	G07-53	MATR3(∆RRM2)-EGFP	7	9	220	unfound	1	TRUE	439.203	497.918	675.256	729.874	916.336	666.755	746.299	772.504	747.343	NA	Y	Y	Y	N	N	N	Y	Y	Y	NA	NA	NA	unfound	1	TRUE	1.13368	1.35616	1.53746	1
E09	5	E09-5	MATR3(∆RRM2)-EGFP	9	9	220	unfound	1	TRUE	1056.98	1482.76	2006.98	1768.56	1903.16	1959.14	2930.77	1374.44	1666.1	NA	Y	Y	Y	Y	Y	N	Y	Y	Y	NA	NA	NA	unfound	1	TRUE	1.40283	1.35354	1.89879	1
G08	34	G08-34	MATR3(∆RRM2)-EGFP	8	9	220	unfound	1	TRUE	1016.47	1566.23	2221.58	2343.2	2052.82	2606.21	2522.82	2978.93	2495.2	NA	Y	Y	Y	Y	Y	Y	Y	Y	Y	NA	NA	NA	unfound	1	TRUE	1.54085	1.41843	2.18559	1
B07	69	B07-69	MATR3(∆RRM2)-EGFP	7	9	220	unfound	1	TRUE	469.683	618.219	713.052	792.354	799.259	649.529	822.034	809.326	987.279	NA	Y	Y	Y	Y	Y	Y	Y	Y	Y	NA	NA	NA	unfound	1	TRUE	1.31625	1.1534	1.51816	1
E09	46	E09-46	MATR3(∆RRM2)-EGFP	9	9	220	unfound	1	TRUE	655.722	1055.31	1246.17	2508.23	1450.06	1604.64	1482.28	1685.75	1400.1	NA	Y	Y	Y	Y	Y	Y	Y	Y	Y	NA	NA	NA	unfound	1	TRUE	1.60938	1.18086	1.90045	1
B07	32	B07-32	MATR3(∆RRM2)-EGFP	7	9	220	unfound	1	TRUE	814.199	1177.43	1700.42	1422.48	1648.36	2470.11	2810.63	2332.39	2641.74	NA	Y	Y	Y	Y	Y	Y	Y	Y	Y	NA	NA	NA	unfound	1	TRUE	1.44612	1.44418	2.08846	1
G08	16	G08-16	MATR3(∆RRM2)-EGFP	8	9	220	unfound	1	TRUE	402.426	544.757	666.586	801.557	792.133	985.965	1085.65	1067.05	1094.87	NA	Y	Y	Y	Y	Y	Y	Y	Y	Y	NA	NA	NA	unfound	1	TRUE	1.35368	1.22364	1.65642	1
C09	43	C09-43	MATR3(∆RRM2)-EGFP	9	9	220	unfound	1	TRUE	484.802	1086.9	1235.11	1314.84	1302.74	1308.42	1048.9	1010.56	1156.42	NA	Y	Y	Y	Y	Y	Y	Y	Y	Y	NA	NA	NA	unfound	1	TRUE	2.24194	1.13636	2.54765	1
B08	66	B08-66	MATR3(∆RRM2)-EGFP	8	9	220	unfound	1	TRUE	418.45	834.406	964.02	1197.09	1268.16	1795.74	2009.75	2027.01	2269.75	NA	Y	Y	Y	Y	Y	Y	Y	Y	Y	NA	NA	NA	unfound	1	TRUE	1.99404	1.15534	2.30378	1
B07	36	B07-36	MATR3(∆RRM2)-EGFP	7	9	220	unfound	1	TRUE	705.576	909.074	1109.95	1078.78	1452.28	1400.09	1933.77	2178.04	2000.26	NA	Y	Y	Y	Y	Y	N	Y	Y	Y	NA	NA	NA	unfound	1	TRUE	1.28841	1.22096	1.5731	1
E09	19	E09-19	MATR3(∆RRM2)-EGFP	9	9	220	unfound	1	TRUE	1092.9	1298.74	1784.31	3011.24	2813.61	3743.95	3700.66	3296.99	3610.25	NA	Y	Y	Y	Y	Y	N	N	N	N	NA	NA	NA	unfound	1	TRUE	1.18835	1.37388	1.63265	1
B07	62	B07-62	MATR3(∆RRM2)-EGFP	7	9	220	unfound	1	TRUE	673.653	794.982	1034.9	1010.99	947.211	897.284	767.653	1612.3	531.737	NA	Y	Y	Y	Y	Y	Y	Y	Y	Y	NA	NA	NA	unfound	1	TRUE	1.18011	1.30179	1.53625	1
B08	57	B08-57	MATR3(∆RRM2)-EGFP	8	9	220	unfound	1	TRUE	770.007	950.591	1263.68	1087.44	1015.37	798.983	664.266	552.461	257.941	NA	Y	Y	Y	Y	Y	Y	Y	Y	N	NA	NA	NA	unfound	1	TRUE	1.23452	1.32936	1.64113	1
B08	62	B08-62	MATR3(∆RRM2)-EGFP	8	9	220	unfound	1	TRUE	689.281	1471.93	2126.74	2544.91	2818.34	4088.8	3106.52	3362.08	2963.5	NA	Y	Y	Y	Y	Y	N	Y	Y	Y	NA	NA	NA	unfound	1	TRUE	2.13545	1.44487	3.08545	1
B07	70	B07-70	MATR3(∆RRM2)-EGFP	7	9	220	unfound	1	TRUE	392.835	569.545	677.417	800.711	1035.58	1260.04	1232.83	1037.34	1303.2	NA	Y	Y	Y	Y	Y	Y	Y	Y	Y	NA	NA	NA	unfound	1	TRUE	1.44983	1.1894	1.72443	1
B07	60	B07-60	MATR3(∆RRM2)-EGFP	7	9	220	unfound	1	TRUE	675.044	922.318	1268.88	1599.42	2026.49	2778.94	2436.45	2226.65	2286.18	NA	Y	Y	Y	Y	Y	Y	Y	Y	Y	NA	NA	NA	unfound	1	TRUE	1.36631	1.37575	1.87969	1
B08	6	B08-6	MATR3(∆RRM2)-EGFP	8	9	220	unfound	1	TRUE	554.906	847.526	1069.9	976.635	789.468	632.327	579.083	593.809	559.832	NA	Y	Y	Y	Y	Y	N	N	Y	N	NA	NA	NA	unfound	1	TRUE	1.52733	1.26238	1.92808	1
G09	15	G09-15	MATR3(∆RRM2)-EGFP	9	8	197	unfound	1	TRUE	378.275	721.967	974.448	1293.31	1964.84	1032.75	1412.63	2054	NA	NA	N	Y	Y	Y	Y	N	Y	Y	NA	NA	1	24	unfound	1	TRUE	1.90858	1.34971	2.57603	1
G07	5	G07-5	MATR3(∆RRM2)-EGFP	7	8	197	unfound	1	TRUE	138.269	237.178	279.329	346.56	343.716	308.73	385.024	482.974	NA	NA	N	N	N	N	N	N	N	Y	NA	NA	3	75	NA	0	FALSE	1.71534	1.17772	2.02019	1
D09	9	D09-9	MATR3(∆RRM2)-EGFP	9	8	197	unfound	1	TRUE	157.158	231.371	206.816	202.699	178.795	157.967	181.707	198.395	NA	NA	N	N	N	N	N	N	N	N	NA	NA	3	75	NA	0	FALSE	1.47222	0.89387	1.31597	1
B09	4	B09-4	MATR3(∆RRM2)-EGFP	9	8	197	unfound	1	TRUE	225.817	706.772	730.312	1101.84	1890.13	1251.85	1264.99	1663.43	NA	NA	N	Y	Y	Y	N	N	N	N	NA	NA	1	24	unfound	1	TRUE	3.12984	1.03331	3.23409	1
C08	16	C08-16	MATR3(∆RRM2)-EGFP	8	8	197	unfound	1	TRUE	101.266	214.806	414.785	569.182	581.06	474.93	595.902	1563.61	NA	NA	N	N	Y	Y	Y	N	Y	Y	NA	NA	2	52	unfound	1	TRUE	2.1212	1.93097	4.09598	1
F08	41	F08-41	MATR3(∆RRM2)-EGFP	8	8	197	unfound	1	TRUE	293.132	461.596	566.264	571.853	617.642	662.904	1011.24	1162.14	NA	NA	N	N	N	N	Y	N	Y	Y	NA	NA	3	75	NA	0	FALSE	1.5747	1.22675	1.93177	1
F09	40	F09-40	MATR3(∆RRM2)-EGFP	9	8	197	unfound	1	TRUE	317.987	565.388	701.382	732.015	657.29	615.078	686.842	704.237	NA	NA	N	Y	Y	Y	N	Y	Y	Y	NA	NA	1	24	unfound	1	TRUE	1.77802	1.24053	2.20569	1
E07	10	E07-10	MATR3(∆RRM2)-EGFP	7	8	197	unfound	1	TRUE	2458.75	2144.06	3002	238.342	137.118	100.351	109.495	114.78	NA	NA	N	Y	N	N	N	N	N	N	NA	NA	1	24	unfound	1	TRUE	0.872013	1.40015	1.22095	1
B08	33	B08-33	MATR3(∆RRM2)-EGFP	8	8	197	unfound	1	TRUE	682.073	1055.36	1229.57	1324.66	1540.63	1607.51	1469.88	2892.42	NA	NA	N	Y	Y	Y	Y	Y	Y	Y	NA	NA	1	24	unfound	1	TRUE	1.54729	1.16507	1.80269	1
F08	11	F08-11	MATR3(∆RRM2)-EGFP	8	8	197	unfound	1	TRUE	404.33	707.086	1071.56	1421.96	1559.94	1401.35	2057.95	1981.16	NA	NA	N	Y	Y	Y	Y	N	N	Y	NA	NA	1	24	unfound	1	TRUE	1.74878	1.51546	2.65021	1
E08	10	E08-10	MATR3(∆RRM2)-EGFP	8	8	197	unfound	1	TRUE	228.629	449.315	541.201	787.253	344.148	342.894	475.035	750.334	NA	NA	N	Y	Y	N	N	N	N	Y	NA	NA	1	24	unfound	1	TRUE	1.96526	1.2045	2.36716	1
G07	19	G07-19	MATR3(∆RRM2)-EGFP	7	8	197	unfound	1	TRUE	1007.5	1465.16	1891.16	2267.63	1918.61	128.478	114.592	111.181	NA	NA	Y	N	N	N	N	N	N	N	NA	NA	NA	NA	unfound	1	TRUE	1.45425	1.29075	1.87708	1
C07	39	C07-39	MATR3(∆RRM2)-EGFP	7	8	197	unfound	1	TRUE	367.447	659.543	825.898	853.23	1045.1	883.026	1250.43	1424.47	NA	NA	Y	Y	Y	N	N	N	N	N	NA	NA	NA	NA	unfound	1	TRUE	1.79494	1.25223	2.24767	1
E09	20	E09-20	MATR3(∆RRM2)-EGFP	9	8	197	unfound	1	TRUE	812.158	2343.07	2355.04	2732.14	2535.78	2270.56	2341.09	1123.65	NA	NA	Y	Y	Y	Y	N	N	N	N	NA	NA	NA	NA	unfound	1	TRUE	2.88499	1.00511	2.89974	1
E07	22	E07-22	MATR3(∆RRM2)-EGFP	7	8	197	unfound	1	TRUE	828.794	1065.47	1113.06	1430.91	1162.31	620.102	820.227	836.689	NA	NA	Y	Y	Y	Y	N	N	N	N	NA	NA	NA	NA	unfound	1	TRUE	1.28556	1.04467	1.34298	1
C09	36	C09-36	MATR3(∆RRM2)-EGFP	9	8	197	unfound	1	TRUE	1608.95	1360.01	1733.59	1779.46	200.463	126.615	135.77	166.26	NA	NA	Y	N	N	N	N	N	N	N	NA	NA	NA	NA	unfound	1	TRUE	0.845279	1.27469	1.07747	1
D08	26	D08-26	MATR3(∆RRM2)-EGFP	8	8	197	unfound	1	TRUE	677.956	606.808	761.813	462.327	343.368	77.8579	69.8571	71.0108	NA	NA	Y	Y	N	N	Y	N	N	N	NA	NA	NA	NA	unfound	1	TRUE	0.895054	1.25544	1.12369	1
F09	43	F09-43	MATR3(∆RRM2)-EGFP	9	8	197	unfound	1	TRUE	1140.68	1193.18	1161.82	1089.61	1597.72	965.042	2451.71	2354.95	NA	NA	Y	Y	Y	Y	Y	N	N	Y	NA	NA	NA	NA	unfound	1	TRUE	1.04602	0.973719	1.01853	1
C07	35	C07-35	MATR3(∆RRM2)-EGFP	7	8	197	unfound	1	TRUE	478.438	488.037	403.805	425.927	325.559	218.488	221.075	204.069	NA	NA	Y	N	N	N	N	N	N	N	NA	NA	NA	NA	unfound	1	TRUE	1.02006	0.827406	0.844007	1
D09	31	D09-31	MATR3(∆RRM2)-EGFP	9	8	197	unfound	1	TRUE	251.255	225.869	268.15	355.506	351.296	256.738	483.45	266.897	NA	NA	Y	Y	Y	Y	N	N	N	N	NA	NA	NA	NA	unfound	1	TRUE	0.898964	1.18719	1.06724	1
C09	14	C09-14	MATR3(∆RRM2)-EGFP	9	8	197	unfound	1	TRUE	318	387.786	312.392	370.946	357.867	228.79	281.282	394.398	NA	NA	Y	Y	Y	Y	Y	N	N	Y	NA	NA	NA	NA	unfound	1	TRUE	1.21945	0.805578	0.982365	1
B08	52	B08-52	MATR3(∆RRM2)-EGFP	8	8	197	unfound	1	TRUE	887.446	1053.9	1542.11	1972.42	3035.9	2860.67	4132.49	4466.3	NA	NA	Y	Y	Y	Y	N	N	N	N	NA	NA	NA	NA	unfound	1	TRUE	1.18756	1.46324	1.73769	1
E09	9	E09-9	MATR3(∆RRM2)-EGFP	9	8	197	unfound	1	TRUE	2012.81	2073.79	1177.67	1106.14	2487.52	125.176	101.521	83.6855	NA	NA	Y	Y	Y	Y	N	Y	Y	N	NA	NA	NA	NA	unfound	1	TRUE	1.0303	0.56788	0.585085	1
F07	26	F07-26	MATR3(∆RRM2)-EGFP	7	8	197	unfound	1	TRUE	1342.74	1583.61	1400.75	2725.84	172.432	138.64	194.547	145.22	NA	NA	Y	Y	Y	N	N	N	N	N	NA	NA	NA	NA	unfound	1	TRUE	1.17938	0.884529	1.0432	1
C08	27	C08-27	MATR3(∆RRM2)-EGFP	8	8	197	unfound	1	TRUE	425.634	717.308	729.567	1010.54	1248.42	1634.81	1708.25	837.139	NA	NA	Y	Y	Y	Y	Y	N	Y	N	NA	NA	NA	NA	unfound	1	TRUE	1.68527	1.01709	1.71407	1
D08	22	D08-22	MATR3(∆RRM2)-EGFP	8	8	197	unfound	1	TRUE	1720.03	1548.24	3208.05	119.415	88.1399	88.5087	67.3391	66.7948	NA	NA	Y	N	N	N	N	N	N	N	NA	NA	NA	NA	unfound	1	TRUE	0.900129	2.07206	1.86512	1
C09	34	C09-34	MATR3(∆RRM2)-EGFP	9	8	197	unfound	1	TRUE	553.305	511.12	286.849	277.372	210.158	146.782	168.796	176.227	NA	NA	Y	Y	N	N	N	N	N	N	NA	NA	NA	NA	unfound	1	TRUE	0.923759	0.561217	0.518429	1
G07	11	G07-11	MATR3(∆RRM2)-EGFP	7	8	197	unfound	1	TRUE	412.511	615.626	851.394	1119.15	1095.09	823.609	806.056	696.254	NA	NA	Y	Y	Y	Y	Y	N	N	N	NA	NA	NA	NA	unfound	1	TRUE	1.49239	1.38297	2.06393	1
E09	52	E09-52	MATR3(∆RRM2)-EGFP	9	8	197	unfound	1	TRUE	1607.13	2965.9	2198.86	3340.69	3590.63	2408.7	1371.64	176.524	NA	NA	Y	Y	Y	N	N	N	N	N	NA	NA	NA	NA	unfound	1	TRUE	1.84546	0.741381	1.36819	1
G09	30	G09-30	MATR3(∆RRM2)-EGFP	9	8	197	unfound	1	TRUE	719.717	1037.57	1786.24	2415.4	2765	3082.01	2848.28	2620.86	NA	NA	Y	Y	Y	Y	N	N	N	N	NA	NA	NA	NA	unfound	1	TRUE	1.44164	1.72156	2.48187	1
B08	68	B08-68	MATR3(∆RRM2)-EGFP	8	8	197	unfound	1	TRUE	409.18	653.039	427.213	467.881	569.154	490.081	545.561	512.726	NA	NA	Y	Y	N	N	N	N	N	N	NA	NA	NA	NA	unfound	1	TRUE	1.59597	0.654192	1.04407	1
B08	40	B08-40	MATR3(∆RRM2)-EGFP	8	8	197	unfound	1	TRUE	2318.97	4490.54	5110.99	5411.22	4970.65	8487.94	9266.7	5191.52	NA	NA	Y	N	N	N	N	N	N	N	NA	NA	NA	NA	unfound	1	TRUE	1.93644	1.13817	2.20399	1
F09	46	F09-46	MATR3(∆RRM2)-EGFP	9	8	197	unfound	1	TRUE	962.444	1183.13	1543.96	2335.56	3694.39	3470.24	3386.61	3315.51	NA	NA	Y	Y	Y	Y	N	N	N	N	NA	NA	NA	NA	unfound	1	TRUE	1.2293	1.30498	1.60421	1
G08	5	G08-5	MATR3(∆RRM2)-EGFP	8	8	197	unfound	1	TRUE	528.873	1131.15	588.978	1039.63	697.204	732.988	1286.53	1547.85	NA	NA	Y	Y	N	Y	N	N	N	Y	NA	NA	NA	NA	unfound	1	TRUE	2.13879	0.520691	1.11365	1
E07	54	E07-54	MATR3(∆RRM2)-EGFP	7	8	197	unfound	1	TRUE	519.248	1756.56	1562.1	1720.29	912.862	678.25	835.437	1279.5	NA	NA	Y	Y	Y	Y	N	N	N	N	NA	NA	NA	NA	unfound	1	TRUE	3.3829	0.889294	3.00839	1
D09	23	D09-23	MATR3(∆RRM2)-EGFP	9	8	197	unfound	1	TRUE	1129.58	1058.38	1234.99	1076.28	1293.99	2011.86	2064.92	1993.9	NA	NA	Y	Y	Y	Y	Y	N	Y	Y	NA	NA	NA	NA	unfound	1	TRUE	0.936968	1.16687	1.09332	1
F07	37	F07-37	MATR3(∆RRM2)-EGFP	7	8	197	unfound	1	TRUE	1650.54	2586.16	3865.96	4004.25	3526.79	5590.16	3713.75	3787.32	NA	NA	Y	N	N	N	N	N	N	N	NA	NA	NA	NA	unfound	1	TRUE	1.56685	1.49487	2.34224	1
F09	53	F09-53	MATR3(∆RRM2)-EGFP	9	8	197	unfound	1	TRUE	695.788	1108.75	2255.56	1707.63	2508.36	3224.23	2954.97	1512.09	NA	NA	Y	Y	N	N	N	N	N	N	NA	NA	NA	NA	unfound	1	TRUE	1.59351	2.03434	3.24174	1
F08	44	F08-44	MATR3(∆RRM2)-EGFP	8	8	197	unfound	1	TRUE	736.466	1268.7	2771.1	2396.7	3640.97	2813.74	2032.95	759.59	NA	NA	Y	Y	Y	Y	N	N	Y	N	NA	NA	NA	NA	unfound	1	TRUE	1.72269	2.1842	3.7627	1
C07	24	C07-24	MATR3(∆RRM2)-EGFP	7	8	197	unfound	1	TRUE	783.622	1640.7	2311.99	2255.71	2476.41	3694.78	3069.54	2594.81	NA	NA	Y	Y	Y	Y	Y	N	Y	Y	NA	NA	NA	NA	unfound	1	TRUE	2.09375	1.40915	2.9504	1
E09	48	E09-48	MATR3(∆RRM2)-EGFP	9	8	197	unfound	1	TRUE	2060.16	3044.45	4176.96	4715.56	6363.45	5234.78	7578.16	5226.99	NA	NA	Y	Y	N	N	N	N	N	N	NA	NA	NA	NA	unfound	1	TRUE	1.47777	1.37199	2.02749	1
B08	21	B08-21	MATR3(∆RRM2)-EGFP	8	8	197	unfound	1	TRUE	1247.88	2054.21	3197.11	4065.44	4619.52	5691.93	5808.53	6683.32	NA	NA	Y	Y	N	Y	N	N	N	N	NA	NA	NA	NA	unfound	1	TRUE	1.64616	1.55637	2.56204	1
C08	33	C08-33	MATR3(∆RRM2)-EGFP	8	8	197	unfound	1	TRUE	253.834	466.056	591.736	725.669	832.508	1307.91	1048.47	1490.63	NA	NA	Y	Y	Y	Y	Y	Y	Y	Y	NA	NA	NA	NA	unfound	1	TRUE	1.83606	1.26967	2.33119	1
E08	8	E08-8	MATR3(∆RRM2)-EGFP	8	8	197	unfound	1	TRUE	1266.59	2143.71	3240.29	2782.32	3038.71	2326	2431.4	2298.71	NA	NA	Y	Y	N	Y	N	N	N	N	NA	NA	NA	NA	unfound	1	TRUE	1.6925	1.51154	2.55828	1
G09	2	G09-2	MATR3(∆RRM2)-EGFP	9	8	197	unfound	1	TRUE	1232.53	1948.66	1782.53	1887.74	2095.01	2135.31	1845.86	1350.84	NA	NA	Y	Y	Y	Y	Y	N	Y	Y	NA	NA	NA	NA	unfound	1	TRUE	1.58102	0.914747	1.44623	1
F09	60	F09-60	MATR3(∆RRM2)-EGFP	9	8	197	unfound	1	TRUE	814.077	1464.29	1196.25	1142.72	1209.4	1705.18	1360.84	1367.15	NA	NA	Y	Y	Y	Y	Y	N	Y	Y	NA	NA	NA	NA	unfound	1	TRUE	1.79871	0.816951	1.46946	1
G09	45	G09-45	MATR3(∆RRM2)-EGFP	9	8	197	unfound	1	TRUE	1262.72	2779.87	3836.85	8640.05	5729.69	8245.18	6463.44	5088.93	NA	NA	Y	Y	N	N	N	N	N	N	NA	NA	NA	NA	unfound	1	TRUE	2.20149	1.38023	3.03855	1
G08	2	G08-2	MATR3(∆RRM2)-EGFP	8	8	197	unfound	1	TRUE	1025.11	1219.91	1270.04	1951.04	2358.7	1856.83	2942.62	2330.24	NA	NA	Y	Y	Y	Y	N	N	N	N	NA	NA	NA	NA	unfound	1	TRUE	1.19002	1.04109	1.23892	1
D09	49	D09-49	MATR3(∆RRM2)-EGFP	9	8	197	unfound	1	TRUE	852.786	1561.5	1571.01	2120.53	2146.22	4429.5	2635.37	4263.17	NA	NA	Y	Y	Y	Y	N	N	N	N	NA	NA	NA	NA	unfound	1	TRUE	1.83106	1.00609	1.84221	1
E09	35	E09-35	MATR3(∆RRM2)-EGFP	9	8	197	unfound	1	TRUE	876.319	1095.13	1470.17	1777.08	1714.05	3013.94	1907.13	1701.39	NA	NA	Y	Y	Y	Y	Y	Y	Y	Y	NA	NA	NA	NA	unfound	1	TRUE	1.24969	1.34246	1.67766	1
C08	46	C08-46	MATR3(∆RRM2)-EGFP	8	8	197	unfound	1	TRUE	398.6	508.171	499.978	625.566	716.746	614.493	873.668	1561.55	NA	NA	Y	Y	Y	Y	Y	N	Y	Y	NA	NA	NA	NA	unfound	1	TRUE	1.27489	0.983877	1.25433	1
G09	22	G09-22	MATR3(∆RRM2)-EGFP	9	8	197	unfound	1	TRUE	2011.58	1374.87	1513.57	3353.33	2833.32	5224.12	5310.45	3916.69	NA	NA	Y	Y	Y	N	N	N	N	N	NA	NA	NA	NA	unfound	1	TRUE	0.68348	1.10088	0.752428	1
B07	30	B07-30	MATR3(∆RRM2)-EGFP	7	8	197	unfound	1	TRUE	724.125	1128.75	1374.42	1360.46	1344.03	1157.95	1454.72	1305.07	NA	NA	Y	Y	Y	Y	Y	Y	Y	Y	NA	NA	NA	NA	unfound	1	TRUE	1.55878	1.21765	1.89804	1
B08	39	B08-39	MATR3(∆RRM2)-EGFP	8	8	197	unfound	1	TRUE	699.63	847.768	874.761	694.869	1081.13	442.193	337.379	172.952	NA	NA	Y	Y	Y	Y	Y	N	N	N	NA	NA	NA	NA	unfound	1	TRUE	1.21174	1.03184	1.25032	1
E07	66	E07-66	MATR3(∆RRM2)-EGFP	7	8	197	unfound	1	TRUE	780.06	1193.43	1273.24	803.379	79.242	67.6712	73.1429	70.7545	NA	NA	Y	Y	N	N	N	N	N	N	NA	NA	NA	NA	unfound	1	TRUE	1.52992	1.06687	1.63224	1
F08	15	F08-15	MATR3(∆RRM2)-EGFP	8	8	197	unfound	1	TRUE	789.238	835.861	848.443	1165.96	626.233	767.376	302.505	86.9663	NA	NA	Y	Y	Y	Y	Y	N	N	N	NA	NA	NA	NA	unfound	1	TRUE	1.05907	1.01505	1.07502	1
B09	3	B09-3	MATR3(∆RRM2)-EGFP	9	8	197	unfound	1	TRUE	1370.47	751.078	646.002	554.709	388.124	312.312	248.362	290.336	NA	NA	Y	Y	Y	Y	N	N	N	N	NA	NA	NA	NA	unfound	1	TRUE	0.548043	0.860099	0.471371	1
B07	61	B07-61	MATR3(∆RRM2)-EGFP	7	8	197	unfound	1	TRUE	1206.16	1211.51	1546.92	1529.83	2291.98	3120.69	3205.63	3195.19	NA	NA	Y	Y	Y	Y	N	N	N	N	NA	NA	NA	NA	unfound	1	TRUE	1.00443	1.27685	1.28252	1
B08	72	B08-72	MATR3(∆RRM2)-EGFP	8	8	197	unfound	1	TRUE	406.847	597.04	543.357	488.124	371.729	313.104	478.012	529.858	NA	NA	Y	Y	Y	Y	Y	N	Y	Y	NA	NA	NA	NA	unfound	1	TRUE	1.46748	0.910086	1.33553	1
B07	16	B07-16	MATR3(∆RRM2)-EGFP	7	8	197	unfound	1	TRUE	919.787	1897.21	2799.47	3366.6	4034.49	5808.1	5239.17	8503.24	NA	NA	Y	Y	Y	Y	N	N	N	N	NA	NA	NA	NA	unfound	1	TRUE	2.06266	1.47557	3.04361	1
C07	31	C07-31	MATR3(∆RRM2)-EGFP	7	8	197	unfound	1	TRUE	385.452	428.976	397.268	351.85	268.096	181.098	171.447	120.996	NA	NA	Y	Y	Y	Y	N	N	N	N	NA	NA	NA	NA	unfound	1	TRUE	1.11292	0.926085	1.03065	1
C09	1	C09-1	MATR3(∆RRM2)-EGFP	9	8	197	unfound	1	TRUE	1310.67	1766.57	2204.31	2255.47	1748.63	1154.46	1577.84	1614.88	NA	NA	Y	Y	Y	Y	N	N	Y	Y	NA	NA	NA	NA	unfound	1	TRUE	1.34784	1.24779	1.68182	1
F08	2	F08-2	MATR3(∆RRM2)-EGFP	8	8	197	unfound	1	TRUE	792.481	1384.59	1511.79	1558.72	1288.6	1398.31	1266.54	1118.92	NA	NA	Y	Y	Y	Y	Y	Y	Y	Y	NA	NA	NA	NA	unfound	1	TRUE	1.74716	1.09187	1.90766	1
G08	25	G08-25	MATR3(∆RRM2)-EGFP	8	8	197	unfound	1	TRUE	667.859	1732.01	1241.17	1405.67	1727.65	2292.05	2155.89	4843.98	NA	NA	Y	Y	Y	Y	Y	N	Y	N	NA	NA	NA	NA	unfound	1	TRUE	2.59338	0.716607	1.85844	1
C09	39	C09-39	MATR3(∆RRM2)-EGFP	9	8	197	unfound	1	TRUE	1017.69	517.613	842.006	604.519	536.808	205.286	327.828	55.016	NA	NA	Y	Y	Y	Y	Y	Y	Y	N	NA	NA	NA	NA	unfound	1	TRUE	0.508614	1.62671	0.827368	1
B09	26	B09-26	MATR3(∆RRM2)-EGFP	9	8	197	unfound	1	TRUE	566.025	1249.83	1265.59	1939.4	2926.23	3567.4	4633.2	3092.99	NA	NA	Y	Y	Y	Y	Y	Y	N	N	NA	NA	NA	NA	unfound	1	TRUE	2.20809	1.01261	2.23593	1
B08	60	B08-60	MATR3(∆RRM2)-EGFP	8	8	197	unfound	1	TRUE	709.556	1096.07	2974.37	2431.02	2816.81	2119.9	1693.93	2736.86	NA	NA	Y	Y	Y	Y	N	N	Y	N	NA	NA	NA	NA	unfound	1	TRUE	1.54473	2.71367	4.19188	1
B07	25	B07-25	MATR3(∆RRM2)-EGFP	7	8	197	unfound	1	TRUE	743.439	1126.76	1528.09	1821.71	2265.29	5759.35	5627.39	7060.69	NA	NA	Y	Y	Y	Y	Y	N	N	N	NA	NA	NA	NA	unfound	1	TRUE	1.5156	1.35618	2.05543	1
E09	27	E09-27	MATR3(∆RRM2)-EGFP	9	8	197	unfound	1	TRUE	679.861	1005.56	976.97	904.571	828.546	787.426	1045.01	395.718	NA	NA	Y	Y	Y	Y	Y	Y	Y	N	NA	NA	NA	NA	unfound	1	TRUE	1.47907	0.971569	1.43701	1
G08	74	G08-74	MATR3(∆RRM2)-EGFP	8	8	197	unfound	1	TRUE	684.48	1534.35	2387.96	2136.46	2259.56	2542.16	1963.85	2026.88	NA	NA	Y	Y	Y	Y	Y	Y	Y	Y	NA	NA	NA	NA	unfound	1	TRUE	2.24163	1.55633	3.48872	1
C09	32	C09-32	MATR3(∆RRM2)-EGFP	9	8	197	unfound	1	TRUE	723.658	1498.43	1861.24	77.0256	57.6869	41.5962	53.1734	60.4167	NA	NA	Y	Y	N	N	N	N	N	N	NA	NA	NA	NA	unfound	1	TRUE	2.07063	1.24213	2.572	1
B07	58	B07-58	MATR3(∆RRM2)-EGFP	7	8	197	unfound	1	TRUE	391.307	724.766	763.676	722.631	890.159	973.26	1645.99	1617.45	NA	NA	Y	Y	Y	Y	Y	N	Y	Y	NA	NA	NA	NA	unfound	1	TRUE	1.85217	1.05369	1.9516	1
F08	17	F08-17	MATR3(∆RRM2)-EGFP	8	8	197	unfound	1	TRUE	552.488	627.888	536.27	436.818	526.292	241.319	279.222	367.302	NA	NA	Y	Y	Y	Y	Y	N	Y	Y	NA	NA	NA	NA	unfound	1	TRUE	1.13647	0.854084	0.970644	1
F09	1	F09-1	MATR3(∆RRM2)-EGFP	9	8	197	unfound	1	TRUE	686.468	994.949	967.954	1134.26	1445.14	1532.31	1707.31	1897.6	NA	NA	Y	Y	Y	Y	Y	N	Y	Y	NA	NA	NA	NA	unfound	1	TRUE	1.44937	0.972868	1.41005	1
G09	9	G09-9	MATR3(∆RRM2)-EGFP	9	8	197	unfound	1	TRUE	788.618	884.678	1022.65	783.444	501.006	311.029	172.962	161.139	NA	NA	Y	Y	Y	Y	N	N	N	N	NA	NA	NA	NA	unfound	1	TRUE	1.12181	1.15596	1.29677	1
C08	23	C08-23	MATR3(∆RRM2)-EGFP	8	8	197	unfound	1	TRUE	434.02	764.482	1193.42	1501.62	1681.21	1492	1408.29	1442.43	NA	NA	Y	Y	Y	Y	Y	Y	Y	Y	NA	NA	NA	NA	unfound	1	TRUE	1.7614	1.56109	2.7497	1
G07	10	G07-10	MATR3(∆RRM2)-EGFP	7	7	173	unfound	1	TRUE	373.459	596.241	1017.68	1255.7	1381.64	1339.39	1487.19	NA	NA	NA	N	N	Y	Y	Y	N	N	NA	NA	NA	2	52	unfound	1	TRUE	1.59654	1.70682	2.72501	1
F07	7	F07-7	MATR3(∆RRM2)-EGFP	7	7	173	unfound	1	TRUE	147.432	401.274	811.083	1227.65	1099.38	1261.54	1290.45	NA	NA	NA	N	N	Y	Y	N	N	N	NA	NA	NA	2	52	unfound	1	TRUE	2.72175	2.02127	5.5014	1
D09	25	D09-25	MATR3(∆RRM2)-EGFP	9	7	173	unfound	1	TRUE	155.706	671.258	522.151	934.565	849.48	1313.01	780.658	NA	NA	NA	N	Y	N	Y	Y	N	N	NA	NA	NA	1	24	unfound	1	TRUE	4.31107	0.777868	3.35344	1
E09	58	E09-58	MATR3(∆RRM2)-EGFP	9	7	173	unfound	1	TRUE	136.476	298.944	244.77	315.832	297.244	282.869	409.378	NA	NA	NA	N	N	N	N	N	N	N	NA	NA	NA	3	75	NA	0	FALSE	2.19045	0.818783	1.7935	1
F07	4	F07-4	MATR3(∆RRM2)-EGFP	7	7	173	unfound	1	TRUE	147.594	400.417	784.767	843.042	873.575	716.96	988.467	NA	NA	NA	N	Y	Y	Y	Y	N	N	NA	NA	NA	1	24	unfound	1	TRUE	2.71297	1.95987	5.31707	1
D07	38	D07-38	MATR3(∆RRM2)-EGFP	7	7	173	unfound	1	TRUE	116.991	490.281	743.488	774.045	599.809	784.445	126.194	NA	NA	NA	N	Y	Y	Y	Y	N	N	NA	NA	NA	1	24	unfound	1	TRUE	4.19078	1.51645	6.35511	1
G09	10	G09-10	MATR3(∆RRM2)-EGFP	9	7	173	unfound	1	TRUE	249.218	515.356	533.484	761.427	850.232	557.798	656.479	NA	NA	NA	N	Y	Y	Y	Y	Y	Y	NA	NA	NA	1	24	unfound	1	TRUE	2.06789	1.03518	2.14063	1
B07	45	B07-45	MATR3(∆RRM2)-EGFP	7	7	173	unfound	1	TRUE	406.837	228.453	200.624	206.315	208.491	199.842	302.586	NA	NA	NA	N	N	N	N	N	N	N	NA	NA	NA	3	75	NA	0	FALSE	0.561535	0.878182	0.49313	1
F08	34	F08-34	MATR3(∆RRM2)-EGFP	8	7	173	unfound	1	TRUE	195.314	267.089	339.196	390.384	357.195	288.565	322.66	NA	NA	NA	N	Y	N	N	N	N	N	NA	NA	NA	1	24	unfound	1	TRUE	1.36749	1.26997	1.73667	1
D09	35	D09-35	MATR3(∆RRM2)-EGFP	9	7	173	unfound	1	TRUE	202.858	430.594	505.307	738.454	599.511	734.083	861.582	NA	NA	NA	N	Y	Y	Y	Y	N	Y	NA	NA	NA	1	24	unfound	1	TRUE	2.12264	1.17351	2.49094	1
D07	2	D07-2	MATR3(∆RRM2)-EGFP	7	7	173	unfound	1	TRUE	382.631	615.034	820.935	763.983	941.333	675.969	835.385	NA	NA	NA	N	Y	Y	Y	Y	N	N	NA	NA	NA	1	24	unfound	1	TRUE	1.60738	1.33478	2.1455	1
G07	42	G07-42	MATR3(∆RRM2)-EGFP	7	7	173	unfound	1	TRUE	1760.83	1876.94	1872.55	1684.11	1486.13	983.941	1267.18	NA	NA	NA	N	Y	Y	Y	Y	N	N	NA	NA	NA	1	24	unfound	1	TRUE	1.06594	0.997661	1.06345	1
D07	43	D07-43	MATR3(∆RRM2)-EGFP	7	7	173	unfound	1	TRUE	1542.87	1883.28	2096.39	3652.84	4391.66	5712.42	6485.79	NA	NA	NA	N	N	N	N	N	N	N	NA	NA	NA	3	75	NA	0	FALSE	1.22064	1.11316	1.35876	1
E07	7	E07-7	MATR3(∆RRM2)-EGFP	7	7	173	unfound	1	TRUE	3337.42	2927.76	3448.92	3164.23	78.1036	66.2222	64.9611	NA	NA	NA	Y	N	N	N	N	N	N	NA	NA	NA	NA	NA	unfound	1	TRUE	0.877252	1.17801	1.03341	1
E07	61	E07-61	MATR3(∆RRM2)-EGFP	7	7	173	unfound	1	TRUE	1922.01	2204.66	1911.58	1634.04	913.906	149.262	146.683	NA	NA	NA	Y	Y	N	N	N	N	N	NA	NA	NA	NA	NA	unfound	1	TRUE	1.14706	0.867063	0.994573	1
C08	13	C08-13	MATR3(∆RRM2)-EGFP	8	7	173	unfound	1	TRUE	243.434	345.779	407.26	379.213	338.747	252.283	328.855	NA	NA	NA	Y	NA	Y	Y	N	N	N	NA	NA	NA	NA	NA	unfound	1	TRUE	1.42042	1.1778	1.67298	1
F09	72	F09-72	MATR3(∆RRM2)-EGFP	9	7	173	unfound	1	TRUE	639.745	2167.38	2661.65	2302.09	2550.59	2892.59	2204.8	NA	NA	NA	Y	Y	Y	Y	Y	Y	Y	NA	NA	NA	NA	NA	unfound	1	TRUE	3.38789	1.22804	4.16048	1
G09	34	G09-34	MATR3(∆RRM2)-EGFP	9	7	173	unfound	1	TRUE	283.121	343.913	349.762	472.448	354.438	252.574	552.317	NA	NA	NA	Y	Y	Y	N	N	N	N	NA	NA	NA	NA	NA	unfound	1	TRUE	1.21472	1.01701	1.23538	1
B08	30	B08-30	MATR3(∆RRM2)-EGFP	8	7	173	unfound	1	TRUE	328.481	506.12	682.699	1102.87	1417.67	1300.71	1467.9	NA	NA	NA	Y	Y	Y	Y	Y	Y	Y	NA	NA	NA	NA	NA	unfound	1	TRUE	1.54079	1.34889	2.07835	1
G08	43	G08-43	MATR3(∆RRM2)-EGFP	8	7	173	unfound	1	TRUE	548.263	549.477	661.957	612.22	720.745	440.289	593.733	NA	NA	NA	Y	Y	Y	Y	Y	N	N	NA	NA	NA	NA	NA	unfound	1	TRUE	1.00221	1.20471	1.20737	1
B07	22	B07-22	MATR3(∆RRM2)-EGFP	7	7	173	unfound	1	TRUE	435	1024.49	1621.96	1796.1	2074.52	1592.79	1195.98	NA	NA	NA	Y	Y	Y	N	N	N	N	NA	NA	NA	NA	NA	unfound	1	TRUE	2.35514	1.58319	3.72864	1
C07	32	C07-32	MATR3(∆RRM2)-EGFP	7	7	173	unfound	1	TRUE	3407.46	4349.51	5845.8	6743.9	7615.08	7511.73	7971.08	NA	NA	NA	Y	N	N	N	N	N	N	NA	NA	NA	NA	NA	unfound	1	TRUE	1.27647	1.34401	1.71559	1
B09	9	B09-9	MATR3(∆RRM2)-EGFP	9	7	173	unfound	1	TRUE	1073.47	2490.62	2652.66	2893.42	3356.96	3776.06	4130.81	NA	NA	NA	Y	N	N	N	N	N	N	NA	NA	NA	NA	NA	unfound	1	TRUE	2.32016	1.06506	2.47111	1
G09	56	G09-56	MATR3(∆RRM2)-EGFP	9	7	173	unfound	1	TRUE	665.069	1329.97	1174.82	1333.1	1747.33	2266.59	2053.89	NA	NA	NA	Y	Y	Y	Y	Y	N	N	NA	NA	NA	NA	NA	unfound	1	TRUE	1.99974	0.883347	1.76647	1
C07	59	C07-59	MATR3(∆RRM2)-EGFP	7	7	173	unfound	1	TRUE	344.053	1090.72	2092.09	2057.24	2396.97	2740.41	2704.22	NA	NA	NA	Y	Y	Y	N	N	N	N	NA	NA	NA	NA	NA	unfound	1	TRUE	3.17022	1.91808	6.08074	1
C08	22	C08-22	MATR3(∆RRM2)-EGFP	8	7	173	unfound	1	TRUE	900.808	1991.67	1235.34	2355.91	90.5308	92.0945	202.525	NA	NA	NA	Y	Y	Y	N	N	N	N	NA	NA	NA	NA	NA	unfound	1	TRUE	2.21099	0.620252	1.37137	1
C09	6	C09-6	MATR3(∆RRM2)-EGFP	9	7	173	unfound	1	TRUE	1460.45	1678.77	1659.57	1977.5	2050.63	1255.92	1518.35	NA	NA	NA	Y	Y	Y	Y	Y	Y	Y	NA	NA	NA	NA	NA	unfound	1	TRUE	1.14949	0.988562	1.13635	1
C07	33	C07-33	MATR3(∆RRM2)-EGFP	7	7	173	unfound	1	TRUE	379.497	960.934	1119.99	846.789	833.104	586.432	656.467	NA	NA	NA	Y	Y	Y	Y	Y	N	Y	NA	NA	NA	NA	NA	unfound	1	TRUE	2.53213	1.16553	2.95126	1
F09	84	F09-84	MATR3(∆RRM2)-EGFP	9	7	173	unfound	1	TRUE	1565.35	1702.81	2254.61	2037.82	3482.14	2832.09	2070.27	NA	NA	NA	Y	Y	Y	Y	N	N	N	NA	NA	NA	NA	NA	unfound	1	TRUE	1.08781	1.32406	1.44033	1
F07	32	F07-32	MATR3(∆RRM2)-EGFP	7	7	173	unfound	1	TRUE	1143.94	1568.94	2288.43	1958.93	2414.89	2690.97	3093.2	NA	NA	NA	Y	Y	Y	Y	N	N	N	NA	NA	NA	NA	NA	unfound	1	TRUE	1.37152	1.45859	2.00048	1
B09	11	B09-11	MATR3(∆RRM2)-EGFP	9	7	173	unfound	1	TRUE	1583.33	1480.99	2157.22	2935.39	4430.94	4811.32	6377.06	NA	NA	NA	Y	Y	N	N	N	N	N	NA	NA	NA	NA	NA	unfound	1	TRUE	0.935364	1.45661	1.36246	1
F09	64	F09-64	MATR3(∆RRM2)-EGFP	9	7	173	unfound	1	TRUE	1518.83	2284.2	2424.04	2557.11	3248.78	3020.91	264.361	NA	NA	NA	Y	Y	Y	Y	N	N	N	NA	NA	NA	NA	NA	unfound	1	TRUE	1.50392	1.06122	1.59599	1
B09	2	B09-2	MATR3(∆RRM2)-EGFP	9	7	173	unfound	1	TRUE	225.818	373.803	992.985	891.933	1099.35	870.818	754.126	NA	NA	NA	Y	Y	Y	Y	Y	N	N	NA	NA	NA	NA	NA	unfound	1	TRUE	1.65533	2.65644	4.39728	1
G07	39	G07-39	MATR3(∆RRM2)-EGFP	7	7	173	unfound	1	TRUE	1418.78	2928.17	2147.86	2328.22	3169.98	2750.18	2496.22	NA	NA	NA	Y	Y	Y	Y	N	N	N	NA	NA	NA	NA	NA	unfound	1	TRUE	2.06387	0.733516	1.51388	1
G09	19	G09-19	MATR3(∆RRM2)-EGFP	9	7	173	unfound	1	TRUE	687.101	1555.95	904.192	1856.7	1440.28	846.714	811.054	NA	NA	NA	Y	Y	Y	Y	N	N	N	NA	NA	NA	NA	NA	unfound	1	TRUE	2.26452	0.581118	1.31595	1
G09	44	G09-44	MATR3(∆RRM2)-EGFP	9	7	173	unfound	1	TRUE	1509.3	2551.79	3844.34	4683.15	5871.18	6521.97	6711.62	NA	NA	NA	Y	N	N	N	N	N	N	NA	NA	NA	NA	NA	unfound	1	TRUE	1.69072	1.50653	2.54711	1
G07	20	G07-20	MATR3(∆RRM2)-EGFP	7	7	173	unfound	1	TRUE	1013.48	2108.37	2623.01	3312.29	4125.03	6147.27	5895.81	NA	NA	NA	Y	Y	N	N	N	N	N	NA	NA	NA	NA	NA	unfound	1	TRUE	2.08032	1.2441	2.58812	1
G08	3	G08-3	MATR3(∆RRM2)-EGFP	8	7	173	unfound	1	TRUE	670.107	684.327	913.593	776.315	966.704	564.912	981.17	NA	NA	NA	Y	Y	Y	Y	N	N	N	NA	NA	NA	NA	NA	unfound	1	TRUE	1.02122	1.33502	1.36335	1
E08	46	E08-46	MATR3(∆RRM2)-EGFP	8	7	173	unfound	1	TRUE	1001.76	1951.67	2449.42	3854.16	6715.87	6865.61	6830.41	NA	NA	NA	Y	Y	N	N	N	N	N	NA	NA	NA	NA	NA	unfound	1	TRUE	1.94825	1.25503	2.44512	1
B08	22	B08-22	MATR3(∆RRM2)-EGFP	8	7	173	unfound	1	TRUE	741.517	1207.03	92.0996	104.506	1618.7	1611.12	1816.72	NA	NA	NA	Y	Y	N	N	Y	N	N	NA	NA	NA	NA	NA	unfound	1	TRUE	1.62778	0.0763029	0.124204	1
G08	48	G08-48	MATR3(∆RRM2)-EGFP	8	7	173	unfound	1	TRUE	1227.4	1153.98	1764.51	1836.44	1895.06	2678.74	1391.94	NA	NA	NA	Y	Y	N	N	N	N	N	NA	NA	NA	NA	NA	unfound	1	TRUE	0.940183	1.52906	1.4376	1
G09	43	G09-43	MATR3(∆RRM2)-EGFP	9	7	173	unfound	1	TRUE	1043.25	1977.88	2777.24	3265.24	4044.07	4258.6	4800.89	NA	NA	NA	Y	Y	N	N	N	N	N	NA	NA	NA	NA	NA	unfound	1	TRUE	1.89588	1.40415	2.6621	1
B09	24	B09-24	MATR3(∆RRM2)-EGFP	9	7	173	unfound	1	TRUE	1086.33	1397.06	1422.84	1274.59	1298.85	1517.24	1664.62	NA	NA	NA	Y	Y	Y	Y	Y	N	N	NA	NA	NA	NA	NA	unfound	1	TRUE	1.28604	1.01845	1.30977	1
G09	31	G09-31	MATR3(∆RRM2)-EGFP	9	7	173	unfound	1	TRUE	1072.19	1295.84	1771.06	2344.85	3287.11	3933.64	6685.6	NA	NA	NA	Y	Y	Y	Y	N	N	N	NA	NA	NA	NA	NA	unfound	1	TRUE	1.2086	1.36673	1.65182	1
B07	24	B07-24	MATR3(∆RRM2)-EGFP	7	7	173	unfound	1	TRUE	895.296	918.782	893.996	855.442	1220.03	1597.31	842.514	NA	NA	NA	Y	Y	Y	Y	Y	N	N	NA	NA	NA	NA	NA	unfound	1	TRUE	1.02623	0.973023	0.998549	1
C08	9	C08-9	MATR3(∆RRM2)-EGFP	8	7	173	unfound	1	TRUE	856.818	1109.05	1498	1740.71	213.758	135.452	144.856	NA	NA	NA	Y	Y	Y	Y	N	N	N	NA	NA	NA	NA	NA	unfound	1	TRUE	1.29438	1.35071	1.74833	1
D08	45	D08-45	MATR3(∆RRM2)-EGFP	8	7	173	unfound	1	TRUE	684.923	718.064	607.405	863.058	1401.18	997.209	956.459	NA	NA	NA	Y	Y	Y	Y	Y	N	N	NA	NA	NA	NA	NA	unfound	1	TRUE	1.04839	0.845893	0.886823	1
G08	33	G08-33	MATR3(∆RRM2)-EGFP	8	7	173	unfound	1	TRUE	1850.63	1619.67	2417.05	2957.15	5781.97	3708.11	3892.42	NA	NA	NA	Y	Y	Y	Y	N	N	N	NA	NA	NA	NA	NA	unfound	1	TRUE	0.8752	1.49231	1.30607	1
D07	29	D07-29	MATR3(∆RRM2)-EGFP	7	7	173	unfound	1	TRUE	620.868	791.685	935.287	1161.46	926.152	1156.57	733.134	NA	NA	NA	Y	Y	Y	Y	Y	Y	N	NA	NA	NA	NA	NA	unfound	1	TRUE	1.27513	1.18139	1.50642	1
G09	59	G09-59	MATR3(∆RRM2)-EGFP	9	7	173	unfound	1	TRUE	503.175	915.624	1610.85	2028.19	2299.58	1869.04	575.876	NA	NA	NA	Y	Y	Y	Y	Y	Y	N	NA	NA	NA	NA	NA	unfound	1	TRUE	1.81969	1.7593	3.20138	1
C07	23	C07-23	MATR3(∆RRM2)-EGFP	7	7	173	unfound	1	TRUE	1560.02	1848.63	1969.1	2793.2	2365.4	129.738	189.269	NA	NA	NA	Y	Y	Y	Y	N	N	N	NA	NA	NA	NA	NA	unfound	1	TRUE	1.185	1.06517	1.26223	1
E09	22	E09-22	MATR3(∆RRM2)-EGFP	9	7	173	unfound	1	TRUE	1395.69	1665.33	2218.51	1807.4	2341.81	1682.17	1585.86	NA	NA	NA	Y	Y	Y	Y	N	N	N	NA	NA	NA	NA	NA	unfound	1	TRUE	1.1932	1.33217	1.58954	1
F09	5	F09-5	MATR3(∆RRM2)-EGFP	9	7	173	unfound	1	TRUE	738.289	824.474	734.858	791.962	557.555	487.984	515.799	NA	NA	NA	Y	Y	Y	Y	N	N	N	NA	NA	NA	NA	NA	unfound	1	TRUE	1.11674	0.891305	0.995353	1
B07	8	B07-8	MATR3(∆RRM2)-EGFP	7	7	173	unfound	1	TRUE	1285.16	2006.14	2650.77	2989.84	4262.67	5263.44	5024.01	NA	NA	NA	Y	Y	Y	Y	N	N	N	NA	NA	NA	NA	NA	unfound	1	TRUE	1.561	1.32133	2.06259	1
D07	42	D07-42	MATR3(∆RRM2)-EGFP	7	7	173	unfound	1	TRUE	966.192	2310.55	2792.85	2934.82	2785.33	3288.44	6282.15	NA	NA	NA	Y	Y	Y	Y	Y	N	N	NA	NA	NA	NA	NA	unfound	1	TRUE	2.3914	1.20874	2.89058	1
G09	37	G09-37	MATR3(∆RRM2)-EGFP	9	7	173	unfound	1	TRUE	427.567	576.592	893.456	676.391	569.43	527.34	439.128	NA	NA	NA	Y	Y	Y	Y	N	N	N	NA	NA	NA	NA	NA	unfound	1	TRUE	1.34854	1.54955	2.08963	1
G08	53	G08-53	MATR3(∆RRM2)-EGFP	8	7	173	unfound	1	TRUE	455.453	982.701	749.729	526.083	404.673	278.323	368.809	NA	NA	NA	Y	Y	Y	Y	N	N	N	NA	NA	NA	NA	NA	unfound	1	TRUE	2.15764	0.762927	1.64612	1
B07	2	B07-2	MATR3(∆RRM2)-EGFP	7	7	173	unfound	1	TRUE	819.8	2137.82	1461.63	2175.31	4609.54	4835.17	3236.96	NA	NA	NA	Y	Y	Y	Y	N	N	N	NA	NA	NA	NA	NA	unfound	1	TRUE	2.60773	0.683702	1.78291	1
G09	27	G09-27	MATR3(∆RRM2)-EGFP	9	7	173	unfound	1	TRUE	687.685	865.41	1293.98	1371.68	3110.54	3043.23	2381.75	NA	NA	NA	Y	Y	Y	Y	Y	N	N	NA	NA	NA	NA	NA	unfound	1	TRUE	1.25844	1.49522	1.88165	1
B07	42	B07-42	MATR3(∆RRM2)-EGFP	7	7	173	unfound	1	TRUE	973.652	1148.84	1335.36	1490.29	1552.8	2031.12	2155.68	NA	NA	NA	Y	Y	Y	Y	Y	N	Y	NA	NA	NA	NA	NA	unfound	1	TRUE	1.17993	1.16236	1.3715	1
D08	3	D08-3	MATR3(∆RRM2)-EGFP	8	7	173	unfound	1	TRUE	1198.78	2040.9	2551.47	3017.06	2549.61	2392.39	2038.27	NA	NA	NA	Y	Y	Y	Y	Y	Y	Y	NA	NA	NA	NA	NA	unfound	1	TRUE	1.70248	1.25017	2.12838	1
B08	16	B08-16	MATR3(∆RRM2)-EGFP	8	7	173	unfound	1	TRUE	806.087	1609.45	1968.86	2338.37	3136.88	3319.85	3304.28	NA	NA	NA	Y	Y	Y	Y	N	N	N	NA	NA	NA	NA	NA	unfound	1	TRUE	1.99662	1.22331	2.44249	1
C07	42	C07-42	MATR3(∆RRM2)-EGFP	7	7	173	unfound	1	TRUE	462.553	1105.08	771.891	643.178	471.585	197.187	254.047	NA	NA	NA	Y	Y	Y	Y	N	N	N	NA	NA	NA	NA	NA	unfound	1	TRUE	2.3891	0.698491	1.66876	1
D09	51	D09-51	MATR3(∆RRM2)-EGFP	9	7	173	unfound	1	TRUE	942.723	1946.88	2782.27	3511.26	3629.5	4531.87	4502.96	NA	NA	NA	Y	Y	Y	N	N	N	N	NA	NA	NA	NA	NA	unfound	1	TRUE	2.06517	1.42909	2.95131	1
B07	4	B07-4	MATR3(∆RRM2)-EGFP	7	7	173	unfound	1	TRUE	793.311	1584.99	1977.59	2393.59	3151.51	4063.83	4277.55	NA	NA	NA	Y	Y	Y	Y	N	N	Y	NA	NA	NA	NA	NA	unfound	1	TRUE	1.99795	1.2477	2.49283	1
G09	46	G09-46	MATR3(∆RRM2)-EGFP	9	7	173	unfound	1	TRUE	798.577	847.707	751.02	513.674	444.653	364.135	467.317	NA	NA	NA	Y	Y	Y	Y	Y	N	N	NA	NA	NA	NA	NA	unfound	1	TRUE	1.06152	0.885944	0.940448	1
C07	62	C07-62	MATR3(∆RRM2)-EGFP	7	7	173	unfound	1	TRUE	940.563	1288.12	1512.99	1615.9	1709.04	2365.8	2106.74	NA	NA	NA	Y	Y	Y	Y	Y	N	N	NA	NA	NA	NA	NA	unfound	1	TRUE	1.36952	1.17457	1.6086	1
B08	9	B08-9	MATR3(∆RRM2)-EGFP	8	7	173	unfound	1	TRUE	786.121	1979.25	1329.16	1398.47	1639.41	1357.28	576.84	NA	NA	NA	Y	Y	Y	Y	Y	N	N	NA	NA	NA	NA	NA	unfound	1	TRUE	2.51774	0.671546	1.69078	1
B08	71	B08-71	MATR3(∆RRM2)-EGFP	8	7	173	unfound	1	TRUE	909.545	830.453	2057.06	1156.08	794.643	983.182	734.455	NA	NA	NA	Y	Y	Y	Y	Y	Y	Y	NA	NA	NA	NA	NA	unfound	1	TRUE	0.913042	2.47704	2.26164	1
E07	46	E07-46	MATR3(∆RRM2)-EGFP	7	7	173	unfound	1	TRUE	558.185	742.051	748.79	998.174	1590.66	843.233	1022.82	NA	NA	NA	Y	Y	Y	Y	Y	Y	Y	NA	NA	NA	NA	NA	unfound	1	TRUE	1.3294	1.00908	1.34147	1
D08	39	D08-39	MATR3(∆RRM2)-EGFP	8	6	150	unfound	1	TRUE	102.699	246.395	303.45	691.459	529.508	391.367	NA	NA	NA	NA	N	N	N	N	N	N	NA	NA	NA	NA	3	75	NA	0	FALSE	2.39921	1.23156	2.95476	1
F09	59	F09-59	MATR3(∆RRM2)-EGFP	9	6	150	unfound	1	TRUE	109.391	1001.19	948.074	716.401	1005.3	800.058	NA	NA	NA	NA	N	Y	Y	Y	Y	N	NA	NA	NA	NA	1	24	unfound	1	TRUE	9.15233	0.94695	8.6668	1
F07	17	F07-17	MATR3(∆RRM2)-EGFP	7	6	150	unfound	1	TRUE	455.056	794.118	563.057	800.85	594.607	611.699	NA	NA	NA	NA	N	N	N	N	N	N	NA	NA	NA	NA	3	75	NA	0	FALSE	1.7451	0.709035	1.23734	1
D09	30	D09-30	MATR3(∆RRM2)-EGFP	9	6	150	unfound	1	TRUE	1779.36	2041.54	1938.09	1071.74	1813.41	1223.84	NA	NA	NA	NA	N	Y	Y	Y	N	N	NA	NA	NA	NA	1	24	unfound	1	TRUE	1.14735	0.949325	1.0892	1
C08	43	C08-43	MATR3(∆RRM2)-EGFP	8	6	150	unfound	1	TRUE	157.35	322.335	551.056	803.635	846.527	305.078	NA	NA	NA	NA	N	Y	Y	Y	Y	Y	NA	NA	NA	NA	1	24	unfound	1	TRUE	2.04852	1.70957	3.50211	1
C07	45	C07-45	MATR3(∆RRM2)-EGFP	7	6	150	unfound	1	TRUE	578.476	1005.08	1049.42	1173.31	611.375	56.6447	NA	NA	NA	NA	N	Y	N	N	N	N	NA	NA	NA	NA	1	24	unfound	1	TRUE	1.73747	1.04412	1.81412	1
E07	2	E07-2	MATR3(∆RRM2)-EGFP	7	6	150	unfound	1	TRUE	2606.28	2748.19	2882.83	4448.93	2895.81	2517.01	NA	NA	NA	NA	N	N	N	N	N	N	NA	NA	NA	NA	3	75	NA	0	FALSE	1.05445	1.04899	1.10611	1
F09	70	F09-70	MATR3(∆RRM2)-EGFP	9	6	150	unfound	1	TRUE	368.59	466.437	598.142	650.052	635.593	431.689	NA	NA	NA	NA	Y	N	Y	Y	N	N	NA	NA	NA	NA	NA	NA	unfound	1	TRUE	1.26546	1.28236	1.62278	1
C08	40	C08-40	MATR3(∆RRM2)-EGFP	8	6	150	unfound	1	TRUE	258.902	440.356	315.174	334.282	269.98	141.325	NA	NA	NA	NA	Y	Y	N	N	N	N	NA	NA	NA	NA	NA	NA	unfound	1	TRUE	1.70086	0.715724	1.21735	1
C09	12	C09-12	MATR3(∆RRM2)-EGFP	9	6	150	unfound	1	TRUE	740.379	757.261	764.898	689.9	449.008	248.313	NA	NA	NA	NA	Y	Y	N	N	N	N	NA	NA	NA	NA	NA	NA	unfound	1	TRUE	1.0228	1.01008	1.03312	1
F09	14	F09-14	MATR3(∆RRM2)-EGFP	9	6	150	unfound	1	TRUE	2004.74	2279.52	3640.85	3926.23	4105.52	5265.89	NA	NA	NA	NA	Y	N	Y	N	N	N	NA	NA	NA	NA	NA	NA	unfound	1	TRUE	1.13707	1.5972	1.81613	1
B08	4	B08-4	MATR3(∆RRM2)-EGFP	8	6	150	unfound	1	TRUE	1657.14	1886.12	2557.56	3421.11	4540.79	2063.93	NA	NA	NA	NA	Y	Y	Y	N	N	N	NA	NA	NA	NA	NA	NA	unfound	1	TRUE	1.13818	1.35599	1.54336	1
C08	47	C08-47	MATR3(∆RRM2)-EGFP	8	6	150	unfound	1	TRUE	354.826	390.1	380.603	308.59	307.948	390.392	NA	NA	NA	NA	Y	N	N	N	N	N	NA	NA	NA	NA	NA	NA	unfound	1	TRUE	1.09941	0.975654	1.07265	1
G09	1	G09-1	MATR3(∆RRM2)-EGFP	9	6	150	unfound	1	TRUE	1615.84	1520.6	2881.63	2314.72	3267.71	3635.18	NA	NA	NA	NA	Y	Y	Y	Y	N	N	NA	NA	NA	NA	NA	NA	unfound	1	TRUE	0.941061	1.89506	1.78336	1
G07	8	G07-8	MATR3(∆RRM2)-EGFP	7	6	150	unfound	1	TRUE	1268.19	2549.02	3783.14	4499.77	6077.09	5240.29	NA	NA	NA	NA	Y	Y	N	N	N	N	NA	NA	NA	NA	NA	NA	unfound	1	TRUE	2.00996	1.48416	2.98309	1
D09	60	D09-60	MATR3(∆RRM2)-EGFP	9	6	150	unfound	1	TRUE	1860.15	1603.5	2047.48	2279.88	4765.07	3447.33	NA	NA	NA	NA	Y	Y	N	N	N	N	NA	NA	NA	NA	NA	NA	unfound	1	TRUE	0.862027	1.27688	1.10071	1
G07	3	G07-3	MATR3(∆RRM2)-EGFP	7	6	150	unfound	1	TRUE	2047.45	1702.07	2103.57	1874.38	2374.09	1534.02	NA	NA	NA	NA	Y	Y	Y	N	N	N	NA	NA	NA	NA	NA	NA	unfound	1	TRUE	0.831312	1.23589	1.02741	1
F09	28	F09-28	MATR3(∆RRM2)-EGFP	9	6	150	unfound	1	TRUE	1213.28	1718.92	2117.27	2450.91	2957.84	5422.42	NA	NA	NA	NA	Y	Y	Y	Y	N	N	NA	NA	NA	NA	NA	NA	unfound	1	TRUE	1.41675	1.23175	1.74508	1
G07	31	G07-31	MATR3(∆RRM2)-EGFP	7	6	150	unfound	1	TRUE	917.783	1873.3	3341.64	2846.28	3694.62	3845.92	NA	NA	NA	NA	Y	N	N	N	N	N	NA	NA	NA	NA	NA	NA	unfound	1	TRUE	2.04111	1.78383	3.64099	1
F09	80	F09-80	MATR3(∆RRM2)-EGFP	9	6	150	unfound	1	TRUE	3680.24	5107.97	5696.58	5957.94	8697.08	6311.15	NA	NA	NA	NA	Y	Y	N	N	N	N	NA	NA	NA	NA	NA	NA	unfound	1	TRUE	1.38795	1.11523	1.54788	1
C07	57	C07-57	MATR3(∆RRM2)-EGFP	7	6	150	unfound	1	TRUE	1109.35	1729.21	1991.2	1287.26	1525.75	4058.98	NA	NA	NA	NA	Y	Y	N	Y	N	N	NA	NA	NA	NA	NA	NA	unfound	1	TRUE	1.55875	1.15151	1.79492	1
F09	55	F09-55	MATR3(∆RRM2)-EGFP	9	6	150	unfound	1	TRUE	2090.07	1591.55	1718.38	1580.28	1432.16	1588.55	NA	NA	NA	NA	Y	Y	Y	Y	Y	N	NA	NA	NA	NA	NA	NA	unfound	1	TRUE	0.761482	1.07969	0.822163	1
B07	59	B07-59	MATR3(∆RRM2)-EGFP	7	6	150	unfound	1	TRUE	811.59	1008.59	1146.32	1096.92	1550.5	1892.93	NA	NA	NA	NA	Y	Y	Y	Y	Y	N	NA	NA	NA	NA	NA	NA	unfound	1	TRUE	1.24274	1.13656	1.41244	1
B09	22	B09-22	MATR3(∆RRM2)-EGFP	9	6	150	unfound	1	TRUE	1306.06	642.356	878.326	682.841	1937.28	2036.51	NA	NA	NA	NA	Y	Y	Y	Y	N	N	NA	NA	NA	NA	NA	NA	unfound	1	TRUE	0.491829	1.36735	0.672502	1
G08	55	G08-55	MATR3(∆RRM2)-EGFP	8	6	150	unfound	1	TRUE	417.854	1542.21	3417.96	3364.52	2431.72	2055.72	NA	NA	NA	NA	Y	Y	N	N	N	N	NA	NA	NA	NA	NA	NA	unfound	1	TRUE	3.69079	2.21627	8.17979	1
E08	15	E08-15	MATR3(∆RRM2)-EGFP	8	6	150	unfound	1	TRUE	387.972	835.106	1180.56	1224.29	1769.39	644.132	NA	NA	NA	NA	Y	Y	Y	Y	Y	N	NA	NA	NA	NA	NA	NA	unfound	1	TRUE	2.15249	1.41367	3.0429	1
E08	54	E08-54	MATR3(∆RRM2)-EGFP	8	6	150	unfound	1	TRUE	343.911	419.671	550.287	491.852	560.46	1116.37	NA	NA	NA	NA	Y	Y	Y	Y	Y	Y	NA	NA	NA	NA	NA	NA	unfound	1	TRUE	1.22029	1.31123	1.60009	1
F07	34	F07-34	MATR3(∆RRM2)-EGFP	7	6	150	unfound	1	TRUE	1054.97	1269.7	1826.52	2307.91	1798.16	2015.1	NA	NA	NA	NA	Y	Y	Y	Y	Y	Y	NA	NA	NA	NA	NA	NA	unfound	1	TRUE	1.20354	1.43855	1.73135	1
D08	33	D08-33	MATR3(∆RRM2)-EGFP	8	6	150	unfound	1	TRUE	1282.84	1293.15	1976.14	2491.61	2564.71	1363.06	NA	NA	NA	NA	Y	Y	Y	Y	Y	N	NA	NA	NA	NA	NA	NA	unfound	1	TRUE	1.00804	1.52816	1.54044	1
F09	63	F09-63	MATR3(∆RRM2)-EGFP	9	6	150	unfound	1	TRUE	901.16	1024.54	1864.91	1835.44	3546.92	3047.04	NA	NA	NA	NA	Y	Y	Y	Y	Y	N	NA	NA	NA	NA	NA	NA	unfound	1	TRUE	1.13691	1.82024	2.06946	1
B07	68	B07-68	MATR3(∆RRM2)-EGFP	7	6	150	unfound	1	TRUE	1040.54	1078.77	2019.13	1045.82	1068.51	508.379	NA	NA	NA	NA	Y	Y	Y	Y	Y	N	NA	NA	NA	NA	NA	NA	unfound	1	TRUE	1.03673	1.8717	1.94045	1
C08	29	C08-29	MATR3(∆RRM2)-EGFP	8	6	150	unfound	1	TRUE	697.98	1124.44	1782.11	1334.72	1677.12	1963.54	NA	NA	NA	NA	Y	Y	Y	Y	N	N	NA	NA	NA	NA	NA	NA	unfound	1	TRUE	1.61099	1.58489	2.55324	1
G07	15	G07-15	MATR3(∆RRM2)-EGFP	7	6	150	unfound	1	TRUE	975.348	1227.88	1864.93	2055.49	2920.84	3458.68	NA	NA	NA	NA	Y	Y	Y	Y	Y	N	NA	NA	NA	NA	NA	NA	unfound	1	TRUE	1.25892	1.51882	1.91207	1
F09	37	F09-37	MATR3(∆RRM2)-EGFP	9	6	150	unfound	1	TRUE	1058.52	1679.46	1856	1484.68	1656.2	1275.99	NA	NA	NA	NA	Y	Y	Y	Y	Y	N	NA	NA	NA	NA	NA	NA	unfound	1	TRUE	1.5866	1.10512	1.75339	1
E09	50	E09-50	MATR3(∆RRM2)-EGFP	9	6	150	unfound	1	TRUE	705.39	820.938	777.914	623.515	535.363	444.902	NA	NA	NA	NA	Y	Y	Y	Y	Y	N	NA	NA	NA	NA	NA	NA	unfound	1	TRUE	1.16381	0.947592	1.10281	1
G09	21	G09-21	MATR3(∆RRM2)-EGFP	9	6	150	unfound	1	TRUE	731.626	949.406	1165.89	1404.64	2806.44	1943.76	NA	NA	NA	NA	Y	Y	Y	Y	N	N	NA	NA	NA	NA	NA	NA	unfound	1	TRUE	1.29767	1.22803	1.59357	1
B08	46	B08-46	MATR3(∆RRM2)-EGFP	8	6	150	unfound	1	TRUE	581.124	960.738	1050.27	1097.08	1239.25	909.995	NA	NA	NA	NA	Y	Y	Y	Y	Y	N	NA	NA	NA	NA	NA	NA	unfound	1	TRUE	1.65324	1.09319	1.8073	1
C07	55	C07-55	MATR3(∆RRM2)-EGFP	7	6	150	unfound	1	TRUE	526.233	1033.77	1419.66	1263.77	1349.71	1200	NA	NA	NA	NA	Y	Y	Y	Y	Y	N	NA	NA	NA	NA	NA	NA	unfound	1	TRUE	1.96446	1.37329	2.69778	1
G09	40	G09-40	MATR3(∆RRM2)-EGFP	9	6	150	unfound	1	TRUE	569.313	604.771	618.947	553.427	627.846	581.157	NA	NA	NA	NA	Y	Y	Y	Y	Y	Y	NA	NA	NA	NA	NA	NA	unfound	1	TRUE	1.06228	1.02344	1.08718	1
D08	42	D08-42	MATR3(∆RRM2)-EGFP	8	5	126	unfound	1	TRUE	32.4433	45.0788	55.7083	41.3253	150.327	NA	NA	NA	NA	NA	N	N	N	N	N	NA	NA	NA	NA	NA	3	75	NA	0	FALSE	1.38947	1.2358	1.7171	1
E09	61	E09-61	MATR3(∆RRM2)-EGFP	9	5	126	unfound	1	TRUE	257.275	347.441	300.436	368.988	291.647	NA	NA	NA	NA	NA	N	Y	N	Y	N	NA	NA	NA	NA	NA	1	24	unfound	1	TRUE	1.35046	0.864712	1.16776	1
G07	26	G07-26	MATR3(∆RRM2)-EGFP	7	5	126	unfound	1	TRUE	278.79	605.673	927.163	1852.64	800.461	NA	NA	NA	NA	NA	N	Y	N	Y	N	NA	NA	NA	NA	NA	1	24	unfound	1	TRUE	2.1725	1.5308	3.32566	1
C08	2	C08-2	MATR3(∆RRM2)-EGFP	8	5	126	unfound	1	TRUE	379.104	948.42	686.011	513.64	1163.85	NA	NA	NA	NA	NA	N	N	N	N	N	NA	NA	NA	NA	NA	3	75	NA	0	FALSE	2.50174	0.723319	1.80956	1
C08	45	C08-45	MATR3(∆RRM2)-EGFP	8	5	126	unfound	1	TRUE	133.408	121.918	241.214	248.997	162.47	NA	NA	NA	NA	NA	N	N	N	N	N	NA	NA	NA	NA	NA	3	75	NA	0	FALSE	0.913877	1.97848	1.80809	1
D08	13	D08-13	MATR3(∆RRM2)-EGFP	8	5	126	unfound	1	TRUE	2442.24	3568.25	4837.87	4934.23	4345.27	NA	NA	NA	NA	NA	N	Y	N	N	N	NA	NA	NA	NA	NA	1	24	unfound	1	TRUE	1.46106	1.35581	1.98092	1
C07	27	C07-27	MATR3(∆RRM2)-EGFP	7	5	126	unfound	1	TRUE	377.299	742.095	1240.67	997.703	1401.25	NA	NA	NA	NA	NA	N	N	N	N	N	NA	NA	NA	NA	NA	3	75	NA	0	FALSE	1.96686	1.67184	3.28828	1
E07	41	E07-41	MATR3(∆RRM2)-EGFP	7	5	126	unfound	1	TRUE	289.463	423.794	487.493	463.26	282.401	NA	NA	NA	NA	NA	N	N	N	N	N	NA	NA	NA	NA	NA	3	75	NA	0	FALSE	1.46407	1.1503	1.68412	1
G08	44	G08-44	MATR3(∆RRM2)-EGFP	8	5	126	unfound	1	TRUE	975.244	1279.23	1768.71	1754.67	2264.72	NA	NA	NA	NA	NA	N	N	N	N	N	NA	NA	NA	NA	NA	3	75	NA	0	FALSE	1.3117	1.38264	1.81361	1
B09	25	B09-25	MATR3(∆RRM2)-EGFP	9	5	126	unfound	1	TRUE	4277.99	5115.91	3886.51	7596.19	5491.35	NA	NA	NA	NA	NA	N	N	N	N	N	NA	NA	NA	NA	NA	3	75	NA	0	FALSE	1.19587	0.75969	0.908489	1
E08	38	E08-38	MATR3(∆RRM2)-EGFP	8	5	126	unfound	1	TRUE	668.611	1535.74	1420.05	863.49	143.627	NA	NA	NA	NA	NA	Y	N	N	N	N	NA	NA	NA	NA	NA	NA	NA	unfound	1	TRUE	2.29692	0.924664	2.12388	1
E07	71	E07-71	MATR3(∆RRM2)-EGFP	7	5	126	unfound	1	TRUE	839.143	1080.26	627.874	446.432	93.6388	NA	NA	NA	NA	NA	Y	N	N	N	N	NA	NA	NA	NA	NA	NA	NA	unfound	1	TRUE	1.28733	0.581227	0.748233	1
E08	27	E08-27	MATR3(∆RRM2)-EGFP	8	5	126	unfound	1	TRUE	771.105	2210.8	3324.9	2395.01	2042.32	NA	NA	NA	NA	NA	Y	N	N	N	N	NA	NA	NA	NA	NA	NA	NA	unfound	1	TRUE	2.86706	1.50394	4.31187	1
D07	3	D07-3	MATR3(∆RRM2)-EGFP	7	5	126	unfound	1	TRUE	2543.35	2905.66	2508.49	3186.79	153.825	NA	NA	NA	NA	NA	Y	N	Y	Y	N	NA	NA	NA	NA	NA	NA	NA	unfound	1	TRUE	1.14245	0.863313	0.986294	1
D09	8	D09-8	MATR3(∆RRM2)-EGFP	9	5	126	unfound	1	TRUE	2893.1	2701.84	4583.09	4874.96	422.673	NA	NA	NA	NA	NA	Y	N	N	N	N	NA	NA	NA	NA	NA	NA	NA	unfound	1	TRUE	0.933889	1.69629	1.58414	1
F08	28	F08-28	MATR3(∆RRM2)-EGFP	8	5	126	unfound	1	TRUE	456.644	489.032	655.561	960.987	599.162	NA	NA	NA	NA	NA	Y	Y	Y	Y	Y	NA	NA	NA	NA	NA	NA	NA	unfound	1	TRUE	1.07093	1.34053	1.43561	1
B09	33	B09-33	MATR3(∆RRM2)-EGFP	9	5	126	unfound	1	TRUE	921.069	1423.71	1742.83	2699.56	195.193	NA	NA	NA	NA	NA	Y	Y	Y	N	N	NA	NA	NA	NA	NA	NA	NA	unfound	1	TRUE	1.54572	1.22414	1.89218	1
E08	3	E08-3	MATR3(∆RRM2)-EGFP	8	5	126	unfound	1	TRUE	1016.98	1349.25	1738.55	130.29	94.751	NA	NA	NA	NA	NA	Y	Y	Y	N	N	NA	NA	NA	NA	NA	NA	NA	unfound	1	TRUE	1.32672	1.28854	1.70952	1
D09	6	D09-6	MATR3(∆RRM2)-EGFP	9	5	126	unfound	1	TRUE	477.07	665.85	618.857	1127.86	42.4721	NA	NA	NA	NA	NA	Y	Y	N	Y	N	NA	NA	NA	NA	NA	NA	NA	unfound	1	TRUE	1.39571	0.929424	1.2972	1
C09	27	C09-27	MATR3(∆RRM2)-EGFP	9	5	126	unfound	1	TRUE	1921.7	1420.97	2077.58	2260.9	1926.69	NA	NA	NA	NA	NA	Y	Y	Y	N	N	NA	NA	NA	NA	NA	NA	NA	unfound	1	TRUE	0.739433	1.46209	1.08112	1
F09	41	F09-41	MATR3(∆RRM2)-EGFP	9	5	126	unfound	1	TRUE	863.496	1306.63	1633.14	1629.6	1270.01	NA	NA	NA	NA	NA	Y	Y	Y	N	N	NA	NA	NA	NA	NA	NA	NA	unfound	1	TRUE	1.51318	1.24989	1.89131	1
G09	12	G09-12	MATR3(∆RRM2)-EGFP	9	5	126	unfound	1	TRUE	746.639	996.7	1028.08	979.279	755.844	NA	NA	NA	NA	NA	Y	N	N	N	N	NA	NA	NA	NA	NA	NA	NA	unfound	1	TRUE	1.33492	1.03148	1.37694	1
G07	29	G07-29	MATR3(∆RRM2)-EGFP	7	5	126	unfound	1	TRUE	1172.61	1742.22	2150.14	2059.95	3222.77	NA	NA	NA	NA	NA	Y	N	N	N	N	NA	NA	NA	NA	NA	NA	NA	unfound	1	TRUE	1.48577	1.23414	1.83364	1
G09	26	G09-26	MATR3(∆RRM2)-EGFP	9	5	126	unfound	1	TRUE	324.997	903.222	1349.21	1265.48	70.1455	NA	NA	NA	NA	NA	Y	Y	Y	N	N	NA	NA	NA	NA	NA	NA	NA	unfound	1	TRUE	2.77917	1.49378	4.15146	1
G08	37	G08-37	MATR3(∆RRM2)-EGFP	8	5	126	unfound	1	TRUE	1423.32	6511.14	5989.11	6703.27	7576.96	NA	NA	NA	NA	NA	Y	N	N	N	N	NA	NA	NA	NA	NA	NA	NA	unfound	1	TRUE	4.57463	0.919825	4.20786	1
C08	11	C08-11	MATR3(∆RRM2)-EGFP	8	5	126	unfound	1	TRUE	536.035	536.628	783.678	469.017	176.523	NA	NA	NA	NA	NA	Y	N	N	N	N	NA	NA	NA	NA	NA	NA	NA	unfound	1	TRUE	1.00111	1.46038	1.46199	1
G08	47	G08-47	MATR3(∆RRM2)-EGFP	8	5	126	unfound	1	TRUE	1232.38	948.093	942.132	976.915	625.76	NA	NA	NA	NA	NA	Y	Y	N	N	N	NA	NA	NA	NA	NA	NA	NA	unfound	1	TRUE	0.769318	0.993713	0.764481	1
G09	42	G09-42	MATR3(∆RRM2)-EGFP	9	5	126	unfound	1	TRUE	1013.65	1608.13	725.466	687.089	574.775	NA	NA	NA	NA	NA	Y	Y	Y	Y	Y	NA	NA	NA	NA	NA	NA	NA	unfound	1	TRUE	1.58648	0.451124	0.715698	1
C08	3	C08-3	MATR3(∆RRM2)-EGFP	8	5	126	unfound	1	TRUE	1095.38	2312.44	2079.12	2109.54	2207.95	NA	NA	NA	NA	NA	Y	Y	Y	Y	N	NA	NA	NA	NA	NA	NA	NA	unfound	1	TRUE	2.11108	0.8991	1.89807	1
D07	10	D07-10	MATR3(∆RRM2)-EGFP	7	5	126	unfound	1	TRUE	777.831	1049.93	903.956	820.655	47.408	NA	NA	NA	NA	NA	Y	Y	Y	N	N	NA	NA	NA	NA	NA	NA	NA	unfound	1	TRUE	1.34981	0.860969	1.16215	1
E09	69	E09-69	MATR3(∆RRM2)-EGFP	9	5	126	unfound	1	TRUE	1744.62	1649.37	2032.08	2909.02	199.901	NA	NA	NA	NA	NA	Y	Y	N	Y	N	NA	NA	NA	NA	NA	NA	NA	unfound	1	TRUE	0.9454	1.23204	1.16477	1
F09	36	F09-36	MATR3(∆RRM2)-EGFP	9	5	126	unfound	1	TRUE	1008.71	835.319	1098.94	1133.09	1283.09	NA	NA	NA	NA	NA	Y	Y	Y	Y	N	NA	NA	NA	NA	NA	NA	NA	unfound	1	TRUE	0.828107	1.31559	1.08945	1
B08	67	B08-67	MATR3(∆RRM2)-EGFP	8	5	126	unfound	1	TRUE	935.613	1338.37	1703.08	1030.85	933.668	NA	NA	NA	NA	NA	Y	N	N	Y	N	NA	NA	NA	NA	NA	NA	NA	unfound	1	TRUE	1.43047	1.27251	1.82028	1
B09	1	B09-1	MATR3(∆RRM2)-EGFP	9	5	126	unfound	1	TRUE	335.579	447.32	476.24	487.923	381.576	NA	NA	NA	NA	NA	Y	Y	Y	Y	N	NA	NA	NA	NA	NA	NA	NA	unfound	1	TRUE	1.33298	1.06465	1.41916	1
G07	22	G07-22	MATR3(∆RRM2)-EGFP	7	5	126	unfound	1	TRUE	994.036	1297.88	1869.5	2067.8	1543.75	NA	NA	NA	NA	NA	Y	Y	Y	Y	N	NA	NA	NA	NA	NA	NA	NA	unfound	1	TRUE	1.30567	1.44043	1.88071	1
F09	57	F09-57	MATR3(∆RRM2)-EGFP	9	5	126	unfound	1	TRUE	615.596	672.96	810.967	780.506	643.178	NA	NA	NA	NA	NA	Y	Y	Y	Y	Y	NA	NA	NA	NA	NA	NA	NA	unfound	1	TRUE	1.09318	1.20507	1.31737	1
G08	46	G08-46	MATR3(∆RRM2)-EGFP	8	5	126	unfound	1	TRUE	2822.2	4732.02	5758.29	6703.92	7912.1	NA	NA	NA	NA	NA	Y	N	N	N	N	NA	NA	NA	NA	NA	NA	NA	unfound	1	TRUE	1.67671	1.21688	2.04035	1
G09	66	G09-66	MATR3(∆RRM2)-EGFP	9	5	126	unfound	1	TRUE	805.674	1223.99	1346.87	1164.11	956.211	NA	NA	NA	NA	NA	Y	Y	Y	Y	N	NA	NA	NA	NA	NA	NA	NA	unfound	1	TRUE	1.51922	1.10039	1.67173	1
E07	76	E07-76	MATR3(∆RRM2)-EGFP	7	5	126	unfound	1	TRUE	356.019	733.794	1006.51	717.896	572.21	NA	NA	NA	NA	NA	Y	Y	Y	Y	N	NA	NA	NA	NA	NA	NA	NA	unfound	1	TRUE	2.06111	1.37165	2.82713	1
C08	20	C08-20	MATR3(∆RRM2)-EGFP	8	5	126	unfound	1	TRUE	316.387	313.275	204.247	224.15	180.052	NA	NA	NA	NA	NA	Y	Y	Y	Y	Y	NA	NA	NA	NA	NA	NA	NA	unfound	1	TRUE	0.990164	0.651975	0.645562	1
E09	47	E09-47	MATR3(∆RRM2)-EGFP	9	5	126	unfound	1	TRUE	1909.57	2535.22	3629.86	4436.09	5374.23	NA	NA	NA	NA	NA	Y	Y	Y	N	N	NA	NA	NA	NA	NA	NA	NA	unfound	1	TRUE	1.32764	1.43178	1.90089	1
E09	71	E09-71	MATR3(∆RRM2)-EGFP	9	5	126	unfound	1	TRUE	1169.04	1811.37	2030.7	1906.77	3243.86	NA	NA	NA	NA	NA	Y	Y	Y	Y	N	NA	NA	NA	NA	NA	NA	NA	unfound	1	TRUE	1.54945	1.12109	1.73707	1
F07	25	F07-25	MATR3(∆RRM2)-EGFP	7	5	126	unfound	1	TRUE	887.217	1929.67	1994.43	2416.2	103.196	NA	NA	NA	NA	NA	Y	Y	Y	Y	N	NA	NA	NA	NA	NA	NA	NA	unfound	1	TRUE	2.17497	1.03356	2.24796	1
F08	43	F08-43	MATR3(∆RRM2)-EGFP	8	5	126	unfound	1	TRUE	438.29	1387.32	1477.97	1012.54	555.73	NA	NA	NA	NA	NA	Y	Y	Y	Y	Y	NA	NA	NA	NA	NA	NA	NA	unfound	1	TRUE	3.1653	1.06534	3.37213	1
G07	25	G07-25	MATR3(∆RRM2)-EGFP	7	5	126	unfound	1	TRUE	328.097	434.149	473.543	471.54	177.784	NA	NA	NA	NA	NA	Y	Y	Y	Y	N	NA	NA	NA	NA	NA	NA	NA	unfound	1	TRUE	1.32324	1.09074	1.4433	1
F08	38	F08-38	MATR3(∆RRM2)-EGFP	8	5	126	unfound	1	TRUE	1039.74	2447.67	2945.08	2589.65	3588.68	NA	NA	NA	NA	NA	Y	Y	N	Y	N	NA	NA	NA	NA	NA	NA	NA	unfound	1	TRUE	2.35413	1.20322	2.83252	1
F08	19	F08-19	MATR3(∆RRM2)-EGFP	8	5	126	unfound	1	TRUE	1016.82	1539.33	2013.02	2177.14	2392.42	NA	NA	NA	NA	NA	Y	Y	Y	Y	N	NA	NA	NA	NA	NA	NA	NA	unfound	1	TRUE	1.51387	1.30772	1.97973	1
E08	30	E08-30	MATR3(∆RRM2)-EGFP	8	5	126	unfound	1	TRUE	2611.01	2749.98	808.982	850.294	1638.19	NA	NA	NA	NA	NA	Y	Y	Y	Y	N	NA	NA	NA	NA	NA	NA	NA	unfound	1	TRUE	1.05322	0.294178	0.309835	1
F08	9	F08-9	MATR3(∆RRM2)-EGFP	8	5	126	unfound	1	TRUE	1108.81	1083.26	961.263	859.733	530.848	NA	NA	NA	NA	NA	Y	Y	Y	Y	N	NA	NA	NA	NA	NA	NA	NA	unfound	1	TRUE	0.976949	0.887384	0.866929	1
F08	12	F08-12	MATR3(∆RRM2)-EGFP	8	5	126	unfound	1	TRUE	408.103	653.522	848.32	970.816	904.042	NA	NA	NA	NA	NA	Y	Y	Y	Y	Y	NA	NA	NA	NA	NA	NA	NA	unfound	1	TRUE	1.60137	1.29807	2.07869	1
F08	20	F08-20	MATR3(∆RRM2)-EGFP	8	5	126	unfound	1	TRUE	1130.06	1227.66	2092.94	2449.07	2634.22	NA	NA	NA	NA	NA	Y	Y	Y	Y	Y	NA	NA	NA	NA	NA	NA	NA	unfound	1	TRUE	1.08637	1.70482	1.85206	1
G07	7	G07-7	MATR3(∆RRM2)-EGFP	7	5	126	unfound	1	TRUE	482.36	803.012	707.875	662.833	340.404	NA	NA	NA	NA	NA	Y	Y	Y	Y	N	NA	NA	NA	NA	NA	NA	NA	unfound	1	TRUE	1.66476	0.881525	1.46752	1
B08	35	B08-35	MATR3(∆RRM2)-EGFP	8	5	126	unfound	1	TRUE	1446.42	1261.89	1679.83	1965.75	3158.31	NA	NA	NA	NA	NA	Y	Y	Y	Y	Y	NA	NA	NA	NA	NA	NA	NA	unfound	1	TRUE	0.872423	1.3312	1.16137	1
G08	30	G08-30	MATR3(∆RRM2)-EGFP	8	5	126	unfound	1	TRUE	463.98	713.354	843.633	875.55	1598.56	NA	NA	NA	NA	NA	Y	Y	Y	Y	N	NA	NA	NA	NA	NA	NA	NA	unfound	1	TRUE	1.53747	1.18263	1.81826	1
F07	53	F07-53	MATR3(∆RRM2)-EGFP	7	5	126	unfound	1	TRUE	694.41	824.776	654.276	713.335	55.3669	NA	NA	NA	NA	NA	Y	Y	Y	N	N	NA	NA	NA	NA	NA	NA	NA	unfound	1	TRUE	1.18774	0.793277	0.942204	1
F09	21	F09-21	MATR3(∆RRM2)-EGFP	9	5	126	unfound	1	TRUE	619.947	673.383	649.942	628.168	441.271	NA	NA	NA	NA	NA	Y	Y	Y	Y	Y	NA	NA	NA	NA	NA	NA	NA	unfound	1	TRUE	1.08619	0.96519	1.04838	1
E07	47	E07-47	MATR3(∆RRM2)-EGFP	7	5	126	unfound	1	TRUE	848.892	1093.62	1364.8	2489.33	3769.15	NA	NA	NA	NA	NA	Y	Y	Y	N	N	NA	NA	NA	NA	NA	NA	NA	unfound	1	TRUE	1.2883	1.24796	1.60775	1
D09	24	D09-24	MATR3(∆RRM2)-EGFP	9	5	126	unfound	1	TRUE	514.502	1003.8	1037.65	1178.89	1169.18	NA	NA	NA	NA	NA	Y	Y	Y	Y	N	NA	NA	NA	NA	NA	NA	NA	unfound	1	TRUE	1.95102	1.03372	2.0168	1
F09	67	F09-67	MATR3(∆RRM2)-EGFP	9	5	126	unfound	1	TRUE	524.805	574.052	1209.37	1671.79	762.523	NA	NA	NA	NA	NA	Y	Y	Y	Y	N	NA	NA	NA	NA	NA	NA	NA	unfound	1	TRUE	1.09384	2.10672	2.30441	1
G08	11	G08-11	MATR3(∆RRM2)-EGFP	8	5	126	unfound	1	TRUE	413.829	453.636	973.662	436.265	197.514	NA	NA	NA	NA	NA	Y	Y	Y	Y	N	NA	NA	NA	NA	NA	NA	NA	unfound	1	TRUE	1.09619	2.14635	2.35281	1
B08	55	B08-55	MATR3(∆RRM2)-EGFP	8	4	102	unfound	1	TRUE	30.2018	596.875	459.348	574.322	NA	NA	NA	NA	NA	NA	N	Y	Y	Y	NA	NA	NA	NA	NA	NA	1	24	unfound	1	TRUE	19.7629	0.769588	15.2093	1
D09	10	D09-10	MATR3(∆RRM2)-EGFP	9	4	102	unfound	1	TRUE	526.004	592.845	918.412	770.95	NA	NA	NA	NA	NA	NA	N	Y	Y	N	NA	NA	NA	NA	NA	NA	1	24	unfound	1	TRUE	1.12707	1.54916	1.74602	1
D07	45	D07-45	MATR3(∆RRM2)-EGFP	7	4	102	unfound	1	TRUE	166.337	439.077	625.821	574.623	NA	NA	NA	NA	NA	NA	N	N	N	Y	NA	NA	NA	NA	NA	NA	3	75	NA	0	FALSE	2.63968	1.42531	3.76236	1
E07	26	E07-26	MATR3(∆RRM2)-EGFP	7	4	102	unfound	1	TRUE	512.649	850.279	496.411	197.348	NA	NA	NA	NA	NA	NA	N	N	N	N	NA	NA	NA	NA	NA	NA	3	75	NA	0	FALSE	1.6586	0.583821	0.968325	1
D09	39	D09-39	MATR3(∆RRM2)-EGFP	9	4	102	unfound	1	TRUE	269.101	438.62	1031.41	1164.83	NA	NA	NA	NA	NA	NA	N	Y	N	N	NA	NA	NA	NA	NA	NA	1	24	unfound	1	TRUE	1.62994	2.35148	3.83279	1
D08	24	D08-24	MATR3(∆RRM2)-EGFP	8	4	102	unfound	1	TRUE	294.359	462.423	452.147	371.167	NA	NA	NA	NA	NA	NA	N	N	N	N	NA	NA	NA	NA	NA	NA	3	75	NA	0	FALSE	1.57095	0.977778	1.53604	1
D09	41	D09-41	MATR3(∆RRM2)-EGFP	9	4	102	unfound	1	TRUE	160.947	243.843	331.172	435.077	NA	NA	NA	NA	NA	NA	N	N	N	N	NA	NA	NA	NA	NA	NA	3	75	NA	0	FALSE	1.51505	1.35814	2.05765	1
E07	50	E07-50	MATR3(∆RRM2)-EGFP	7	4	102	unfound	1	TRUE	433.42	361.427	289.026	160.922	NA	NA	NA	NA	NA	NA	N	N	N	N	NA	NA	NA	NA	NA	NA	3	75	NA	0	FALSE	0.833897	0.79968	0.666851	1
F07	6	F07-6	MATR3(∆RRM2)-EGFP	7	4	102	unfound	1	TRUE	166.471	351.47	212.224	215.816	NA	NA	NA	NA	NA	NA	N	N	N	N	NA	NA	NA	NA	NA	NA	3	75	NA	0	FALSE	2.1113	0.603817	1.27484	1
G09	49	G09-49	MATR3(∆RRM2)-EGFP	9	4	102	unfound	1	TRUE	316.873	594.476	769.24	1155.94	NA	NA	NA	NA	NA	NA	N	Y	Y	Y	NA	NA	NA	NA	NA	NA	1	24	unfound	1	TRUE	1.87607	1.29398	2.4276	1
E08	55	E08-55	MATR3(∆RRM2)-EGFP	8	4	102	unfound	1	TRUE	315.233	407.716	176.766	26.9558	NA	NA	NA	NA	NA	NA	N	N	N	N	NA	NA	NA	NA	NA	NA	3	75	NA	0	FALSE	1.29338	0.433552	0.560748	1
F07	20	F07-20	MATR3(∆RRM2)-EGFP	7	4	102	unfound	1	TRUE	514.398	917.203	1284.75	1788.52	NA	NA	NA	NA	NA	NA	N	Y	Y	N	NA	NA	NA	NA	NA	NA	1	24	unfound	1	TRUE	1.78306	1.40073	2.49758	1
C07	12	C07-12	MATR3(∆RRM2)-EGFP	7	4	102	unfound	1	TRUE	191.095	658.99	554.037	389.543	NA	NA	NA	NA	NA	NA	N	N	N	Y	NA	NA	NA	NA	NA	NA	3	75	NA	0	FALSE	3.44849	0.840736	2.89927	1
D07	54	D07-54	MATR3(∆RRM2)-EGFP	7	4	102	unfound	1	TRUE	104.403	269.354	328.233	393.132	NA	NA	NA	NA	NA	NA	N	N	N	Y	NA	NA	NA	NA	NA	NA	3	75	NA	0	FALSE	2.57994	1.21859	3.1439	1
E07	64	E07-64	MATR3(∆RRM2)-EGFP	7	4	102	unfound	1	TRUE	127.498	266.504	340.048	765.634	NA	NA	NA	NA	NA	NA	N	Y	N	N	NA	NA	NA	NA	NA	NA	1	24	unfound	1	TRUE	2.09026	1.27596	2.66709	1
F08	42	F08-42	MATR3(∆RRM2)-EGFP	8	4	102	unfound	1	TRUE	2795.06	1569.03	2656.31	2078.35	NA	NA	NA	NA	NA	NA	N	N	N	N	NA	NA	NA	NA	NA	NA	3	75	NA	0	FALSE	0.561357	1.69296	0.950356	1
E08	53	E08-53	MATR3(∆RRM2)-EGFP	8	4	102	unfound	1	TRUE	143.492	316.147	534.634	689.863	NA	NA	NA	NA	NA	NA	N	N	Y	N	NA	NA	NA	NA	NA	NA	2	52	unfound	1	TRUE	2.20324	1.69109	3.72588	1
F08	16	F08-16	MATR3(∆RRM2)-EGFP	8	4	102	unfound	1	TRUE	347.895	590.525	980.559	1424.44	NA	NA	NA	NA	NA	NA	N	N	N	N	NA	NA	NA	NA	NA	NA	3	75	NA	0	FALSE	1.69742	1.66049	2.81855	1
D07	9	D07-9	MATR3(∆RRM2)-EGFP	7	4	102	unfound	1	TRUE	1632.8	2147.75	2208.71	1105.15	NA	NA	NA	NA	NA	NA	N	N	N	N	NA	NA	NA	NA	NA	NA	3	75	NA	0	FALSE	1.31538	1.02838	1.35271	1
D07	49	D07-49	MATR3(∆RRM2)-EGFP	7	4	102	unfound	1	TRUE	130.809	309.609	455.322	627.099	NA	NA	NA	NA	NA	NA	N	Y	Y	Y	NA	NA	NA	NA	NA	NA	1	24	unfound	1	TRUE	2.36689	1.47063	3.48083	1
C09	38	C09-38	MATR3(∆RRM2)-EGFP	9	4	102	unfound	1	TRUE	280.766	379.05	519.429	428.193	NA	NA	NA	NA	NA	NA	N	Y	Y	N	NA	NA	NA	NA	NA	NA	1	24	unfound	1	TRUE	1.35006	1.37034	1.85004	1
G08	67	G08-67	MATR3(∆RRM2)-EGFP	8	4	102	unfound	1	TRUE	343.751	379.717	395.263	315.318	NA	NA	NA	NA	NA	NA	N	N	N	N	NA	NA	NA	NA	NA	NA	3	75	NA	0	FALSE	1.10463	1.04094	1.14986	1
F07	39	F07-39	MATR3(∆RRM2)-EGFP	7	4	102	unfound	1	TRUE	833.743	586.482	729.611	480.45	NA	NA	NA	NA	NA	NA	N	Y	N	N	NA	NA	NA	NA	NA	NA	1	24	unfound	1	TRUE	0.703433	1.24405	0.875103	1
G08	76	G08-76	MATR3(∆RRM2)-EGFP	8	4	102	unfound	1	TRUE	362.619	446.544	336.412	284.574	NA	NA	NA	NA	NA	NA	N	Y	N	N	NA	NA	NA	NA	NA	NA	1	24	unfound	1	TRUE	1.23144	0.753368	0.927728	1
F08	3	F08-3	MATR3(∆RRM2)-EGFP	8	4	102	unfound	1	TRUE	314.415	414.513	442.389	439.701	NA	NA	NA	NA	NA	NA	N	N	N	N	NA	NA	NA	NA	NA	NA	3	75	NA	0	FALSE	1.31836	1.06725	1.40702	1
G07	37	G07-37	MATR3(∆RRM2)-EGFP	7	4	102	unfound	1	TRUE	369.707	683.896	1345.63	1162.8	NA	NA	NA	NA	NA	NA	N	N	N	N	NA	NA	NA	NA	NA	NA	3	75	NA	0	FALSE	1.84983	1.9676	3.63973	1
E09	55	E09-55	MATR3(∆RRM2)-EGFP	9	4	102	unfound	1	TRUE	332.814	453.793	482.11	486.277	NA	NA	NA	NA	NA	NA	N	Y	Y	N	NA	NA	NA	NA	NA	NA	1	24	unfound	1	TRUE	1.3635	1.0624	1.44859	1
G08	64	G08-64	MATR3(∆RRM2)-EGFP	8	4	102	unfound	1	TRUE	252.581	376.68	491.396	554.693	NA	NA	NA	NA	NA	NA	N	Y	Y	N	NA	NA	NA	NA	NA	NA	1	24	unfound	1	TRUE	1.49132	1.30454	1.9455	1
F07	64	F07-64	MATR3(∆RRM2)-EGFP	7	4	102	unfound	1	TRUE	624.356	930.474	891.002	1029.64	NA	NA	NA	NA	NA	NA	N	Y	Y	Y	NA	NA	NA	NA	NA	NA	1	24	unfound	1	TRUE	1.4903	0.957579	1.42707	1
C07	61	C07-61	MATR3(∆RRM2)-EGFP	7	4	102	unfound	1	TRUE	1227.23	547.775	1077.75	1070.87	NA	NA	NA	NA	NA	NA	N	Y	Y	Y	NA	NA	NA	NA	NA	NA	1	24	unfound	1	TRUE	0.446351	1.9675	0.878194	1
E09	30	E09-30	MATR3(∆RRM2)-EGFP	9	4	102	unfound	1	TRUE	2639.37	3172.93	3588.62	2880.92	NA	NA	NA	NA	NA	NA	N	N	N	N	NA	NA	NA	NA	NA	NA	3	75	NA	0	FALSE	1.20216	1.13101	1.35965	1
D07	11	D07-11	MATR3(∆RRM2)-EGFP	7	4	102	unfound	1	TRUE	1096.16	3282.91	3657.23	2530.19	NA	NA	NA	NA	NA	NA	N	N	N	N	NA	NA	NA	NA	NA	NA	3	75	NA	0	FALSE	2.99492	1.11402	3.33641	1
D08	51	D08-51	MATR3(∆RRM2)-EGFP	8	4	102	unfound	1	TRUE	364.624	337.015	360.187	504.837	NA	NA	NA	NA	NA	NA	Y	Y	N	Y	NA	NA	NA	NA	NA	NA	NA	NA	unfound	1	TRUE	0.924282	1.06875	0.987831	1
D07	19	D07-19	MATR3(∆RRM2)-EGFP	7	4	102	unfound	1	TRUE	1393.61	1466.03	1526.97	1025.88	NA	NA	NA	NA	NA	NA	Y	N	N	N	NA	NA	NA	NA	NA	NA	NA	NA	unfound	1	TRUE	1.05197	1.04157	1.0957	1
E07	56	E07-56	MATR3(∆RRM2)-EGFP	7	4	102	unfound	1	TRUE	226.442	413.727	612.87	466.845	NA	NA	NA	NA	NA	NA	Y	Y	Y	N	NA	NA	NA	NA	NA	NA	NA	NA	unfound	1	TRUE	1.82708	1.48134	2.70652	1
C07	48	C07-48	MATR3(∆RRM2)-EGFP	7	4	102	unfound	1	TRUE	208.6	373.692	393.444	362.475	NA	NA	NA	NA	NA	NA	Y	Y	Y	Y	NA	NA	NA	NA	NA	NA	NA	NA	unfound	1	TRUE	1.79143	1.05286	1.88612	1
C07	16	C07-16	MATR3(∆RRM2)-EGFP	7	4	102	unfound	1	TRUE	440.863	347.327	301.655	158.96	NA	NA	NA	NA	NA	NA	Y	Y	N	N	NA	NA	NA	NA	NA	NA	NA	NA	unfound	1	TRUE	0.787835	0.868503	0.684238	1
D07	7	D07-7	MATR3(∆RRM2)-EGFP	7	4	102	unfound	1	TRUE	386.028	733.325	560.079	554.455	NA	NA	NA	NA	NA	NA	Y	Y	Y	Y	NA	NA	NA	NA	NA	NA	NA	NA	unfound	1	TRUE	1.89967	0.763752	1.45088	1
C07	36	C07-36	MATR3(∆RRM2)-EGFP	7	4	102	unfound	1	TRUE	1446.78	832.957	779.619	454.504	NA	NA	NA	NA	NA	NA	Y	Y	N	N	NA	NA	NA	NA	NA	NA	NA	NA	unfound	1	TRUE	0.575731	0.935965	0.538864	1
B09	35	B09-35	MATR3(∆RRM2)-EGFP	9	4	102	unfound	1	TRUE	415.197	486.873	451.901	338.436	NA	NA	NA	NA	NA	NA	Y	Y	N	N	NA	NA	NA	NA	NA	NA	NA	NA	unfound	1	TRUE	1.17263	0.928171	1.0884	1
F08	18	F08-18	MATR3(∆RRM2)-EGFP	8	4	102	unfound	1	TRUE	470.594	663.845	790.584	1073.25	NA	NA	NA	NA	NA	NA	Y	Y	Y	Y	NA	NA	NA	NA	NA	NA	NA	NA	unfound	1	TRUE	1.41066	1.19092	1.67997	1
E07	68	E07-68	MATR3(∆RRM2)-EGFP	7	4	102	unfound	1	TRUE	298.404	558.157	816.063	1130.57	NA	NA	NA	NA	NA	NA	Y	Y	Y	Y	NA	NA	NA	NA	NA	NA	NA	NA	unfound	1	TRUE	1.87047	1.46207	2.73476	1
C08	32	C08-32	MATR3(∆RRM2)-EGFP	8	4	102	unfound	1	TRUE	224.878	221.196	231.878	223.523	NA	NA	NA	NA	NA	NA	Y	N	N	N	NA	NA	NA	NA	NA	NA	NA	NA	unfound	1	TRUE	0.983623	1.04829	1.03113	1
G07	54	G07-54	MATR3(∆RRM2)-EGFP	7	4	102	unfound	1	TRUE	1862.51	1353.91	1326.81	1408	NA	NA	NA	NA	NA	NA	Y	Y	Y	Y	NA	NA	NA	NA	NA	NA	NA	NA	unfound	1	TRUE	0.726929	0.979981	0.712377	1
E07	73	E07-73	MATR3(∆RRM2)-EGFP	7	4	102	unfound	1	TRUE	1614.1	1739.45	1683.46	1434.55	NA	NA	NA	NA	NA	NA	Y	Y	N	N	NA	NA	NA	NA	NA	NA	NA	NA	unfound	1	TRUE	1.07766	0.967811	1.04297	1
F07	51	F07-51	MATR3(∆RRM2)-EGFP	7	4	102	unfound	1	TRUE	1010.6	1428.47	1391.14	1526.03	NA	NA	NA	NA	NA	NA	Y	N	N	N	NA	NA	NA	NA	NA	NA	NA	NA	unfound	1	TRUE	1.41349	0.973867	1.37655	1
G07	28	G07-28	MATR3(∆RRM2)-EGFP	7	4	102	unfound	1	TRUE	1821.57	1988.31	2530.12	2635.86	NA	NA	NA	NA	NA	NA	Y	Y	N	N	NA	NA	NA	NA	NA	NA	NA	NA	unfound	1	TRUE	1.09154	1.2725	1.38898	1
E09	4	E09-4	MATR3(∆RRM2)-EGFP	9	4	102	unfound	1	TRUE	908.829	1442.11	2476.97	2250.97	NA	NA	NA	NA	NA	NA	Y	Y	Y	Y	NA	NA	NA	NA	NA	NA	NA	NA	unfound	1	TRUE	1.58677	1.71761	2.72545	1
E09	34	E09-34	MATR3(∆RRM2)-EGFP	9	4	102	unfound	1	TRUE	1038.61	1245.13	986.68	999.58	NA	NA	NA	NA	NA	NA	Y	Y	Y	Y	NA	NA	NA	NA	NA	NA	NA	NA	unfound	1	TRUE	1.19884	0.792434	0.950001	1
F09	44	F09-44	MATR3(∆RRM2)-EGFP	9	4	102	unfound	1	TRUE	2133.01	1899.67	1593.43	1020.43	NA	NA	NA	NA	NA	NA	Y	Y	Y	Y	NA	NA	NA	NA	NA	NA	NA	NA	unfound	1	TRUE	0.890603	0.838796	0.747034	1
E07	5	E07-5	MATR3(∆RRM2)-EGFP	7	4	102	unfound	1	TRUE	2176.2	3533.2	4696.85	1857.35	NA	NA	NA	NA	NA	NA	Y	Y	N	N	NA	NA	NA	NA	NA	NA	NA	NA	unfound	1	TRUE	1.62357	1.32935	2.15828	1
F08	32	F08-32	MATR3(∆RRM2)-EGFP	8	4	102	unfound	1	TRUE	996.357	1141.91	1661.74	1302.52	NA	NA	NA	NA	NA	NA	Y	Y	Y	Y	NA	NA	NA	NA	NA	NA	NA	NA	unfound	1	TRUE	1.14608	1.45523	1.66782	1
D09	47	D09-47	MATR3(∆RRM2)-EGFP	9	4	102	unfound	1	TRUE	1127.14	3385.04	2500.23	2860.39	NA	NA	NA	NA	NA	NA	Y	Y	N	N	NA	NA	NA	NA	NA	NA	NA	NA	unfound	1	TRUE	3.0032	0.738612	2.2182	1
G08	26	G08-26	MATR3(∆RRM2)-EGFP	8	4	102	unfound	1	TRUE	936.01	810.53	1010.42	1256.2	NA	NA	NA	NA	NA	NA	Y	Y	N	N	NA	NA	NA	NA	NA	NA	NA	NA	unfound	1	TRUE	0.865941	1.24662	1.0795	1
D09	37	D09-37	MATR3(∆RRM2)-EGFP	9	4	102	unfound	1	TRUE	308.514	426.214	428.876	431.851	NA	NA	NA	NA	NA	NA	Y	Y	N	Y	NA	NA	NA	NA	NA	NA	NA	NA	unfound	1	TRUE	1.38151	1.00624	1.39013	1
E08	50	E08-50	MATR3(∆RRM2)-EGFP	8	4	102	unfound	1	TRUE	360.464	496.914	302.279	222.025	NA	NA	NA	NA	NA	NA	Y	N	N	N	NA	NA	NA	NA	NA	NA	NA	NA	unfound	1	TRUE	1.37854	0.608312	0.838582	1
E07	28	E07-28	MATR3(∆RRM2)-EGFP	7	4	102	unfound	1	TRUE	1650.65	1640.32	1728.37	1422	NA	NA	NA	NA	NA	NA	Y	Y	Y	Y	NA	NA	NA	NA	NA	NA	NA	NA	unfound	1	TRUE	0.99374	1.05368	1.04709	1
C09	42	C09-42	MATR3(∆RRM2)-EGFP	9	4	102	unfound	1	TRUE	298.463	393.652	365.347	250.858	NA	NA	NA	NA	NA	NA	Y	Y	Y	N	NA	NA	NA	NA	NA	NA	NA	NA	unfound	1	TRUE	1.31893	0.928096	1.22409	1
E09	8	E09-8	MATR3(∆RRM2)-EGFP	9	4	102	unfound	1	TRUE	328.411	460.241	447.167	333.61	NA	NA	NA	NA	NA	NA	Y	N	N	N	NA	NA	NA	NA	NA	NA	NA	NA	unfound	1	TRUE	1.40142	0.971592	1.3616	1
D08	48	D08-48	MATR3(∆RRM2)-EGFP	8	4	102	unfound	1	TRUE	1015.94	1320.51	1338.12	1312.25	NA	NA	NA	NA	NA	NA	Y	N	Y	Y	NA	NA	NA	NA	NA	NA	NA	NA	unfound	1	TRUE	1.2998	1.01333	1.31713	1
F08	23	F08-23	MATR3(∆RRM2)-EGFP	8	4	102	unfound	1	TRUE	1449.75	1223.95	1610.16	1582.13	NA	NA	NA	NA	NA	NA	Y	Y	N	N	NA	NA	NA	NA	NA	NA	NA	NA	unfound	1	TRUE	0.844246	1.31554	1.11064	1
D09	36	D09-36	MATR3(∆RRM2)-EGFP	9	4	102	unfound	1	TRUE	297.336	489.842	767.28	705.441	NA	NA	NA	NA	NA	NA	Y	Y	Y	Y	NA	NA	NA	NA	NA	NA	NA	NA	unfound	1	TRUE	1.64744	1.56638	2.58051	1
D08	28	D08-28	MATR3(∆RRM2)-EGFP	8	4	102	unfound	1	TRUE	455.608	408.971	406.329	350.237	NA	NA	NA	NA	NA	NA	Y	Y	Y	N	NA	NA	NA	NA	NA	NA	NA	NA	unfound	1	TRUE	0.897639	0.993538	0.891839	1
D08	20	D08-20	MATR3(∆RRM2)-EGFP	8	4	102	unfound	1	TRUE	2314.36	2305.02	3505.15	2013.26	NA	NA	NA	NA	NA	NA	Y	Y	N	N	NA	NA	NA	NA	NA	NA	NA	NA	unfound	1	TRUE	0.995965	1.52066	1.51453	1
D07	37	D07-37	MATR3(∆RRM2)-EGFP	7	4	102	unfound	1	TRUE	407.089	419.196	374.265	175.099	NA	NA	NA	NA	NA	NA	Y	Y	Y	N	NA	NA	NA	NA	NA	NA	NA	NA	unfound	1	TRUE	1.02974	0.892816	0.919368	1
F09	42	F09-42	MATR3(∆RRM2)-EGFP	9	4	102	unfound	1	TRUE	387.01	607.316	672.476	1220.4	NA	NA	NA	NA	NA	NA	Y	Y	Y	N	NA	NA	NA	NA	NA	NA	NA	NA	unfound	1	TRUE	1.56925	1.10729	1.73762	1
C07	21	C07-21	MATR3(∆RRM2)-EGFP	7	4	102	unfound	1	TRUE	542.266	911.791	1097.09	799.539	NA	NA	NA	NA	NA	NA	Y	Y	Y	N	NA	NA	NA	NA	NA	NA	NA	NA	unfound	1	TRUE	1.68145	1.20322	2.02315	1
D09	45	D09-45	MATR3(∆RRM2)-EGFP	9	4	102	unfound	1	TRUE	351.892	726.048	1057.63	548.775	NA	NA	NA	NA	NA	NA	Y	Y	Y	N	NA	NA	NA	NA	NA	NA	NA	NA	unfound	1	TRUE	2.06327	1.45669	3.00554	1
C07	6	C07-6	MATR3(∆RRM2)-EGFP	7	4	102	unfound	1	TRUE	1406.97	2334.59	3162.3	3442.23	NA	NA	NA	NA	NA	NA	Y	Y	Y	N	NA	NA	NA	NA	NA	NA	NA	NA	unfound	1	TRUE	1.65931	1.35454	2.2476	1
D09	27	D09-27	MATR3(∆RRM2)-EGFP	9	4	102	unfound	1	TRUE	446.504	764.742	1016.17	1291.31	NA	NA	NA	NA	NA	NA	Y	Y	Y	Y	NA	NA	NA	NA	NA	NA	NA	NA	unfound	1	TRUE	1.71273	1.32877	2.27584	1
E08	49	E08-49	MATR3(∆RRM2)-EGFP	8	4	102	unfound	1	TRUE	704.344	1368.33	1681.73	2590.46	NA	NA	NA	NA	NA	NA	Y	Y	Y	N	NA	NA	NA	NA	NA	NA	NA	NA	unfound	1	TRUE	1.94271	1.22904	2.38766	1
G08	68	G08-68	MATR3(∆RRM2)-EGFP	8	4	102	unfound	1	TRUE	333.541	993.1	865.584	587.252	NA	NA	NA	NA	NA	NA	Y	N	Y	N	NA	NA	NA	NA	NA	NA	NA	NA	unfound	1	TRUE	2.97744	0.871598	2.59513	1
C07	53	C07-53	MATR3(∆RRM2)-EGFP	7	4	102	unfound	1	TRUE	1142.14	1821.17	2511.55	3013.43	NA	NA	NA	NA	NA	NA	Y	Y	N	Y	NA	NA	NA	NA	NA	NA	NA	NA	unfound	1	TRUE	1.59452	1.37909	2.19898	1
D08	44	D08-44	MATR3(∆RRM2)-EGFP	8	4	102	unfound	1	TRUE	358.827	961.674	1251.77	831.54	NA	NA	NA	NA	NA	NA	Y	Y	Y	N	NA	NA	NA	NA	NA	NA	NA	NA	unfound	1	TRUE	2.68005	1.30166	3.48851	1
D09	5	D09-5	MATR3(∆RRM2)-EGFP	9	4	102	unfound	1	TRUE	863.933	790.934	646.305	630.164	NA	NA	NA	NA	NA	NA	Y	Y	Y	Y	NA	NA	NA	NA	NA	NA	NA	NA	unfound	1	TRUE	0.915503	0.817142	0.748096	1
C07	10	C07-10	MATR3(∆RRM2)-EGFP	7	4	102	unfound	1	TRUE	360.125	758.573	1122.89	1342.32	NA	NA	NA	NA	NA	NA	Y	Y	Y	Y	NA	NA	NA	NA	NA	NA	NA	NA	unfound	1	TRUE	2.10642	1.48026	3.11805	1
E08	42	E08-42	MATR3(∆RRM2)-EGFP	8	4	102	unfound	1	TRUE	1183.64	1589.01	2263.53	2808.53	NA	NA	NA	NA	NA	NA	Y	Y	N	N	NA	NA	NA	NA	NA	NA	NA	NA	unfound	1	TRUE	1.34247	1.42449	1.91234	1
D09	43	D09-43	MATR3(∆RRM2)-EGFP	9	4	102	unfound	1	TRUE	389.269	392.128	619.034	413.509	NA	NA	NA	NA	NA	NA	Y	Y	Y	N	NA	NA	NA	NA	NA	NA	NA	NA	unfound	1	TRUE	1.00735	1.57865	1.59025	1
G09	52	G09-52	MATR3(∆RRM2)-EGFP	9	4	102	unfound	1	TRUE	1572.7	1616.03	2043.65	2902.93	NA	NA	NA	NA	NA	NA	Y	Y	Y	N	NA	NA	NA	NA	NA	NA	NA	NA	unfound	1	TRUE	1.02755	1.26462	1.29945	1
E08	22	E08-22	MATR3(∆RRM2)-EGFP	8	4	102	unfound	1	TRUE	608.171	1175.09	1398.93	1146.08	NA	NA	NA	NA	NA	NA	Y	Y	Y	N	NA	NA	NA	NA	NA	NA	NA	NA	unfound	1	TRUE	1.93217	1.19049	2.30023	1
F09	24	F09-24	MATR3(∆RRM2)-EGFP	9	4	102	unfound	1	TRUE	1369.23	2214	2434.87	1208.28	NA	NA	NA	NA	NA	NA	Y	Y	Y	N	NA	NA	NA	NA	NA	NA	NA	NA	unfound	1	TRUE	1.61696	1.09976	1.77827	1
B08	19	B08-19	MATR3(∆RRM2)-EGFP	8	4	102	unfound	1	TRUE	446.949	817.937	612.959	480.465	NA	NA	NA	NA	NA	NA	Y	Y	Y	N	NA	NA	NA	NA	NA	NA	NA	NA	unfound	1	TRUE	1.83005	0.749397	1.37143	1
G07	41	G07-41	MATR3(∆RRM2)-EGFP	7	4	102	unfound	1	TRUE	315.221	438.575	450.101	464.751	NA	NA	NA	NA	NA	NA	Y	Y	Y	Y	NA	NA	NA	NA	NA	NA	NA	NA	unfound	1	TRUE	1.39132	1.02628	1.42789	1
G07	40	G07-40	MATR3(∆RRM2)-EGFP	7	4	102	unfound	1	TRUE	460.512	761.866	1093.32	1044.33	NA	NA	NA	NA	NA	NA	Y	Y	Y	Y	NA	NA	NA	NA	NA	NA	NA	NA	unfound	1	TRUE	1.65439	1.43505	2.37414	1
C09	48	C09-48	MATR3(∆RRM2)-EGFP	9	4	102	unfound	1	TRUE	481.492	513.389	670.588	752.955	NA	NA	NA	NA	NA	NA	Y	Y	Y	Y	NA	NA	NA	NA	NA	NA	NA	NA	unfound	1	TRUE	1.06624	1.3062	1.39273	1
B09	38	B09-38	MATR3(∆RRM2)-EGFP	9	4	102	unfound	1	TRUE	599.112	662.988	544.508	459.291	NA	NA	NA	NA	NA	NA	Y	Y	Y	N	NA	NA	NA	NA	NA	NA	NA	NA	unfound	1	TRUE	1.10662	0.821294	0.908859	1
F08	6	F08-6	MATR3(∆RRM2)-EGFP	8	4	102	unfound	1	TRUE	320.631	741.127	538.409	1112.86	NA	NA	NA	NA	NA	NA	Y	Y	Y	Y	NA	NA	NA	NA	NA	NA	NA	NA	unfound	1	TRUE	2.31147	0.726473	1.67922	1
G09	60	G09-60	MATR3(∆RRM2)-EGFP	9	4	102	unfound	1	TRUE	392.975	760.031	1423.83	1330.45	NA	NA	NA	NA	NA	NA	Y	Y	N	Y	NA	NA	NA	NA	NA	NA	NA	NA	unfound	1	TRUE	1.93404	1.87339	3.62321	1
F09	52	F09-52	MATR3(∆RRM2)-EGFP	9	4	102	unfound	1	TRUE	284.228	195.465	104.261	86.2375	NA	NA	NA	NA	NA	NA	Y	Y	N	N	NA	NA	NA	NA	NA	NA	NA	NA	unfound	1	TRUE	0.687704	0.5334	0.366821	1
E09	42	E09-42	MATR3(∆RRM2)-EGFP	9	4	102	unfound	1	TRUE	545.619	825.6	732.112	619.802	NA	NA	NA	NA	NA	NA	Y	N	Y	Y	NA	NA	NA	NA	NA	NA	NA	NA	unfound	1	TRUE	1.51314	0.886763	1.3418	1
G08	12	G08-12	MATR3(∆RRM2)-EGFP	8	4	102	unfound	1	TRUE	687.927	493.492	338.86	291.26	NA	NA	NA	NA	NA	NA	Y	Y	Y	N	NA	NA	NA	NA	NA	NA	NA	NA	unfound	1	TRUE	0.717361	0.686659	0.492582	1
G07	47	G07-47	MATR3(∆RRM2)-EGFP	7	4	102	unfound	1	TRUE	1004.24	1555.09	1707.64	2915.54	NA	NA	NA	NA	NA	NA	Y	Y	Y	Y	NA	NA	NA	NA	NA	NA	NA	NA	unfound	1	TRUE	1.54853	1.0981	1.70043	1
G08	50	G08-50	MATR3(∆RRM2)-EGFP	8	4	102	unfound	1	TRUE	546.428	562.4	582.791	652.263	NA	NA	NA	NA	NA	NA	Y	Y	N	N	NA	NA	NA	NA	NA	NA	NA	NA	unfound	1	TRUE	1.02923	1.03626	1.06655	1
D07	20	D07-20	MATR3(∆RRM2)-EGFP	7	4	102	unfound	1	TRUE	1142.04	1374.47	1494.61	1205.78	NA	NA	NA	NA	NA	NA	Y	Y	Y	Y	NA	NA	NA	NA	NA	NA	NA	NA	unfound	1	TRUE	1.20352	1.08741	1.30872	1
E07	6	E07-6	MATR3(∆RRM2)-EGFP	7	4	102	unfound	1	TRUE	1179.16	1780.34	1860.13	1408.29	NA	NA	NA	NA	NA	NA	Y	Y	Y	N	NA	NA	NA	NA	NA	NA	NA	NA	unfound	1	TRUE	1.50984	1.04482	1.5775	1
D09	26	D09-26	MATR3(∆RRM2)-EGFP	9	4	102	unfound	1	TRUE	318.268	426.73	602.798	229.615	NA	NA	NA	NA	NA	NA	Y	Y	Y	N	NA	NA	NA	NA	NA	NA	NA	NA	unfound	1	TRUE	1.34079	1.4126	1.894	1
B08	59	B08-59	MATR3(∆RRM2)-EGFP	8	4	102	unfound	1	TRUE	1264.84	3007.71	5620.86	4506.19	NA	NA	NA	NA	NA	NA	Y	Y	N	N	NA	NA	NA	NA	NA	NA	NA	NA	unfound	1	TRUE	2.37793	1.86882	4.44392	1
C09	13	C09-13	MATR3(∆RRM2)-EGFP	9	4	102	unfound	1	TRUE	312.721	533.712	888.981	651.753	NA	NA	NA	NA	NA	NA	Y	Y	Y	N	NA	NA	NA	NA	NA	NA	NA	NA	unfound	1	TRUE	1.70667	1.66566	2.84273	1
E07	20	E07-20	MATR3(∆RRM2)-EGFP	7	4	102	unfound	1	TRUE	423.046	1162.96	817.099	634.306	NA	NA	NA	NA	NA	NA	Y	Y	Y	Y	NA	NA	NA	NA	NA	NA	NA	NA	unfound	1	TRUE	2.74901	0.702604	1.93147	1
D09	53	D09-53	MATR3(∆RRM2)-EGFP	9	4	102	unfound	1	TRUE	600.202	690.977	1071.6	1160.31	NA	NA	NA	NA	NA	NA	Y	Y	Y	Y	NA	NA	NA	NA	NA	NA	NA	NA	unfound	1	TRUE	1.15124	1.55086	1.78541	1
F08	1	F08-1	MATR3(∆RRM2)-EGFP	8	4	102	unfound	1	TRUE	602.841	643.315	667.142	594.249	NA	NA	NA	NA	NA	NA	Y	Y	Y	Y	NA	NA	NA	NA	NA	NA	NA	NA	unfound	1	TRUE	1.06714	1.03704	1.10666	1
E08	51	E08-51	MATR3(∆RRM2)-EGFP	8	4	102	unfound	1	TRUE	878.756	1375.18	1219.55	1163.83	NA	NA	NA	NA	NA	NA	Y	Y	Y	Y	NA	NA	NA	NA	NA	NA	NA	NA	unfound	1	TRUE	1.56491	0.886833	1.38782	1
D07	56	D07-56	MATR3(∆RRM2)-EGFP	7	4	102	unfound	1	TRUE	710.044	828.864	482.596	235.061	NA	NA	NA	NA	NA	NA	Y	Y	Y	N	NA	NA	NA	NA	NA	NA	NA	NA	unfound	1	TRUE	1.16734	0.582238	0.679671	1
G09	24	G09-24	MATR3(∆RRM2)-EGFP	9	4	102	unfound	1	TRUE	801.095	1067.81	1347.85	1466.46	NA	NA	NA	NA	NA	NA	Y	Y	Y	Y	NA	NA	NA	NA	NA	NA	NA	NA	unfound	1	TRUE	1.33293	1.26226	1.68251	1
C09	3	C09-3	MATR3(∆RRM2)-EGFP	9	4	102	unfound	1	TRUE	368.037	65.7676	75.4408	69.1278	NA	NA	NA	NA	NA	NA	Y	N	N	N	NA	NA	NA	NA	NA	NA	NA	NA	unfound	1	TRUE	0.178698	1.14708	0.204982	1
D08	25	D08-25	MATR3(∆RRM2)-EGFP	8	4	102	unfound	1	TRUE	383.112	865.937	848.651	842.458	NA	NA	NA	NA	NA	NA	Y	Y	Y	Y	NA	NA	NA	NA	NA	NA	NA	NA	unfound	1	TRUE	2.26027	0.980038	2.21515	1
G08	7	G08-7	MATR3(∆RRM2)-EGFP	8	4	102	unfound	1	TRUE	798.571	990.304	559.995	426.053	NA	NA	NA	NA	NA	NA	Y	Y	Y	Y	NA	NA	NA	NA	NA	NA	NA	NA	unfound	1	TRUE	1.24009	0.565478	0.701246	1
D08	17	D08-17	MATR3(∆RRM2)-EGFP	8	4	102	unfound	1	TRUE	776.603	1102.08	1275.63	1564.91	NA	NA	NA	NA	NA	NA	Y	Y	Y	Y	NA	NA	NA	NA	NA	NA	NA	NA	unfound	1	TRUE	1.4191	1.15748	1.64257	1
F08	30	F08-30	MATR3(∆RRM2)-EGFP	8	4	102	unfound	1	TRUE	521.209	363.852	2249.8	591.929	NA	NA	NA	NA	NA	NA	Y	Y	Y	Y	NA	NA	NA	NA	NA	NA	NA	NA	unfound	1	TRUE	0.698093	6.18327	4.3165	1
F09	47	F09-47	MATR3(∆RRM2)-EGFP	9	4	102	unfound	1	TRUE	828.783	1073.87	957.138	460.653	NA	NA	NA	NA	NA	NA	Y	Y	Y	N	NA	NA	NA	NA	NA	NA	NA	NA	unfound	1	TRUE	1.29572	0.891297	1.15487	1
E07	55	E07-55	MATR3(∆RRM2)-EGFP	7	4	102	unfound	1	TRUE	727.426	1201.37	1612.26	2092.7	NA	NA	NA	NA	NA	NA	Y	Y	Y	Y	NA	NA	NA	NA	NA	NA	NA	NA	unfound	1	TRUE	1.65154	1.34201	2.21639	1
B08	2	B08-2	MATR3(∆RRM2)-EGFP	8	4	102	unfound	1	TRUE	707.585	1174.65	1824.54	1976.84	NA	NA	NA	NA	NA	NA	Y	Y	Y	Y	NA	NA	NA	NA	NA	NA	NA	NA	unfound	1	TRUE	1.66008	1.55327	2.57855	1
F07	56	F07-56	MATR3(∆RRM2)-EGFP	7	4	102	unfound	1	TRUE	555.027	860.972	845.567	935.739	NA	NA	NA	NA	NA	NA	Y	Y	Y	Y	NA	NA	NA	NA	NA	NA	NA	NA	unfound	1	TRUE	1.55123	0.982107	1.52347	1
E09	41	E09-41	MATR3(∆RRM2)-EGFP	9	4	102	unfound	1	TRUE	483.82	1019.76	1120.31	1062.93	NA	NA	NA	NA	NA	NA	Y	Y	Y	Y	NA	NA	NA	NA	NA	NA	NA	NA	unfound	1	TRUE	2.10773	1.0986	2.31555	1
G09	20	G09-20	MATR3(∆RRM2)-EGFP	9	4	102	unfound	1	TRUE	511.687	862.067	989.777	1170.45	NA	NA	NA	NA	NA	NA	Y	Y	Y	Y	NA	NA	NA	NA	NA	NA	NA	NA	unfound	1	TRUE	1.68476	1.14814	1.93434	1
E09	31	E09-31	MATR3(∆RRM2)-EGFP	9	4	102	unfound	1	TRUE	427.252	729.546	1100.63	1665.67	NA	NA	NA	NA	NA	NA	Y	Y	N	Y	NA	NA	NA	NA	NA	NA	NA	NA	unfound	1	TRUE	1.70753	1.50865	2.57606	1
C07	50	C07-50	MATR3(∆RRM2)-EGFP	7	4	102	unfound	1	TRUE	338.617	643.245	705.672	726.746	NA	NA	NA	NA	NA	NA	Y	Y	Y	Y	NA	NA	NA	NA	NA	NA	NA	NA	unfound	1	TRUE	1.89962	1.09705	2.08398	1
E07	1	E07-1	MATR3(∆RRM2)-EGFP	7	4	102	unfound	1	TRUE	833.025	633.159	403.936	139.651	NA	NA	NA	NA	NA	NA	Y	Y	Y	N	NA	NA	NA	NA	NA	NA	NA	NA	unfound	1	TRUE	0.760073	0.637969	0.484903	1
E08	6	E08-6	MATR3(∆RRM2)-EGFP	8	4	102	unfound	1	TRUE	607.637	657.366	712.107	504.77	NA	NA	NA	NA	NA	NA	Y	Y	Y	Y	NA	NA	NA	NA	NA	NA	NA	NA	unfound	1	TRUE	1.08184	1.08327	1.17193	1
E08	1	E08-1	MATR3(∆RRM2)-EGFP	8	4	102	unfound	1	TRUE	879.628	1684.08	1475.98	1391.08	NA	NA	NA	NA	NA	NA	Y	Y	NA	NA	NA	NA	NA	NA	NA	NA	NA	NA	unfound	1	TRUE	1.91453	0.876434	1.67796	1
D08	15	D08-15	MATR3(∆RRM2)-EGFP	8	4	102	unfound	1	TRUE	669.15	737.1	975.324	1122.22	NA	NA	NA	NA	NA	NA	Y	Y	Y	Y	NA	NA	NA	NA	NA	NA	NA	NA	unfound	1	TRUE	1.10155	1.32319	1.45756	1
G09	5	G09-5	MATR3(∆RRM2)-EGFP	9	4	102	unfound	1	TRUE	587.619	770.552	587.691	574.825	NA	NA	NA	NA	NA	NA	Y	Y	Y	Y	NA	NA	NA	NA	NA	NA	NA	NA	unfound	1	TRUE	1.31131	0.762688	1.00012	1
C09	16	C09-16	MATR3(∆RRM2)-EGFP	9	4	102	unfound	1	TRUE	377.652	412.938	501.481	713.09	NA	NA	NA	NA	NA	NA	Y	Y	Y	N	NA	NA	NA	NA	NA	NA	NA	NA	unfound	1	TRUE	1.09343	1.21442	1.32789	1
B09	6	B09-6	MATR3(∆RRM2)-EGFP	9	4	102	unfound	1	TRUE	236.222	274.822	210.173	116.191	NA	NA	NA	NA	NA	NA	Y	Y	Y	Y	NA	NA	NA	NA	NA	NA	NA	NA	unfound	1	TRUE	1.16341	0.764761	0.889729	1
F07	15	F07-15	MATR3(∆RRM2)-EGFP	7	4	102	unfound	1	TRUE	923.817	1068.72	1163.57	2188.47	NA	NA	NA	NA	NA	NA	Y	NA	NA	NA	NA	NA	NA	NA	NA	NA	NA	NA	unfound	1	TRUE	1.15685	1.08875	1.25952	1
F09	76	F09-76	MATR3(∆RRM2)-EGFP	9	4	102	unfound	1	TRUE	443.995	936.286	808.508	904.633	NA	NA	NA	NA	NA	NA	Y	NA	Y	N	NA	NA	NA	NA	NA	NA	NA	NA	unfound	1	TRUE	2.10877	0.863527	1.82098	1
F09	40	F09-40	MATR3(∆RRM2)-EGFP	9	10	246	NA	0	FALSE	299.484	536.148	780.394	808.825	991.933	905.823	926.049	1022.22	1068.15	633.045	N	Y	Y	Y	Y	Y	Y	Y	Y	Y	1	30	unfound	1	TRUE	1.79024	1.45556	2.60579	2
C07	23	C07-23	MATR3(∆RRM2)-EGFP	7	10	246	NA	0	FALSE	115.339	108.896	105.784	82.7088	85.2092	110.954	125.215	92.5237	113.644	106.377	N	N	N	N	N	N	N	N	N	N	3	76	NA	0	FALSE	0.944136	0.971418	0.91715	2
D09	33	D09-33	MATR3(∆RRM2)-EGFP	9	10	246	NA	0	FALSE	152.734	146.143	156.202	158.448	230.364	285.355	265.817	147.979	174.847	164.487	N	N	N	N	N	N	N	N	N	N	3	76	NA	0	FALSE	0.956846	1.06883	1.0227	2
C08	54	C08-54	MATR3(∆RRM2)-EGFP	8	10	246	NA	0	FALSE	191.312	260.892	272.362	222.824	198.477	253.173	211.863	186.75	204.729	173.28	N	N	N	N	N	N	N	N	N	N	3	76	NA	0	FALSE	1.3637	1.04397	1.42366	2
F08	34	F08-34	MATR3(∆RRM2)-EGFP	8	10	246	NA	0	FALSE	309.007	553.223	878.029	1178.51	1491.81	1229.15	964.711	784.22	818.719	309.465	N	Y	Y	Y	Y	N	N	N	Y	N	1	30	unfound	1	TRUE	1.79033	1.58712	2.84145	2
C07	26	C07-26	MATR3(∆RRM2)-EGFP	7	10	246	NA	0	FALSE	230.187	313.144	675.505	725.101	905.219	892.146	942.271	849.665	1057.78	1610.05	N	Y	Y	Y	Y	N	Y	Y	Y	Y	1	30	unfound	1	TRUE	1.36039	2.15717	2.93459	2
E08	3	E08-3	MATR3(∆RRM2)-EGFP	8	10	246	NA	0	FALSE	299.959	508.203	752.232	936.341	1099.77	1143.24	1409.33	1200.05	1223.15	1412.33	N	Y	Y	Y	Y	Y	Y	N	Y	Y	1	30	unfound	1	TRUE	1.69424	1.48018	2.50778	2
D07	13	D07-13	MATR3(∆RRM2)-EGFP	7	10	246	NA	0	FALSE	214.255	289.912	274.389	309.352	252.161	270.669	335.627	300.569	301.236	225.403	N	N	N	N	N	Y	Y	N	N	N	3	76	NA	0	FALSE	1.35312	0.946454	1.28066	2
E08	39	E08-39	MATR3(∆RRM2)-EGFP	8	10	246	NA	0	FALSE	233.643	291.202	349.095	324.94	302.634	260.39	330.186	215.989	225.203	274.613	N	N	N	N	N	N	N	N	N	N	3	76	NA	0	FALSE	1.24636	1.1988	1.49414	2
E07	32	E07-32	MATR3(∆RRM2)-EGFP	7	10	246	NA	0	FALSE	171.069	228.578	296.927	369.539	400.018	493.332	599.22	576.792	609.274	801.585	N	N	N	N	Y	Y	Y	N	N	N	3	76	NA	0	FALSE	1.33617	1.29902	1.73571	2
F07	34	F07-34	MATR3(∆RRM2)-EGFP	7	10	246	NA	0	FALSE	273.312	263.33	255.9	249.228	240.848	201.24	229.185	248.46	240.345	260.641	N	N	N	N	N	N	N	N	N	N	3	76	NA	0	FALSE	0.96348	0.971786	0.936296	2
G07	53	G07-53	MATR3(∆RRM2)-EGFP	7	10	246	NA	0	FALSE	318.21	442.038	645.606	1154.86	1082.78	1136.89	1708.05	2340.67	2547.43	2105.25	N	Y	N	Y	N	Y	N	N	N	N	1	30	unfound	1	TRUE	1.38914	1.46052	2.02887	2
F08	74	F08-74	MATR3(∆RRM2)-EGFP	8	10	246	NA	0	FALSE	176.039	247.005	326.654	296.522	429.824	529.232	535.045	719.531	734.554	644.149	N	N	N	N	Y	Y	Y	N	Y	Y	3	76	NA	0	FALSE	1.40313	1.32246	1.85557	2
B09	31	B09-31	MATR3(∆RRM2)-EGFP	9	10	246	NA	0	FALSE	234.658	278.209	299.915	285.507	278.254	258.816	266.818	346.702	499.412	885.487	N	N	Y	Y	N	N	N	N	N	N	2	53	unfound	1	TRUE	1.18559	1.07802	1.27809	2
E08	43	E08-43	MATR3(∆RRM2)-EGFP	8	10	246	NA	0	FALSE	236.181	426.616	964.419	720.816	1121.91	994.166	1506.81	1130.74	951.151	973.455	N	Y	Y	Y	N	Y	Y	Y	N	Y	1	30	unfound	1	TRUE	1.80631	2.26063	4.08339	2
C08	16	C08-16	MATR3(∆RRM2)-EGFP	8	10	246	NA	0	FALSE	209.118	740.171	670.865	955.203	611.876	784.482	794.564	1273.33	1221.81	1052.92	N	Y	Y	Y	Y	Y	Y	Y	N	Y	1	30	unfound	1	TRUE	3.53949	0.906364	3.20807	2
E09	11	E09-11	MATR3(∆RRM2)-EGFP	9	10	246	NA	0	FALSE	233.325	331.201	350.559	303.919	291.681	329.633	362.547	425.206	419.543	338.446	N	N	N	N	N	N	Y	N	Y	Y	3	76	NA	0	FALSE	1.41948	1.05845	1.50245	2
D07	38	D07-38	MATR3(∆RRM2)-EGFP	7	10	246	NA	0	FALSE	152.073	353.295	338.178	720.433	528.43	409.287	441.32	98.477	155.981	43.6419	N	N	N	N	N	N	N	N	N	N	3	76	NA	0	FALSE	2.3232	0.95721	2.22379	2
G07	48	G07-48	MATR3(∆RRM2)-EGFP	7	10	246	NA	0	FALSE	207.486	420.965	518.689	449.808	398.486	790.77	690.678	546.126	1010.4	653.81	N	Y	Y	Y	Y	Y	Y	N	Y	Y	1	30	unfound	1	TRUE	2.02888	1.23214	2.49987	2
C07	17	C07-17	MATR3(∆RRM2)-EGFP	7	10	246	NA	0	FALSE	283.864	693.847	1212.02	1751.83	2122.2	2002.24	2068.53	2207.34	1748.88	1578	N	Y	Y	Y	Y	Y	Y	N	N	N	1	30	unfound	1	TRUE	2.44429	1.74681	4.2697	2
C08	68	C08-68	MATR3(∆RRM2)-EGFP	8	10	246	NA	0	FALSE	208.099	355.306	592.063	792.788	1055.54	1063.69	1517.42	1736.72	1973.31	2623.65	N	Y	Y	Y	Y	Y	Y	Y	Y	Y	1	30	unfound	1	TRUE	1.70739	1.66634	2.8451	2
B08	2	B08-2	MATR3(∆RRM2)-EGFP	8	10	246	NA	0	FALSE	404.565	454.159	568.625	756.35	762.679	684.554	785.391	1092.26	1568.77	3454.76	N	Y	Y	Y	Y	N	N	N	N	Y	1	30	unfound	1	TRUE	1.12259	1.25204	1.40552	2
C07	16	C07-16	MATR3(∆RRM2)-EGFP	7	10	246	NA	0	FALSE	246.115	460.51	782.358	1172.45	1608.63	2106.75	2131.7	1851.37	1629.59	1432.44	N	N	Y	Y	Y	Y	N	N	N	Y	2	53	unfound	1	TRUE	1.87112	1.69889	3.17884	2
D08	3	D08-3	MATR3(∆RRM2)-EGFP	8	10	246	NA	0	FALSE	318.558	595.574	495.189	605.014	545.808	748.752	604.256	575.691	665.675	452.367	N	N	N	N	Y	Y	N	N	N	Y	3	76	NA	0	FALSE	1.86959	0.831448	1.55447	2
F08	37	F08-37	MATR3(∆RRM2)-EGFP	8	10	246	NA	0	FALSE	294.847	367.044	1349.61	816.916	911.518	1074.14	2650.85	1287.4	42.2714	51.8628	Y	Y	Y	Y	Y	Y	Y	N	N	N	NA	NA	unfound	1	TRUE	1.24486	3.67696	4.57731	2
D07	40	D07-40	MATR3(∆RRM2)-EGFP	7	10	246	NA	0	FALSE	108.262	239.574	319.934	817.495	499.33	392.16	319.955	166.899	31.345	30.8294	Y	Y	Y	Y	Y	Y	Y	Y	N	N	NA	NA	unfound	1	TRUE	2.2129	1.33543	2.95517	2
E08	62	E08-62	MATR3(∆RRM2)-EGFP	8	10	246	NA	0	FALSE	269.329	302.099	436.597	431.775	694.873	391.955	655.167	1510.54	670.932	76.5487	Y	Y	Y	Y	Y	Y	N	Y	N	N	NA	NA	unfound	1	TRUE	1.12167	1.44521	1.62105	2
F09	66	F09-66	MATR3(∆RRM2)-EGFP	9	10	246	NA	0	FALSE	146.952	190.053	295.274	164.56	106.189	57.2565	89.7328	54.0369	82.5423	81.9231	Y	Y	Y	N	N	N	N	N	N	N	NA	NA	unfound	1	TRUE	1.2933	1.55364	2.00932	2
F08	4	F08-4	MATR3(∆RRM2)-EGFP	8	10	246	NA	0	FALSE	271.426	363.68	379.96	275.186	265.89	298.487	294.375	243.059	257.681	255.543	Y	N	N	N	N	N	N	N	N	N	NA	NA	unfound	1	TRUE	1.33989	1.04476	1.39987	2
E09	6	E09-6	MATR3(∆RRM2)-EGFP	9	10	246	NA	0	FALSE	508.817	1133.22	1601.82	2876.27	2696.53	1930.95	1584.32	2738.35	1966.21	1769.06	Y	Y	Y	Y	N	N	Y	Y	Y	Y	NA	NA	unfound	1	TRUE	2.22716	1.41352	3.14813	2
G07	11	G07-11	MATR3(∆RRM2)-EGFP	7	10	246	NA	0	FALSE	337.481	484.333	578.203	573.491	590.533	613.153	621.388	761.509	1024.76	1007.39	Y	Y	Y	Y	Y	N	Y	Y	Y	Y	NA	NA	unfound	1	TRUE	1.43514	1.19381	1.71329	2
B08	38	B08-38	MATR3(∆RRM2)-EGFP	8	10	246	NA	0	FALSE	1576.45	1583.07	1450.78	1243.7	1573.1	1255.71	1338.06	63.16	229.719	71.6457	Y	Y	Y	Y	Y	Y	N	N	N	N	NA	NA	unfound	1	TRUE	1.0042	0.916432	0.920282	2
G08	26	G08-26	MATR3(∆RRM2)-EGFP	8	10	246	NA	0	FALSE	2108.2	2260.81	2297.03	2440.51	2415.16	2086.29	2172.81	2697.69	1947.37	160.027	Y	Y	N	N	N	N	N	N	N	N	NA	NA	unfound	1	TRUE	1.07239	1.01602	1.08957	2
B07	49	B07-49	MATR3(∆RRM2)-EGFP	7	10	246	NA	0	FALSE	280.363	388.107	491.465	496.068	522.668	606.425	673.29	675.27	341.549	368.275	Y	Y	Y	N	N	Y	Y	N	N	N	NA	NA	unfound	1	TRUE	1.3843	1.26631	1.75296	2
G07	32	G07-32	MATR3(∆RRM2)-EGFP	7	10	246	NA	0	FALSE	320.38	420.541	475.289	584.443	736.021	990.761	1365.56	1276.23	1433.94	1657.16	Y	Y	Y	Y	Y	Y	Y	Y	Y	Y	NA	NA	unfound	1	TRUE	1.31263	1.13018	1.48352	2
B07	57	B07-57	MATR3(∆RRM2)-EGFP	7	10	246	NA	0	FALSE	1881.23	2875.42	3120.3	3624.52	6296.83	4744.1	4556.24	6513.02	6830.12	9395.56	Y	Y	Y	Y	N	N	N	N	N	N	NA	NA	unfound	1	TRUE	1.52847	1.08516	1.65865	2
C08	65	C08-65	MATR3(∆RRM2)-EGFP	8	10	246	NA	0	FALSE	201.852	235.598	372.219	476.39	1024.59	1003.14	1385.76	1160.17	1545.87	998.188	Y	N	Y	Y	Y	N	N	Y	Y	N	NA	NA	unfound	1	TRUE	1.16718	1.57989	1.84402	2
E07	21	E07-21	MATR3(∆RRM2)-EGFP	7	10	246	NA	0	FALSE	350.903	413.005	618.929	1121.61	783.125	990.039	768.18	876.547	841.693	782.214	Y	Y	Y	Y	Y	Y	N	Y	Y	Y	NA	NA	unfound	1	TRUE	1.17698	1.4986	1.76382	2
D08	45	D08-45	MATR3(∆RRM2)-EGFP	8	10	246	NA	0	FALSE	307.723	500.703	526.358	608.75	757.317	1004.23	994.63	711.87	644.541	652.358	Y	Y	N	N	N	N	N	N	N	N	NA	NA	unfound	1	TRUE	1.62712	1.05124	1.71049	2
C08	48	C08-48	MATR3(∆RRM2)-EGFP	8	10	246	NA	0	FALSE	327.192	365.28	578.424	798.808	1042.46	1132.63	1319.96	1127.89	1469.01	1190.75	Y	Y	Y	Y	Y	Y	Y	Y	N	Y	NA	NA	unfound	1	TRUE	1.11641	1.58351	1.76784	2
G09	49	G09-49	MATR3(∆RRM2)-EGFP	9	10	246	NA	0	FALSE	286.486	279.327	309.946	240.76	268.873	298.268	459.729	701.385	1545.81	1397.93	Y	Y	Y	Y	N	N	N	Y	Y	Y	NA	NA	unfound	1	TRUE	0.975011	1.10961	1.08189	2
C08	34	C08-34	MATR3(∆RRM2)-EGFP	8	10	246	NA	0	FALSE	291.119	535.226	1063.88	1395.75	1135.69	1138.94	1283.29	1666.12	1711.99	1647.51	Y	Y	Y	Y	N	Y	Y	N	Y	Y	NA	NA	unfound	1	TRUE	1.83851	1.98773	3.65446	2
F08	28	F08-28	MATR3(∆RRM2)-EGFP	8	10	246	NA	0	FALSE	452.626	652.867	791.86	1113.03	1318.52	1860.47	2313.28	2206.57	2002.36	1941.74	Y	Y	Y	Y	Y	Y	Y	Y	Y	Y	NA	NA	unfound	1	TRUE	1.4424	1.2129	1.74948	2
B09	54	B09-54	MATR3(∆RRM2)-EGFP	9	10	246	NA	0	FALSE	1100.12	1408.88	1106.28	1683.87	2668.01	2038.16	1917.09	2102.54	1674	2008.91	Y	Y	Y	Y	N	N	N	N	N	Y	NA	NA	unfound	1	TRUE	1.28066	0.785222	1.00561	2
G09	21	G09-21	MATR3(∆RRM2)-EGFP	9	10	246	NA	0	FALSE	166.071	285.662	448.213	601.987	600.057	398.8	332.09	349.213	321.064	270.505	Y	Y	Y	Y	Y	Y	Y	Y	Y	Y	NA	NA	unfound	1	TRUE	1.72012	1.56903	2.69892	2
D09	11	D09-11	MATR3(∆RRM2)-EGFP	9	10	246	NA	0	FALSE	1183.27	1361.5	2115.57	1317.32	3151.03	1881.46	2949.15	202.194	110.419	97.5107	Y	Y	Y	Y	Y	Y	Y	N	N	N	NA	NA	unfound	1	TRUE	1.15062	1.55385	1.78789	2
E07	2	E07-2	MATR3(∆RRM2)-EGFP	7	10	246	NA	0	FALSE	1321.68	1708.99	1764.4	1853.11	1628.87	1689.41	1399.34	1093.47	1039.76	978.268	Y	Y	Y	N	N	Y	Y	N	N	N	NA	NA	unfound	1	TRUE	1.29304	1.03242	1.33496	2
D08	40	D08-40	MATR3(∆RRM2)-EGFP	8	10	246	NA	0	FALSE	1797.41	2282.18	2431.45	2096.57	1728.87	1544.42	1163.4	1496.15	792.279	689.295	Y	N	Y	Y	Y	Y	Y	N	Y	Y	NA	NA	unfound	1	TRUE	1.26971	1.06541	1.35275	2
B09	4	B09-4	MATR3(∆RRM2)-EGFP	9	10	246	NA	0	FALSE	1274.64	1245.57	1019.93	845.178	876.571	1389.52	1037.97	332.772	257.298	318.92	Y	Y	Y	Y	N	Y	N	N	N	N	NA	NA	unfound	1	TRUE	0.977192	0.818842	0.800167	2
B07	46	B07-46	MATR3(∆RRM2)-EGFP	7	10	246	NA	0	FALSE	452.48	604.857	806.274	695.74	550.565	701.409	542.904	526.768	360.468	294.297	Y	Y	Y	Y	Y	N	Y	Y	Y	N	NA	NA	unfound	1	TRUE	1.33676	1.333	1.7819	2
C07	36	C07-36	MATR3(∆RRM2)-EGFP	7	10	246	NA	0	FALSE	306.89	276.712	178.134	116.535	91.0475	103.352	90.6824	87.5261	98.9577	92.301	Y	Y	N	N	N	N	N	N	N	N	NA	NA	unfound	1	TRUE	0.901664	0.643754	0.580449	2
G08	53	G08-53	MATR3(∆RRM2)-EGFP	8	10	246	NA	0	FALSE	312.786	364.591	375.622	240.762	196.192	140.916	117.895	119.735	212.834	124.923	Y	Y	N	N	N	N	N	N	N	N	NA	NA	unfound	1	TRUE	1.16562	1.03026	1.20089	2
E07	33	E07-33	MATR3(∆RRM2)-EGFP	7	10	246	NA	0	FALSE	486.463	665.517	984.795	1025.34	1249.6	1558.4	2102.15	2303.61	2234.95	1260.94	Y	Y	N	N	N	Y	Y	N	N	N	NA	NA	unfound	1	TRUE	1.36807	1.47974	2.0244	2
C08	11	C08-11	MATR3(∆RRM2)-EGFP	8	10	246	NA	0	FALSE	276.266	550.972	745.792	788.854	1091.76	1365.87	1772.87	1790.12	1784.7	2094.45	Y	Y	Y	Y	Y	Y	Y	Y	Y	Y	NA	NA	unfound	1	TRUE	1.99435	1.35359	2.69954	2
D07	9	D07-9	MATR3(∆RRM2)-EGFP	7	10	246	NA	0	FALSE	509.685	993.418	1324.59	1956.46	1504.94	1466.42	1363.18	1745.99	1804.79	1614.54	Y	Y	N	Y	Y	Y	Y	Y	Y	Y	NA	NA	unfound	1	TRUE	1.94908	1.33336	2.59884	2
B09	53	B09-53	MATR3(∆RRM2)-EGFP	9	10	246	NA	0	FALSE	2140.54	2575.04	2708.79	3344.86	6041.41	4068.21	5049.76	5592.03	6114.34	7652.81	Y	Y	Y	N	N	N	N	N	N	N	NA	NA	unfound	1	TRUE	1.20299	1.05194	1.26547	2
C09	12	C09-12	MATR3(∆RRM2)-EGFP	9	10	246	NA	0	FALSE	636.824	745.023	1042.8	1277.06	1512.88	1790.64	1838.59	3452.58	4246.88	3675.3	Y	Y	Y	Y	N	Y	Y	N	N	N	NA	NA	unfound	1	TRUE	1.1699	1.39969	1.6375	2
B09	2	B09-2	MATR3(∆RRM2)-EGFP	9	10	246	NA	0	FALSE	510.103	714.707	985.111	1580.09	2889	2896.6	3691.84	4107.12	4028.44	4700.51	Y	Y	Y	Y	N	N	N	N	N	N	NA	NA	unfound	1	TRUE	1.4011	1.37834	1.9312	2
D07	7	D07-7	MATR3(∆RRM2)-EGFP	7	10	246	NA	0	FALSE	805.766	685.046	795.753	903.423	831.318	770.959	773.734	782.934	729.151	613.585	Y	Y	N	Y	Y	Y	Y	N	Y	N	NA	NA	unfound	1	TRUE	0.85018	1.16161	0.987574	2
B09	28	B09-28	MATR3(∆RRM2)-EGFP	9	10	246	NA	0	FALSE	703.926	731.607	844.899	981.275	1011.39	637.295	945.14	887.252	1181.6	1090.4	Y	Y	Y	Y	N	N	Y	N	N	N	NA	NA	unfound	1	TRUE	1.03932	1.15485	1.20027	2
D08	17	D08-17	MATR3(∆RRM2)-EGFP	8	10	246	NA	0	FALSE	443.287	1070.52	1354.96	1773.78	2095	1062.8	1090.58	2328.99	1211.82	643.69	Y	Y	Y	Y	Y	Y	Y	N	N	N	NA	NA	unfound	1	TRUE	2.41495	1.2657	3.05661	2
F08	42	F08-42	MATR3(∆RRM2)-EGFP	8	10	246	NA	0	FALSE	613.025	1013.6	1417	2327.76	2796.23	2466.6	2327.15	3383.26	4059.85	3893.3	Y	Y	Y	Y	Y	Y	Y	N	N	N	NA	NA	unfound	1	TRUE	1.65343	1.39799	2.31149	2
F07	38	F07-38	MATR3(∆RRM2)-EGFP	7	10	246	NA	0	FALSE	1534.85	1928.5	1569.35	1514.03	1952.23	1736.03	1671.69	3465.67	289.011	275.145	Y	Y	Y	Y	Y	Y	Y	N	N	N	NA	NA	unfound	1	TRUE	1.25647	0.813769	1.02248	2
E08	60	E08-60	MATR3(∆RRM2)-EGFP	8	10	246	NA	0	FALSE	256.649	284.199	311.063	445.062	445.303	495.889	779.672	621.751	587.38	607.142	Y	N	N	N	N	Y	Y	N	Y	Y	NA	NA	unfound	1	TRUE	1.10734	1.09453	1.21202	2
G09	40	G09-40	MATR3(∆RRM2)-EGFP	9	10	246	NA	0	FALSE	1013.06	1048.69	1145.38	1097.93	1313.31	949.252	1240.02	1255.37	1376	1213.88	Y	Y	Y	Y	Y	Y	N	Y	N	N	NA	NA	unfound	1	TRUE	1.03517	1.0922	1.13061	2
B08	37	B08-37	MATR3(∆RRM2)-EGFP	8	10	246	NA	0	FALSE	1287.02	1305.61	1256.76	1247.54	1188.05	1070.26	1041.74	1323.85	293.565	351.228	Y	Y	Y	Y	N	N	N	N	N	N	NA	NA	unfound	1	TRUE	1.01444	0.962588	0.976492	2
E08	45	E08-45	MATR3(∆RRM2)-EGFP	8	10	246	NA	0	FALSE	302.513	524.554	1163.25	862.495	1993.54	1216.27	1645.18	1431.58	1919.85	2129.72	Y	Y	Y	Y	N	Y	Y	N	N	N	NA	NA	unfound	1	TRUE	1.73399	2.21761	3.84531	2
E07	7	E07-7	MATR3(∆RRM2)-EGFP	7	10	246	NA	0	FALSE	576.666	1371.29	2010.85	3046.24	1843.05	788.235	530.482	84.455	60.4655	55.3317	Y	Y	Y	N	N	Y	Y	N	N	N	NA	NA	unfound	1	TRUE	2.37796	1.46639	3.48702	2
B08	52	B08-52	MATR3(∆RRM2)-EGFP	8	10	246	NA	0	FALSE	377.55	699.336	531.704	623.806	572.299	826.448	1041.81	1549.18	1696.6	1721.36	Y	Y	Y	Y	Y	N	N	Y	Y	Y	NA	NA	unfound	1	TRUE	1.8523	0.760298	1.4083	2
B07	6	B07-6	MATR3(∆RRM2)-EGFP	7	10	246	NA	0	FALSE	1156.79	893.116	825.642	762.351	799.46	741.835	790.406	556.679	857.416	1029.38	Y	Y	Y	Y	Y	Y	Y	Y	Y	Y	NA	NA	unfound	1	TRUE	0.772063	0.924452	0.713735	2
C08	4	C08-4	MATR3(∆RRM2)-EGFP	8	10	246	NA	0	FALSE	374.137	544.122	678.459	750.974	852.338	1012.38	1302.44	1636.96	1842.95	1900.22	Y	Y	Y	Y	Y	Y	N	Y	Y	Y	NA	NA	unfound	1	TRUE	1.45434	1.24689	1.8134	2
C08	51	C08-51	MATR3(∆RRM2)-EGFP	8	10	246	NA	0	FALSE	793.041	923.336	2682.49	3569.79	1755.95	3135.43	4641.8	5873.12	5521.69	5407.84	Y	Y	N	Y	N	N	N	N	N	N	NA	NA	unfound	1	TRUE	1.1643	2.90522	3.38254	2
F09	62	F09-62	MATR3(∆RRM2)-EGFP	9	10	246	NA	0	FALSE	1957.88	2806.63	4013.88	4516.05	4902.66	6536.6	6928.61	5291.82	5668.53	5567.45	Y	Y	Y	Y	N	N	N	N	N	N	NA	NA	unfound	1	TRUE	1.4335	1.43014	2.05011	2
F07	59	F07-59	MATR3(∆RRM2)-EGFP	7	10	246	NA	0	FALSE	977.845	1260.5	1414.41	1698.43	2017.63	2438.32	2457.53	1633.33	1714.09	1584.78	Y	Y	Y	Y	Y	Y	Y	Y	Y	Y	NA	NA	unfound	1	TRUE	1.28905	1.12211	1.44646	2
G07	52	G07-52	MATR3(∆RRM2)-EGFP	7	10	246	NA	0	FALSE	1443.28	1318.24	1260.06	875.978	825.322	887.125	768.377	632.662	590.13	564.149	Y	Y	Y	Y	N	Y	N	N	N	Y	NA	NA	unfound	1	TRUE	0.913363	0.955866	0.873053	2
G08	64	G08-64	MATR3(∆RRM2)-EGFP	8	10	246	NA	0	FALSE	1538.84	1625.12	1989.95	2288.72	2381.18	2722.75	3465	4645.46	4719.41	4424.92	Y	Y	Y	Y	Y	Y	N	N	N	N	NA	NA	unfound	1	TRUE	1.05607	1.2245	1.29315	2
G08	29	G08-29	MATR3(∆RRM2)-EGFP	8	10	246	NA	0	FALSE	448.948	544.939	591.105	613.125	606.688	504.889	470.524	409.644	387.371	364.877	Y	Y	Y	Y	Y	N	N	N	N	N	NA	NA	unfound	1	TRUE	1.21381	1.08472	1.31665	2
D08	14	D08-14	MATR3(∆RRM2)-EGFP	8	10	246	NA	0	FALSE	198.689	245.83	203.701	59.1437	108.487	190.067	137.361	94.2679	74.3507	56.8337	Y	Y	N	N	N	N	N	N	N	N	NA	NA	unfound	1	TRUE	1.23726	0.828625	1.02522	2
C09	42	C09-42	MATR3(∆RRM2)-EGFP	9	10	246	NA	0	FALSE	292.678	404.627	428.312	310.804	232.033	162.85	147.787	147.281	148.339	158.454	Y	Y	Y	N	N	N	N	N	N	N	NA	NA	unfound	1	TRUE	1.3825	1.05853	1.46342	2
C07	30	C07-30	MATR3(∆RRM2)-EGFP	7	10	246	NA	0	FALSE	622.677	731.079	652.854	655.087	790.843	794.441	814.519	1379.21	636.357	109.539	Y	Y	Y	Y	Y	Y	Y	N	N	N	NA	NA	unfound	1	TRUE	1.17409	0.893	1.04846	2
G08	19	G08-19	MATR3(∆RRM2)-EGFP	8	10	246	NA	0	FALSE	1193.44	1135.32	1149.02	825.652	874.62	609.331	646.773	604.147	487.465	475.561	Y	Y	Y	Y	Y	Y	Y	N	N	Y	NA	NA	unfound	1	TRUE	0.951301	1.01206	0.962775	2
G07	13	G07-13	MATR3(∆RRM2)-EGFP	7	10	246	NA	0	FALSE	366.236	493.563	605.097	915.553	943.359	1066.18	1703.9	1800.77	2291.4	2334.51	Y	Y	Y	Y	Y	Y	Y	Y	Y	Y	NA	NA	unfound	1	TRUE	1.34766	1.22598	1.6522	2
C09	5	C09-5	MATR3(∆RRM2)-EGFP	9	10	246	NA	0	FALSE	1072.22	1516.15	1533.79	1684.25	1820.91	2487.64	2119.59	2903.07	4196.53	3909.8	Y	Y	Y	Y	Y	Y	N	N	N	N	NA	NA	unfound	1	TRUE	1.41402	1.01163	1.43047	2
G08	38	G08-38	MATR3(∆RRM2)-EGFP	8	10	246	NA	0	FALSE	1287.38	1566.63	2755.2	1931.36	5217.3	3064.48	3426.28	4810.55	3449.17	3588.24	Y	Y	Y	N	N	N	N	N	N	N	NA	NA	unfound	1	TRUE	1.21691	1.75868	2.14017	2
F09	26	F09-26	MATR3(∆RRM2)-EGFP	9	10	246	NA	0	FALSE	1413.21	1996.3	2385.9	2825.82	3424.16	3942.25	4318.19	4222.82	3832.41	3994.99	Y	Y	Y	Y	Y	N	Y	Y	Y	N	NA	NA	unfound	1	TRUE	1.4126	1.19516	1.68828	2
G07	19	G07-19	MATR3(∆RRM2)-EGFP	7	10	246	NA	0	FALSE	550.258	864.37	1334.33	1340.65	1393.95	2271.26	1775.81	1527.12	790.106	758.865	Y	N	N	Y	N	Y	Y	Y	N	N	NA	NA	unfound	1	TRUE	1.57085	1.5437	2.42491	2
F08	55	F08-55	MATR3(∆RRM2)-EGFP	8	10	246	NA	0	FALSE	661.691	996.452	1244.7	1464.27	1372.78	1517.9	1800.76	1736.13	1865.88	1762.82	Y	Y	Y	Y	Y	Y	Y	Y	Y	Y	NA	NA	unfound	1	TRUE	1.50592	1.24913	1.88109	2
B07	32	B07-32	MATR3(∆RRM2)-EGFP	7	10	246	NA	0	FALSE	1065.36	1032.44	1011.29	859.585	1855.96	1258.44	1987.02	3579.44	220.472	193.484	Y	Y	Y	Y	Y	Y	Y	N	N	N	NA	NA	unfound	1	TRUE	0.969096	0.979515	0.949244	2
F09	51	F09-51	MATR3(∆RRM2)-EGFP	9	10	246	NA	0	FALSE	675.747	1198.12	1151.61	1779.94	1701.27	1082.57	1809.41	99.9683	86.1153	85.6154	Y	Y	Y	Y	Y	Y	Y	N	N	N	NA	NA	unfound	1	TRUE	1.77303	0.961184	1.70421	2
B08	29	B08-29	MATR3(∆RRM2)-EGFP	8	10	246	NA	0	FALSE	1642.31	1742.55	2128.72	1963.41	1710.59	1976.69	1945.54	1334.86	1116.51	851.569	Y	Y	Y	Y	Y	Y	Y	Y	Y	Y	NA	NA	unfound	1	TRUE	1.06103	1.22162	1.29617	2
D08	9	D08-9	MATR3(∆RRM2)-EGFP	8	10	246	NA	0	FALSE	1157.18	1523.63	3932.65	2692.07	2890.4	1562.47	1914.84	2374.52	3540.82	2148.29	Y	Y	N	Y	N	Y	Y	N	N	N	NA	NA	unfound	1	TRUE	1.31668	2.5811	3.39848	2
G09	44	G09-44	MATR3(∆RRM2)-EGFP	9	10	246	NA	0	FALSE	1440.36	1742.33	2396.12	2705.7	3699.23	5081.99	5546.19	5335.26	5320.43	4538.25	Y	Y	Y	Y	Y	N	N	N	N	N	NA	NA	unfound	1	TRUE	1.20965	1.37524	1.66356	2
G07	42	G07-42	MATR3(∆RRM2)-EGFP	7	10	246	NA	0	FALSE	411.248	610.261	843.519	1046.08	1578.1	1339.27	1845.95	1714.02	1630.73	2033.51	Y	Y	Y	Y	Y	Y	Y	Y	Y	Y	NA	NA	unfound	1	TRUE	1.48393	1.38223	2.05112	2
G09	28	G09-28	MATR3(∆RRM2)-EGFP	9	10	246	NA	0	FALSE	1007.82	882.28	1149.77	2114.34	1832.08	2605.12	3329.83	3330.75	3334.16	3010.03	Y	Y	Y	Y	Y	N	N	Y	N	Y	NA	NA	unfound	1	TRUE	0.875437	1.30318	1.14086	2
B07	33	B07-33	MATR3(∆RRM2)-EGFP	7	10	246	NA	0	FALSE	1415.92	1879.39	2713.37	2963.41	4369.05	3594.74	3410.46	4348.91	4206.07	9468.82	Y	Y	N	Y	N	N	N	N	N	N	NA	NA	unfound	1	TRUE	1.32733	1.44375	1.91633	2
F07	18	F07-18	MATR3(∆RRM2)-EGFP	7	10	246	NA	0	FALSE	908.03	1241.5	1543.08	1815.2	2190.08	2509	2830.48	3944.95	5999.92	720.119	Y	Y	Y	Y	Y	Y	Y	N	N	N	NA	NA	unfound	1	TRUE	1.36725	1.24292	1.69937	2
D09	45	D09-45	MATR3(∆RRM2)-EGFP	9	10	246	NA	0	FALSE	510.072	510.326	434.212	328.483	374.984	413.71	388.366	291.427	285.941	256.284	Y	Y	Y	N	Y	N	N	N	Y	Y	NA	NA	unfound	1	TRUE	1.0005	0.850852	0.851274	2
E07	11	E07-11	MATR3(∆RRM2)-EGFP	7	10	246	NA	0	FALSE	1126.75	642.827	941.936	758.069	822.761	933.723	694.555	1925.14	1234.75	1559.5	Y	Y	Y	Y	Y	Y	Y	Y	Y	Y	NA	NA	unfound	1	TRUE	0.570516	1.4653	0.83598	2
C07	24	C07-24	MATR3(∆RRM2)-EGFP	7	10	246	NA	0	FALSE	1044.2	1252.7	1582.39	1547.07	1642.03	1161.65	1175.65	1227.75	1260.2	1843.69	Y	Y	Y	Y	Y	Y	Y	Y	Y	Y	NA	NA	unfound	1	TRUE	1.19968	1.26318	1.51541	2
G07	37	G07-37	MATR3(∆RRM2)-EGFP	7	10	246	NA	0	FALSE	779.592	896.944	930.475	973.987	1146.42	2202.26	1575.44	2005.85	2610.87	2669.21	Y	Y	Y	Y	Y	Y	Y	N	Y	N	NA	NA	unfound	1	TRUE	1.15053	1.03738	1.19354	2
E09	39	E09-39	MATR3(∆RRM2)-EGFP	9	10	246	NA	0	FALSE	1295.62	1826.34	1666.43	1540.96	1495.82	1663.62	1065.69	568.607	516.812	551.319	Y	Y	Y	Y	Y	Y	Y	N	N	N	NA	NA	unfound	1	TRUE	1.40962	0.912442	1.2862	2
C07	10	C07-10	MATR3(∆RRM2)-EGFP	7	10	246	NA	0	FALSE	363.061	342.787	332.713	839.799	515.192	659.899	1179.2	1359.04	1373.52	1241.21	Y	Y	N	Y	Y	Y	Y	N	N	Y	NA	NA	unfound	1	TRUE	0.944158	0.97061	0.91641	2
G08	2	G08-2	MATR3(∆RRM2)-EGFP	8	10	246	NA	0	FALSE	1385.18	1366.42	1450.19	1057.3	948.981	1888.45	2428.71	2959.37	2041.83	1298.95	Y	Y	Y	Y	Y	Y	Y	N	N	Y	NA	NA	unfound	1	TRUE	0.986453	1.0613	1.04693	2
F08	20	F08-20	MATR3(∆RRM2)-EGFP	8	10	246	NA	0	FALSE	898.805	1290.94	1369.91	1000.73	690.26	570.975	494.461	361.455	384.979	359.491	Y	Y	Y	Y	Y	Y	Y	N	N	N	NA	NA	unfound	1	TRUE	1.43629	1.06117	1.52415	2
G07	47	G07-47	MATR3(∆RRM2)-EGFP	7	10	246	NA	0	FALSE	546.859	553.86	513.59	512.647	594.761	647.369	889.102	1072.9	1042.94	1183.95	Y	Y	Y	Y	N	N	N	Y	Y	N	NA	NA	unfound	1	TRUE	1.0128	0.927292	0.939163	2
B09	9	B09-9	MATR3(∆RRM2)-EGFP	9	10	246	NA	0	FALSE	427.691	389.164	643.16	995.978	689.631	607.188	767.84	905.522	1023.03	1473.65	Y	Y	Y	Y	Y	N	Y	Y	Y	Y	NA	NA	unfound	1	TRUE	0.90992	1.65267	1.5038	2
B07	40	B07-40	MATR3(∆RRM2)-EGFP	7	10	246	NA	0	FALSE	411.459	582.443	589.992	976.654	379.276	297.59	394.026	568.639	543.256	1066.39	Y	Y	Y	Y	Y	Y	Y	Y	Y	Y	NA	NA	unfound	1	TRUE	1.41556	1.01296	1.4339	2
G08	34	G08-34	MATR3(∆RRM2)-EGFP	8	10	246	NA	0	FALSE	529.715	698.88	738.395	644.337	592.253	564.419	468.033	438.565	314.051	368.566	Y	Y	Y	Y	N	N	N	N	N	N	NA	NA	unfound	1	TRUE	1.31935	1.05654	1.39395	2
G09	45	G09-45	MATR3(∆RRM2)-EGFP	9	10	246	NA	0	FALSE	1602.57	1874	2698.26	3153.69	3636.34	4433.4	5521.16	6451.05	6663.47	6334.21	Y	Y	Y	N	N	N	N	N	N	N	NA	NA	unfound	1	TRUE	1.16937	1.43984	1.68371	2
G08	46	G08-46	MATR3(∆RRM2)-EGFP	8	10	246	NA	0	FALSE	1095.59	1049.33	1210.09	1542.91	1325.46	1894.25	2448.6	2445.31	3057.27	3471.14	Y	Y	Y	Y	N	Y	Y	Y	Y	N	NA	NA	unfound	1	TRUE	0.957775	1.1532	1.10451	2
F07	52	F07-52	MATR3(∆RRM2)-EGFP	7	10	246	NA	0	FALSE	1144.91	1507.99	2039.86	1607.14	1582.59	1239.1	990.055	850.085	735.254	856.164	Y	Y	Y	Y	Y	Y	Y	Y	Y	Y	NA	NA	unfound	1	TRUE	1.31712	1.3527	1.78168	2
F09	17	F09-17	MATR3(∆RRM2)-EGFP	9	10	246	NA	0	FALSE	514.645	863.876	950.033	979.661	1163.33	796.674	776.391	939.832	1009.91	721.644	Y	Y	Y	Y	Y	Y	Y	N	Y	Y	NA	NA	unfound	1	TRUE	1.67859	1.09973	1.846	2
C07	43	C07-43	MATR3(∆RRM2)-EGFP	7	10	246	NA	0	FALSE	633.698	930.335	1411.39	1368.22	1353.62	1220.24	1341.23	1728.61	2364.24	219.127	Y	Y	Y	Y	Y	Y	Y	Y	N	N	NA	NA	unfound	1	TRUE	1.4681	1.51707	2.22722	2
G09	25	G09-25	MATR3(∆RRM2)-EGFP	9	10	246	NA	0	FALSE	1311.51	2028.36	2284.36	2687.87	2868.31	2949.85	3313.01	3134.61	3114.1	2994.56	Y	Y	Y	Y	N	N	N	N	N	Y	NA	NA	unfound	1	TRUE	1.54658	1.12621	1.74178	2
G09	16	G09-16	MATR3(∆RRM2)-EGFP	9	10	246	NA	0	FALSE	459.063	530.639	767.043	882.337	1061.05	1179.61	1193.22	1028.97	1100.93	1108.25	Y	Y	Y	Y	Y	Y	Y	Y	Y	Y	NA	NA	unfound	1	TRUE	1.15592	1.44551	1.67089	2
G08	33	G08-33	MATR3(∆RRM2)-EGFP	8	10	246	NA	0	FALSE	495.378	884.269	1066.85	1112.21	969.71	967.109	976.381	906.751	812.267	752.964	Y	Y	Y	Y	Y	Y	Y	N	Y	N	NA	NA	unfound	1	TRUE	1.78504	1.20648	2.15361	2
E09	22	E09-22	MATR3(∆RRM2)-EGFP	9	10	246	NA	0	FALSE	1132.39	1190.79	1664.14	1099.61	1287.88	1201.28	831.918	1462.73	647.718	527.224	Y	Y	Y	Y	Y	Y	Y	Y	Y	Y	NA	NA	unfound	1	TRUE	1.05157	1.39752	1.46958	2
G08	44	G08-44	MATR3(∆RRM2)-EGFP	8	10	246	NA	0	FALSE	862.717	914.379	909.156	846.017	595.063	565.6	380.359	251.379	183.554	167.307	Y	Y	Y	Y	N	Y	Y	N	N	N	NA	NA	unfound	1	TRUE	1.05988	0.994288	1.05383	2
G09	34	G09-34	MATR3(∆RRM2)-EGFP	9	10	246	NA	0	FALSE	1647.35	1776.3	1859.95	1648.81	1324.35	1643.9	1354.67	1192.04	1709.26	755.558	Y	Y	Y	Y	Y	Y	Y	Y	Y	Y	NA	NA	unfound	1	TRUE	1.07828	1.04709	1.12906	2
D09	21	D09-21	MATR3(∆RRM2)-EGFP	9	10	246	NA	0	FALSE	834.745	2205.31	2773.4	2575.12	2197.08	1343.53	2309.49	1391.07	2267.51	1752.08	Y	Y	Y	Y	N	Y	Y	N	N	N	NA	NA	unfound	1	TRUE	2.6419	1.2576	3.32245	2
G07	12	G07-12	MATR3(∆RRM2)-EGFP	7	10	246	NA	0	FALSE	290.404	312.303	538.218	849.463	660.199	1048.18	811.456	1033.31	904.054	1239.54	Y	Y	Y	Y	Y	Y	Y	N	Y	Y	NA	NA	unfound	1	TRUE	1.07541	1.72338	1.85334	2
B07	7	B07-7	MATR3(∆RRM2)-EGFP	7	10	246	NA	0	FALSE	1297.69	2078.39	2797.29	4651.58	3837.17	3700.13	3294.23	4759.29	4915.3	4358.97	Y	Y	N	N	N	N	N	N	N	N	NA	NA	unfound	1	TRUE	1.60161	1.3459	2.1556	2
E09	43	E09-43	MATR3(∆RRM2)-EGFP	9	10	246	NA	0	FALSE	576.352	705.369	605.892	270.09	174.176	302.415	177.977	138.08	185.53	231.651	Y	Y	N	N	N	N	N	N	N	N	NA	NA	unfound	1	TRUE	1.22385	0.858971	1.05125	2
F09	55	F09-55	MATR3(∆RRM2)-EGFP	9	10	246	NA	0	FALSE	1616.44	1542.45	1514.55	1482.69	775.684	664.926	611.212	313.412	264.62	249.403	Y	Y	Y	Y	Y	Y	Y	N	N	N	NA	NA	unfound	1	TRUE	0.954223	0.981913	0.936964	2
F08	27	F08-27	MATR3(∆RRM2)-EGFP	8	10	246	NA	0	FALSE	549.106	1204.21	1874.88	1821.36	1707.43	1547.05	1839.41	2307.2	2135.73	1706.82	Y	Y	Y	Y	Y	Y	Y	Y	Y	Y	NA	NA	unfound	1	TRUE	2.19304	1.55694	3.41442	2
E08	66	E08-66	MATR3(∆RRM2)-EGFP	8	10	246	NA	0	FALSE	949.279	1331.61	1223.29	1098.28	1901.93	1251.94	1129.69	1079.66	1009.13	804.767	Y	Y	Y	Y	Y	Y	Y	N	N	N	NA	NA	unfound	1	TRUE	1.40276	0.918659	1.28866	2
G07	9	G07-9	MATR3(∆RRM2)-EGFP	7	10	246	NA	0	FALSE	722.399	940.078	777.086	513.941	389.799	353.498	253.96	169.206	144.928	133.366	Y	Y	Y	Y	N	N	N	N	N	N	NA	NA	unfound	1	TRUE	1.30133	0.826619	1.0757	2
G08	13	G08-13	MATR3(∆RRM2)-EGFP	8	10	246	NA	0	FALSE	698.621	854.972	861.983	919.587	887.968	1086.9	1330.62	1591.05	1494.39	1656.54	Y	Y	Y	Y	Y	Y	Y	N	N	N	NA	NA	unfound	1	TRUE	1.2238	1.0082	1.23384	2
D07	23	D07-23	MATR3(∆RRM2)-EGFP	7	10	246	NA	0	FALSE	1570.8	1157.05	1534.49	1449.28	1232.94	1130.97	1270.92	1943.43	1991.68	2047.95	Y	Y	Y	Y	Y	Y	Y	Y	Y	Y	NA	NA	unfound	1	TRUE	0.736602	1.3262	0.976882	2
B09	14	B09-14	MATR3(∆RRM2)-EGFP	9	10	246	NA	0	FALSE	587.175	1071.93	1450.38	1976.28	1761.42	2408.28	3405.4	2635.4	3173.12	3180.06	Y	Y	Y	Y	Y	Y	N	Y	Y	N	NA	NA	unfound	1	TRUE	1.82557	1.35306	2.4701	2
C09	36	C09-36	MATR3(∆RRM2)-EGFP	9	10	246	NA	0	FALSE	1316.02	1094.24	1016.18	1143.16	1216.84	1631.84	1674.06	1614.59	1718.5	2060.27	Y	Y	Y	Y	Y	Y	Y	Y	Y	N	NA	NA	unfound	1	TRUE	0.831477	0.928664	0.772163	2
D07	36	D07-36	MATR3(∆RRM2)-EGFP	7	10	246	NA	0	FALSE	757.875	1477.06	2278.82	1735.91	1688.85	2895.08	3109.6	85.0597	77.1295	65.1737	Y	Y	Y	Y	Y	N	N	N	N	Y	NA	NA	unfound	1	TRUE	1.94895	1.5428	3.00685	2
C09	13	C09-13	MATR3(∆RRM2)-EGFP	9	10	246	NA	0	FALSE	1074.04	1597.59	998.877	1029.23	975.131	837.073	670.643	572.624	493.446	402.779	Y	Y	Y	Y	Y	Y	Y	N	Y	N	NA	NA	unfound	1	TRUE	1.48746	0.62524	0.930017	2
F07	1	F07-1	MATR3(∆RRM2)-EGFP	7	10	246	NA	0	FALSE	1596.69	1526.28	1429.09	1253.25	1096.17	1054.91	763.918	663.574	622.53	540.638	Y	Y	Y	Y	Y	Y	Y	N	N	N	NA	NA	unfound	1	TRUE	0.955905	0.936317	0.89503	2
F09	53	F09-53	MATR3(∆RRM2)-EGFP	9	10	246	NA	0	FALSE	485.437	699.083	880.718	1114.34	1540.16	1376.05	1316.67	1533.31	1460.39	1403.09	Y	Y	Y	Y	Y	Y	Y	Y	Y	Y	NA	NA	unfound	1	TRUE	1.44011	1.25982	1.81428	2
F07	24	F07-24	MATR3(∆RRM2)-EGFP	7	10	246	NA	0	FALSE	602.118	788.698	748.621	682.509	634.219	581.817	580.655	543.785	624.355	540.724	Y	Y	Y	Y	Y	N	N	N	N	N	NA	NA	unfound	1	TRUE	1.30987	0.949185	1.24331	2
B09	43	B09-43	MATR3(∆RRM2)-EGFP	9	10	246	NA	0	FALSE	1179.66	1505.36	1273.85	901.25	461.998	382.509	279.183	271.332	215.323	199.439	Y	Y	Y	Y	Y	Y	N	N	N	N	NA	NA	unfound	1	TRUE	1.2761	0.846214	1.07985	2
F07	20	F07-20	MATR3(∆RRM2)-EGFP	7	10	246	NA	0	FALSE	1130.87	1073.53	987.701	752.044	745.637	602.816	364.578	369.352	330.358	328.918	Y	Y	Y	Y	N	Y	N	N	N	N	NA	NA	unfound	1	TRUE	0.9493	0.920046	0.873399	2
F08	75	F08-75	MATR3(∆RRM2)-EGFP	8	10	246	NA	0	FALSE	1328.37	1432.96	1359.26	963.822	730.049	643.523	475.478	349.125	307.444	200.634	Y	Y	Y	Y	Y	N	N	N	N	N	NA	NA	unfound	1	TRUE	1.07873	0.94857	1.02325	2
F09	52	F09-52	MATR3(∆RRM2)-EGFP	9	10	246	NA	0	FALSE	753.982	533.438	570.552	556.11	451.044	481.069	529.49	763.64	626.055	475.609	Y	Y	Y	Y	N	N	N	N	N	N	NA	NA	unfound	1	TRUE	0.707495	1.06957	0.756718	2
F08	46	F08-46	MATR3(∆RRM2)-EGFP	8	10	246	NA	0	FALSE	1212.56	1841.09	1829.52	1597.05	1484.26	1491.66	1463.24	1657	2406.23	1590.41	Y	Y	Y	Y	Y	Y	Y	N	N	N	NA	NA	unfound	1	TRUE	1.51836	0.993715	1.50881	2
F07	39	F07-39	MATR3(∆RRM2)-EGFP	7	10	246	NA	0	FALSE	1051.95	1299.06	2154.45	1595.57	1540.9	1902.09	2004.18	3131.94	2704.15	2256.63	Y	Y	Y	Y	Y	Y	Y	Y	N	Y	NA	NA	unfound	1	TRUE	1.23491	1.65846	2.04805	2
D09	26	D09-26	MATR3(∆RRM2)-EGFP	9	10	246	NA	0	FALSE	303.98	487.205	902.507	953.218	1057.6	1405.02	1139.81	1649.02	1391.04	148.462	Y	Y	Y	Y	Y	Y	Y	Y	N	N	NA	NA	unfound	1	TRUE	1.60275	1.85242	2.96897	2
B09	8	B09-8	MATR3(∆RRM2)-EGFP	9	10	246	NA	0	FALSE	1339.66	1210.5	1164.53	1080.24	1650.4	1301.03	976.445	1103.41	717.994	502.88	Y	Y	Y	Y	Y	Y	Y	N	Y	N	NA	NA	unfound	1	TRUE	0.903583	0.962023	0.869268	2
D09	13	D09-13	MATR3(∆RRM2)-EGFP	9	10	246	NA	0	FALSE	1166.55	1200.94	1116.68	982.05	856.808	748.323	505.896	323.769	240.717	346.107	Y	Y	Y	Y	Y	Y	Y	N	N	Y	NA	NA	unfound	1	TRUE	1.02948	0.929835	0.95725	2
G09	7	G09-7	MATR3(∆RRM2)-EGFP	9	10	246	NA	0	FALSE	1174.67	2275.55	2661.34	2963.03	3744.12	4116.87	4327.95	6612.81	5798.98	3884.1	Y	Y	Y	N	N	N	N	N	N	N	NA	NA	unfound	1	TRUE	1.93718	1.16954	2.2656	2
E08	6	E08-6	MATR3(∆RRM2)-EGFP	8	10	246	NA	0	FALSE	699.779	1168.61	1046.12	1103.43	899.135	1041.12	1148.43	994.628	1207.15	1211.63	Y	Y	Y	Y	Y	Y	Y	Y	Y	Y	NA	NA	unfound	1	TRUE	1.66997	0.895184	1.49493	2
D09	62	D09-62	MATR3(∆RRM2)-EGFP	9	10	246	NA	0	FALSE	662.899	947.916	1062.23	1234.93	1426.19	1866.07	2066.15	1568.07	1521.69	1469.9	Y	Y	Y	Y	Y	Y	Y	Y	Y	Y	NA	NA	unfound	1	TRUE	1.42995	1.12059	1.60239	2
B07	38	B07-38	MATR3(∆RRM2)-EGFP	7	10	246	NA	0	FALSE	691.991	1258.91	934.134	1291.29	796.715	1059.95	1117.16	903.23	761.036	779.398	Y	Y	Y	Y	Y	N	Y	Y	Y	Y	NA	NA	unfound	1	TRUE	1.81926	0.742018	1.34992	2
G08	14	G08-14	MATR3(∆RRM2)-EGFP	8	10	246	NA	0	FALSE	578.912	1033.55	1297.27	976.572	796.978	844.269	1115.15	1527.63	1355.45	2771.43	Y	Y	Y	Y	Y	Y	Y	N	Y	Y	NA	NA	unfound	1	TRUE	1.78534	1.25516	2.24087	2
B09	40	B09-40	MATR3(∆RRM2)-EGFP	9	10	246	NA	0	FALSE	1116.4	971.865	1017.33	845.78	708.322	547.72	445.568	361.912	275.869	192.752	Y	Y	Y	Y	Y	Y	Y	Y	N	N	NA	NA	unfound	1	TRUE	0.870533	1.04678	0.911254	2
B07	55	B07-55	MATR3(∆RRM2)-EGFP	7	10	246	NA	0	FALSE	1448.26	1912.27	2402.8	2510.72	2309.26	3087.41	2743.53	6007.4	6604.6	9130.08	Y	Y	Y	Y	Y	N	N	N	N	N	NA	NA	unfound	1	TRUE	1.32039	1.25651	1.65909	2
D09	49	D09-49	MATR3(∆RRM2)-EGFP	9	10	246	NA	0	FALSE	528.64	583.461	825.468	1371.89	1543.41	1899.55	2638.16	2351.95	2552.67	1648.89	Y	Y	Y	Y	Y	Y	N	Y	Y	Y	NA	NA	unfound	1	TRUE	1.1037	1.41478	1.56149	2
D07	37	D07-37	MATR3(∆RRM2)-EGFP	7	10	246	NA	0	FALSE	273.474	281.977	312.855	405.897	382.611	284.367	405.441	509.797	657.413	563.265	Y	Y	Y	Y	Y	Y	N	Y	Y	Y	NA	NA	unfound	1	TRUE	1.03109	1.10951	1.14401	2
B09	42	B09-42	MATR3(∆RRM2)-EGFP	9	10	246	NA	0	FALSE	888.181	1372.96	1489.46	2786.82	1656.79	1940.13	2624	3340.79	3195.71	5893.23	Y	Y	Y	Y	Y	Y	N	N	N	N	NA	NA	unfound	1	TRUE	1.54581	1.08485	1.67698	2
E08	56	E08-56	MATR3(∆RRM2)-EGFP	8	10	246	NA	0	FALSE	1521.55	1531.77	2277.15	2122.63	2353.5	1729.48	1700.66	1858.58	312.332	272.804	Y	Y	Y	Y	N	Y	Y	N	N	N	NA	NA	unfound	1	TRUE	1.00672	1.48661	1.4966	2
B08	19	B08-19	MATR3(∆RRM2)-EGFP	8	10	246	NA	0	FALSE	1139.1	1065.34	1080.45	790.733	558.934	404.784	271.949	205.053	144.119	93.3177	Y	Y	Y	Y	Y	N	N	N	N	N	NA	NA	unfound	1	TRUE	0.935245	1.01419	0.948512	2
G09	29	G09-29	MATR3(∆RRM2)-EGFP	9	10	246	NA	0	FALSE	415.345	451.686	386.098	954.381	810.079	1611.6	2135.87	2275.08	3779.39	3539.22	Y	Y	Y	Y	Y	N	Y	Y	Y	Y	NA	NA	unfound	1	TRUE	1.0875	0.854792	0.929583	2
B07	25	B07-25	MATR3(∆RRM2)-EGFP	7	10	246	NA	0	FALSE	770.511	1225.74	1260.77	1172.84	1463	1774.43	1740.19	1563.16	1441.66	1294.87	Y	Y	Y	Y	Y	Y	Y	Y	Y	Y	NA	NA	unfound	1	TRUE	1.59081	1.02858	1.63627	2
C08	62	C08-62	MATR3(∆RRM2)-EGFP	8	10	246	NA	0	FALSE	366.474	360.436	373.964	345.013	360.489	386.796	398.839	488.041	789.241	615.748	Y	Y	Y	Y	Y	N	N	Y	Y	Y	NA	NA	unfound	1	TRUE	0.983524	1.03753	1.02044	2
C08	35	C08-35	MATR3(∆RRM2)-EGFP	8	10	246	NA	0	FALSE	590.069	1157.32	1438.07	1489.45	1346.37	1564.62	1289.78	926.074	732.123	845.591	Y	Y	Y	Y	Y	Y	Y	N	N	N	NA	NA	unfound	1	TRUE	1.96133	1.24258	2.43711	2
G09	4	G09-4	MATR3(∆RRM2)-EGFP	9	10	246	NA	0	FALSE	1087.99	1299	1107.29	788.515	563.462	454.797	479.143	287.206	247.726	216.649	Y	Y	Y	Y	N	N	N	N	N	N	NA	NA	unfound	1	TRUE	1.19394	0.852416	1.01774	2
C09	32	C09-32	MATR3(∆RRM2)-EGFP	9	10	246	NA	0	FALSE	894.07	1060.91	1293.69	1240.25	1206.93	1211.41	880.298	837.235	960.748	893.375	Y	Y	Y	Y	Y	Y	Y	Y	Y	Y	NA	NA	unfound	1	TRUE	1.18661	1.21941	1.44696	2
B09	30	B09-30	MATR3(∆RRM2)-EGFP	9	10	246	NA	0	FALSE	1583.05	1763.27	1879.81	1696.77	1606.04	1146.36	934.945	947.805	710.403	552.422	Y	Y	Y	Y	Y	Y	Y	Y	N	Y	NA	NA	unfound	1	TRUE	1.11385	1.06609	1.18746	2
B08	26	B08-26	MATR3(∆RRM2)-EGFP	8	10	246	NA	0	FALSE	1710.1	1277.26	1299.18	1524.32	2408.29	2680.89	2991.13	2875.06	4133.26	4417.86	Y	Y	Y	Y	Y	N	Y	N	Y	N	NA	NA	unfound	1	TRUE	0.746893	1.01716	0.759709	2
B09	13	B09-13	MATR3(∆RRM2)-EGFP	9	10	246	NA	0	FALSE	1110.58	1047.62	820.523	594.303	468.141	406.295	353.88	274.418	233.263	174.287	Y	Y	Y	Y	Y	Y	Y	N	N	N	NA	NA	unfound	1	TRUE	0.943311	0.783226	0.738825	2
G09	6	G09-6	MATR3(∆RRM2)-EGFP	9	10	246	NA	0	FALSE	1013.9	1210.66	1475.73	1420.61	1552.74	2520.03	2501.89	2912.55	5907.89	570.206	Y	Y	Y	Y	Y	N	N	Y	N	N	NA	NA	unfound	1	TRUE	1.19407	1.21895	1.4555	2
B08	39	B08-39	MATR3(∆RRM2)-EGFP	8	10	246	NA	0	FALSE	1266.59	1591.74	1996.4	2287.09	2857.8	4451.07	4565.78	4350.08	4170.8	4235.49	Y	Y	Y	N	N	N	N	N	N	N	NA	NA	unfound	1	TRUE	1.25672	1.25422	1.5762	2
E07	35	E07-35	MATR3(∆RRM2)-EGFP	7	10	246	NA	0	FALSE	967.082	884.683	986.022	1666.99	1331.42	2060.94	1409.4	2468.55	2619.57	1346.77	Y	Y	Y	Y	N	Y	Y	N	N	Y	NA	NA	unfound	1	TRUE	0.914796	1.11455	1.01958	2
G08	7	G08-7	MATR3(∆RRM2)-EGFP	8	10	246	NA	0	FALSE	1219.65	1109.06	1236.28	1297.58	1480.59	1866.32	2055.05	2463.32	2496.91	2643.56	Y	Y	Y	Y	Y	Y	N	N	N	Y	NA	NA	unfound	1	TRUE	0.909325	1.11472	1.01364	2
C09	23	C09-23	MATR3(∆RRM2)-EGFP	9	10	246	NA	0	FALSE	1064.33	1206.54	1149.18	1319.88	1391.8	1276.32	1165.21	1102.44	1000.3	1054.22	Y	Y	Y	Y	Y	Y	Y	Y	Y	Y	NA	NA	unfound	1	TRUE	1.13361	0.952456	1.07972	2
G09	33	G09-33	MATR3(∆RRM2)-EGFP	9	10	246	NA	0	FALSE	392.527	569.885	682.018	947.988	1128.97	1384.23	1635.9	2082.96	2153.27	1473.09	Y	Y	Y	Y	Y	Y	Y	Y	Y	Y	NA	NA	unfound	1	TRUE	1.45184	1.19676	1.73751	2
C08	66	C08-66	MATR3(∆RRM2)-EGFP	8	10	246	NA	0	FALSE	638.697	1019.47	1202.2	1156.02	2063.84	2154.63	1943.51	2523.17	4165.33	2862.87	Y	Y	Y	Y	Y	Y	Y	N	N	N	NA	NA	unfound	1	TRUE	1.59617	1.17924	1.88227	2
B08	41	B08-41	MATR3(∆RRM2)-EGFP	8	10	246	NA	0	FALSE	1298.56	2109.08	1643.96	1667.85	1393.74	1058.54	933.785	1215.2	961.577	906.674	Y	Y	Y	Y	Y	Y	Y	Y	Y	Y	NA	NA	unfound	1	TRUE	1.62416	0.779468	1.26598	2
B08	30	B08-30	MATR3(∆RRM2)-EGFP	8	10	246	NA	0	FALSE	1407.88	2329.46	2399.82	2879.76	3483.74	4240.23	4229.7	4768.04	3740.17	3691.98	Y	Y	Y	Y	Y	N	N	N	N	N	NA	NA	unfound	1	TRUE	1.65458	1.03021	1.70456	2
G09	37	G09-37	MATR3(∆RRM2)-EGFP	9	10	246	NA	0	FALSE	736.32	984.486	1359.55	1806.45	1889.23	2431.58	2571.17	2579.73	2711.37	3119.85	Y	Y	Y	Y	Y	Y	Y	Y	Y	Y	NA	NA	unfound	1	TRUE	1.33703	1.38097	1.8464	2
G09	10	G09-10	MATR3(∆RRM2)-EGFP	9	10	246	NA	0	FALSE	1193.54	1463.19	1380.91	1442.6	1770.68	1436.59	1209.98	1551.35	1391.76	1095.2	Y	Y	Y	Y	Y	Y	Y	N	Y	Y	NA	NA	unfound	1	TRUE	1.22592	0.943767	1.15699	2
E09	29	E09-29	MATR3(∆RRM2)-EGFP	9	10	246	NA	0	FALSE	482.74	948.439	1231.12	1252.11	1351.25	1299.5	1410.33	2243.51	2053.31	2203.06	Y	Y	Y	Y	Y	Y	Y	Y	Y	N	NA	NA	unfound	1	TRUE	1.9647	1.29805	2.55028	2
G07	35	G07-35	MATR3(∆RRM2)-EGFP	7	10	246	NA	0	FALSE	527.367	1132.35	1076.23	1465.21	880.586	941.118	1373.93	1684.61	2358.21	2024.71	Y	Y	Y	Y	Y	Y	Y	N	N	Y	NA	NA	unfound	1	TRUE	2.14717	0.950438	2.04075	2
F08	49	F08-49	MATR3(∆RRM2)-EGFP	8	10	246	NA	0	FALSE	487.146	545.184	1065.77	1310.1	1019.59	834.01	702.358	632.071	372.859	418.238	Y	Y	Y	Y	Y	Y	N	Y	N	N	NA	NA	unfound	1	TRUE	1.11914	1.95488	2.18778	2
F08	39	F08-39	MATR3(∆RRM2)-EGFP	8	10	246	NA	0	FALSE	607.378	661.828	710.172	1707.23	1184.31	2558.44	1246.86	1901.17	3585.36	1398.5	Y	Y	Y	Y	Y	Y	Y	N	Y	N	NA	NA	unfound	1	TRUE	1.08965	1.07305	1.16924	2
G08	9	G08-9	MATR3(∆RRM2)-EGFP	8	10	246	NA	0	FALSE	911.505	1041.97	1019.62	857.717	1031.69	1507.91	1915.17	1926.1	2126.42	2177.04	Y	Y	Y	Y	Y	Y	Y	Y	Y	Y	NA	NA	unfound	1	TRUE	1.14313	0.978551	1.11861	2
E08	41	E08-41	MATR3(∆RRM2)-EGFP	8	10	246	NA	0	FALSE	965.131	1202.13	1036.29	780.695	1055.21	892.541	879.048	863.894	688.223	615.585	Y	Y	Y	Y	Y	Y	Y	Y	Y	Y	NA	NA	unfound	1	TRUE	1.24557	0.862044	1.07373	2
C09	10	C09-10	MATR3(∆RRM2)-EGFP	9	10	246	NA	0	FALSE	705.261	790.326	824.938	861.138	758.577	1195.93	1077.41	882.626	972.021	1373.06	Y	Y	Y	Y	Y	Y	Y	N	N	N	NA	NA	unfound	1	TRUE	1.12062	1.04379	1.16969	2
F07	50	F07-50	MATR3(∆RRM2)-EGFP	7	10	246	NA	0	FALSE	521.027	750.69	1121.99	1191.19	1307.51	1371.09	1400.33	2204.08	2907.01	2132.2	Y	Y	Y	Y	Y	Y	Y	Y	Y	Y	NA	NA	unfound	1	TRUE	1.44079	1.49461	2.15342	2
B09	20	B09-20	MATR3(∆RRM2)-EGFP	9	10	246	NA	0	FALSE	716.074	822.333	1390.69	2872.7	1668.77	1977.1	2420.18	2383.06	2639.31	2064.84	Y	Y	Y	Y	Y	Y	Y	Y	Y	Y	NA	NA	unfound	1	TRUE	1.14839	1.69115	1.94211	2
E09	49	E09-49	MATR3(∆RRM2)-EGFP	9	10	246	NA	0	FALSE	933.454	1255.61	1982.3	1155.46	1149.34	1598.56	1662.18	1758.5	2035.82	1154.47	Y	Y	N	Y	N	Y	Y	N	N	N	NA	NA	unfound	1	TRUE	1.34512	1.57875	2.12362	2
B09	41	B09-41	MATR3(∆RRM2)-EGFP	9	10	246	NA	0	FALSE	787.811	887.91	705.264	822.201	965.286	1279.82	2271.7	2402.58	3649.8	3969.98	Y	Y	Y	Y	Y	Y	Y	Y	Y	Y	NA	NA	unfound	1	TRUE	1.12706	0.794297	0.89522	2
F08	54	F08-54	MATR3(∆RRM2)-EGFP	8	10	246	NA	0	FALSE	784.903	951.253	867.802	742.23	886.078	674.9	567.14	478.083	289.551	246.55	Y	Y	Y	Y	Y	Y	Y	N	N	Y	NA	NA	unfound	1	TRUE	1.21194	0.912273	1.10562	2
B07	26	B07-26	MATR3(∆RRM2)-EGFP	7	10	246	NA	0	FALSE	745.025	666.248	568.993	566.31	448.009	606.198	734.284	764.119	818.361	1140.48	Y	Y	Y	Y	Y	Y	Y	N	N	N	NA	NA	unfound	1	TRUE	0.894263	0.854026	0.763723	2
D08	38	D08-38	MATR3(∆RRM2)-EGFP	8	10	246	NA	0	FALSE	946.638	1108.74	1052.37	1135.1	1183.79	2133.23	1669.76	2188.35	1482.91	2221.6	Y	Y	Y	Y	Y	Y	Y	N	N	N	NA	NA	unfound	1	TRUE	1.17124	0.949161	1.1117	2
G08	56	G08-56	MATR3(∆RRM2)-EGFP	8	10	246	NA	0	FALSE	1565.16	1613.48	1510.99	1197.94	776.441	548.671	381.406	360.455	520.313	519.349	Y	Y	Y	Y	Y	N	N	Y	Y	Y	NA	NA	unfound	1	TRUE	1.03087	0.936475	0.965387	2
E09	21	E09-21	MATR3(∆RRM2)-EGFP	9	10	246	NA	0	FALSE	528.278	1116.24	772.733	1035.92	1022.21	979.99	1105.12	1290.71	1289.08	2388.92	Y	Y	Y	Y	N	Y	Y	N	N	Y	NA	NA	unfound	1	TRUE	2.11297	0.692267	1.46274	2
G07	39	G07-39	MATR3(∆RRM2)-EGFP	7	10	246	NA	0	FALSE	949.21	2020.57	2625.57	3264.04	3509.38	4498.66	5551.44	5473.59	5824.58	9348.71	Y	Y	N	Y	N	N	N	N	N	N	NA	NA	unfound	1	TRUE	2.12869	1.29942	2.76606	2
G08	60	G08-60	MATR3(∆RRM2)-EGFP	8	10	246	NA	0	FALSE	653.192	630.366	524.917	486.145	494.983	448.113	377.055	372.738	374.005	439.215	Y	Y	Y	N	N	N	N	N	N	N	NA	NA	unfound	1	TRUE	0.965054	0.832718	0.803618	2
G09	56	G09-56	MATR3(∆RRM2)-EGFP	9	10	246	NA	0	FALSE	751.17	1014.22	1049.8	1380.6	1263.7	689.98	713.774	512.978	781.475	355.817	Y	Y	Y	Y	Y	Y	N	N	N	N	NA	NA	unfound	1	TRUE	1.35018	1.03508	1.39755	2
B08	10	B08-10	MATR3(∆RRM2)-EGFP	8	10	246	NA	0	FALSE	687.755	1052.05	1173.34	1496.19	1438.74	1794.01	2639.75	2022.98	3260.25	3051.15	Y	Y	Y	Y	Y	Y	Y	Y	Y	N	NA	NA	unfound	1	TRUE	1.52968	1.11529	1.70604	2
B09	21	B09-21	MATR3(∆RRM2)-EGFP	9	10	246	NA	0	FALSE	415.383	462.296	571.662	377.229	380.594	347.727	373.713	277.066	255.594	214.35	Y	Y	Y	Y	Y	Y	N	N	N	N	NA	NA	unfound	1	TRUE	1.11294	1.23657	1.37623	2
E09	3	E09-3	MATR3(∆RRM2)-EGFP	9	10	246	NA	0	FALSE	1024.88	1374.76	1720.21	1568.79	1413.79	1880.63	1915.77	2793.05	2810.4	2061.34	Y	Y	Y	Y	Y	Y	N	N	Y	Y	NA	NA	unfound	1	TRUE	1.34139	1.25128	1.67845	2
F07	42	F07-42	MATR3(∆RRM2)-EGFP	7	10	246	NA	0	FALSE	1063.03	1526.43	2644.83	3033.56	3115.6	2660.16	3001.86	2631.71	2430.81	2106.16	Y	Y	Y	Y	Y	Y	Y	Y	Y	N	NA	NA	unfound	1	TRUE	1.43592	1.73269	2.48801	2
B07	3	B07-3	MATR3(∆RRM2)-EGFP	7	10	246	NA	0	FALSE	1054.86	1315.22	1654.85	1324.89	1261.81	1258.61	943.776	747.535	666.063	567.051	Y	Y	Y	Y	Y	Y	Y	N	N	Y	NA	NA	unfound	1	TRUE	1.24682	1.25823	1.56878	2
B08	40	B08-40	MATR3(∆RRM2)-EGFP	8	10	246	NA	0	FALSE	1115.21	969.301	1280.68	957.987	934.653	1031.7	1177.81	1022.71	1027.69	1517.14	Y	Y	Y	Y	Y	Y	Y	Y	Y	Y	NA	NA	unfound	1	TRUE	0.869167	1.32124	1.14838	2
B09	22	B09-22	MATR3(∆RRM2)-EGFP	9	10	246	NA	0	FALSE	600.819	662.257	826.185	715.842	865.666	1101.21	959.111	942.644	913.841	1143.57	Y	Y	Y	Y	Y	Y	Y	Y	Y	Y	NA	NA	unfound	1	TRUE	1.10226	1.24753	1.3751	2
F07	37	F07-37	MATR3(∆RRM2)-EGFP	7	10	246	NA	0	FALSE	826.005	1113.13	1181.26	1409.79	1932.23	2283.42	2313.87	2325.75	2653.76	1832.13	Y	Y	Y	Y	Y	Y	Y	Y	Y	Y	NA	NA	unfound	1	TRUE	1.34761	1.06121	1.43009	2
D09	48	D09-48	MATR3(∆RRM2)-EGFP	9	10	246	NA	0	FALSE	886.013	877.596	774.342	639.788	504.174	557.725	599.548	490.378	387.128	346.365	Y	Y	Y	Y	Y	N	Y	Y	Y	Y	NA	NA	unfound	1	TRUE	0.9905	0.882345	0.873963	2
C09	26	C09-26	MATR3(∆RRM2)-EGFP	9	10	246	NA	0	FALSE	603.59	832.465	1317.23	737.918	718.519	1132.01	1120.54	1081	1061.32	931.009	Y	Y	Y	Y	N	Y	Y	N	N	N	NA	NA	unfound	1	TRUE	1.37919	1.58233	2.18233	2
G07	57	G07-57	MATR3(∆RRM2)-EGFP	7	10	246	NA	0	FALSE	451.401	659.958	465.083	342.246	300.194	223.23	188.062	185.36	181.169	173.003	Y	Y	Y	Y	N	N	N	N	N	N	NA	NA	unfound	1	TRUE	1.46202	0.704716	1.03031	2
B09	27	B09-27	MATR3(∆RRM2)-EGFP	9	10	246	NA	0	FALSE	699.004	1241.46	1294.05	847.022	1117.21	812.095	993.696	1475.2	1845.1	3295.87	Y	Y	Y	Y	Y	Y	Y	Y	N	N	NA	NA	unfound	1	TRUE	1.77604	1.04236	1.85127	2
B09	15	B09-15	MATR3(∆RRM2)-EGFP	9	10	246	NA	0	FALSE	506.758	457.168	567.831	575.509	707.493	649.948	698.154	607.235	365.416	434.063	Y	Y	Y	Y	Y	Y	N	N	N	N	NA	NA	unfound	1	TRUE	0.902142	1.24206	1.12052	2
F08	8	F08-8	MATR3(∆RRM2)-EGFP	8	10	246	NA	0	FALSE	671.581	1579.93	2083.5	2273.52	3127.89	2668.78	4543.66	656.688	1176.22	1121.21	Y	Y	Y	Y	Y	Y	N	Y	Y	Y	NA	NA	unfound	1	TRUE	2.35255	1.31873	3.10238	2
D09	60	D09-60	MATR3(∆RRM2)-EGFP	9	10	246	NA	0	FALSE	842.087	1009.44	1134.93	934.407	997.832	699.858	485.302	437.306	378.797	416.738	Y	Y	Y	Y	Y	Y	N	N	N	N	NA	NA	unfound	1	TRUE	1.19873	1.12432	1.34776	2
E07	14	E07-14	MATR3(∆RRM2)-EGFP	7	10	246	NA	0	FALSE	722.381	1316.66	937.373	1340.71	1419.88	1090.32	1163.01	1454.96	998.366	1224.45	Y	Y	Y	Y	Y	Y	Y	Y	Y	N	NA	NA	unfound	1	TRUE	1.82267	0.711932	1.29762	2
D09	14	D09-14	MATR3(∆RRM2)-EGFP	9	10	246	NA	0	FALSE	1087.3	1295.93	1831.58	2283.26	1894.61	2538.29	2335.15	1724.89	1533.79	1994.51	Y	Y	Y	Y	Y	Y	Y	Y	Y	N	NA	NA	unfound	1	TRUE	1.19188	1.41333	1.68453	2
B09	3	B09-3	MATR3(∆RRM2)-EGFP	9	10	246	NA	0	FALSE	932.208	894.965	812.479	548.17	398.543	278.717	239.905	181.269	168.828	125.75	Y	Y	Y	Y	Y	N	N	N	N	N	NA	NA	unfound	1	TRUE	0.960048	0.907834	0.871564	2
B08	24	B08-24	MATR3(∆RRM2)-EGFP	8	10	246	NA	0	FALSE	1100.65	1165.63	1120.77	936.624	923.466	810.735	891.252	782.37	825.675	832.66	Y	Y	Y	Y	Y	Y	Y	Y	Y	Y	NA	NA	unfound	1	TRUE	1.05904	0.961511	1.01828	2
E08	24	E08-24	MATR3(∆RRM2)-EGFP	8	10	246	NA	0	FALSE	642.915	1772.09	2402.66	1280.8	2163.71	1597.69	1926.29	2406.29	2371.94	2265.91	Y	Y	Y	Y	N	Y	Y	N	N	N	NA	NA	unfound	1	TRUE	2.75633	1.35584	3.73714	2
F08	14	F08-14	MATR3(∆RRM2)-EGFP	8	10	246	NA	0	FALSE	730.17	1351.48	1344.31	1738.44	1034.04	1093.13	884.659	845.356	266.659	205.474	Y	Y	Y	Y	Y	Y	Y	N	N	N	NA	NA	unfound	1	TRUE	1.85091	0.994697	1.8411	2
E08	32	E08-32	MATR3(∆RRM2)-EGFP	8	10	246	NA	0	FALSE	471.724	608.749	781.27	456.356	509.497	320.557	259.522	231.836	165.372	145.281	Y	Y	Y	Y	N	Y	Y	N	N	N	NA	NA	unfound	1	TRUE	1.29048	1.2834	1.6562	2
C09	17	C09-17	MATR3(∆RRM2)-EGFP	9	10	246	NA	0	FALSE	510.947	1208.43	1022.29	1989.52	1544.85	3217.44	2939.72	3160.39	3193.77	2797.42	Y	Y	Y	Y	Y	N	Y	Y	Y	N	NA	NA	unfound	1	TRUE	2.36508	0.845965	2.00077	2
G09	22	G09-22	MATR3(∆RRM2)-EGFP	9	10	246	NA	0	FALSE	1343.21	1220.69	910.578	302.002	345.085	222.489	102.44	142.743	114.647	83.9101	Y	Y	Y	Y	Y	Y	N	Y	N	N	NA	NA	unfound	1	TRUE	0.908785	0.745956	0.677914	2
G09	8	G09-8	MATR3(∆RRM2)-EGFP	9	10	246	NA	0	FALSE	898.539	2140.17	1851.57	2020.1	2255.9	3633.69	2732.23	4200.63	3904.69	5428.5	Y	Y	Y	Y	Y	Y	Y	N	N	N	NA	NA	unfound	1	TRUE	2.38183	0.86515	2.06064	2
E09	30	E09-30	MATR3(∆RRM2)-EGFP	9	10	246	NA	0	FALSE	776.708	1046.04	1265.72	1159.44	1202.69	1527.64	1466.24	1201.4	3380.37	2330.96	Y	Y	Y	Y	Y	Y	Y	Y	Y	N	NA	NA	unfound	1	TRUE	1.34676	1.21001	1.62959	2
G09	54	G09-54	MATR3(∆RRM2)-EGFP	9	10	246	NA	0	FALSE	488.146	627.042	648.937	755.841	586.55	619.804	590.023	1754.75	1316.15	1461.34	Y	Y	Y	Y	Y	Y	Y	N	Y	Y	NA	NA	unfound	1	TRUE	1.28454	1.03492	1.32939	2
F09	58	F09-58	MATR3(∆RRM2)-EGFP	9	10	246	NA	0	FALSE	918.36	1021.51	936.312	752.22	667.69	531.372	401.646	555.171	522.512	518.479	Y	Y	Y	Y	Y	Y	Y	N	N	N	NA	NA	unfound	1	TRUE	1.11232	0.9166	1.01955	2
D09	3	D09-3	MATR3(∆RRM2)-EGFP	9	10	246	NA	0	FALSE	799.759	1081.76	1237.53	1361.35	1337.51	1805.31	1611.72	900.217	1735.9	126.933	Y	Y	Y	Y	Y	Y	Y	Y	Y	N	NA	NA	unfound	1	TRUE	1.35261	1.144	1.54738	2
G08	48	G08-48	MATR3(∆RRM2)-EGFP	8	10	246	NA	0	FALSE	1229.56	1523.93	1632.51	1367.11	1458.34	1257.14	847.053	640.036	438.415	451.475	Y	Y	Y	Y	Y	Y	Y	Y	N	N	NA	NA	unfound	1	TRUE	1.23941	1.07125	1.32772	2
G08	15	G08-15	MATR3(∆RRM2)-EGFP	8	10	246	NA	0	FALSE	771.759	762.04	737.658	611.259	436.636	407.81	251.403	359.514	204.769	269.586	Y	Y	Y	Y	Y	Y	N	N	N	N	NA	NA	unfound	1	TRUE	0.987407	0.968005	0.955814	2
E09	9	E09-9	MATR3(∆RRM2)-EGFP	9	10	246	NA	0	FALSE	839.256	512.204	485.176	453.618	424.478	498.656	368.488	336.114	320.298	279.464	Y	Y	N	N	N	Y	N	N	N	N	NA	NA	unfound	1	TRUE	0.610307	0.947232	0.578102	2
G07	30	G07-30	MATR3(∆RRM2)-EGFP	7	10	246	NA	0	FALSE	387.917	460.587	576.117	645.307	465.021	592.687	435.98	348.962	598.131	669.107	Y	Y	Y	Y	Y	Y	Y	Y	N	Y	NA	NA	unfound	1	TRUE	1.18733	1.25083	1.48516	2
G07	43	G07-43	MATR3(∆RRM2)-EGFP	7	10	246	NA	0	FALSE	869.31	1208.79	1379.62	2827.92	1657.69	2030.59	2503.75	2180.74	2951.22	3253.87	Y	Y	Y	Y	Y	N	N	Y	N	N	NA	NA	unfound	1	TRUE	1.39052	1.14132	1.58702	2
G07	24	G07-24	MATR3(∆RRM2)-EGFP	7	10	246	NA	0	FALSE	597.008	732.259	1492.39	1611.59	1705.23	1385.15	1839.59	1614.46	3460.14	2296.9	Y	Y	Y	Y	Y	Y	Y	N	Y	N	NA	NA	unfound	1	TRUE	1.22655	2.03807	2.49979	2
E09	37	E09-37	MATR3(∆RRM2)-EGFP	9	10	246	NA	0	FALSE	658.652	952.32	1427.25	1614.93	1587.07	1701.75	1817.99	1910.06	1913.63	1762.57	Y	Y	Y	Y	Y	Y	Y	Y	Y	Y	NA	NA	unfound	1	TRUE	1.44586	1.49871	2.16693	2
F09	5	F09-5	MATR3(∆RRM2)-EGFP	9	10	246	NA	0	FALSE	992.343	1385.69	1837.23	1636.95	2307.61	2046.98	2190.3	2386.25	1689.47	1801.8	Y	Y	Y	Y	Y	N	Y	N	Y	N	NA	NA	unfound	1	TRUE	1.39638	1.32586	1.85141	2
B08	27	B08-27	MATR3(∆RRM2)-EGFP	8	10	246	NA	0	FALSE	1024.28	1151.03	1630.53	2251.11	2159.89	2532.7	2395.76	1891.61	1539.59	1309.67	Y	Y	Y	Y	Y	Y	Y	Y	Y	Y	NA	NA	unfound	1	TRUE	1.12375	1.41658	1.59188	2
B07	16	B07-16	MATR3(∆RRM2)-EGFP	7	10	246	NA	0	FALSE	558.814	961.654	944.65	1243.23	1321.9	1966.21	2040.49	1878.12	1834.11	988.36	Y	Y	Y	Y	Y	Y	Y	Y	Y	N	NA	NA	unfound	1	TRUE	1.72088	0.982318	1.69045	2
G08	18	G08-18	MATR3(∆RRM2)-EGFP	8	10	246	NA	0	FALSE	664.717	876.912	1885.83	1339.37	1818.53	1718.54	1125.78	1525.37	1560.23	2355.05	Y	Y	Y	Y	Y	Y	Y	Y	Y	Y	NA	NA	unfound	1	TRUE	1.31923	2.15054	2.83704	2
C09	20	C09-20	MATR3(∆RRM2)-EGFP	9	10	246	NA	0	FALSE	353.021	373.409	626.559	587.17	614.655	585.785	633.587	520.019	615.239	487.767	Y	Y	Y	Y	Y	Y	Y	Y	N	N	NA	NA	unfound	1	TRUE	1.05775	1.67794	1.77485	2
B08	16	B08-16	MATR3(∆RRM2)-EGFP	8	10	246	NA	0	FALSE	704.727	1221.43	1574.44	1601.91	1815.55	1530.78	1943.33	3053.16	2423.95	1384.19	Y	Y	Y	Y	N	Y	Y	N	N	N	NA	NA	unfound	1	TRUE	1.7332	1.28902	2.23412	2
F07	61	F07-61	MATR3(∆RRM2)-EGFP	7	10	246	NA	0	FALSE	809.381	1083.98	1225.14	3256.39	3207.45	1392.98	1368.63	1955.41	2212.42	1743.76	Y	Y	Y	Y	Y	Y	Y	N	Y	N	NA	NA	unfound	1	TRUE	1.33927	1.13022	1.51367	2
E08	51	E08-51	MATR3(∆RRM2)-EGFP	8	10	246	NA	0	FALSE	665.756	1378.28	1144.06	1406.39	852.433	878.331	884.42	808.657	647.48	514.663	Y	Y	Y	Y	Y	Y	Y	Y	N	N	NA	NA	unfound	1	TRUE	2.07024	0.830064	1.71843	2
G09	26	G09-26	MATR3(∆RRM2)-EGFP	9	10	246	NA	0	FALSE	920.813	979.965	940.996	811.435	506.146	314.879	186.782	130.303	102.81	113.717	Y	Y	Y	Y	Y	N	N	N	N	N	NA	NA	unfound	1	TRUE	1.06424	0.960234	1.02192	2
C09	37	C09-37	MATR3(∆RRM2)-EGFP	9	10	246	NA	0	FALSE	415.242	398.237	757.301	709.727	513.032	540.726	544.873	774.576	872.392	1955.24	Y	Y	Y	Y	Y	Y	Y	Y	Y	N	NA	NA	unfound	1	TRUE	0.959048	1.90164	1.82376	2
E09	66	E09-66	MATR3(∆RRM2)-EGFP	9	10	246	NA	0	FALSE	919.093	1070.69	869.028	651.174	461.243	423.069	316.743	312.804	242.05	175.729	Y	Y	Y	Y	Y	Y	Y	Y	N	N	NA	NA	unfound	1	TRUE	1.16494	0.811655	0.945529	2
B08	17	B08-17	MATR3(∆RRM2)-EGFP	8	10	246	NA	0	FALSE	968.993	1338.45	1670.03	1763.06	2349.2	3600.57	3651.26	2139.29	2267.34	2347.88	Y	Y	Y	Y	Y	N	N	Y	Y	Y	NA	NA	unfound	1	TRUE	1.38128	1.24773	1.72347	2
G08	10	G08-10	MATR3(∆RRM2)-EGFP	8	10	246	NA	0	FALSE	717.255	835.727	1088.58	1281.92	1134.09	1570.63	1987.27	1735.55	1692.43	1507.9	Y	Y	Y	Y	Y	Y	Y	Y	Y	Y	NA	NA	unfound	1	TRUE	1.16517	1.30256	1.51771	2
F09	54	F09-54	MATR3(∆RRM2)-EGFP	9	10	246	NA	0	FALSE	698.898	758.312	883.551	1053.78	2212.53	1448.09	1843.89	3439.4	3272.32	2862.81	Y	Y	Y	Y	Y	Y	Y	Y	Y	Y	NA	NA	unfound	1	TRUE	1.08501	1.16515	1.2642	2
B08	22	B08-22	MATR3(∆RRM2)-EGFP	8	10	246	NA	0	FALSE	484.599	803.134	892.678	1270.64	1066.96	1378.92	1680.19	1817.3	1914.94	2046.57	Y	Y	Y	Y	Y	Y	Y	Y	Y	Y	NA	NA	unfound	1	TRUE	1.65732	1.11149	1.8421	2
F08	45	F08-45	MATR3(∆RRM2)-EGFP	8	10	246	NA	0	FALSE	570.475	807.959	1007.83	1364.82	2680.97	1291.53	1391.76	1695.64	3253.59	2983.07	Y	Y	Y	Y	Y	Y	Y	Y	N	N	NA	NA	unfound	1	TRUE	1.41629	1.24737	1.76664	2
G08	59	G08-59	MATR3(∆RRM2)-EGFP	8	10	246	NA	0	FALSE	630.611	1761.42	2441.93	1969.27	1869.12	2173.8	3384.48	3369.62	3135.11	3256.18	Y	Y	Y	Y	Y	Y	N	Y	Y	Y	NA	NA	unfound	1	TRUE	2.79319	1.38634	3.87233	2
C07	9	C07-9	MATR3(∆RRM2)-EGFP	7	10	246	NA	0	FALSE	678.384	785.61	773.854	1040.81	1023.43	1036.35	789.946	643.377	687.288	713.136	Y	Y	Y	Y	N	Y	Y	N	N	N	NA	NA	unfound	1	TRUE	1.15806	0.985035	1.14073	2
G07	4	G07-4	MATR3(∆RRM2)-EGFP	7	10	246	NA	0	FALSE	857.461	1055.36	985.551	1009.26	968.861	769.314	702.555	680.425	682.134	722.998	Y	Y	Y	Y	Y	Y	Y	N	N	Y	NA	NA	unfound	1	TRUE	1.2308	0.933852	1.14938	2
C07	33	C07-33	MATR3(∆RRM2)-EGFP	7	10	246	NA	0	FALSE	497.123	675.989	895.228	789.713	829.193	642.015	497.846	397.791	285.189	216.342	Y	Y	Y	Y	Y	Y	Y	Y	N	N	NA	NA	unfound	1	TRUE	1.3598	1.32432	1.80082	2
G07	14	G07-14	MATR3(∆RRM2)-EGFP	7	10	246	NA	0	FALSE	518.886	739.719	958.78	1081.12	1303.46	1638.81	2001.33	2566.3	2423.99	2626.97	Y	Y	Y	Y	Y	Y	Y	Y	Y	Y	NA	NA	unfound	1	TRUE	1.42559	1.29614	1.84777	2
E08	47	E08-47	MATR3(∆RRM2)-EGFP	8	10	246	NA	0	FALSE	699.354	683.149	554.317	573.833	515.433	831.586	513.113	469.541	389.337	575.394	Y	Y	Y	Y	N	Y	Y	N	N	N	NA	NA	unfound	1	TRUE	0.976829	0.811414	0.792613	2
B09	50	B09-50	MATR3(∆RRM2)-EGFP	9	10	246	NA	0	FALSE	1068.23	1156.9	1727.51	1512.62	1283.45	1117.29	960.851	603.69	589.336	434.482	Y	Y	Y	Y	Y	Y	Y	N	N	N	NA	NA	unfound	1	TRUE	1.08301	1.49322	1.61717	2
G08	4	G08-4	MATR3(∆RRM2)-EGFP	8	10	246	NA	0	FALSE	991.492	1206.96	1545.76	1774.54	2641.72	2820.62	3631.6	4346.65	3902.28	3523.14	Y	Y	Y	Y	Y	Y	Y	N	N	N	NA	NA	unfound	1	TRUE	1.21731	1.28071	1.55903	2
E07	8	E07-8	MATR3(∆RRM2)-EGFP	7	10	246	NA	0	FALSE	777.456	827.243	797.494	756.781	653.697	619.973	630.607	576.7	528.172	729.073	Y	Y	Y	Y	Y	Y	Y	Y	Y	Y	NA	NA	unfound	1	TRUE	1.06404	0.964039	1.02577	2
E08	61	E08-61	MATR3(∆RRM2)-EGFP	8	10	246	NA	0	FALSE	1007.93	1604.11	1057.38	1047.36	1028.38	745.15	682.959	549.582	553.794	653.569	Y	Y	Y	Y	Y	Y	Y	N	N	Y	NA	NA	unfound	1	TRUE	1.5915	0.659169	1.04907	2
G09	1	G09-1	MATR3(∆RRM2)-EGFP	9	10	246	NA	0	FALSE	695.673	978.896	1027.19	1262.22	1299.21	1572	1779.33	1918.32	1853.57	2287.16	Y	Y	Y	Y	Y	Y	Y	Y	Y	Y	NA	NA	unfound	1	TRUE	1.40712	1.04933	1.47654	2
E09	26	E09-26	MATR3(∆RRM2)-EGFP	9	10	246	NA	0	FALSE	553.462	914.719	492.935	472.654	288.985	319.595	310.797	294.549	252.141	243.446	Y	Y	Y	Y	N	N	N	N	N	N	NA	NA	unfound	1	TRUE	1.65272	0.538892	0.890639	2
E08	58	E08-58	MATR3(∆RRM2)-EGFP	8	10	246	NA	0	FALSE	419.398	663.646	843.957	815.608	1055.2	1504.6	1957.07	1727.66	48.1659	45.7463	Y	Y	Y	Y	Y	Y	Y	Y	N	N	NA	NA	unfound	1	TRUE	1.58238	1.2717	2.01231	2
G08	21	G08-21	MATR3(∆RRM2)-EGFP	8	10	246	NA	0	FALSE	740.705	740.582	701.883	560.745	459.777	388.272	340.38	306.902	271.97	361.067	Y	Y	Y	Y	Y	N	N	N	N	N	NA	NA	unfound	1	TRUE	0.999834	0.947745	0.947588	2
G08	37	G08-37	MATR3(∆RRM2)-EGFP	8	10	246	NA	0	FALSE	607.57	837.211	1129.39	1581.66	1396.26	1959.53	2283.56	1802.33	2018.71	2085.29	Y	Y	Y	Y	Y	Y	Y	Y	Y	Y	NA	NA	unfound	1	TRUE	1.37797	1.34899	1.85886	2
C09	15	C09-15	MATR3(∆RRM2)-EGFP	9	10	246	NA	0	FALSE	428.332	409.974	266.598	206.389	149.472	118.218	136.617	88.252	110.358	124.987	Y	Y	Y	N	N	N	N	N	N	N	NA	NA	unfound	1	TRUE	0.957141	0.65028	0.622409	2
D09	57	D09-57	MATR3(∆RRM2)-EGFP	9	10	246	NA	0	FALSE	689.88	621.469	463.68	348.747	196.377	161.051	121.899	87.979	81.963	94.4419	Y	Y	Y	N	N	N	N	N	N	N	NA	NA	unfound	1	TRUE	0.900836	0.746104	0.672117	2
B09	33	B09-33	MATR3(∆RRM2)-EGFP	9	10	246	NA	0	FALSE	571.979	563.748	755.948	841.69	938.031	1201.14	1330	1526.4	1659.77	1538.29	Y	Y	Y	Y	Y	Y	Y	Y	Y	Y	NA	NA	unfound	1	TRUE	0.985611	1.34093	1.32164	2
F07	16	F07-16	MATR3(∆RRM2)-EGFP	7	10	246	NA	0	FALSE	861.974	1160.14	1023.96	783.907	801.546	472.512	380.515	316.317	314.973	208.019	Y	Y	Y	Y	Y	Y	Y	N	N	N	NA	NA	unfound	1	TRUE	1.34591	0.882613	1.18792	2
F09	38	F09-38	MATR3(∆RRM2)-EGFP	9	10	246	NA	0	FALSE	652.849	733.924	784.627	940.908	990.07	1348.39	1609.85	2024.74	1893.16	1331.03	Y	Y	Y	Y	Y	Y	Y	Y	Y	Y	NA	NA	unfound	1	TRUE	1.12419	1.06909	1.20185	2
E09	2	E09-2	MATR3(∆RRM2)-EGFP	9	10	246	NA	0	FALSE	909.168	1042.94	800.888	723.406	526.563	518.32	494.252	395.877	420.561	374.953	Y	Y	Y	Y	Y	Y	Y	N	N	N	NA	NA	unfound	1	TRUE	1.14714	0.767914	0.880902	2
C07	38	C07-38	MATR3(∆RRM2)-EGFP	7	10	246	NA	0	FALSE	459.809	939.963	1150.2	1826.3	1363.25	1545.85	1159.95	1316.75	2106.19	2116.27	Y	Y	Y	Y	Y	Y	Y	Y	Y	Y	NA	NA	unfound	1	TRUE	2.04425	1.22367	2.50148	2
E07	10	E07-10	MATR3(∆RRM2)-EGFP	7	10	246	NA	0	FALSE	787.849	892.556	950.143	844.884	699.601	662.464	719.331	567.612	445.227	480.837	Y	Y	Y	Y	N	Y	Y	N	N	N	NA	NA	unfound	1	TRUE	1.1329	1.06452	1.206	2
G07	22	G07-22	MATR3(∆RRM2)-EGFP	7	10	246	NA	0	FALSE	519.517	757.474	949.633	1251.26	1326	1029.54	978.926	2322.52	3017.19	2024.37	Y	Y	Y	Y	Y	Y	Y	N	Y	Y	NA	NA	unfound	1	TRUE	1.45803	1.25368	1.82791	2
B07	17	B07-17	MATR3(∆RRM2)-EGFP	7	10	246	NA	0	FALSE	787.667	822.644	886.236	786.336	634.164	550.283	595.802	511.624	364.346	264.71	Y	Y	Y	Y	Y	Y	Y	N	N	N	NA	NA	unfound	1	TRUE	1.04441	1.0773	1.12514	2
B08	15	B08-15	MATR3(∆RRM2)-EGFP	8	9	221	unfound	1	TRUE	36.1571	810.462	744.105	625.169	621.216	1071.66	657.274	464.035	54.1934	NA	N	Y	Y	Y	Y	Y	Y	N	N	NA	1	30	unfound	1	TRUE	22.415	0.918125	20.5798	2
F08	70	F08-70	MATR3(∆RRM2)-EGFP	8	9	221	unfound	1	TRUE	236.183	279.274	284.245	340.01	234.242	197.533	149.514	148.295	135.955	NA	N	N	N	N	N	N	N	N	N	NA	3	76	NA	0	FALSE	1.18245	1.0178	1.2035	2
C08	15	C08-15	MATR3(∆RRM2)-EGFP	8	9	221	unfound	1	TRUE	236.096	338.952	389.055	425.706	505.263	492.247	545.279	629.268	546.309	NA	N	Y	N	N	Y	N	Y	N	N	NA	1	30	unfound	1	TRUE	1.43565	1.14782	1.64787	2
D08	23	D08-23	MATR3(∆RRM2)-EGFP	8	9	221	unfound	1	TRUE	220.336	272.31	252.904	266.116	279.148	326.443	423.23	496.571	627.241	NA	N	N	N	N	N	Y	Y	N	N	NA	3	76	NA	0	FALSE	1.23588	0.928733	1.14781	2
F09	13	F09-13	MATR3(∆RRM2)-EGFP	9	9	221	unfound	1	TRUE	247.321	532.87	804.829	817.511	789.424	809.975	1097.51	1203.56	1042.48	NA	N	Y	Y	Y	Y	Y	Y	Y	Y	NA	1	30	unfound	1	TRUE	2.15457	1.51037	3.25419	2
F08	30	F08-30	MATR3(∆RRM2)-EGFP	8	9	221	unfound	1	TRUE	354.548	642.926	987.452	1181.69	1446.89	2060.69	2219.93	1913.17	1484.56	NA	N	Y	Y	Y	Y	Y	Y	N	Y	NA	1	30	unfound	1	TRUE	1.81337	1.53587	2.7851	2
B08	45	B08-45	MATR3(∆RRM2)-EGFP	8	9	221	unfound	1	TRUE	250.012	332.807	362.42	769.712	902.486	630.184	798.817	938.99	1071.45	NA	N	Y	Y	Y	Y	Y	Y	Y	Y	NA	1	30	unfound	1	TRUE	1.33117	1.08898	1.44961	2
F08	22	F08-22	MATR3(∆RRM2)-EGFP	8	9	221	unfound	1	TRUE	436.759	679.296	858.561	906.172	1613.04	1214.76	1290.45	1568.08	771.757	NA	Y	Y	N	Y	N	Y	Y	N	N	NA	NA	NA	unfound	1	TRUE	1.55531	1.2639	1.96575	2
B07	48	B07-48	MATR3(∆RRM2)-EGFP	7	9	221	unfound	1	TRUE	5182.76	4413.87	5394.5	6160.9	8097	12208.5	13407.5	13271.1	13510.1	NA	Y	N	N	N	N	N	N	N	N	NA	NA	NA	unfound	1	TRUE	0.851643	1.22217	1.04085	2
G09	23	G09-23	MATR3(∆RRM2)-EGFP	9	9	221	unfound	1	TRUE	2717.63	5822.99	4662.22	9665.97	8423.16	4209.44	5197.42	6751.69	6988.43	NA	Y	N	N	N	N	N	N	N	N	NA	NA	NA	unfound	1	TRUE	2.14267	0.800657	1.71554	2
G07	16	G07-16	MATR3(∆RRM2)-EGFP	7	9	221	unfound	1	TRUE	218.318	407.055	831.523	914.376	1637.61	2251.9	2041.19	2580.5	4094.16	NA	Y	Y	Y	Y	Y	Y	Y	N	N	NA	NA	NA	unfound	1	TRUE	1.86451	2.04278	3.80877	2
G08	35	G08-35	MATR3(∆RRM2)-EGFP	8	9	221	unfound	1	TRUE	1663.14	2864.93	4263.07	4605.8	4440.7	4825.03	5783.41	7552.75	8289.21	NA	Y	Y	N	N	N	N	N	N	N	NA	NA	NA	unfound	1	TRUE	1.7226	1.48802	2.56326	2
F08	61	F08-61	MATR3(∆RRM2)-EGFP	8	9	221	unfound	1	TRUE	45.5088	64.2056	93.7242	62.0633	70.5684	434.748	103.335	103.468	136.576	NA	Y	NA	NA	N	N	NA	N	NA	NA	NA	NA	NA	unfound	1	TRUE	1.41084	1.45975	2.05947	2
G08	8	G08-8	MATR3(∆RRM2)-EGFP	8	9	221	unfound	1	TRUE	2309.73	1816.39	1387.8	2557.64	2009.6	2179.75	2669.23	4405.96	401.495	NA	Y	Y	Y	N	N	Y	N	N	N	NA	NA	NA	unfound	1	TRUE	0.78641	0.764044	0.600851	2
G09	39	G09-39	MATR3(∆RRM2)-EGFP	9	9	221	unfound	1	TRUE	1144.83	1368.58	937.923	1022.99	1605.68	1243.62	1281.2	1800.23	1146.83	NA	Y	Y	Y	Y	N	N	Y	N	N	NA	NA	NA	unfound	1	TRUE	1.19544	0.685325	0.819265	2
B09	12	B09-12	MATR3(∆RRM2)-EGFP	9	9	221	unfound	1	TRUE	1786.85	2339.92	2413.71	2515.37	3751.01	2186.28	2795.76	4419.01	4199.19	NA	Y	Y	Y	Y	N	N	N	N	N	NA	NA	NA	unfound	1	TRUE	1.30952	1.03154	1.35082	2
G09	24	G09-24	MATR3(∆RRM2)-EGFP	9	9	221	unfound	1	TRUE	1069.7	1477.45	1393.07	2047.18	2207.44	2705.74	3352.86	4718.11	372.47	NA	Y	Y	Y	Y	Y	N	N	N	N	NA	NA	NA	unfound	1	TRUE	1.38118	0.942892	1.30231	2
E09	51	E09-51	MATR3(∆RRM2)-EGFP	9	9	221	unfound	1	TRUE	508.748	883.613	1882.7	2460.29	2313.63	1434.45	1414.95	2503.42	2413.74	NA	Y	Y	Y	Y	N	Y	Y	N	N	NA	NA	NA	unfound	1	TRUE	1.73684	2.13068	3.70065	2
F09	3	F09-3	MATR3(∆RRM2)-EGFP	9	9	221	unfound	1	TRUE	1792.2	3169.74	4221.19	4207.62	5070.67	5329.61	6315.73	5804.79	8222.59	NA	Y	N	N	N	N	N	N	N	N	NA	NA	NA	unfound	1	TRUE	1.76863	1.33171	2.35531	2
B09	39	B09-39	MATR3(∆RRM2)-EGFP	9	9	221	unfound	1	TRUE	1490.64	1178.24	2095.77	1676.51	2406.85	1291.93	1943.76	3518.95	3887.37	NA	Y	Y	N	N	N	N	N	N	N	NA	NA	NA	unfound	1	TRUE	0.790428	1.77873	1.40596	2
B09	18	B09-18	MATR3(∆RRM2)-EGFP	9	9	221	unfound	1	TRUE	1064.48	1132.87	1315.6	1349.24	1671.28	2523.24	2545.24	4669.85	3980.68	NA	Y	Y	Y	Y	N	Y	N	N	N	NA	NA	NA	unfound	1	TRUE	1.06424	1.1613	1.23591	2
G08	49	G08-49	MATR3(∆RRM2)-EGFP	8	9	221	unfound	1	TRUE	556.38	701.062	1168.52	1578.1	1854.9	3039.85	2974.48	2304	2107.97	NA	Y	Y	Y	Y	Y	N	Y	Y	Y	NA	NA	NA	unfound	1	TRUE	1.26004	1.66678	2.10022	2
C08	22	C08-22	MATR3(∆RRM2)-EGFP	8	9	221	unfound	1	TRUE	889.501	1366.64	1913.37	1647.5	924.679	1498.15	979.766	1139.52	809.95	NA	Y	N	N	N	N	N	N	N	N	NA	NA	NA	unfound	1	TRUE	1.53641	1.40006	2.15106	2
C08	41	C08-41	MATR3(∆RRM2)-EGFP	8	9	221	unfound	1	TRUE	511.783	895.044	1226.89	1547.74	1686.7	1918.97	2751.29	2803.34	2412.79	NA	Y	Y	Y	Y	Y	Y	Y	N	Y	NA	NA	NA	unfound	1	TRUE	1.74888	1.37076	2.39729	2
B07	19	B07-19	MATR3(∆RRM2)-EGFP	7	9	221	unfound	1	TRUE	609.414	509.517	592.996	754.516	875.005	985.777	711.109	581.959	1086.92	NA	Y	Y	Y	Y	Y	Y	Y	N	Y	NA	NA	NA	unfound	1	TRUE	0.836077	1.16384	0.973058	2
F08	72	F08-72	MATR3(∆RRM2)-EGFP	8	9	221	unfound	1	TRUE	452.363	485.291	479.481	482.644	469.709	490.005	364.246	585.007	532.4	NA	Y	Y	Y	Y	N	Y	N	N	N	NA	NA	NA	unfound	1	TRUE	1.07279	0.988027	1.05995	2
B08	11	B08-11	MATR3(∆RRM2)-EGFP	8	9	221	unfound	1	TRUE	1308.3	1372.82	2003.88	2018.54	2301.31	2684.83	3547.43	3623.22	3308.09	NA	Y	Y	Y	N	Y	N	N	N	N	NA	NA	NA	unfound	1	TRUE	1.04931	1.45969	1.53167	2
C08	60	C08-60	MATR3(∆RRM2)-EGFP	8	9	221	unfound	1	TRUE	647.132	1051.03	910.414	1222.19	829.157	724.174	1056.34	1241.15	886.855	NA	Y	N	Y	N	Y	Y	Y	Y	N	NA	NA	NA	unfound	1	TRUE	1.62413	0.866212	1.40684	2
C08	49	C08-49	MATR3(∆RRM2)-EGFP	8	9	221	unfound	1	TRUE	771.409	987.256	747.297	757.4	1301.59	1629.96	2060.01	1729.72	1275.47	NA	Y	Y	N	Y	Y	Y	Y	N	N	NA	NA	NA	unfound	1	TRUE	1.27981	0.756944	0.968743	2
E09	40	E09-40	MATR3(∆RRM2)-EGFP	9	9	221	unfound	1	TRUE	1556.18	1476.98	1498.89	1519.7	1845.95	3104.67	3886.84	3224.27	2869.74	NA	Y	Y	Y	Y	Y	Y	N	Y	Y	NA	NA	NA	unfound	1	TRUE	0.949108	1.01483	0.963188	2
F09	63	F09-63	MATR3(∆RRM2)-EGFP	9	9	221	unfound	1	TRUE	972.498	1247.45	2274.93	1536.08	1563.72	1986.1	2164.17	1301.32	1817.08	NA	Y	Y	Y	Y	Y	Y	Y	Y	N	NA	NA	NA	unfound	1	TRUE	1.28273	1.82366	2.33927	2
D08	6	D08-6	MATR3(∆RRM2)-EGFP	8	9	221	unfound	1	TRUE	1504.22	1660.28	2146.18	2803.74	3210.32	2604.88	2357.86	2251.57	2647.2	NA	Y	Y	Y	N	N	Y	Y	Y	N	NA	NA	NA	unfound	1	TRUE	1.10375	1.29266	1.42677	2
D07	35	D07-35	MATR3(∆RRM2)-EGFP	7	9	221	unfound	1	TRUE	524.472	900.472	1607.04	1699.54	676.931	753.293	1482.81	657.67	1077.5	NA	Y	Y	Y	Y	Y	Y	Y	N	N	NA	NA	NA	unfound	1	TRUE	1.71691	1.78466	3.0641	2
G07	10	G07-10	MATR3(∆RRM2)-EGFP	7	9	221	unfound	1	TRUE	1254.98	1655.68	2849.88	2704.97	1894.59	2413.07	2375.13	2956.11	3104.61	NA	Y	Y	Y	Y	Y	N	N	N	Y	NA	NA	NA	unfound	1	TRUE	1.31928	1.72128	2.27086	2
B08	18	B08-18	MATR3(∆RRM2)-EGFP	8	9	221	unfound	1	TRUE	1351.68	1767.35	2348.04	2700.33	2722.43	3958.99	4665.89	3699.12	3460.2	NA	Y	Y	Y	Y	Y	N	N	Y	N	NA	NA	NA	unfound	1	TRUE	1.30752	1.32857	1.73712	2
E09	15	E09-15	MATR3(∆RRM2)-EGFP	9	9	221	unfound	1	TRUE	1023.57	1430.98	1663.05	1657.31	1443.55	4238.01	4774.41	2888.92	6172.55	NA	Y	Y	Y	Y	Y	N	N	Y	N	NA	NA	NA	unfound	1	TRUE	1.39803	1.16218	1.62476	2
F07	4	F07-4	MATR3(∆RRM2)-EGFP	7	9	221	unfound	1	TRUE	757.019	1099.18	1355.52	1583.22	1953.64	2549.26	2644.38	3128.53	2890.98	NA	Y	Y	Y	Y	Y	Y	Y	N	Y	NA	NA	NA	unfound	1	TRUE	1.45199	1.2332	1.7906	2
G08	5	G08-5	MATR3(∆RRM2)-EGFP	8	9	221	unfound	1	TRUE	673.523	1375.32	1598.55	1231.68	1296.98	1282.95	1485.52	2702.81	1542.55	NA	Y	Y	Y	Y	Y	Y	Y	N	N	NA	NA	NA	unfound	1	TRUE	2.04198	1.16231	2.37342	2
F08	64	F08-64	MATR3(∆RRM2)-EGFP	8	9	221	unfound	1	TRUE	1427.52	1462.1	2056.36	2716.23	3230.17	3363.61	3990.39	5211.69	4594.42	NA	Y	Y	Y	N	N	N	N	N	N	NA	NA	NA	unfound	1	TRUE	1.02423	1.40644	1.44051	2
D08	34	D08-34	MATR3(∆RRM2)-EGFP	8	9	221	unfound	1	TRUE	1415.26	2331.11	2953.03	3660.43	4699.85	4185.96	6958.56	8408.05	8680.21	NA	Y	Y	Y	Y	N	N	N	N	N	NA	NA	NA	unfound	1	TRUE	1.64712	1.26679	2.08656	2
G09	42	G09-42	MATR3(∆RRM2)-EGFP	9	9	221	unfound	1	TRUE	1210.16	1577.13	1633.95	1958.41	3623.45	4509.33	5716.82	4892.67	4573.69	NA	Y	Y	Y	Y	Y	N	N	N	Y	NA	NA	NA	unfound	1	TRUE	1.30324	1.03603	1.35019	2
E09	41	E09-41	MATR3(∆RRM2)-EGFP	9	9	221	unfound	1	TRUE	1416.64	2245.08	2870.67	2534.46	767.43	863.242	747.459	731.394	880.866	NA	Y	Y	Y	Y	Y	Y	Y	N	N	NA	NA	NA	unfound	1	TRUE	1.5848	1.27865	2.0264	2
C07	42	C07-42	MATR3(∆RRM2)-EGFP	7	9	221	unfound	1	TRUE	524.596	898.911	1016.62	1045.01	1141.87	1542.02	1556.31	2001.65	938.03	NA	Y	Y	Y	Y	Y	Y	Y	Y	N	NA	NA	NA	unfound	1	TRUE	1.71353	1.13095	1.93791	2
F07	64	F07-64	MATR3(∆RRM2)-EGFP	7	9	221	unfound	1	TRUE	796.4	856.066	1169.12	1461.95	1707.1	1972.23	2359.44	3680.36	2585.46	NA	Y	Y	Y	Y	Y	Y	Y	N	N	NA	NA	NA	unfound	1	TRUE	1.07492	1.36569	1.468	2
F09	29	F09-29	MATR3(∆RRM2)-EGFP	9	9	221	unfound	1	TRUE	1038.35	1334.22	1645.76	1293.2	1080.17	897.719	954.047	858.161	812.213	NA	Y	Y	Y	Y	Y	Y	Y	N	Y	NA	NA	NA	unfound	1	TRUE	1.28494	1.2335	1.58497	2
D09	42	D09-42	MATR3(∆RRM2)-EGFP	9	9	221	unfound	1	TRUE	1404.01	1400.38	4262.07	3941.35	4307.85	1487.9	1342.42	843.95	532.077	NA	Y	Y	N	Y	Y	Y	Y	Y	Y	NA	NA	NA	unfound	1	TRUE	0.997413	3.0435	3.03563	2
F07	48	F07-48	MATR3(∆RRM2)-EGFP	7	9	221	unfound	1	TRUE	814.381	829.813	947.907	1022.62	1030.26	674.547	534.762	416.963	306.636	NA	Y	Y	Y	Y	Y	Y	Y	Y	Y	NA	NA	NA	unfound	1	TRUE	1.01895	1.14231	1.16396	2
B07	31	B07-31	MATR3(∆RRM2)-EGFP	7	9	221	unfound	1	TRUE	1140.58	2679.85	2917.68	2785.61	3503.72	3535.66	3120.73	4557.99	4345.76	NA	Y	Y	Y	Y	Y	Y	Y	N	N	NA	NA	NA	unfound	1	TRUE	2.34956	1.08875	2.55807	2
C09	18	C09-18	MATR3(∆RRM2)-EGFP	9	9	221	unfound	1	TRUE	473.19	457.155	409.148	265.145	273.31	214.657	266.081	314.799	304.027	NA	Y	Y	Y	N	N	N	N	Y	N	NA	NA	NA	unfound	1	TRUE	0.966113	0.894987	0.864659	2
G08	43	G08-43	MATR3(∆RRM2)-EGFP	8	9	221	unfound	1	TRUE	919.529	1095.81	2655	2780.75	2719.78	3614.61	3477.74	4253.22	4292.22	NA	Y	Y	N	Y	Y	N	N	N	N	NA	NA	NA	unfound	1	TRUE	1.1917	2.42287	2.88735	2
D08	58	D08-58	MATR3(∆RRM2)-EGFP	8	9	221	unfound	1	TRUE	1037.23	2195.04	2916.74	3692.68	4020.03	5447.44	6247.67	5381.13	7332.82	NA	Y	Y	Y	Y	Y	N	N	N	N	NA	NA	NA	unfound	1	TRUE	2.11626	1.32878	2.81205	2
D08	44	D08-44	MATR3(∆RRM2)-EGFP	8	9	221	unfound	1	TRUE	1196.85	1441.38	1805.91	1639.28	1603.19	1146.23	1026.95	1255.18	566.527	NA	Y	Y	Y	Y	Y	Y	Y	Y	N	NA	NA	NA	unfound	1	TRUE	1.20431	1.25291	1.50889	2
F08	47	F08-47	MATR3(∆RRM2)-EGFP	8	9	221	unfound	1	TRUE	791.427	860.277	967.077	897.504	833.213	883.878	715.898	601.481	425.365	NA	Y	Y	Y	Y	Y	Y	Y	Y	Y	NA	NA	NA	unfound	1	TRUE	1.08699	1.12415	1.22194	2
B08	6	B08-6	MATR3(∆RRM2)-EGFP	8	9	221	unfound	1	TRUE	514.236	915.113	1015.49	1296.42	1629.36	2296.8	2348.07	3459.33	2181.46	NA	Y	Y	Y	Y	Y	Y	Y	N	N	NA	NA	NA	unfound	1	TRUE	1.77956	1.10969	1.97475	2
B07	28	B07-28	MATR3(∆RRM2)-EGFP	7	9	221	unfound	1	TRUE	733.641	1439.03	1900.66	1685.98	2172.3	1614.77	1555.59	3179.98	1916.6	NA	Y	Y	Y	N	Y	Y	Y	N	N	NA	NA	NA	unfound	1	TRUE	1.9615	1.32079	2.59072	2
D09	36	D09-36	MATR3(∆RRM2)-EGFP	9	9	221	unfound	1	TRUE	925.684	906.453	1333.03	1406.69	1532.91	1135.75	1167.5	1170.72	1014.19	NA	Y	Y	Y	Y	Y	Y	Y	Y	Y	NA	NA	NA	unfound	1	TRUE	0.979225	1.4706	1.44005	2
B07	22	B07-22	MATR3(∆RRM2)-EGFP	7	9	221	unfound	1	TRUE	625.943	850.218	1143.78	1077.81	831.555	703.944	495.634	433.798	429.075	NA	Y	Y	Y	Y	Y	N	N	N	N	NA	NA	NA	unfound	1	TRUE	1.3583	1.34527	1.82728	2
D09	32	D09-32	MATR3(∆RRM2)-EGFP	9	9	221	unfound	1	TRUE	581.244	1232.49	1051.19	1308.23	1559.9	1553.25	1864.56	1698.09	1697.54	NA	Y	Y	Y	Y	Y	Y	Y	Y	Y	NA	NA	NA	unfound	1	TRUE	2.12044	0.852901	1.80852	2
D08	57	D08-57	MATR3(∆RRM2)-EGFP	8	9	221	unfound	1	TRUE	651.15	867.399	858.134	1284.43	1646.54	2037.38	2672.57	2158.19	2131.54	NA	Y	Y	Y	Y	Y	Y	N	Y	Y	NA	NA	NA	unfound	1	TRUE	1.3321	0.989319	1.31787	2
F07	60	F07-60	MATR3(∆RRM2)-EGFP	7	9	221	unfound	1	TRUE	1036.19	1171.39	1472.1	1729.36	2213.83	2129.3	2325.68	4669.28	4547.68	NA	Y	Y	Y	Y	N	Y	N	N	N	NA	NA	NA	unfound	1	TRUE	1.13049	1.25671	1.4207	2
E09	25	E09-25	MATR3(∆RRM2)-EGFP	9	9	221	unfound	1	TRUE	703.32	919.207	1286.61	1338.22	1254	1555.91	1640.42	1746.04	888.464	NA	Y	Y	Y	Y	Y	Y	Y	Y	N	NA	NA	NA	unfound	1	TRUE	1.30695	1.39969	1.82934	2
C09	38	C09-38	MATR3(∆RRM2)-EGFP	9	9	221	unfound	1	TRUE	708.988	1132.19	1416.4	1290.36	1340.95	1422.27	1500.39	1735.86	1620.35	NA	Y	Y	Y	Y	Y	Y	Y	Y	Y	NA	NA	NA	unfound	1	TRUE	1.5969	1.25103	1.99777	2
G07	56	G07-56	MATR3(∆RRM2)-EGFP	7	9	221	unfound	1	TRUE	395.516	500.17	507.986	384.243	304.265	265.592	330.392	539.274	508.214	NA	Y	Y	Y	Y	N	N	N	N	N	NA	NA	NA	unfound	1	TRUE	1.2646	1.01563	1.28436	2
F07	58	F07-58	MATR3(∆RRM2)-EGFP	7	9	221	unfound	1	TRUE	1014.46	1279.18	1397.76	1573.19	1755.75	2520.82	2784.88	3731.15	2200.77	NA	Y	Y	Y	Y	Y	N	N	N	Y	NA	NA	NA	unfound	1	TRUE	1.26094	1.0927	1.37783	2
D08	42	D08-42	MATR3(∆RRM2)-EGFP	8	9	221	unfound	1	TRUE	428.812	441.333	416.321	585.714	658.273	585.272	525.539	765.631	984.104	NA	Y	Y	Y	Y	Y	Y	Y	N	Y	NA	NA	NA	unfound	1	TRUE	1.0292	0.943326	0.97087	2
F08	2	F08-2	MATR3(∆RRM2)-EGFP	8	9	221	unfound	1	TRUE	731.872	948.808	810.298	975.742	1045.43	937.923	1219.5	1285.51	482.791	NA	Y	Y	Y	Y	Y	Y	Y	Y	N	NA	NA	NA	unfound	1	TRUE	1.29641	0.854017	1.10716	2
G08	55	G08-55	MATR3(∆RRM2)-EGFP	8	9	221	unfound	1	TRUE	980.957	1306.22	1491.95	1377.14	1368.54	1449.69	1828.48	1249.17	1630.84	NA	Y	Y	Y	Y	Y	Y	Y	Y	Y	NA	NA	NA	unfound	1	TRUE	1.33157	1.14219	1.52091	2
E08	12	E08-12	MATR3(∆RRM2)-EGFP	8	9	221	unfound	1	TRUE	942.423	1560.37	1757.16	1971.07	2214.85	2061.86	2489.93	3092.47	2922.26	NA	Y	Y	Y	Y	Y	Y	Y	Y	Y	NA	NA	NA	unfound	1	TRUE	1.6557	1.12612	1.86452	2
B09	19	B09-19	MATR3(∆RRM2)-EGFP	9	9	221	unfound	1	TRUE	593.365	1168.67	955.077	1298.88	1310.19	1365.55	1559.03	1629.12	1441.42	NA	Y	Y	Y	Y	Y	Y	N	Y	Y	NA	NA	NA	unfound	1	TRUE	1.96956	0.817236	1.6096	2
C09	24	C09-24	MATR3(∆RRM2)-EGFP	9	9	221	unfound	1	TRUE	393.634	555.639	775.092	863.247	901.036	879.047	1811.56	1574.01	1698.58	NA	Y	Y	Y	Y	Y	Y	Y	N	N	NA	NA	NA	unfound	1	TRUE	1.41156	1.39495	1.96907	2
D09	53	D09-53	MATR3(∆RRM2)-EGFP	9	9	221	unfound	1	TRUE	993.376	1100.18	1300.42	1293.67	2188.75	1359.24	1630.47	1069.79	1065.66	NA	Y	Y	Y	Y	Y	Y	Y	Y	Y	NA	NA	NA	unfound	1	TRUE	1.10751	1.18201	1.30909	2
C09	43	C09-43	MATR3(∆RRM2)-EGFP	9	8	196	unfound	1	TRUE	25.6983	37.5833	51.3	73.7837	58.3111	60.3525	62.7426	39.4813	NA	NA	N	N	N	NA	NA	NA	NA	N	NA	NA	3	76	NA	0	FALSE	1.46248	1.36497	1.99624	2
B08	12	B08-12	MATR3(∆RRM2)-EGFP	8	8	196	unfound	1	TRUE	442.649	606.66	696.148	604.656	589.129	592.517	600.321	372.69	NA	NA	N	N	Y	Y	N	N	N	N	NA	NA	2	53	unfound	1	TRUE	1.37052	1.14751	1.57269	2
C08	26	C08-26	MATR3(∆RRM2)-EGFP	8	8	196	unfound	1	TRUE	189.263	268.593	341.521	445.619	708.138	357.27	561.318	732.594	NA	NA	N	Y	Y	Y	Y	Y	N	Y	NA	NA	1	30	unfound	1	TRUE	1.41915	1.27152	1.80448	2
C08	21	C08-21	MATR3(∆RRM2)-EGFP	8	8	196	unfound	1	TRUE	201.497	280.583	270.424	512.947	494.797	673.59	959.386	388.59	NA	NA	N	N	N	N	N	N	N	N	NA	NA	3	76	NA	0	FALSE	1.39249	0.963794	1.34208	2
D08	26	D08-26	MATR3(∆RRM2)-EGFP	8	8	196	unfound	1	TRUE	207.061	332.765	531.78	807.776	1292.79	1347.95	1060.25	684.163	NA	NA	N	Y	Y	Y	Y	Y	Y	N	NA	NA	1	30	unfound	1	TRUE	1.60708	1.59807	2.56822	2
B07	20	B07-20	MATR3(∆RRM2)-EGFP	7	8	196	unfound	1	TRUE	198.032	234.807	376.328	409.512	438.395	505.865	558.694	691.007	NA	NA	N	N	N	Y	Y	N	Y	N	NA	NA	3	76	NA	0	FALSE	1.18571	1.60271	1.90034	2
C08	52	C08-52	MATR3(∆RRM2)-EGFP	8	8	196	unfound	1	TRUE	255.939	362.558	226.956	204.538	162.833	179.081	150.528	110.132	NA	NA	N	Y	N	N	N	N	N	N	NA	NA	1	30	unfound	1	TRUE	1.41658	0.625985	0.886756	2
E09	55	E09-55	MATR3(∆RRM2)-EGFP	9	8	196	unfound	1	TRUE	316.401	480.408	614.914	719.522	749.169	833.383	989.51	1338.63	NA	NA	N	Y	Y	Y	Y	Y	Y	Y	NA	NA	1	30	unfound	1	TRUE	1.51835	1.27998	1.94347	2
B08	50	B08-50	MATR3(∆RRM2)-EGFP	8	8	196	unfound	1	TRUE	273.958	683.915	464.908	406.727	758.786	820.598	1066.55	1234.3	NA	NA	N	Y	N	N	Y	N	N	Y	NA	NA	1	30	unfound	1	TRUE	2.49642	0.679775	1.697	2
F07	36	F07-36	MATR3(∆RRM2)-EGFP	7	8	196	unfound	1	TRUE	210.184	253.717	412.419	353.981	337.429	477.976	745.448	612.354	NA	NA	N	Y	N	Y	N	Y	Y	N	NA	NA	1	30	unfound	1	TRUE	1.20712	1.62551	1.96218	2
E08	22	E08-22	MATR3(∆RRM2)-EGFP	8	8	196	unfound	1	TRUE	310.368	484.798	948.557	654.435	606.909	747.069	1008.01	1665.69	NA	NA	N	Y	N	Y	N	Y	Y	N	NA	NA	1	30	unfound	1	TRUE	1.56201	1.9566	3.05624	2
F08	58	F08-58	MATR3(∆RRM2)-EGFP	8	8	196	unfound	1	TRUE	268.556	542.634	676.921	966.144	1291.93	1426.92	1194.87	1161.2	NA	NA	N	Y	Y	Y	Y	Y	Y	N	NA	NA	1	30	unfound	1	TRUE	2.02056	1.24747	2.5206	2
C08	13	C08-13	MATR3(∆RRM2)-EGFP	8	8	196	unfound	1	TRUE	284.406	663.945	754.915	983.958	800.412	756.864	643.843	392.22	NA	NA	Y	Y	Y	N	N	Y	N	N	NA	NA	NA	NA	unfound	1	TRUE	2.3345	1.13702	2.65436	2
F08	48	F08-48	MATR3(∆RRM2)-EGFP	8	8	196	unfound	1	TRUE	228.562	211.715	227.046	227.832	195.137	218.467	232.008	251.24	NA	NA	Y	Y	N	N	N	N	N	N	NA	NA	NA	NA	unfound	1	TRUE	0.926291	1.07241	0.993365	2
G09	57	G09-57	MATR3(∆RRM2)-EGFP	9	8	196	unfound	1	TRUE	971.804	1013.03	1556.93	1349.95	1552.16	1560.24	2052.38	3117.49	NA	NA	Y	Y	Y	Y	Y	Y	Y	N	NA	NA	NA	NA	unfound	1	TRUE	1.04242	1.53691	1.6021	2
F09	14	F09-14	MATR3(∆RRM2)-EGFP	9	8	196	unfound	1	TRUE	1613.79	1095.55	1862.79	1827.65	1897.81	1408.78	2072.08	201.637	NA	NA	Y	Y	N	N	N	Y	N	N	NA	NA	NA	NA	unfound	1	TRUE	0.678867	1.70033	1.1543	2
E08	36	E08-36	MATR3(∆RRM2)-EGFP	8	8	196	unfound	1	TRUE	692.857	1088.7	1863.17	1796.05	2139.82	1921.21	1984.54	4729.57	NA	NA	Y	Y	N	Y	N	Y	Y	N	NA	NA	NA	NA	unfound	1	TRUE	1.57132	1.71138	2.68911	2
F08	59	F08-59	MATR3(∆RRM2)-EGFP	8	8	196	unfound	1	TRUE	786.44	1025.6	1282.51	1559.89	1449.28	2390.05	2059.12	1782.55	NA	NA	Y	Y	N	Y	Y	Y	Y	N	NA	NA	NA	NA	unfound	1	TRUE	1.3041	1.2505	1.63078	2
G07	15	G07-15	MATR3(∆RRM2)-EGFP	7	8	196	unfound	1	TRUE	1079.94	1141.52	1377.39	1506.67	2740.23	2078.78	2588.92	4994.76	NA	NA	Y	Y	Y	Y	Y	N	N	N	NA	NA	NA	NA	unfound	1	TRUE	1.05702	1.20663	1.27543	2
B08	51	B08-51	MATR3(∆RRM2)-EGFP	8	8	196	unfound	1	TRUE	1043.04	965.981	1649.9	1263.33	1386.6	1910.38	1747.06	5039.63	NA	NA	Y	Y	Y	Y	N	N	N	N	NA	NA	NA	NA	unfound	1	TRUE	0.926121	1.708	1.58182	2
G09	59	G09-59	MATR3(∆RRM2)-EGFP	9	8	196	unfound	1	TRUE	1877.32	2717.21	2812.63	2969.01	3147.67	2327.81	2514.98	2167.49	NA	NA	Y	Y	N	Y	Y	N	N	N	NA	NA	NA	NA	unfound	1	TRUE	1.44739	1.03512	1.49821	2
G08	12	G08-12	MATR3(∆RRM2)-EGFP	8	8	196	unfound	1	TRUE	2713.75	2283.08	2930	2976.43	4033.42	3942.89	5204.93	5093.87	NA	NA	Y	Y	Y	N	N	N	N	N	NA	NA	NA	NA	unfound	1	TRUE	0.841304	1.28335	1.07969	2
B07	47	B07-47	MATR3(∆RRM2)-EGFP	7	8	196	unfound	1	TRUE	1541.74	1471.28	1678.09	1386.56	1419.24	1263.04	941.981	1543.84	NA	NA	Y	Y	Y	Y	Y	N	Y	Y	NA	NA	NA	NA	unfound	1	TRUE	0.9543	1.14056	1.08844	2
F09	42	F09-42	MATR3(∆RRM2)-EGFP	9	8	196	unfound	1	TRUE	967.388	1446.36	3204.02	3792.6	3902.66	3459.52	3160.74	4195.61	NA	NA	Y	Y	N	Y	N	N	Y	N	NA	NA	NA	NA	unfound	1	TRUE	1.49512	2.21523	3.31204	2
E09	14	E09-14	MATR3(∆RRM2)-EGFP	9	8	196	unfound	1	TRUE	1299.99	1301.61	2027.39	2442.04	1883.5	2632.09	1516.59	2507.06	NA	NA	Y	Y	Y	N	N	N	N	N	NA	NA	NA	NA	unfound	1	TRUE	1.00124	1.55761	1.55954	2
D08	35	D08-35	MATR3(∆RRM2)-EGFP	8	8	196	unfound	1	TRUE	570.974	45.8845	54.2383	329.056	316.122	309.583	86.234	64.1532	NA	NA	Y	N	N	Y	Y	N	N	N	NA	NA	NA	NA	unfound	1	TRUE	0.0803618	1.18206	0.0949925	2
F08	36	F08-36	MATR3(∆RRM2)-EGFP	8	8	196	unfound	1	TRUE	877.119	1301.04	1995.81	2427.39	3018.47	2964.47	2987.13	8284.35	NA	NA	Y	Y	Y	Y	N	N	N	N	NA	NA	NA	NA	unfound	1	TRUE	1.48331	1.53401	2.27541	2
G09	27	G09-27	MATR3(∆RRM2)-EGFP	9	8	196	unfound	1	TRUE	1015.49	1509.46	2122.54	1890.03	2925.98	2453.74	3040.38	5180.15	NA	NA	Y	Y	Y	N	N	N	N	N	NA	NA	NA	NA	unfound	1	TRUE	1.48644	1.40615	2.09016	2
C08	55	C08-55	MATR3(∆RRM2)-EGFP	8	8	196	unfound	1	TRUE	247.815	522.426	775.338	1099.35	1055.39	1607.58	2089.4	2234.57	NA	NA	Y	Y	Y	Y	Y	Y	Y	Y	NA	NA	NA	NA	unfound	1	TRUE	2.10813	1.48411	3.12869	2
G08	52	G08-52	MATR3(∆RRM2)-EGFP	8	8	196	unfound	1	TRUE	811.304	664.305	793.007	957.679	1220.18	773.972	925.201	1179.4	NA	NA	Y	Y	Y	Y	Y	Y	Y	N	NA	NA	NA	NA	unfound	1	TRUE	0.818811	1.19374	0.977447	2
B08	43	B08-43	MATR3(∆RRM2)-EGFP	8	8	196	unfound	1	TRUE	1144.51	1343.55	1341.46	1283.99	1288.25	1448.34	1035.71	1445.1	NA	NA	Y	Y	Y	Y	Y	Y	Y	N	NA	NA	NA	NA	unfound	1	TRUE	1.17391	0.998446	1.17208	2
D09	24	D09-24	MATR3(∆RRM2)-EGFP	9	8	196	unfound	1	TRUE	496.838	645.352	656.53	568.639	579.659	510.244	522.852	461.307	NA	NA	Y	Y	Y	Y	Y	N	N	Y	NA	NA	NA	NA	unfound	1	TRUE	1.29892	1.01732	1.32142	2
F08	18	F08-18	MATR3(∆RRM2)-EGFP	8	8	196	unfound	1	TRUE	431.334	607.641	692.913	1021.61	987.269	1137.74	1151.98	1289.62	NA	NA	Y	Y	Y	Y	Y	Y	Y	N	NA	NA	NA	NA	unfound	1	TRUE	1.40875	1.14033	1.60644	2
F09	64	F09-64	MATR3(∆RRM2)-EGFP	9	8	196	unfound	1	TRUE	1936.35	5803.43	3534.82	3895.85	8408.3	4911.04	6263.62	9805.22	NA	NA	Y	N	N	N	N	N	N	N	NA	NA	NA	NA	unfound	1	TRUE	2.9971	0.609092	1.82551	2
D08	51	D08-51	MATR3(∆RRM2)-EGFP	8	8	196	unfound	1	TRUE	561.845	477.017	477.619	563.104	420.764	711.392	534.992	452.615	NA	NA	Y	Y	Y	Y	N	Y	Y	N	NA	NA	NA	NA	unfound	1	TRUE	0.849019	1.00126	0.850091	2
F08	52	F08-52	MATR3(∆RRM2)-EGFP	8	8	196	unfound	1	TRUE	1036.72	1611.83	2090.4	2052.9	2168.54	2395.55	2320	2603.41	NA	NA	Y	Y	Y	Y	Y	Y	Y	Y	NA	NA	NA	NA	unfound	1	TRUE	1.55474	1.29691	2.01636	2
D09	46	D09-46	MATR3(∆RRM2)-EGFP	9	8	196	unfound	1	TRUE	1102.18	1195.52	1533.82	1420.6	1974.26	3068.61	1889.22	2162.98	NA	NA	Y	Y	Y	Y	N	N	Y	N	NA	NA	NA	NA	unfound	1	TRUE	1.08469	1.28297	1.39162	2
B08	4	B08-4	MATR3(∆RRM2)-EGFP	8	8	196	unfound	1	TRUE	860.288	1042.43	746.584	832.086	586.761	493.316	341.284	200.622	NA	NA	Y	Y	Y	Y	N	Y	N	N	NA	NA	NA	NA	unfound	1	TRUE	1.21173	0.716193	0.86783	2
E07	18	E07-18	MATR3(∆RRM2)-EGFP	7	8	196	unfound	1	TRUE	1309.76	1998.21	2040.76	1995.19	1602.45	1533.31	1436.38	1871.06	NA	NA	Y	Y	Y	Y	Y	Y	Y	Y	NA	NA	NA	NA	unfound	1	TRUE	1.52563	1.02129	1.55811	2
G09	18	G09-18	MATR3(∆RRM2)-EGFP	9	8	196	unfound	1	TRUE	1154.09	1386.74	1340.42	1335.31	1280.4	988.335	865.459	1509.92	NA	NA	Y	Y	Y	Y	Y	Y	Y	N	NA	NA	NA	NA	unfound	1	TRUE	1.20158	0.966593	1.16144	2
G08	40	G08-40	MATR3(∆RRM2)-EGFP	8	8	196	unfound	1	TRUE	1023.21	1109.56	1219.42	1046.57	1523.43	1131.62	2215.07	2613.3	NA	NA	Y	Y	Y	Y	Y	N	Y	N	NA	NA	NA	NA	unfound	1	TRUE	1.08439	1.09901	1.19176	2
C08	7	C08-7	MATR3(∆RRM2)-EGFP	8	8	196	unfound	1	TRUE	909.471	925.82	1117.78	906.03	979.54	1329.9	1289.95	116.086	NA	NA	Y	Y	Y	Y	Y	N	N	N	NA	NA	NA	NA	unfound	1	TRUE	1.01798	1.20734	1.22904	2
E08	48	E08-48	MATR3(∆RRM2)-EGFP	8	8	196	unfound	1	TRUE	297.393	373.405	513.427	456.514	476.295	461.439	644.511	500.03	NA	NA	Y	Y	N	Y	Y	Y	N	N	NA	NA	NA	NA	unfound	1	TRUE	1.2556	1.37499	1.72643	2
B07	45	B07-45	MATR3(∆RRM2)-EGFP	7	8	196	unfound	1	TRUE	511.437	501.01	470	492.951	476.402	402.793	264.297	256.295	NA	NA	Y	Y	Y	Y	Y	Y	N	N	NA	NA	NA	NA	unfound	1	TRUE	0.979613	0.938104	0.918979	2
E08	16	E08-16	MATR3(∆RRM2)-EGFP	8	8	196	unfound	1	TRUE	538.16	891.236	899.158	1623.07	1182.17	1661.58	2233.29	3044.76	NA	NA	Y	Y	Y	N	N	Y	Y	N	NA	NA	NA	NA	unfound	1	TRUE	1.65608	1.00889	1.6708	2
B08	8	B08-8	MATR3(∆RRM2)-EGFP	8	8	196	unfound	1	TRUE	509.382	818.816	1280.42	1656.48	1899.65	1895.47	1950.92	1296.39	NA	NA	Y	Y	Y	Y	Y	Y	Y	N	NA	NA	NA	NA	unfound	1	TRUE	1.60747	1.56375	2.51368	2
B09	7	B09-7	MATR3(∆RRM2)-EGFP	9	8	196	unfound	1	TRUE	432.743	523.745	507.708	401.735	367.702	379.266	424.159	280.65	NA	NA	Y	Y	Y	Y	Y	Y	Y	N	NA	NA	NA	NA	unfound	1	TRUE	1.21029	0.969381	1.17323	2
F09	33	F09-33	MATR3(∆RRM2)-EGFP	9	8	196	unfound	1	TRUE	1801.67	2066.21	3168.08	3329.21	2912.33	3495.21	4720.81	3351.65	NA	NA	Y	Y	N	Y	Y	N	N	N	NA	NA	NA	NA	unfound	1	TRUE	1.14683	1.53328	1.75842	2
F07	32	F07-32	MATR3(∆RRM2)-EGFP	7	8	196	unfound	1	TRUE	1304.19	1819.14	2705.19	2999.27	3606.07	4353.55	6149.17	8606.72	NA	NA	Y	Y	Y	Y	N	N	N	N	NA	NA	NA	NA	unfound	1	TRUE	1.39485	1.48707	2.07423	2
F09	67	F09-67	MATR3(∆RRM2)-EGFP	9	8	196	unfound	1	TRUE	1096.29	1409.22	1643.42	2961.2	3830.95	2563	3013.03	3096.73	NA	NA	Y	Y	Y	Y	N	N	N	N	NA	NA	NA	NA	unfound	1	TRUE	1.28544	1.1662	1.49907	2
F07	63	F07-63	MATR3(∆RRM2)-EGFP	7	8	196	unfound	1	TRUE	840.947	1190.37	1299.35	1653.6	1754.01	3107.66	2475.02	2134.78	NA	NA	Y	Y	Y	Y	Y	Y	N	N	NA	NA	NA	NA	unfound	1	TRUE	1.41551	1.09155	1.5451	2
C08	38	C08-38	MATR3(∆RRM2)-EGFP	8	8	196	unfound	1	TRUE	304.374	578.717	407.931	492.981	760.787	1018.44	1468.28	487.19	NA	NA	Y	Y	Y	Y	Y	Y	Y	Y	NA	NA	NA	NA	unfound	1	TRUE	1.90134	0.704889	1.34023	2
D08	54	D08-54	MATR3(∆RRM2)-EGFP	8	8	196	unfound	1	TRUE	533.242	429.703	340.794	466.525	727.488	404.281	423.222	793.117	NA	NA	Y	Y	Y	Y	Y	Y	Y	N	NA	NA	NA	NA	unfound	1	TRUE	0.805831	0.793093	0.639099	2
F09	25	F09-25	MATR3(∆RRM2)-EGFP	9	8	196	unfound	1	TRUE	1359.37	3245.61	3330.63	3397.01	3703.02	3395.62	3338.25	4960.08	NA	NA	Y	Y	N	N	N	Y	N	N	NA	NA	NA	NA	unfound	1	TRUE	2.38758	1.0262	2.45012	2
E08	5	E08-5	MATR3(∆RRM2)-EGFP	8	8	196	unfound	1	TRUE	1063.18	1681.88	2500.45	2246.68	2477.21	1994.34	2297.05	1967.72	NA	NA	Y	Y	Y	Y	Y	Y	Y	N	NA	NA	NA	NA	unfound	1	TRUE	1.58193	1.4867	2.35185	2
F09	20	F09-20	MATR3(∆RRM2)-EGFP	9	8	196	unfound	1	TRUE	419.237	575.716	655.449	609.244	724.878	681.12	672.116	885.168	NA	NA	Y	Y	Y	Y	Y	Y	N	Y	NA	NA	NA	NA	unfound	1	TRUE	1.37325	1.13849	1.56343	2
B08	47	B08-47	MATR3(∆RRM2)-EGFP	8	8	196	unfound	1	TRUE	1048.94	1627.26	1762.91	1818.73	1568.58	1777.81	1747.02	1646.62	NA	NA	Y	Y	Y	Y	Y	Y	Y	Y	NA	NA	NA	NA	unfound	1	TRUE	1.55134	1.08336	1.68067	2
E07	12	E07-12	MATR3(∆RRM2)-EGFP	7	8	196	unfound	1	TRUE	938.684	1174.33	1483.66	2049.17	2349.89	2735.06	2806.67	2547.25	NA	NA	Y	Y	Y	Y	Y	Y	N	Y	NA	NA	NA	NA	unfound	1	TRUE	1.25104	1.26341	1.58057	2
B08	21	B08-21	MATR3(∆RRM2)-EGFP	8	8	196	unfound	1	TRUE	1408.2	1733.38	2108.66	2505.78	2631.09	2766.8	2889.02	2717.76	NA	NA	Y	Y	Y	Y	Y	Y	Y	Y	NA	NA	NA	NA	unfound	1	TRUE	1.23092	1.2165	1.49741	2
F07	54	F07-54	MATR3(∆RRM2)-EGFP	7	8	196	unfound	1	TRUE	1637.57	2008.24	2305.35	2293.25	2804.61	3002.57	3756.19	5832.34	NA	NA	Y	Y	Y	Y	Y	Y	N	N	NA	NA	NA	NA	unfound	1	TRUE	1.22635	1.14794	1.40778	2
E08	2	E08-2	MATR3(∆RRM2)-EGFP	8	8	196	unfound	1	TRUE	1413.36	1648.03	1497.32	809.246	818.458	650.961	1160.29	481.24	NA	NA	Y	Y	Y	Y	Y	Y	Y	N	NA	NA	NA	NA	unfound	1	TRUE	1.16604	0.908552	1.05941	2
E09	10	E09-10	MATR3(∆RRM2)-EGFP	9	8	196	unfound	1	TRUE	639.368	1245.54	1602.71	1832.04	2167.08	2142.45	2299.87	2665.33	NA	NA	Y	Y	Y	Y	Y	Y	Y	N	NA	NA	NA	NA	unfound	1	TRUE	1.94808	1.28676	2.50671	2
D07	2	D07-2	MATR3(∆RRM2)-EGFP	7	8	196	unfound	1	TRUE	1403.65	2221.65	2506.69	2623.38	2114.2	2551.98	1836.72	2743.16	NA	NA	Y	Y	Y	Y	Y	N	N	N	NA	NA	NA	NA	unfound	1	TRUE	1.58276	1.1283	1.78583	2
E08	34	E08-34	MATR3(∆RRM2)-EGFP	8	8	196	unfound	1	TRUE	903.797	1598.94	2099.97	2282.42	2302.47	4187.61	2921.4	3141.28	NA	NA	Y	Y	Y	Y	Y	Y	Y	N	NA	NA	NA	NA	unfound	1	TRUE	1.76914	1.31335	2.3235	2
F08	44	F08-44	MATR3(∆RRM2)-EGFP	8	8	196	unfound	1	TRUE	624.783	935.939	1305.55	1206.94	1368.37	1750.33	1590.1	1889.5	NA	NA	Y	Y	Y	Y	Y	Y	Y	Y	NA	NA	NA	NA	unfound	1	TRUE	1.49802	1.39491	2.08961	2
C08	29	C08-29	MATR3(∆RRM2)-EGFP	8	8	196	unfound	1	TRUE	819.311	1461.97	2259.56	2358.75	2465.66	2758.16	3420.04	5334.32	NA	NA	Y	Y	Y	Y	Y	N	N	N	NA	NA	NA	NA	unfound	1	TRUE	1.78439	1.54556	2.75787	2
F09	44	F09-44	MATR3(∆RRM2)-EGFP	9	8	196	unfound	1	TRUE	1404.96	2284.29	2272.3	3506.11	4005.44	4838.87	6655.28	5630.81	NA	NA	Y	Y	Y	Y	Y	N	N	N	NA	NA	NA	NA	unfound	1	TRUE	1.62588	0.994749	1.61734	2
F07	26	F07-26	MATR3(∆RRM2)-EGFP	7	8	196	unfound	1	TRUE	989.812	1083.93	986.844	1194.89	942.44	906.835	1113.23	599.962	NA	NA	Y	Y	Y	Y	Y	Y	Y	N	NA	NA	NA	NA	unfound	1	TRUE	1.09508	0.910435	0.997001	2
C07	29	C07-29	MATR3(∆RRM2)-EGFP	7	8	196	unfound	1	TRUE	126.242	25.3811	40.6107	36.4603	91.5134	62.1077	74.5634	59.4205	NA	NA	Y	N	N	N	N	N	N	N	NA	NA	NA	NA	unfound	1	TRUE	0.201051	1.60004	0.321688	2
B07	50	B07-50	MATR3(∆RRM2)-EGFP	7	8	196	unfound	1	TRUE	624.804	788.406	1029.56	1147.47	1389.5	1579.21	1238.06	1402.65	NA	NA	Y	Y	Y	Y	Y	N	Y	Y	NA	NA	NA	NA	unfound	1	TRUE	1.26185	1.30587	1.64781	2
E08	46	E08-46	MATR3(∆RRM2)-EGFP	8	8	196	unfound	1	TRUE	774.837	994.318	829.976	601.178	537.603	465.375	432.137	261.809	NA	NA	Y	Y	Y	Y	N	N	Y	N	NA	NA	NA	NA	unfound	1	TRUE	1.28326	0.834719	1.07116	2
C08	39	C08-39	MATR3(∆RRM2)-EGFP	8	8	196	unfound	1	TRUE	600.617	1614.67	2047.71	3233.47	2039.27	2215.01	2935.81	2549.05	NA	NA	Y	Y	Y	Y	Y	Y	Y	Y	NA	NA	NA	NA	unfound	1	TRUE	2.68836	1.26819	3.40935	2
D08	24	D08-24	MATR3(∆RRM2)-EGFP	8	8	196	unfound	1	TRUE	988.013	1253.83	1016.96	875.868	733.215	606.698	807.936	788.886	NA	NA	Y	Y	Y	Y	Y	Y	Y	Y	NA	NA	NA	NA	unfound	1	TRUE	1.26904	0.811085	1.0293	2
E07	26	E07-26	MATR3(∆RRM2)-EGFP	7	8	196	unfound	1	TRUE	507.149	837.268	1556.61	1512.92	2632.67	2331.09	1798.48	2650.41	NA	NA	Y	Y	Y	Y	Y	Y	Y	N	NA	NA	NA	NA	unfound	1	TRUE	1.65093	1.85915	3.06934	2
B07	52	B07-52	MATR3(∆RRM2)-EGFP	7	8	196	unfound	1	TRUE	772.876	1078.32	1305.26	2050.06	2051.16	1229.32	1013.36	1467.49	NA	NA	Y	Y	Y	Y	Y	Y	Y	N	NA	NA	NA	NA	unfound	1	TRUE	1.3952	1.21046	1.68883	2
E09	48	E09-48	MATR3(∆RRM2)-EGFP	9	8	196	unfound	1	TRUE	528.058	577.288	638.649	638.08	590.465	615.788	518.927	433.246	NA	NA	Y	Y	Y	Y	Y	N	N	Y	NA	NA	NA	NA	unfound	1	TRUE	1.09323	1.10629	1.20943	2
F08	41	F08-41	MATR3(∆RRM2)-EGFP	8	8	196	unfound	1	TRUE	720.493	1386.09	2445.02	2864.68	2825.01	2898.3	3333.04	3664.99	NA	NA	Y	Y	Y	Y	Y	Y	Y	N	NA	NA	NA	NA	unfound	1	TRUE	1.92381	1.76396	3.39354	2
F09	10	F09-10	MATR3(∆RRM2)-EGFP	9	8	196	unfound	1	TRUE	1043.24	1073.65	1141.73	1382.95	1618.4	1332.6	1630.43	1345.1	NA	NA	Y	Y	Y	Y	Y	Y	Y	N	NA	NA	NA	NA	unfound	1	TRUE	1.02916	1.0634	1.09441	2
E09	36	E09-36	MATR3(∆RRM2)-EGFP	9	8	196	unfound	1	TRUE	792.487	818.149	906.467	849.88	852.113	700.212	562.306	547.32	NA	NA	Y	Y	Y	Y	Y	Y	Y	N	NA	NA	NA	NA	unfound	1	TRUE	1.03238	1.10795	1.14383	2
E08	55	E08-55	MATR3(∆RRM2)-EGFP	8	8	196	unfound	1	TRUE	633.861	728.166	705.616	768.001	753.37	691.171	699.365	68.589	NA	NA	Y	Y	Y	Y	Y	N	N	N	NA	NA	NA	NA	unfound	1	TRUE	1.14878	0.969031	1.1132	2
B09	24	B09-24	MATR3(∆RRM2)-EGFP	9	8	196	unfound	1	TRUE	921.787	1320.92	1536.3	1713.17	2230.15	2817.74	3801.61	5788.48	NA	NA	Y	Y	Y	Y	Y	N	N	N	NA	NA	NA	NA	unfound	1	TRUE	1.433	1.16305	1.66665	2
F08	40	F08-40	MATR3(∆RRM2)-EGFP	8	8	196	unfound	1	TRUE	368.239	1023.46	1550.33	1719.5	2581.32	1841.01	2710.07	1692.09	NA	NA	Y	Y	Y	Y	Y	Y	Y	N	NA	NA	NA	NA	unfound	1	TRUE	2.77934	1.51479	4.21012	2
D09	47	D09-47	MATR3(∆RRM2)-EGFP	9	8	196	unfound	1	TRUE	779.634	1450.38	985.092	1453.59	1802.1	1931.76	2469.91	1509.69	NA	NA	Y	Y	Y	Y	Y	Y	N	Y	NA	NA	NA	NA	unfound	1	TRUE	1.86034	0.679195	1.26353	2
F07	3	F07-3	MATR3(∆RRM2)-EGFP	7	8	196	unfound	1	TRUE	852.131	1790.46	1397.42	1468.69	1451.88	1745.02	2104.68	2759.49	NA	NA	Y	Y	Y	Y	Y	Y	Y	Y	NA	NA	NA	NA	unfound	1	TRUE	2.10115	0.780479	1.63991	2
E08	37	E08-37	MATR3(∆RRM2)-EGFP	8	8	196	unfound	1	TRUE	561.683	859.237	1104.53	1048.73	1014.05	1050.17	1408.4	1173.78	NA	NA	Y	Y	Y	Y	Y	Y	Y	N	NA	NA	NA	NA	unfound	1	TRUE	1.52975	1.28548	1.96646	2
E09	23	E09-23	MATR3(∆RRM2)-EGFP	9	8	196	unfound	1	TRUE	514.662	724.841	754.403	766.792	1063.55	1419.51	1472.06	269.63	NA	NA	Y	Y	Y	Y	Y	Y	Y	N	NA	NA	NA	NA	unfound	1	TRUE	1.40838	1.04078	1.46582	2
E08	65	E08-65	MATR3(∆RRM2)-EGFP	8	8	196	unfound	1	TRUE	692.806	1031.41	1422.87	1825.95	2003.4	2479.54	2453.55	2634.15	NA	NA	Y	Y	Y	Y	Y	Y	Y	Y	NA	NA	NA	NA	unfound	1	TRUE	1.48874	1.37954	2.05377	2
F09	43	F09-43	MATR3(∆RRM2)-EGFP	9	8	196	unfound	1	TRUE	657.829	684.521	1229.01	1673.69	1546.16	1496.44	2224.7	1833.97	NA	NA	Y	Y	Y	Y	Y	Y	Y	N	NA	NA	NA	NA	unfound	1	TRUE	1.04058	1.79544	1.86829	2
C07	5	C07-5	MATR3(∆RRM2)-EGFP	7	8	196	unfound	1	TRUE	374.902	706.491	1732.9	1802.95	1512.48	1941.05	1979.84	1357.61	NA	NA	Y	Y	Y	Y	Y	Y	Y	Y	NA	NA	NA	NA	unfound	1	TRUE	1.88447	2.45283	4.62227	2
F08	31	F08-31	MATR3(∆RRM2)-EGFP	8	8	196	unfound	1	TRUE	509.535	576.434	525.987	541.941	459.272	753.655	904.738	1033.02	NA	NA	Y	Y	Y	Y	Y	Y	Y	N	NA	NA	NA	NA	unfound	1	TRUE	1.13129	0.912485	1.03229	2
C08	47	C08-47	MATR3(∆RRM2)-EGFP	8	8	196	unfound	1	TRUE	531.877	509.763	429.615	344.238	292.038	235.367	195.739	201.142	NA	NA	Y	Y	Y	N	N	N	N	N	NA	NA	NA	NA	unfound	1	TRUE	0.958423	0.842774	0.807734	2
D09	40	D09-40	MATR3(∆RRM2)-EGFP	9	8	196	unfound	1	TRUE	444.123	428.546	458.076	462.408	698.941	689.252	638.914	905.244	NA	NA	Y	Y	Y	Y	Y	Y	Y	Y	NA	NA	NA	NA	unfound	1	TRUE	0.964926	1.06891	1.03142	2
E07	36	E07-36	MATR3(∆RRM2)-EGFP	7	8	196	unfound	1	TRUE	425.88	672.759	800.954	966.942	1156.33	1129.8	1436.13	1408.07	NA	NA	Y	Y	Y	Y	Y	Y	Y	Y	NA	NA	NA	NA	unfound	1	TRUE	1.57969	1.19055	1.8807	2
G08	50	G08-50	MATR3(∆RRM2)-EGFP	8	8	196	unfound	1	TRUE	823.057	959.431	1155.05	1337.89	1528.46	1819.46	2196.17	1962.05	NA	NA	Y	Y	Y	Y	Y	Y	Y	N	NA	NA	NA	NA	unfound	1	TRUE	1.16569	1.20389	1.40337	2
G09	20	G09-20	MATR3(∆RRM2)-EGFP	9	8	196	unfound	1	TRUE	494.593	378.837	476.967	308.452	303.822	335.99	315.973	269.144	NA	NA	Y	Y	N	N	N	Y	N	N	NA	NA	NA	NA	unfound	1	TRUE	0.765956	1.25903	0.964363	2
C09	4	C09-4	MATR3(∆RRM2)-EGFP	9	8	196	unfound	1	TRUE	826.936	1005.48	1209.73	1173.16	1104.03	1412.42	1702.6	1778.26	NA	NA	Y	Y	Y	Y	Y	Y	Y	Y	NA	NA	NA	NA	unfound	1	TRUE	1.21591	1.20313	1.4629	2
G09	55	G09-55	MATR3(∆RRM2)-EGFP	9	8	196	unfound	1	TRUE	677.366	1297.12	1645.77	2006.57	1864.45	2511.1	2687.48	1917.53	NA	NA	Y	Y	Y	Y	Y	N	N	Y	NA	NA	NA	NA	unfound	1	TRUE	1.91495	1.26879	2.42966	2
B07	42	B07-42	MATR3(∆RRM2)-EGFP	7	8	196	unfound	1	TRUE	300.181	265.638	271.186	239.384	273.652	210.526	78.5907	150.973	NA	NA	Y	Y	Y	Y	Y	Y	Y	Y	NA	NA	NA	NA	unfound	1	TRUE	0.884927	1.02088	0.903408	2
F07	21	F07-21	MATR3(∆RRM2)-EGFP	7	8	196	unfound	1	TRUE	526.67	613.879	542.069	337.629	298.554	305.24	261.498	253.427	NA	NA	Y	Y	Y	Y	N	N	N	N	NA	NA	NA	NA	unfound	1	TRUE	1.16559	0.883022	1.02924	2
C08	31	C08-31	MATR3(∆RRM2)-EGFP	8	7	174	unfound	1	TRUE	224.821	197.803	218.556	180.211	142.974	137.216	136.923	NA	NA	NA	N	N	N	N	N	N	N	NA	NA	NA	3	76	NA	0	FALSE	0.879825	1.10492	0.972134	2
D08	36	D08-36	MATR3(∆RRM2)-EGFP	8	7	174	unfound	1	TRUE	391.039	597.106	710.07	753.169	493.324	613.219	879.104	NA	NA	NA	N	N	N	N	N	Y	Y	NA	NA	NA	3	76	NA	0	FALSE	1.52697	1.18919	1.81586	2
C08	59	C08-59	MATR3(∆RRM2)-EGFP	8	7	174	unfound	1	TRUE	576.732	792.993	1023.56	1195.06	1369.69	1647.06	1692	NA	NA	NA	N	Y	Y	Y	N	N	Y	NA	NA	NA	1	30	unfound	1	TRUE	1.37498	1.29075	1.77475	2
E08	1	E08-1	MATR3(∆RRM2)-EGFP	8	7	174	unfound	1	TRUE	288.732	546.578	635.328	2464.36	2131.04	1403.48	1505.47	NA	NA	NA	N	N	N	N	Y	Y	N	NA	NA	NA	3	76	NA	0	FALSE	1.89303	1.16237	2.2004	2
F09	56	F09-56	MATR3(∆RRM2)-EGFP	9	7	174	unfound	1	TRUE	407.007	665.627	871.514	1277.21	1477.38	1616.18	1951.34	NA	NA	NA	N	Y	N	N	N	Y	Y	NA	NA	NA	1	30	unfound	1	TRUE	1.63542	1.30931	2.14128	2
F07	41	F07-41	MATR3(∆RRM2)-EGFP	7	7	174	unfound	1	TRUE	599.22	1245.75	1206.03	1370.31	1414.98	1461.92	1803.26	NA	NA	NA	N	Y	Y	Y	Y	N	N	NA	NA	NA	1	30	unfound	1	TRUE	2.07896	0.968112	2.01267	2
G07	20	G07-20	MATR3(∆RRM2)-EGFP	7	7	174	unfound	1	TRUE	1381.64	1573.88	2087.76	1700.93	2171.97	2569.91	2753.62	NA	NA	NA	Y	Y	Y	Y	N	N	N	NA	NA	NA	NA	NA	unfound	1	TRUE	1.13914	1.3265	1.51107	2
D08	47	D08-47	MATR3(∆RRM2)-EGFP	8	7	174	unfound	1	TRUE	739.195	804.709	715.745	952.582	668.325	415.258	397.34	NA	NA	NA	Y	Y	Y	N	N	N	N	NA	NA	NA	NA	NA	unfound	1	TRUE	1.08863	0.889446	0.968276	2
D08	53	D08-53	MATR3(∆RRM2)-EGFP	8	7	174	unfound	1	TRUE	314.502	359.342	346.368	325.655	222.325	242.987	769.223	NA	NA	NA	Y	Y	N	N	N	N	N	NA	NA	NA	NA	NA	unfound	1	TRUE	1.14257	0.963896	1.10132	2
B08	49	B08-49	MATR3(∆RRM2)-EGFP	8	7	174	unfound	1	TRUE	1532.1	2039.4	2190.44	2432.99	2990.12	1917.65	2508.71	NA	NA	NA	Y	Y	N	N	N	N	N	NA	NA	NA	NA	NA	unfound	1	TRUE	1.33112	1.07406	1.4297	2
G09	38	G09-38	MATR3(∆RRM2)-EGFP	9	7	174	unfound	1	TRUE	334.438	291.993	349.696	643.774	941.491	531.007	734.983	NA	NA	NA	Y	Y	N	N	N	N	N	NA	NA	NA	NA	NA	unfound	1	TRUE	0.873087	1.19762	1.04563	2
E09	13	E09-13	MATR3(∆RRM2)-EGFP	9	7	174	unfound	1	TRUE	407.775	496.037	701.376	807.518	455.33	434.665	331.726	NA	NA	NA	Y	Y	N	N	N	N	N	NA	NA	NA	NA	NA	unfound	1	TRUE	1.21645	1.41396	1.72001	2
G09	41	G09-41	MATR3(∆RRM2)-EGFP	9	7	174	unfound	1	TRUE	2679.09	2488.12	3012.93	3592.98	4082.45	4638.32	1823.32	NA	NA	NA	Y	N	N	N	N	N	N	NA	NA	NA	NA	NA	unfound	1	TRUE	0.928718	1.21093	1.12461	2
D09	41	D09-41	MATR3(∆RRM2)-EGFP	9	7	174	unfound	1	TRUE	2298.51	3012.65	2400.81	2258.98	3459.96	2953.73	6815.42	NA	NA	NA	Y	Y	N	Y	Y	N	N	NA	NA	NA	NA	NA	unfound	1	TRUE	1.3107	0.796909	1.04451	2
E09	17	E09-17	MATR3(∆RRM2)-EGFP	9	7	174	unfound	1	TRUE	410.402	702.422	880.626	1418.57	2720.34	2990.28	2013.53	NA	NA	NA	Y	N	N	N	N	N	N	NA	NA	NA	NA	NA	unfound	1	TRUE	1.71155	1.2537	2.14577	2
G07	6	G07-6	MATR3(∆RRM2)-EGFP	7	7	174	unfound	1	TRUE	438.914	998.524	886.732	774.481	673.844	543.55	429.315	NA	NA	NA	Y	Y	Y	Y	N	Y	Y	NA	NA	NA	NA	NA	unfound	1	TRUE	2.27499	0.888043	2.02028	2
F07	15	F07-15	MATR3(∆RRM2)-EGFP	7	7	174	unfound	1	TRUE	515.102	424.509	561.734	826.994	1185.14	1241.07	1227.23	NA	NA	NA	Y	N	N	N	N	N	N	NA	NA	NA	NA	NA	unfound	1	TRUE	0.824126	1.32325	1.09053	2
D09	10	D09-10	MATR3(∆RRM2)-EGFP	9	7	174	unfound	1	TRUE	2046.68	1517.87	2250.12	5926.82	7096.45	4244.99	6456.8	NA	NA	NA	Y	Y	Y	N	N	N	N	NA	NA	NA	NA	NA	unfound	1	TRUE	0.741624	1.48242	1.0994	2
B08	13	B08-13	MATR3(∆RRM2)-EGFP	8	7	174	unfound	1	TRUE	958.793	800.728	972.564	1408.67	833.856	801.626	870.206	NA	NA	NA	Y	Y	N	Y	N	Y	N	NA	NA	NA	NA	NA	unfound	1	TRUE	0.835142	1.2146	1.01436	2
F07	57	F07-57	MATR3(∆RRM2)-EGFP	7	7	174	unfound	1	TRUE	316.239	467.761	544.957	522.272	652.242	539.285	465.313	NA	NA	NA	Y	Y	Y	Y	Y	N	N	NA	NA	NA	NA	NA	unfound	1	TRUE	1.47914	1.16503	1.72325	2
F08	76	F08-76	MATR3(∆RRM2)-EGFP	8	7	174	unfound	1	TRUE	1426.33	1745.41	2217.29	2432.08	2562.18	2185.91	2401.14	NA	NA	NA	Y	Y	Y	Y	Y	N	Y	NA	NA	NA	NA	NA	unfound	1	TRUE	1.2237	1.27036	1.55454	2
F09	61	F09-61	MATR3(∆RRM2)-EGFP	9	7	174	unfound	1	TRUE	958.678	1163.44	1499.04	2070.44	2377.31	1866.06	4175.97	NA	NA	NA	Y	N	Y	Y	N	Y	Y	NA	NA	NA	NA	NA	unfound	1	TRUE	1.21358	1.28846	1.56365	2
D09	2	D09-2	MATR3(∆RRM2)-EGFP	9	7	174	unfound	1	TRUE	1873.28	2095.43	2097.28	2779.24	2929.55	3889.74	4229.34	NA	NA	NA	Y	Y	Y	Y	Y	N	N	NA	NA	NA	NA	NA	unfound	1	TRUE	1.11859	1.00088	1.11958	2
E08	20	E08-20	MATR3(∆RRM2)-EGFP	8	7	174	unfound	1	TRUE	1304	2009.3	2016.76	1689.83	1612.56	998.552	698.316	NA	NA	NA	Y	Y	Y	Y	Y	Y	N	NA	NA	NA	NA	NA	unfound	1	TRUE	1.54087	1.00371	1.5466	2
D09	16	D09-16	MATR3(∆RRM2)-EGFP	9	7	174	unfound	1	TRUE	505.779	740.4	1076.11	1082.79	1367.41	1163.5	1366.37	NA	NA	NA	Y	Y	Y	Y	Y	Y	Y	NA	NA	NA	NA	NA	unfound	1	TRUE	1.46388	1.45342	2.12764	2
C07	27	C07-27	MATR3(∆RRM2)-EGFP	7	7	174	unfound	1	TRUE	577.715	914.103	1373.66	1157.66	622.763	651.661	783.986	NA	NA	NA	Y	Y	Y	Y	Y	Y	N	NA	NA	NA	NA	NA	unfound	1	TRUE	1.58227	1.50274	2.37774	2
C08	36	C08-36	MATR3(∆RRM2)-EGFP	8	7	174	unfound	1	TRUE	1171.96	2584.39	3474.22	3397.68	3080.95	2479.65	2602.41	NA	NA	NA	Y	Y	Y	Y	Y	Y	Y	NA	NA	NA	NA	NA	unfound	1	TRUE	2.20519	1.34431	2.96446	2
C09	8	C09-8	MATR3(∆RRM2)-EGFP	9	7	174	unfound	1	TRUE	385.945	434.637	405.387	448.492	447.521	588.298	47.5636	NA	NA	NA	Y	N	N	N	N	N	N	NA	NA	NA	NA	NA	unfound	1	TRUE	1.12616	0.932702	1.05037	2
E08	59	E08-59	MATR3(∆RRM2)-EGFP	8	7	174	unfound	1	TRUE	1263.72	1935.61	2510.77	4424.31	3365.68	2820.18	2988.5	NA	NA	NA	Y	Y	N	N	N	N	N	NA	NA	NA	NA	NA	unfound	1	TRUE	1.53168	1.29715	1.98681	2
E08	50	E08-50	MATR3(∆RRM2)-EGFP	8	7	174	unfound	1	TRUE	296.69	390.149	371.739	353.895	355.383	408.497	417.871	NA	NA	NA	Y	Y	N	N	N	Y	N	NA	NA	NA	NA	NA	unfound	1	TRUE	1.31501	0.952814	1.25296	2
C07	44	C07-44	MATR3(∆RRM2)-EGFP	7	7	174	unfound	1	TRUE	1320.33	806.592	1519.91	483.815	1232.91	336.616	2288.63	NA	NA	NA	Y	NA	Y	NA	NA	NA	N	NA	NA	NA	NA	NA	unfound	1	TRUE	0.6109	1.88436	1.15115	2
C09	19	C09-19	MATR3(∆RRM2)-EGFP	9	7	174	unfound	1	TRUE	773.529	1260.97	1132.85	705.978	824.289	538.742	618.085	NA	NA	NA	Y	Y	Y	Y	Y	Y	Y	NA	NA	NA	NA	NA	unfound	1	TRUE	1.63015	0.898396	1.46452	2
F09	49	F09-49	MATR3(∆RRM2)-EGFP	9	7	174	unfound	1	TRUE	1534.31	1870.74	2445.36	2587.09	2531.98	3300.83	3839.41	NA	NA	NA	Y	Y	Y	Y	N	Y	N	NA	NA	NA	NA	NA	unfound	1	TRUE	1.21927	1.30716	1.59378	2
D09	31	D09-31	MATR3(∆RRM2)-EGFP	9	7	174	unfound	1	TRUE	806.608	1021.48	1324.44	1487.45	1585.38	1451.72	2803.2	NA	NA	NA	Y	Y	Y	Y	Y	Y	N	NA	NA	NA	NA	NA	unfound	1	TRUE	1.26639	1.29659	1.64199	2
F09	18	F09-18	MATR3(∆RRM2)-EGFP	9	7	174	unfound	1	TRUE	1775.16	1192.67	1373.24	2663.06	2767.58	1847.73	3206.09	NA	NA	NA	Y	Y	Y	Y	Y	N	Y	NA	NA	NA	NA	NA	unfound	1	TRUE	0.671869	1.1514	0.77359	2
E08	10	E08-10	MATR3(∆RRM2)-EGFP	8	7	174	unfound	1	TRUE	810.011	1323.09	3231.16	2165.23	2093.17	1643.4	1821.17	NA	NA	NA	Y	Y	N	Y	N	Y	Y	NA	NA	NA	NA	NA	unfound	1	TRUE	1.63342	2.44214	3.98904	2
C08	17	C08-17	MATR3(∆RRM2)-EGFP	8	7	174	unfound	1	TRUE	629.602	1079.9	1233.42	2002.22	1763.31	1138.78	870.44	NA	NA	NA	Y	Y	Y	Y	Y	Y	N	NA	NA	NA	NA	NA	unfound	1	TRUE	1.71521	1.14217	1.95905	2
D09	25	D09-25	MATR3(∆RRM2)-EGFP	9	7	174	unfound	1	TRUE	1046.4	1489.84	2293.48	3761.79	3223.33	3886.56	3641.27	NA	NA	NA	Y	Y	Y	N	Y	N	N	NA	NA	NA	NA	NA	unfound	1	TRUE	1.42378	1.53942	2.19179	2
F09	30	F09-30	MATR3(∆RRM2)-EGFP	9	7	174	unfound	1	TRUE	2029.93	3176.92	4809.73	5692.48	6802.84	8290.93	8623.11	NA	NA	NA	Y	Y	N	N	N	N	N	NA	NA	NA	NA	NA	unfound	1	TRUE	1.56504	1.51396	2.36941	2
D07	28	D07-28	MATR3(∆RRM2)-EGFP	7	7	174	unfound	1	TRUE	488.224	661.138	901.503	1240.2	1711.77	1351.16	428.28	NA	NA	NA	Y	Y	Y	Y	Y	N	N	NA	NA	NA	NA	NA	unfound	1	TRUE	1.35417	1.36356	1.84649	2
F09	57	F09-57	MATR3(∆RRM2)-EGFP	9	7	174	unfound	1	TRUE	1351.99	2361.58	1976.62	2918.61	3899.25	4299.24	5017.06	NA	NA	NA	Y	Y	Y	Y	N	N	N	NA	NA	NA	NA	NA	unfound	1	TRUE	1.74674	0.836992	1.46201	2
G07	45	G07-45	MATR3(∆RRM2)-EGFP	7	7	174	unfound	1	TRUE	886.726	1313.23	2117.44	1395.9	1853.49	2452.85	3277.94	NA	NA	NA	Y	Y	Y	Y	N	Y	Y	NA	NA	NA	NA	NA	unfound	1	TRUE	1.48099	1.61239	2.38793	2
C07	3	C07-3	MATR3(∆RRM2)-EGFP	7	7	174	unfound	1	TRUE	1146.7	1591.04	2472.56	3238.81	3831	3521.22	4366.91	NA	NA	NA	Y	Y	N	Y	Y	Y	Y	NA	NA	NA	NA	NA	unfound	1	TRUE	1.38749	1.55405	2.15623	2
E07	1	E07-1	MATR3(∆RRM2)-EGFP	7	7	174	unfound	1	TRUE	1686.6	2204.22	2213.48	2292.29	2222.22	2113.06	2002.94	NA	NA	NA	Y	Y	Y	Y	Y	Y	Y	NA	NA	NA	NA	NA	unfound	1	TRUE	1.3069	1.0042	1.31239	2
D09	8	D09-8	MATR3(∆RRM2)-EGFP	9	7	174	unfound	1	TRUE	1122.04	1824.15	2300.37	2077.89	2470.02	3410.5	3534.62	NA	NA	NA	Y	Y	Y	Y	Y	Y	N	NA	NA	NA	NA	NA	unfound	1	TRUE	1.62574	1.26107	2.05017	2
F07	13	F07-13	MATR3(∆RRM2)-EGFP	7	7	174	unfound	1	TRUE	1181.97	2046.7	2329.42	2726.57	3146.81	3695.84	3674.25	NA	NA	NA	Y	Y	Y	Y	Y	Y	N	NA	NA	NA	NA	NA	unfound	1	TRUE	1.73159	1.13813	1.97079	2
G09	50	G09-50	MATR3(∆RRM2)-EGFP	9	7	174	unfound	1	TRUE	413.307	522.262	764.967	1375.58	1181.55	1616.7	2046.84	NA	NA	NA	Y	Y	Y	Y	Y	Y	N	NA	NA	NA	NA	NA	unfound	1	TRUE	1.26362	1.46472	1.85085	2
F07	23	F07-23	MATR3(∆RRM2)-EGFP	7	7	174	unfound	1	TRUE	1209.29	2093.08	3319.34	3650.65	4443.66	4249.45	4979.5	NA	NA	NA	Y	Y	Y	Y	N	N	N	NA	NA	NA	NA	NA	unfound	1	TRUE	1.73084	1.58586	2.74487	2
E07	22	E07-22	MATR3(∆RRM2)-EGFP	7	7	174	unfound	1	TRUE	628.193	670.59	701.757	725.437	873.095	1054.85	1184.77	NA	NA	NA	Y	Y	Y	Y	Y	N	Y	NA	NA	NA	NA	NA	unfound	1	TRUE	1.06749	1.04648	1.1171	2
E08	11	E08-11	MATR3(∆RRM2)-EGFP	8	7	174	unfound	1	TRUE	649.624	1078.22	2288.4	2852.93	3071.3	3520.51	4431.95	NA	NA	NA	Y	Y	Y	Y	Y	N	N	NA	NA	NA	NA	NA	unfound	1	TRUE	1.65975	2.1224	3.52265	2
G09	46	G09-46	MATR3(∆RRM2)-EGFP	9	7	174	unfound	1	TRUE	787.106	906.559	937.514	845.018	868.389	1090.31	1813.57	NA	NA	NA	Y	Y	Y	Y	Y	Y	Y	NA	NA	NA	NA	NA	unfound	1	TRUE	1.15176	1.03415	1.19109	2
C07	11	C07-11	MATR3(∆RRM2)-EGFP	7	7	174	unfound	1	TRUE	965.959	1375.35	1200.92	1442.35	3354.32	1858.41	1392.84	NA	NA	NA	Y	Y	Y	Y	Y	Y	N	NA	NA	NA	NA	NA	unfound	1	TRUE	1.42382	0.873172	1.24324	2
D08	11	D08-11	MATR3(∆RRM2)-EGFP	8	7	174	unfound	1	TRUE	911.06	1741.66	2325.04	2576.73	2540.48	2643.84	2560.88	NA	NA	NA	Y	Y	Y	Y	Y	Y	Y	NA	NA	NA	NA	NA	unfound	1	TRUE	1.91169	1.33495	2.55201	2
E08	25	E08-25	MATR3(∆RRM2)-EGFP	8	7	174	unfound	1	TRUE	880.654	1335.07	1892.89	2151.28	2578.94	3708.13	4372.8	NA	NA	NA	Y	Y	Y	Y	Y	Y	N	NA	NA	NA	NA	NA	unfound	1	TRUE	1.516	1.41782	2.14941	2
E07	34	E07-34	MATR3(∆RRM2)-EGFP	7	7	174	unfound	1	TRUE	491.264	571.221	662.544	630.334	729.69	651.247	801.488	NA	NA	NA	Y	Y	Y	Y	Y	Y	N	NA	NA	NA	NA	NA	unfound	1	TRUE	1.16276	1.15987	1.34865	2
C07	20	C07-20	MATR3(∆RRM2)-EGFP	7	7	174	unfound	1	TRUE	372.482	512.227	348.582	328.899	301.769	328.311	218.573	NA	NA	NA	Y	Y	Y	Y	Y	Y	N	NA	NA	NA	NA	NA	unfound	1	TRUE	1.37517	0.680523	0.935836	2
B09	6	B09-6	MATR3(∆RRM2)-EGFP	9	7	174	unfound	1	TRUE	787.605	620.632	453.884	362.69	284.197	208.038	178.282	NA	NA	NA	Y	Y	Y	N	N	N	N	NA	NA	NA	NA	NA	unfound	1	TRUE	0.787999	0.731325	0.576284	2
C07	8	C07-8	MATR3(∆RRM2)-EGFP	7	7	174	unfound	1	TRUE	339.466	655.026	1047.57	1658.14	1520.21	1255.97	1014.91	NA	NA	NA	Y	Y	Y	Y	Y	Y	N	NA	NA	NA	NA	NA	unfound	1	TRUE	1.92958	1.59928	3.08593	2
D07	11	D07-11	MATR3(∆RRM2)-EGFP	7	7	174	unfound	1	TRUE	664.578	1280.22	1593.42	1077.27	705.973	562.15	375.182	NA	NA	NA	Y	Y	Y	Y	N	Y	Y	NA	NA	NA	NA	NA	unfound	1	TRUE	1.92637	1.24465	2.39765	2
D09	15	D09-15	MATR3(∆RRM2)-EGFP	9	7	174	unfound	1	TRUE	890.934	1315.28	1565.52	2012.25	2030.1	2407.22	2136.27	NA	NA	NA	Y	Y	Y	Y	Y	Y	Y	NA	NA	NA	NA	NA	unfound	1	TRUE	1.47629	1.19025	1.75717	2
D09	7	D09-7	MATR3(∆RRM2)-EGFP	9	7	174	unfound	1	TRUE	952.568	1040.6	1084.89	1168.59	1204.89	1192.74	1231.64	NA	NA	NA	Y	Y	Y	Y	Y	Y	Y	NA	NA	NA	NA	NA	unfound	1	TRUE	1.09242	1.04256	1.13891	2
F07	11	F07-11	MATR3(∆RRM2)-EGFP	7	7	174	unfound	1	TRUE	914.113	1450.76	1875.25	878.61	845.745	1428.99	897.247	NA	NA	NA	Y	Y	Y	Y	N	Y	Y	NA	NA	NA	NA	NA	unfound	1	TRUE	1.58707	1.2926	2.05144	2
E09	59	E09-59	MATR3(∆RRM2)-EGFP	9	7	174	unfound	1	TRUE	775.298	857.59	988.3	946.502	864.734	1101.28	1058.37	NA	NA	NA	Y	Y	Y	Y	Y	Y	Y	NA	NA	NA	NA	NA	unfound	1	TRUE	1.10614	1.15241	1.27473	2
C08	27	C08-27	MATR3(∆RRM2)-EGFP	8	7	174	unfound	1	TRUE	560.339	817.161	1587.97	1393.57	1316.15	1214.4	1476.73	NA	NA	NA	Y	Y	Y	Y	Y	Y	Y	NA	NA	NA	NA	NA	unfound	1	TRUE	1.45833	1.94328	2.83395	2
C07	25	C07-25	MATR3(∆RRM2)-EGFP	7	7	174	unfound	1	TRUE	476.437	319.797	744.616	238.697	232.6	178.144	163.661	NA	NA	NA	Y	Y	Y	Y	Y	Y	Y	NA	NA	NA	NA	NA	unfound	1	TRUE	0.671227	2.3284	1.56289	2
C08	32	C08-32	MATR3(∆RRM2)-EGFP	8	7	174	unfound	1	TRUE	831.034	494.279	47.9202	44.0237	234.516	143.018	143.351	NA	NA	NA	Y	Y	N	N	Y	Y	Y	NA	NA	NA	NA	NA	unfound	1	TRUE	0.594776	0.0969497	0.0576633	2
G09	58	G09-58	MATR3(∆RRM2)-EGFP	9	6	149	unfound	1	TRUE	214.525	256.245	250.029	258.348	271.24	269.756	NA	NA	NA	NA	N	N	N	N	N	N	NA	NA	NA	NA	3	76	NA	0	FALSE	1.19447	0.975743	1.1655	2
C08	50	C08-50	MATR3(∆RRM2)-EGFP	8	6	149	unfound	1	TRUE	96.7516	116.594	163.088	179.934	180.004	106.33	NA	NA	NA	NA	N	N	N	N	N	N	NA	NA	NA	NA	3	76	NA	0	FALSE	1.20509	1.39877	1.68564	2
B07	2	B07-2	MATR3(∆RRM2)-EGFP	7	6	149	unfound	1	TRUE	1963.09	1293.46	1607.76	1336.03	1593.77	1271.71	NA	NA	NA	NA	N	Y	N	Y	N	N	NA	NA	NA	NA	1	30	unfound	1	TRUE	0.658891	1.24299	0.818996	2
D08	49	D08-49	MATR3(∆RRM2)-EGFP	8	6	149	unfound	1	TRUE	3419.47	4828.83	5100.43	5258.82	4462.71	6581.61	NA	NA	NA	NA	N	N	N	N	N	N	NA	NA	NA	NA	3	76	NA	0	FALSE	1.41216	1.05624	1.49158	2
F09	24	F09-24	MATR3(∆RRM2)-EGFP	9	6	149	unfound	1	TRUE	1518.01	1709.25	1331.48	1335.33	1933.55	124.534	NA	NA	NA	NA	N	N	Y	N	Y	N	NA	NA	NA	NA	2	53	unfound	1	TRUE	1.12598	0.778987	0.877125	2
B07	13	B07-13	MATR3(∆RRM2)-EGFP	7	6	149	unfound	1	TRUE	1428.17	1329.27	2391.33	2078.31	1821.8	3907	NA	NA	NA	NA	Y	Y	N	N	N	N	NA	NA	NA	NA	NA	NA	unfound	1	TRUE	0.930747	1.79898	1.6744	2
D08	37	D08-37	MATR3(∆RRM2)-EGFP	8	6	149	unfound	1	TRUE	254.378	296.713	274.068	350.204	221.686	268.697	NA	NA	NA	NA	Y	Y	Y	N	N	N	NA	NA	NA	NA	NA	NA	unfound	1	TRUE	1.16642	0.923683	1.0774	2
D09	27	D09-27	MATR3(∆RRM2)-EGFP	9	6	149	unfound	1	TRUE	1763.05	1815.56	1546.99	1819.78	2496.74	5031.66	NA	NA	NA	NA	Y	N	N	N	N	N	NA	NA	NA	NA	NA	NA	unfound	1	TRUE	1.02978	0.852073	0.877451	2
B07	4	B07-4	MATR3(∆RRM2)-EGFP	7	6	149	unfound	1	TRUE	1138.06	1227.54	896.969	1448.8	1110.14	1195.3	NA	NA	NA	NA	Y	Y	Y	Y	Y	N	NA	NA	NA	NA	NA	NA	unfound	1	TRUE	1.07863	0.730703	0.788158	2
C09	28	C09-28	MATR3(∆RRM2)-EGFP	9	6	149	unfound	1	TRUE	1185.68	1087.64	1606.42	1241.56	1722.47	2185.77	NA	NA	NA	NA	Y	Y	Y	N	N	N	NA	NA	NA	NA	NA	NA	unfound	1	TRUE	0.917314	1.47698	1.35485	2
G09	52	G09-52	MATR3(∆RRM2)-EGFP	9	6	149	unfound	1	TRUE	1516.43	1865.1	1842.39	2009.99	2114.67	3743.92	NA	NA	NA	NA	Y	Y	Y	Y	Y	N	NA	NA	NA	NA	NA	NA	unfound	1	TRUE	1.22993	0.987825	1.21495	2
F08	26	F08-26	MATR3(∆RRM2)-EGFP	8	6	149	unfound	1	TRUE	1316.22	1692.29	2784.48	2676.92	3007.23	260	NA	NA	NA	NA	Y	Y	N	Y	N	N	NA	NA	NA	NA	NA	NA	unfound	1	TRUE	1.28572	1.64539	2.11551	2
D08	5	D08-5	MATR3(∆RRM2)-EGFP	8	6	149	unfound	1	TRUE	1769.58	4202.58	3867.89	4251.75	7579.42	1070.41	NA	NA	NA	NA	Y	N	N	N	N	Y	NA	NA	NA	NA	NA	NA	unfound	1	TRUE	2.3749	0.920361	2.18576	2
E08	31	E08-31	MATR3(∆RRM2)-EGFP	8	6	149	unfound	1	TRUE	1008.51	1482.18	1832.93	2132.94	1997.55	2384.51	NA	NA	NA	NA	Y	N	Y	N	N	N	NA	NA	NA	NA	NA	NA	unfound	1	TRUE	1.46968	1.23664	1.81747	2
G09	2	G09-2	MATR3(∆RRM2)-EGFP	9	6	149	unfound	1	TRUE	660.899	766.683	771.783	888.947	1258.7	1511.72	NA	NA	NA	NA	Y	Y	N	Y	N	N	NA	NA	NA	NA	NA	NA	unfound	1	TRUE	1.16006	1.00665	1.16778	2
E07	16	E07-16	MATR3(∆RRM2)-EGFP	7	6	149	unfound	1	TRUE	1484.93	2197	1768.33	1995.22	2122	3398.27	NA	NA	NA	NA	Y	Y	Y	Y	Y	N	NA	NA	NA	NA	NA	NA	unfound	1	TRUE	1.47954	0.804884	1.19086	2
D09	34	D09-34	MATR3(∆RRM2)-EGFP	9	6	149	unfound	1	TRUE	1123.41	1918.03	1244.64	1086.97	1155.58	1081.28	NA	NA	NA	NA	Y	Y	Y	Y	Y	Y	NA	NA	NA	NA	NA	NA	unfound	1	TRUE	1.70732	0.648915	1.10791	2
F09	36	F09-36	MATR3(∆RRM2)-EGFP	9	6	149	unfound	1	TRUE	2908.99	2614.75	2776.71	2507.27	2820.47	2065.45	NA	NA	NA	NA	Y	Y	N	N	Y	Y	NA	NA	NA	NA	NA	NA	unfound	1	TRUE	0.898852	1.06194	0.954526	2
F07	45	F07-45	MATR3(∆RRM2)-EGFP	7	6	149	unfound	1	TRUE	1253.76	1370.61	2290.51	2047.32	2318.61	1653.01	NA	NA	NA	NA	Y	Y	Y	Y	Y	N	NA	NA	NA	NA	NA	NA	unfound	1	TRUE	1.0932	1.67116	1.82691	2
E09	19	E09-19	MATR3(∆RRM2)-EGFP	9	6	149	unfound	1	TRUE	1758.35	2468.76	2318.87	2916.72	3003.59	5595.61	NA	NA	NA	NA	Y	Y	Y	Y	N	N	NA	NA	NA	NA	NA	NA	unfound	1	TRUE	1.40402	0.939285	1.31877	2
D09	35	D09-35	MATR3(∆RRM2)-EGFP	9	6	149	unfound	1	TRUE	810.499	912.035	803.781	748.467	450.548	289.421	NA	NA	NA	NA	Y	Y	Y	Y	N	N	NA	NA	NA	NA	NA	NA	unfound	1	TRUE	1.12528	0.881304	0.991711	2
C09	29	C09-29	MATR3(∆RRM2)-EGFP	9	6	149	unfound	1	TRUE	222.913	326.138	275.155	152.734	101.718	133.846	NA	NA	NA	NA	Y	Y	Y	N	N	N	NA	NA	NA	NA	NA	NA	unfound	1	TRUE	1.46307	0.843678	1.23436	2
B07	53	B07-53	MATR3(∆RRM2)-EGFP	7	6	149	unfound	1	TRUE	872.125	1146.24	1081.1	949.109	1044.46	879.792	NA	NA	NA	NA	Y	Y	Y	Y	Y	Y	NA	NA	NA	NA	NA	NA	unfound	1	TRUE	1.3143	0.943173	1.23962	2
E08	57	E08-57	MATR3(∆RRM2)-EGFP	8	6	149	unfound	1	TRUE	891.492	2209.82	2522.25	2115.73	4324.07	284.437	NA	NA	NA	NA	Y	Y	N	N	N	N	NA	NA	NA	NA	NA	NA	unfound	1	TRUE	2.47879	1.14138	2.82925	2
E09	27	E09-27	MATR3(∆RRM2)-EGFP	9	6	149	unfound	1	TRUE	840.499	839.459	1140.18	627.602	570.125	429.465	NA	NA	NA	NA	Y	Y	Y	Y	N	N	NA	NA	NA	NA	NA	NA	unfound	1	TRUE	0.998762	1.35823	1.35655	2
B08	44	B08-44	MATR3(∆RRM2)-EGFP	8	6	149	unfound	1	TRUE	930.049	1091.54	1189.09	1016.04	556.47	122.309	NA	NA	NA	NA	Y	Y	Y	Y	N	N	NA	NA	NA	NA	NA	NA	unfound	1	TRUE	1.17364	1.08936	1.27852	2
E09	68	E09-68	MATR3(∆RRM2)-EGFP	9	6	149	unfound	1	TRUE	1218.2	1982.13	2260.67	2132.84	2709.52	2382.15	NA	NA	NA	NA	Y	Y	Y	Y	Y	NA	NA	NA	NA	NA	NA	NA	unfound	1	TRUE	1.62709	1.14053	1.85574	2
C07	1	C07-1	MATR3(∆RRM2)-EGFP	7	6	149	unfound	1	TRUE	572.442	815.701	1351.48	2285.37	2313	2537.07	NA	NA	NA	NA	Y	Y	Y	Y	Y	Y	NA	NA	NA	NA	NA	NA	unfound	1	TRUE	1.42495	1.65683	2.3609	2
C07	4	C07-4	MATR3(∆RRM2)-EGFP	7	6	149	unfound	1	TRUE	1003.84	1012.82	1195.68	1490.12	1108.84	1961.47	NA	NA	NA	NA	Y	Y	Y	N	N	N	NA	NA	NA	NA	NA	NA	unfound	1	TRUE	1.00895	1.18054	1.1911	2
F08	65	F08-65	MATR3(∆RRM2)-EGFP	8	6	149	unfound	1	TRUE	746.137	883.154	1121.83	960.856	979.481	1028.43	NA	NA	NA	NA	Y	Y	Y	Y	Y	Y	NA	NA	NA	NA	NA	NA	unfound	1	TRUE	1.18364	1.27025	1.50351	2
D09	5	D09-5	MATR3(∆RRM2)-EGFP	9	6	149	unfound	1	TRUE	890.322	1592.26	1261.68	1174.92	1211.69	2037.57	NA	NA	NA	NA	Y	Y	Y	Y	Y	N	NA	NA	NA	NA	NA	NA	unfound	1	TRUE	1.78841	0.79238	1.4171	2
D07	41	D07-41	MATR3(∆RRM2)-EGFP	7	6	149	unfound	1	TRUE	417.1	587.186	557.553	491.624	420.562	322.885	NA	NA	NA	NA	Y	Y	Y	Y	Y	Y	NA	NA	NA	NA	NA	NA	unfound	1	TRUE	1.40778	0.949535	1.33674	2
E07	29	E07-29	MATR3(∆RRM2)-EGFP	7	6	149	unfound	1	TRUE	461.238	619.816	714.038	560.122	605.053	383.176	NA	NA	NA	NA	Y	Y	N	Y	N	N	NA	NA	NA	NA	NA	NA	unfound	1	TRUE	1.34381	1.15202	1.54809	2
F09	12	F09-12	MATR3(∆RRM2)-EGFP	9	6	149	unfound	1	TRUE	696.504	783.618	605.984	474.801	374.777	317.995	NA	NA	NA	NA	Y	Y	Y	N	N	N	NA	NA	NA	NA	NA	NA	unfound	1	TRUE	1.12507	0.773315	0.870037	2
D08	1	D08-1	MATR3(∆RRM2)-EGFP	8	6	149	unfound	1	TRUE	852.204	1724.14	1211.01	1029.42	589.803	230.362	NA	NA	NA	NA	Y	Y	N	N	N	N	NA	NA	NA	NA	NA	NA	unfound	1	TRUE	2.02315	0.702387	1.42103	2
F07	29	F07-29	MATR3(∆RRM2)-EGFP	7	6	149	unfound	1	TRUE	762.754	987.621	1299.46	1118.58	1605.94	1169.56	NA	NA	NA	NA	Y	Y	Y	Y	Y	Y	NA	NA	NA	NA	NA	NA	unfound	1	TRUE	1.29481	1.31574	1.70364	2
F08	12	F08-12	MATR3(∆RRM2)-EGFP	8	6	149	unfound	1	TRUE	363.477	330.05	422.078	354.172	287.874	324.533	NA	NA	NA	NA	Y	Y	Y	N	N	N	NA	NA	NA	NA	NA	NA	unfound	1	TRUE	0.908034	1.27883	1.16122	2
F09	59	F09-59	MATR3(∆RRM2)-EGFP	9	6	149	unfound	1	TRUE	768.911	1257.39	1370.14	2034.79	2128.5	1731.03	NA	NA	NA	NA	Y	Y	Y	Y	N	N	NA	NA	NA	NA	NA	NA	unfound	1	TRUE	1.63529	1.08967	1.78193	2
G07	38	G07-38	MATR3(∆RRM2)-EGFP	7	6	149	unfound	1	TRUE	989.533	1071	945.039	635.362	473.603	290.061	NA	NA	NA	NA	Y	Y	Y	Y	N	N	NA	NA	NA	NA	NA	NA	unfound	1	TRUE	1.08232	0.882393	0.955036	2
D07	27	D07-27	MATR3(∆RRM2)-EGFP	7	6	149	unfound	1	TRUE	717.404	1033.27	1289.87	1550.83	1697.81	972.231	NA	NA	NA	NA	Y	Y	Y	Y	Y	Y	NA	NA	NA	NA	NA	NA	unfound	1	TRUE	1.44029	1.24834	1.79797	2
F08	11	F08-11	MATR3(∆RRM2)-EGFP	8	6	149	unfound	1	TRUE	610.04	660.25	766.644	860.189	1086.92	1029.8	NA	NA	NA	NA	Y	Y	Y	Y	Y	N	NA	NA	NA	NA	NA	NA	unfound	1	TRUE	1.08231	1.16114	1.25671	2
E07	25	E07-25	MATR3(∆RRM2)-EGFP	7	6	149	unfound	1	TRUE	467.495	810.723	835.305	1010.4	1030.85	878.728	NA	NA	NA	NA	Y	Y	Y	Y	Y	Y	NA	NA	NA	NA	NA	NA	unfound	1	TRUE	1.73419	1.03032	1.78677	2
F07	40	F07-40	MATR3(∆RRM2)-EGFP	7	6	149	unfound	1	TRUE	464.217	335.73	270.003	292.635	300.739	378.82	NA	NA	NA	NA	Y	N	N	N	N	N	NA	NA	NA	NA	NA	NA	unfound	1	TRUE	0.723217	0.804227	0.581631	2
C09	1	C09-1	MATR3(∆RRM2)-EGFP	9	6	149	unfound	1	TRUE	446.009	370.739	367.079	342.633	308.686	249.853	NA	NA	NA	NA	Y	N	N	N	N	N	NA	NA	NA	NA	NA	NA	unfound	1	TRUE	0.831237	0.990128	0.823031	2
E07	27	E07-27	MATR3(∆RRM2)-EGFP	7	6	149	unfound	1	TRUE	1052.91	1825.71	3230.18	1930.85	2066.99	1965.58	NA	NA	NA	NA	Y	Y	Y	Y	Y	Y	NA	NA	NA	NA	NA	NA	unfound	1	TRUE	1.73397	1.76927	3.06787	2
E09	12	E09-12	MATR3(∆RRM2)-EGFP	9	6	149	unfound	1	TRUE	634.396	690.34	620.326	679.709	787.65	661.239	NA	NA	NA	NA	Y	Y	Y	Y	Y	Y	NA	NA	NA	NA	NA	NA	unfound	1	TRUE	1.08818	0.898581	0.977821	2
F09	68	F09-68	MATR3(∆RRM2)-EGFP	9	6	149	unfound	1	TRUE	377.42	643.864	486.087	623.163	650.043	664.175	NA	NA	NA	NA	Y	Y	Y	Y	Y	N	NA	NA	NA	NA	NA	NA	unfound	1	TRUE	1.70596	0.754953	1.28792	2
E09	31	E09-31	MATR3(∆RRM2)-EGFP	9	6	149	unfound	1	TRUE	827.215	1054.47	1498.56	1620.87	1346.07	1523.45	NA	NA	NA	NA	Y	Y	Y	Y	Y	Y	NA	NA	NA	NA	NA	NA	unfound	1	TRUE	1.27472	1.42116	1.81158	2
F09	19	F09-19	MATR3(∆RRM2)-EGFP	9	6	149	unfound	1	TRUE	1397.58	996.789	1028	829.447	633.042	321.864	NA	NA	NA	NA	Y	Y	Y	Y	Y	N	NA	NA	NA	NA	NA	NA	unfound	1	TRUE	0.713224	1.03131	0.735554	2
D09	17	D09-17	MATR3(∆RRM2)-EGFP	9	6	149	unfound	1	TRUE	911.078	1246.99	1260.22	1645.96	1687.22	1586.47	NA	NA	NA	NA	Y	Y	N	Y	N	Y	NA	NA	NA	NA	NA	NA	unfound	1	TRUE	1.3687	1.01061	1.38322	2
B09	1	B09-1	MATR3(∆RRM2)-EGFP	9	6	149	unfound	1	TRUE	796.986	1457.57	1949.76	2587.4	2974.94	3281.59	NA	NA	NA	NA	Y	Y	Y	Y	Y	Y	NA	NA	NA	NA	NA	NA	unfound	1	TRUE	1.82885	1.33768	2.44642	2
G07	54	G07-54	MATR3(∆RRM2)-EGFP	7	6	149	unfound	1	TRUE	574.76	652.715	644.559	463.55	339.802	295.357	NA	NA	NA	NA	Y	Y	Y	Y	N	N	NA	NA	NA	NA	NA	NA	unfound	1	TRUE	1.13563	0.987505	1.12144	2
B08	1	B08-1	MATR3(∆RRM2)-EGFP	8	6	149	unfound	1	TRUE	769.259	691.104	664.979	576.63	577.046	432.387	NA	NA	NA	NA	Y	Y	Y	Y	N	Y	NA	NA	NA	NA	NA	NA	unfound	1	TRUE	0.898402	0.962199	0.864441	2
E08	23	E08-23	MATR3(∆RRM2)-EGFP	8	6	149	unfound	1	TRUE	724.638	980.984	956.392	1024.62	1055.94	992.544	NA	NA	NA	NA	Y	Y	Y	Y	Y	Y	NA	NA	NA	NA	NA	NA	unfound	1	TRUE	1.35376	0.974931	1.31982	2
F09	2	F09-2	MATR3(∆RRM2)-EGFP	9	6	149	unfound	1	TRUE	632.064	738.719	888.164	932.051	786.438	943.484	NA	NA	NA	NA	Y	Y	Y	Y	Y	Y	NA	NA	NA	NA	NA	NA	unfound	1	TRUE	1.16874	1.2023	1.40518	2
F07	12	F07-12	MATR3(∆RRM2)-EGFP	7	6	149	unfound	1	TRUE	544.408	509.046	441.769	432.023	506.843	576.764	NA	NA	NA	NA	Y	Y	Y	Y	Y	N	NA	NA	NA	NA	NA	NA	unfound	1	TRUE	0.935045	0.867838	0.811467	2
E07	24	E07-24	MATR3(∆RRM2)-EGFP	7	6	149	unfound	1	TRUE	579.211	972.998	1232.23	1194.18	1530.59	2265.37	NA	NA	NA	NA	Y	Y	Y	Y	N	Y	NA	NA	NA	NA	NA	NA	unfound	1	TRUE	1.67987	1.26642	2.12742	2
C09	11	C09-11	MATR3(∆RRM2)-EGFP	9	6	149	unfound	1	TRUE	663.782	914.76	912.547	1578.71	791.931	662.713	NA	NA	NA	NA	Y	Y	Y	Y	Y	Y	NA	NA	NA	NA	NA	NA	unfound	1	TRUE	1.3781	0.997581	1.37477	2
D09	12	D09-12	MATR3(∆RRM2)-EGFP	9	6	149	unfound	1	TRUE	547.68	592.238	533.655	640.937	817.741	616.445	NA	NA	NA	NA	Y	Y	Y	Y	Y	Y	NA	NA	NA	NA	NA	NA	unfound	1	TRUE	1.08136	0.901082	0.974392	2
D07	1	D07-1	MATR3(∆RRM2)-EGFP	7	6	149	unfound	1	TRUE	975.079	399.784	607.762	756.86	1776.35	230.942	NA	NA	NA	NA	Y	Y	Y	Y	Y	N	NA	NA	NA	NA	NA	NA	unfound	1	TRUE	0.410001	1.52023	0.623295	2
C07	45	C07-45	MATR3(∆RRM2)-EGFP	7	6	149	unfound	1	TRUE	585.243	867.2	1443.68	1531.61	1651.84	2016.95	NA	NA	NA	NA	Y	Y	Y	Y	Y	Y	NA	NA	NA	NA	NA	NA	unfound	1	TRUE	1.48178	1.66476	2.4668	2
B08	7	B08-7	MATR3(∆RRM2)-EGFP	8	6	149	unfound	1	TRUE	837.554	963.71	1473.37	1183.35	1291.58	1508.9	NA	NA	NA	NA	Y	Y	Y	Y	Y	Y	NA	NA	NA	NA	NA	NA	unfound	1	TRUE	1.15062	1.52885	1.75913	2
F07	51	F07-51	MATR3(∆RRM2)-EGFP	7	6	149	unfound	1	TRUE	672.068	992.695	718.686	465.7	435.305	538.803	NA	NA	NA	NA	Y	Y	N	N	N	N	NA	NA	NA	NA	NA	NA	unfound	1	TRUE	1.47707	0.723975	1.06936	2
D07	8	D07-8	MATR3(∆RRM2)-EGFP	7	6	149	unfound	1	TRUE	519.668	588.065	985.186	597.964	573.909	422.56	NA	NA	NA	NA	Y	Y	Y	Y	Y	N	NA	NA	NA	NA	NA	NA	unfound	1	TRUE	1.13162	1.6753	1.8958	2
F08	66	F08-66	MATR3(∆RRM2)-EGFP	8	6	149	unfound	1	TRUE	512.213	471.545	1405.1	1817.25	1896.52	1984.34	NA	NA	NA	NA	Y	Y	Y	Y	Y	N	NA	NA	NA	NA	NA	NA	unfound	1	TRUE	0.920603	2.97978	2.74319	2
C07	19	C07-19	MATR3(∆RRM2)-EGFP	7	5	127	unfound	1	TRUE	658.657	445.195	1078.97	696.632	617.071	NA	NA	NA	NA	NA	N	Y	Y	Y	Y	NA	NA	NA	NA	NA	1	30	unfound	1	TRUE	0.675913	2.4236	1.63814	2
F08	35	F08-35	MATR3(∆RRM2)-EGFP	8	5	127	unfound	1	TRUE	327.642	588.681	864.475	1433.4	1152.82	NA	NA	NA	NA	NA	N	Y	Y	Y	N	NA	NA	NA	NA	NA	1	30	unfound	1	TRUE	1.79672	1.4685	2.63848	2
E08	17	E08-17	MATR3(∆RRM2)-EGFP	8	5	127	unfound	1	TRUE	347.023	677.961	1007.19	1362.2	1393.98	NA	NA	NA	NA	NA	N	Y	Y	Y	Y	NA	NA	NA	NA	NA	1	30	unfound	1	TRUE	1.95365	1.48562	2.90238	2
C07	46	C07-46	MATR3(∆RRM2)-EGFP	7	5	127	unfound	1	TRUE	101.206	114.676	96.4764	65.4582	49.9881	NA	NA	NA	NA	NA	N	N	N	N	N	NA	NA	NA	NA	NA	3	76	NA	0	FALSE	1.1331	0.841292	0.95327	2
F09	65	F09-65	MATR3(∆RRM2)-EGFP	9	5	127	unfound	1	TRUE	1918.56	1742.7	1947.54	1656.9	1764.79	NA	NA	NA	NA	NA	N	Y	Y	Y	Y	NA	NA	NA	NA	NA	1	30	unfound	1	TRUE	0.908338	1.11754	1.01511	2
D07	4	D07-4	MATR3(∆RRM2)-EGFP	7	5	127	unfound	1	TRUE	333.215	548.354	566.203	433.391	327.243	NA	NA	NA	NA	NA	Y	N	N	N	N	NA	NA	NA	NA	NA	NA	NA	unfound	1	TRUE	1.64564	1.03255	1.69921	2
E07	30	E07-30	MATR3(∆RRM2)-EGFP	7	5	127	unfound	1	TRUE	1870.45	1163.09	1714.39	1362.28	1614.34	NA	NA	NA	NA	NA	Y	Y	N	N	N	NA	NA	NA	NA	NA	NA	NA	unfound	1	TRUE	0.621823	1.474	0.916569	2
B07	1	B07-1	MATR3(∆RRM2)-EGFP	7	5	127	unfound	1	TRUE	3522.17	5239.92	4155.15	4158.04	4638.73	NA	NA	NA	NA	NA	Y	N	N	N	N	NA	NA	NA	NA	NA	NA	NA	unfound	1	TRUE	1.4877	0.792979	1.17971	2
E09	34	E09-34	MATR3(∆RRM2)-EGFP	9	5	127	unfound	1	TRUE	1938.52	2914.36	3801.39	4267.4	4830.1	NA	NA	NA	NA	NA	Y	N	N	N	N	NA	NA	NA	NA	NA	NA	NA	unfound	1	TRUE	1.5034	1.30436	1.96098	2
B07	18	B07-18	MATR3(∆RRM2)-EGFP	7	5	127	unfound	1	TRUE	1083.45	1478.82	1427.6	1431.2	1415.73	NA	NA	NA	NA	NA	Y	Y	Y	Y	Y	NA	NA	NA	NA	NA	NA	NA	unfound	1	TRUE	1.36492	0.96536	1.31763	2
F09	28	F09-28	MATR3(∆RRM2)-EGFP	9	5	127	unfound	1	TRUE	1686.73	1791.2	2028.37	2312.56	3017.6	NA	NA	NA	NA	NA	Y	N	N	N	N	NA	NA	NA	NA	NA	NA	NA	unfound	1	TRUE	1.06193	1.13241	1.20254	2
G09	51	G09-51	MATR3(∆RRM2)-EGFP	9	5	127	unfound	1	TRUE	642.361	661.195	584.069	454.143	372.025	NA	NA	NA	NA	NA	Y	Y	Y	N	N	NA	NA	NA	NA	NA	NA	NA	unfound	1	TRUE	1.02932	0.883353	0.909253	2
F09	27	F09-27	MATR3(∆RRM2)-EGFP	9	5	127	unfound	1	TRUE	1012.58	1152.03	1208.36	1157.63	1482.16	NA	NA	NA	NA	NA	Y	Y	Y	Y	N	NA	NA	NA	NA	NA	NA	NA	unfound	1	TRUE	1.13772	1.0489	1.19335	2
E08	44	E08-44	MATR3(∆RRM2)-EGFP	8	5	127	unfound	1	TRUE	1120.09	1597.89	2150.51	2726.13	3199.6	NA	NA	NA	NA	NA	Y	N	N	N	N	NA	NA	NA	NA	NA	NA	NA	unfound	1	TRUE	1.42657	1.34585	1.91995	2
G09	11	G09-11	MATR3(∆RRM2)-EGFP	9	5	127	unfound	1	TRUE	880.24	799.02	866.089	1034.79	1102.68	NA	NA	NA	NA	NA	Y	Y	Y	Y	Y	NA	NA	NA	NA	NA	NA	NA	unfound	1	TRUE	0.90773	1.08394	0.983923	2
D09	19	D09-19	MATR3(∆RRM2)-EGFP	9	5	127	unfound	1	TRUE	1056.66	982.5	1054.2	900.791	790.116	NA	NA	NA	NA	NA	Y	Y	Y	Y	Y	NA	NA	NA	NA	NA	NA	NA	unfound	1	TRUE	0.929815	1.07298	0.997673	2
D07	34	D07-34	MATR3(∆RRM2)-EGFP	7	5	127	unfound	1	TRUE	180.694	338.395	253.047	392.237	259.99	NA	NA	NA	NA	NA	Y	Y	Y	Y	N	NA	NA	NA	NA	NA	NA	NA	unfound	1	TRUE	1.87276	0.747786	1.40042	2
D07	12	D07-12	MATR3(∆RRM2)-EGFP	7	5	127	unfound	1	TRUE	595.086	1368.56	1941.43	1355.51	1120.8	NA	NA	NA	NA	NA	Y	Y	Y	Y	N	NA	NA	NA	NA	NA	NA	NA	unfound	1	TRUE	2.29976	1.41859	3.26243	2
B07	10	B07-10	MATR3(∆RRM2)-EGFP	7	5	127	unfound	1	TRUE	1445.27	2636.65	3447.7	4271.08	4475.46	NA	NA	NA	NA	NA	Y	Y	N	N	N	NA	NA	NA	NA	NA	NA	NA	unfound	1	TRUE	1.82433	1.30761	2.38551	2
G07	5	G07-5	MATR3(∆RRM2)-EGFP	7	5	127	unfound	1	TRUE	874.173	1242.9	1511.91	1875.28	2192.26	NA	NA	NA	NA	NA	Y	Y	Y	N	N	NA	NA	NA	NA	NA	NA	NA	unfound	1	TRUE	1.4218	1.21644	1.72953	2
E09	28	E09-28	MATR3(∆RRM2)-EGFP	9	5	127	unfound	1	TRUE	1576.12	1769.17	1603.61	1705.95	2094.38	NA	NA	NA	NA	NA	Y	Y	Y	Y	Y	NA	NA	NA	NA	NA	NA	NA	unfound	1	TRUE	1.12249	0.906415	1.01744	2
D09	52	D09-52	MATR3(∆RRM2)-EGFP	9	5	127	unfound	1	TRUE	487.736	638.633	831.746	1304.22	1612.36	NA	NA	NA	NA	NA	Y	Y	Y	Y	Y	NA	NA	NA	NA	NA	NA	NA	unfound	1	TRUE	1.30938	1.30238	1.70532	2
F08	7	F08-7	MATR3(∆RRM2)-EGFP	8	5	127	unfound	1	TRUE	742.963	1107.28	2855.95	2368.72	1944.75	NA	NA	NA	NA	NA	Y	Y	Y	Y	Y	NA	NA	NA	NA	NA	NA	NA	unfound	1	TRUE	1.49035	2.57925	3.844	2
B08	14	B08-14	MATR3(∆RRM2)-EGFP	8	5	127	unfound	1	TRUE	800.587	1349.16	1406.01	1510.1	1087.07	NA	NA	NA	NA	NA	Y	Y	Y	Y	N	NA	NA	NA	NA	NA	NA	NA	unfound	1	TRUE	1.68522	1.04213	1.75622	2
D07	25	D07-25	MATR3(∆RRM2)-EGFP	7	5	127	unfound	1	TRUE	449.129	572.514	944.641	1239.87	1595.33	NA	NA	NA	NA	NA	Y	Y	Y	Y	Y	NA	NA	NA	NA	NA	NA	NA	unfound	1	TRUE	1.27472	1.64999	2.10327	2
G07	29	G07-29	MATR3(∆RRM2)-EGFP	7	5	127	unfound	1	TRUE	942.669	704.504	548.527	503.121	681.268	NA	NA	NA	NA	NA	Y	Y	Y	Y	N	NA	NA	NA	NA	NA	NA	NA	unfound	1	TRUE	0.74735	0.7786	0.581887	2
F09	69	F09-69	MATR3(∆RRM2)-EGFP	9	5	127	unfound	1	TRUE	766.902	994.459	1283.33	1021.32	986.597	NA	NA	NA	NA	NA	Y	Y	Y	Y	Y	NA	NA	NA	NA	NA	NA	NA	unfound	1	TRUE	1.29672	1.29048	1.67339	2
D09	30	D09-30	MATR3(∆RRM2)-EGFP	9	5	127	unfound	1	TRUE	852.349	1325.78	1716.95	1680.86	2500.79	NA	NA	NA	NA	NA	Y	Y	Y	Y	Y	NA	NA	NA	NA	NA	NA	NA	unfound	1	TRUE	1.55544	1.29505	2.01438	2
G09	5	G09-5	MATR3(∆RRM2)-EGFP	9	5	127	unfound	1	TRUE	1469.89	1964.53	2924.65	4654.71	6303.01	NA	NA	NA	NA	NA	Y	Y	Y	Y	N	NA	NA	NA	NA	NA	NA	NA	unfound	1	TRUE	1.33652	1.48873	1.98971	2
F07	35	F07-35	MATR3(∆RRM2)-EGFP	7	5	127	unfound	1	TRUE	454.464	803.221	845.214	830.529	792.454	NA	NA	NA	NA	NA	Y	Y	Y	Y	Y	NA	NA	NA	NA	NA	NA	NA	unfound	1	TRUE	1.7674	1.05228	1.8598	2
F08	1	F08-1	MATR3(∆RRM2)-EGFP	8	5	127	unfound	1	TRUE	485.867	665.641	1004.97	1477.77	931.849	NA	NA	NA	NA	NA	Y	Y	Y	Y	N	NA	NA	NA	NA	NA	NA	NA	unfound	1	TRUE	1.37001	1.50977	2.0684	2
F09	41	F09-41	MATR3(∆RRM2)-EGFP	9	5	127	unfound	1	TRUE	1054.09	1179.28	1643.54	2091.43	2418.02	NA	NA	NA	NA	NA	Y	Y	Y	Y	Y	NA	NA	NA	NA	NA	NA	NA	unfound	1	TRUE	1.11877	1.39369	1.55921	2
C08	24	C08-24	MATR3(∆RRM2)-EGFP	8	5	127	unfound	1	TRUE	939.115	778.185	1101.15	1274.02	1291.9	NA	NA	NA	NA	NA	Y	Y	Y	Y	N	NA	NA	NA	NA	NA	NA	NA	unfound	1	TRUE	0.828636	1.41502	1.17254	2
F08	24	F08-24	MATR3(∆RRM2)-EGFP	8	5	127	unfound	1	TRUE	364.525	370.489	300.294	249.285	149.737	NA	NA	NA	NA	NA	Y	Y	Y	Y	N	NA	NA	NA	NA	NA	NA	NA	unfound	1	TRUE	1.01636	0.810534	0.823797	2
D08	21	D08-21	MATR3(∆RRM2)-EGFP	8	5	127	unfound	1	TRUE	398.358	889.452	1351.27	1634.41	1759.2	NA	NA	NA	NA	NA	Y	N	Y	Y	N	NA	NA	NA	NA	NA	NA	NA	unfound	1	TRUE	2.23279	1.51922	3.3921	2
F07	28	F07-28	MATR3(∆RRM2)-EGFP	7	5	127	unfound	1	TRUE	881.731	1343.08	1842.34	3806.3	125.436	NA	NA	NA	NA	NA	Y	Y	Y	N	N	NA	NA	NA	NA	NA	NA	NA	unfound	1	TRUE	1.52323	1.37173	2.08946	2
G08	62	G08-62	MATR3(∆RRM2)-EGFP	8	5	127	unfound	1	TRUE	1301.95	1518.78	1882.44	2082.52	2731.14	NA	NA	NA	NA	NA	Y	Y	Y	Y	Y	NA	NA	NA	NA	NA	NA	NA	unfound	1	TRUE	1.16654	1.23944	1.44586	2
G08	11	G08-11	MATR3(∆RRM2)-EGFP	8	5	127	unfound	1	TRUE	432.102	493.684	484.526	333.731	320.048	NA	NA	NA	NA	NA	Y	Y	Y	N	N	NA	NA	NA	NA	NA	NA	NA	unfound	1	TRUE	1.14252	0.98145	1.12132	2
B09	34	B09-34	MATR3(∆RRM2)-EGFP	9	5	127	unfound	1	TRUE	827.732	1104.61	1249.23	1104.83	849.673	NA	NA	NA	NA	NA	Y	Y	Y	Y	Y	NA	NA	NA	NA	NA	NA	NA	unfound	1	TRUE	1.3345	1.13092	1.50922	2
D08	2	D08-2	MATR3(∆RRM2)-EGFP	8	5	127	unfound	1	TRUE	1381.42	1635.9	2029.32	2095.99	2008.96	NA	NA	NA	NA	NA	Y	Y	Y	Y	Y	NA	NA	NA	NA	NA	NA	NA	unfound	1	TRUE	1.18422	1.24049	1.469	2
E08	7	E08-7	MATR3(∆RRM2)-EGFP	8	5	127	unfound	1	TRUE	635.824	1326.55	1298.21	1767.42	1140.12	NA	NA	NA	NA	NA	Y	Y	Y	Y	N	NA	NA	NA	NA	NA	NA	NA	unfound	1	TRUE	2.08635	0.978635	2.04177	2
E09	7	E09-7	MATR3(∆RRM2)-EGFP	9	5	127	unfound	1	TRUE	796.222	929.083	909.68	954.458	358.814	NA	NA	NA	NA	NA	Y	Y	Y	N	N	NA	NA	NA	NA	NA	NA	NA	unfound	1	TRUE	1.16686	0.979116	1.1425	2
D09	51	D09-51	MATR3(∆RRM2)-EGFP	9	5	127	unfound	1	TRUE	568.423	701.583	512.726	798.233	662.94	NA	NA	NA	NA	NA	Y	Y	Y	Y	Y	NA	NA	NA	NA	NA	NA	NA	unfound	1	TRUE	1.23426	0.730813	0.902014	2
F07	27	F07-27	MATR3(∆RRM2)-EGFP	7	5	127	unfound	1	TRUE	579.267	1348.68	713.466	620.137	425.185	NA	NA	NA	NA	NA	Y	Y	Y	Y	N	NA	NA	NA	NA	NA	NA	NA	unfound	1	TRUE	2.32825	0.529011	1.23167	2
D07	16	D07-16	MATR3(∆RRM2)-EGFP	7	5	127	unfound	1	TRUE	466.991	686.206	877.602	980.32	458.267	NA	NA	NA	NA	NA	Y	Y	Y	Y	N	NA	NA	NA	NA	NA	NA	NA	unfound	1	TRUE	1.46942	1.27892	1.87927	2
E08	35	E08-35	MATR3(∆RRM2)-EGFP	8	5	127	unfound	1	TRUE	588.406	725.867	807.702	1120.35	515.944	NA	NA	NA	NA	NA	Y	Y	Y	Y	N	NA	NA	NA	NA	NA	NA	NA	unfound	1	TRUE	1.23362	1.11274	1.37269	2
G09	13	G09-13	MATR3(∆RRM2)-EGFP	9	5	127	unfound	1	TRUE	714.743	954.047	954.692	782.249	704.571	NA	NA	NA	NA	NA	Y	Y	Y	Y	Y	NA	NA	NA	NA	NA	NA	NA	unfound	1	TRUE	1.33481	1.00068	1.33571	2
D08	59	D08-59	MATR3(∆RRM2)-EGFP	8	5	127	unfound	1	TRUE	640.636	889.343	977.998	1049.89	1012.41	NA	NA	NA	NA	NA	Y	Y	Y	Y	Y	NA	NA	NA	NA	NA	NA	NA	unfound	1	TRUE	1.38822	1.09969	1.52661	2
G08	1	G08-1	MATR3(∆RRM2)-EGFP	8	5	127	unfound	1	TRUE	722.098	903.387	1049.5	642.679	438.253	NA	NA	NA	NA	NA	Y	Y	Y	Y	Y	NA	NA	NA	NA	NA	NA	NA	unfound	1	TRUE	1.25106	1.16174	1.4534	2
B07	11	B07-11	MATR3(∆RRM2)-EGFP	7	5	127	unfound	1	TRUE	631.878	645.51	672.626	788.884	833.441	NA	NA	NA	NA	NA	Y	Y	Y	Y	Y	NA	NA	NA	NA	NA	NA	NA	unfound	1	TRUE	1.02157	1.04201	1.06449	2
E09	54	E09-54	MATR3(∆RRM2)-EGFP	9	5	127	unfound	1	TRUE	556.082	635.9	783.637	917.926	829.493	NA	NA	NA	NA	NA	Y	Y	Y	Y	N	NA	NA	NA	NA	NA	NA	NA	unfound	1	TRUE	1.14354	1.23233	1.40921	2
C08	57	C08-57	MATR3(∆RRM2)-EGFP	8	5	127	unfound	1	TRUE	451.906	503.165	567.565	423.987	299.797	NA	NA	NA	NA	NA	Y	Y	Y	Y	N	NA	NA	NA	NA	NA	NA	NA	unfound	1	TRUE	1.11343	1.12799	1.25594	2
B09	47	B09-47	MATR3(∆RRM2)-EGFP	9	5	127	unfound	1	TRUE	792.91	1236.5	1751.64	1846.6	2013.24	NA	NA	NA	NA	NA	Y	Y	Y	Y	Y	NA	NA	NA	NA	NA	NA	NA	unfound	1	TRUE	1.55944	1.41662	2.20913	2
E07	28	E07-28	MATR3(∆RRM2)-EGFP	7	5	127	unfound	1	TRUE	760.978	661.482	1374.6	1896.37	775.943	NA	NA	NA	NA	NA	Y	Y	Y	Y	N	NA	NA	NA	NA	NA	NA	NA	unfound	1	TRUE	0.869253	2.07806	1.80636	2
B08	48	B08-48	MATR3(∆RRM2)-EGFP	8	4	103	unfound	1	TRUE	1590.36	1510.49	875.549	865.961	NA	NA	NA	NA	NA	NA	N	N	N	N	NA	NA	NA	NA	NA	NA	3	76	NA	0	FALSE	0.949776	0.579646	0.550534	2
G07	58	G07-58	MATR3(∆RRM2)-EGFP	7	4	103	unfound	1	TRUE	163.676	158.661	215.932	305.621	NA	NA	NA	NA	NA	NA	N	N	N	N	NA	NA	NA	NA	NA	NA	3	76	NA	0	FALSE	0.969355	1.36097	1.31926	2
G07	25	G07-25	MATR3(∆RRM2)-EGFP	7	4	103	unfound	1	TRUE	238.504	464.021	635.828	698.554	NA	NA	NA	NA	NA	NA	N	Y	Y	Y	NA	NA	NA	NA	NA	NA	1	30	unfound	1	TRUE	1.94555	1.37026	2.6659	2
F08	16	F08-16	MATR3(∆RRM2)-EGFP	8	4	103	unfound	1	TRUE	123.927	243.149	176.699	181.091	NA	NA	NA	NA	NA	NA	N	N	N	N	NA	NA	NA	NA	NA	NA	3	76	NA	0	FALSE	1.96204	0.72671	1.42584	2
C07	21	C07-21	MATR3(∆RRM2)-EGFP	7	4	103	unfound	1	TRUE	149.767	171.6	77.5964	58.9968	NA	NA	NA	NA	NA	NA	N	N	N	N	NA	NA	NA	NA	NA	NA	3	76	NA	0	FALSE	1.14578	0.452194	0.518114	2
E09	56	E09-56	MATR3(∆RRM2)-EGFP	9	4	103	unfound	1	TRUE	219.707	396.907	368.7	394.505	NA	NA	NA	NA	NA	NA	N	N	Y	Y	NA	NA	NA	NA	NA	NA	2	53	unfound	1	TRUE	1.80653	0.928933	1.67814	2
D08	25	D08-25	MATR3(∆RRM2)-EGFP	8	4	103	unfound	1	TRUE	186.661	212.764	256.641	369.548	NA	NA	NA	NA	NA	NA	N	N	N	Y	NA	NA	NA	NA	NA	NA	3	76	NA	0	FALSE	1.13984	1.20622	1.3749	2
F09	7	F09-7	MATR3(∆RRM2)-EGFP	9	4	103	unfound	1	TRUE	394.158	324.362	158.78	250.753	NA	NA	NA	NA	NA	NA	N	N	N	Y	NA	NA	NA	NA	NA	NA	3	76	NA	0	FALSE	0.822923	0.489516	0.402834	2
C09	39	C09-39	MATR3(∆RRM2)-EGFP	9	4	103	unfound	1	TRUE	162.077	236.108	431.112	537.254	NA	NA	NA	NA	NA	NA	N	Y	Y	Y	NA	NA	NA	NA	NA	NA	1	30	unfound	1	TRUE	1.45677	1.82591	2.65992	2
D07	20	D07-20	MATR3(∆RRM2)-EGFP	7	4	103	unfound	1	TRUE	2036.1	2719.8	3345.82	3158.75	NA	NA	NA	NA	NA	NA	N	N	N	N	NA	NA	NA	NA	NA	NA	3	76	NA	0	FALSE	1.33579	1.23017	1.64325	2
C09	31	C09-31	MATR3(∆RRM2)-EGFP	9	4	103	unfound	1	TRUE	100.084	174.365	199.326	104.284	NA	NA	NA	NA	NA	NA	N	Y	Y	N	NA	NA	NA	NA	NA	NA	1	30	unfound	1	TRUE	1.74218	1.14315	1.99158	2
E07	4	E07-4	MATR3(∆RRM2)-EGFP	7	4	103	unfound	1	TRUE	238.584	400.839	318.98	384.077	NA	NA	NA	NA	NA	NA	N	N	N	N	NA	NA	NA	NA	NA	NA	3	76	NA	0	FALSE	1.68007	0.795781	1.33697	2
B07	8	B07-8	MATR3(∆RRM2)-EGFP	7	4	103	unfound	1	TRUE	3155.49	2265.92	1855.71	1685.16	NA	NA	NA	NA	NA	NA	Y	Y	Y	N	NA	NA	NA	NA	NA	NA	NA	NA	unfound	1	TRUE	0.718088	0.818965	0.588088	2
D08	15	D08-15	MATR3(∆RRM2)-EGFP	8	4	103	unfound	1	TRUE	440.216	482.366	355.538	259.017	NA	NA	NA	NA	NA	NA	Y	N	N	N	NA	NA	NA	NA	NA	NA	NA	NA	unfound	1	TRUE	1.09575	0.737072	0.807645	2
F07	47	F07-47	MATR3(∆RRM2)-EGFP	7	4	103	unfound	1	TRUE	604.435	772.544	1258.23	1775.72	NA	NA	NA	NA	NA	NA	Y	Y	Y	Y	NA	NA	NA	NA	NA	NA	NA	NA	unfound	1	TRUE	1.27812	1.62868	2.08166	2
F08	9	F08-9	MATR3(∆RRM2)-EGFP	8	4	103	unfound	1	TRUE	646.927	1193.84	1049.04	603.381	NA	NA	NA	NA	NA	NA	Y	Y	Y	N	NA	NA	NA	NA	NA	NA	NA	NA	unfound	1	TRUE	1.8454	0.878713	1.62157	2
F07	46	F07-46	MATR3(∆RRM2)-EGFP	7	4	103	unfound	1	TRUE	384.158	535.984	831.319	725.929	NA	NA	NA	NA	NA	NA	Y	Y	Y	N	NA	NA	NA	NA	NA	NA	NA	NA	unfound	1	TRUE	1.39522	1.55101	2.164	2
F08	77	F08-77	MATR3(∆RRM2)-EGFP	8	4	103	unfound	1	TRUE	724.151	980.972	1196.61	560.809	NA	NA	NA	NA	NA	NA	Y	Y	Y	Y	NA	NA	NA	NA	NA	NA	NA	NA	unfound	1	TRUE	1.35465	1.21982	1.65244	2
B08	46	B08-46	MATR3(∆RRM2)-EGFP	8	4	103	unfound	1	TRUE	2426.36	4528.89	6227.4	6030.44	NA	NA	NA	NA	NA	NA	Y	N	N	N	NA	NA	NA	NA	NA	NA	NA	NA	unfound	1	TRUE	1.86654	1.37504	2.56656	2
D08	39	D08-39	MATR3(∆RRM2)-EGFP	8	4	103	unfound	1	TRUE	649.998	1391.21	1423.8	1346.98	NA	NA	NA	NA	NA	NA	Y	N	N	N	NA	NA	NA	NA	NA	NA	NA	NA	unfound	1	TRUE	2.14033	1.02343	2.19048	2
E09	63	E09-63	MATR3(∆RRM2)-EGFP	9	4	103	unfound	1	TRUE	541.765	702.411	899.346	479.019	NA	NA	NA	NA	NA	NA	Y	Y	Y	N	NA	NA	NA	NA	NA	NA	NA	NA	unfound	1	TRUE	1.29652	1.28037	1.66003	2
C08	69	C08-69	MATR3(∆RRM2)-EGFP	8	4	103	unfound	1	TRUE	294.186	488.366	558.609	334.616	NA	NA	NA	NA	NA	NA	Y	Y	Y	N	NA	NA	NA	NA	NA	NA	NA	NA	unfound	1	TRUE	1.66006	1.14383	1.89883	2
G07	50	G07-50	MATR3(∆RRM2)-EGFP	7	4	103	unfound	1	TRUE	384.34	570.332	678.975	1009.09	NA	NA	NA	NA	NA	NA	Y	Y	Y	Y	NA	NA	NA	NA	NA	NA	NA	NA	unfound	1	TRUE	1.48393	1.19049	1.7666	2
D09	20	D09-20	MATR3(∆RRM2)-EGFP	9	4	103	unfound	1	TRUE	760.548	704.243	864.625	802.93	NA	NA	NA	NA	NA	NA	Y	Y	Y	N	NA	NA	NA	NA	NA	NA	NA	NA	unfound	1	TRUE	0.925968	1.22774	1.13684	2
D07	24	D07-24	MATR3(∆RRM2)-EGFP	7	4	103	unfound	1	TRUE	813.137	1226.62	1275.55	2025.48	NA	NA	NA	NA	NA	NA	Y	Y	Y	N	NA	NA	NA	NA	NA	NA	NA	NA	unfound	1	TRUE	1.50851	1.03989	1.56868	2
B09	17	B09-17	MATR3(∆RRM2)-EGFP	9	4	103	unfound	1	TRUE	1737.18	2137.68	2744.64	2664.48	NA	NA	NA	NA	NA	NA	Y	Y	Y	Y	NA	NA	NA	NA	NA	NA	NA	NA	unfound	1	TRUE	1.23054	1.28393	1.57993	2
D07	32	D07-32	MATR3(∆RRM2)-EGFP	7	4	103	unfound	1	TRUE	408.148	36.105	45.9849	46.0669	NA	NA	NA	NA	NA	NA	Y	N	N	N	NA	NA	NA	NA	NA	NA	NA	NA	unfound	1	TRUE	0.0884606	1.27364	0.112667	2
F09	32	F09-32	MATR3(∆RRM2)-EGFP	9	4	103	unfound	1	TRUE	1246.75	2168.31	2419.15	1937.66	NA	NA	NA	NA	NA	NA	Y	Y	Y	N	NA	NA	NA	NA	NA	NA	NA	NA	unfound	1	TRUE	1.73917	1.11569	1.94037	2
E09	18	E09-18	MATR3(∆RRM2)-EGFP	9	4	103	unfound	1	TRUE	893.734	1331.06	1733.7	1362.2	NA	NA	NA	NA	NA	NA	Y	Y	N	Y	NA	NA	NA	NA	NA	NA	NA	NA	unfound	1	TRUE	1.48933	1.30249	1.93984	2
D08	10	D08-10	MATR3(∆RRM2)-EGFP	8	4	103	unfound	1	TRUE	1189.08	1667.99	1943.76	1638.09	NA	NA	NA	NA	NA	NA	Y	Y	N	N	NA	NA	NA	NA	NA	NA	NA	NA	unfound	1	TRUE	1.40276	1.16533	1.63468	2
C08	42	C08-42	MATR3(∆RRM2)-EGFP	8	4	103	unfound	1	TRUE	281.241	362.847	520.699	838.022	NA	NA	NA	NA	NA	NA	Y	Y	Y	Y	NA	NA	NA	NA	NA	NA	NA	NA	unfound	1	TRUE	1.29016	1.43504	1.85143	2
F08	57	F08-57	MATR3(∆RRM2)-EGFP	8	4	103	unfound	1	TRUE	347.963	310.638	208.738	156.27	NA	NA	NA	NA	NA	NA	Y	Y	N	N	NA	NA	NA	NA	NA	NA	NA	NA	unfound	1	TRUE	0.892733	0.671964	0.599885	2
G09	47	G09-47	MATR3(∆RRM2)-EGFP	9	4	103	unfound	1	TRUE	614.438	919.58	1167.49	970.177	NA	NA	NA	NA	NA	NA	Y	Y	Y	Y	NA	NA	NA	NA	NA	NA	NA	NA	unfound	1	TRUE	1.49662	1.26959	1.9001	2
E08	26	E08-26	MATR3(∆RRM2)-EGFP	8	4	103	unfound	1	TRUE	1138.33	1245.54	1802.14	2163.6	NA	NA	NA	NA	NA	NA	Y	Y	Y	Y	NA	NA	NA	NA	NA	NA	NA	NA	unfound	1	TRUE	1.09418	1.44687	1.58314	2
E07	20	E07-20	MATR3(∆RRM2)-EGFP	7	4	103	unfound	1	TRUE	718.038	699.828	901.314	1265.46	NA	NA	NA	NA	NA	NA	Y	Y	Y	N	NA	NA	NA	NA	NA	NA	NA	NA	unfound	1	TRUE	0.97464	1.28791	1.25525	2
F09	1	F09-1	MATR3(∆RRM2)-EGFP	9	4	103	unfound	1	TRUE	1968.22	2858.29	4138.91	3812.66	NA	NA	NA	NA	NA	NA	Y	Y	N	Y	NA	NA	NA	NA	NA	NA	NA	NA	unfound	1	TRUE	1.45222	1.44804	2.10287	2
G07	8	G07-8	MATR3(∆RRM2)-EGFP	7	4	103	unfound	1	TRUE	379.333	559.332	810.57	1165.5	NA	NA	NA	NA	NA	NA	Y	Y	Y	Y	NA	NA	NA	NA	NA	NA	NA	NA	unfound	1	TRUE	1.47451	1.44917	2.13683	2
B08	36	B08-36	MATR3(∆RRM2)-EGFP	8	4	103	unfound	1	TRUE	1084.9	779.597	1559.12	656.647	NA	NA	NA	NA	NA	NA	Y	Y	Y	Y	NA	NA	NA	NA	NA	NA	NA	NA	unfound	1	TRUE	0.71859	1.9999	1.43711	2
B08	23	B08-23	MATR3(∆RRM2)-EGFP	8	4	103	unfound	1	TRUE	320.103	344.196	330.879	235.289	NA	NA	NA	NA	NA	NA	Y	N	N	N	NA	NA	NA	NA	NA	NA	NA	NA	unfound	1	TRUE	1.07527	0.961307	1.03366	2
E08	52	E08-52	MATR3(∆RRM2)-EGFP	8	4	103	unfound	1	TRUE	544.094	862.754	1187.71	788.486	NA	NA	NA	NA	NA	NA	Y	Y	Y	Y	NA	NA	NA	NA	NA	NA	NA	NA	unfound	1	TRUE	1.58567	1.37665	2.18291	2
G08	45	G08-45	MATR3(∆RRM2)-EGFP	8	4	103	unfound	1	TRUE	893.689	1568.77	1425.56	1700.63	NA	NA	NA	NA	NA	NA	Y	Y	Y	Y	NA	NA	NA	NA	NA	NA	NA	NA	unfound	1	TRUE	1.75538	0.908716	1.59514	2
F07	30	F07-30	MATR3(∆RRM2)-EGFP	7	4	103	unfound	1	TRUE	304.764	292.454	318.309	277.131	NA	NA	NA	NA	NA	NA	Y	Y	N	N	NA	NA	NA	NA	NA	NA	NA	NA	unfound	1	TRUE	0.959607	1.08841	1.04444	2
G08	61	G08-61	MATR3(∆RRM2)-EGFP	8	4	103	unfound	1	TRUE	883.044	895.849	979.94	1406.12	NA	NA	NA	NA	NA	NA	Y	Y	Y	N	NA	NA	NA	NA	NA	NA	NA	NA	unfound	1	TRUE	1.0145	1.09387	1.10973	2
D09	38	D09-38	MATR3(∆RRM2)-EGFP	9	4	103	unfound	1	TRUE	429.838	426.205	300.62	231.304	NA	NA	NA	NA	NA	NA	Y	Y	N	N	NA	NA	NA	NA	NA	NA	NA	NA	unfound	1	TRUE	0.99155	0.70534	0.69938	2
E09	33	E09-33	MATR3(∆RRM2)-EGFP	9	4	103	unfound	1	TRUE	1360.86	1878.04	1606.4	1360.7	NA	NA	NA	NA	NA	NA	Y	Y	Y	Y	NA	NA	NA	NA	NA	NA	NA	NA	unfound	1	TRUE	1.38004	0.855361	1.18044	2
G09	35	G09-35	MATR3(∆RRM2)-EGFP	9	4	103	unfound	1	TRUE	468.419	608.475	519.658	314.889	NA	NA	NA	NA	NA	NA	Y	Y	Y	Y	NA	NA	NA	NA	NA	NA	NA	NA	unfound	1	TRUE	1.299	0.854033	1.10939	2
G07	18	G07-18	MATR3(∆RRM2)-EGFP	7	4	103	unfound	1	TRUE	483.561	516.814	525.908	489.793	NA	NA	NA	NA	NA	NA	Y	Y	Y	Y	NA	NA	NA	NA	NA	NA	NA	NA	unfound	1	TRUE	1.06877	1.0176	1.08757	2
D07	14	D07-14	MATR3(∆RRM2)-EGFP	7	4	103	unfound	1	TRUE	479.447	728.099	694.655	566.722	NA	NA	NA	NA	NA	NA	Y	Y	Y	Y	NA	NA	NA	NA	NA	NA	NA	NA	unfound	1	TRUE	1.51862	0.954068	1.44887	2
C07	34	C07-34	MATR3(∆RRM2)-EGFP	7	4	103	unfound	1	TRUE	1270.02	1744.01	2005.9	1941.38	NA	NA	NA	NA	NA	NA	Y	Y	Y	Y	NA	NA	NA	NA	NA	NA	NA	NA	unfound	1	TRUE	1.37322	1.15016	1.57943	2
D08	43	D08-43	MATR3(∆RRM2)-EGFP	8	4	103	unfound	1	TRUE	887.193	1232.83	2044.53	2525.23	NA	NA	NA	NA	NA	NA	Y	Y	Y	Y	NA	NA	NA	NA	NA	NA	NA	NA	unfound	1	TRUE	1.38959	1.65839	2.30449	2
C08	18	C08-18	MATR3(∆RRM2)-EGFP	8	4	103	unfound	1	TRUE	1053.36	1655.06	2163.12	2371.97	NA	NA	NA	NA	NA	NA	Y	Y	Y	Y	NA	NA	NA	NA	NA	NA	NA	NA	unfound	1	TRUE	1.57121	1.30698	2.05354	2
C07	28	C07-28	MATR3(∆RRM2)-EGFP	7	4	103	unfound	1	TRUE	806.257	1058.94	1194.53	1239.17	NA	NA	NA	NA	NA	NA	Y	Y	Y	N	NA	NA	NA	NA	NA	NA	NA	NA	unfound	1	TRUE	1.3134	1.12805	1.48158	2
E09	1	E09-1	MATR3(∆RRM2)-EGFP	9	4	103	unfound	1	TRUE	742.246	992.373	947.745	865.132	NA	NA	NA	NA	NA	NA	Y	Y	N	N	NA	NA	NA	NA	NA	NA	NA	NA	unfound	1	TRUE	1.33699	0.955028	1.27686	2
E08	63	E08-63	MATR3(∆RRM2)-EGFP	8	4	103	unfound	1	TRUE	667.134	1260.56	1325.55	1337.1	NA	NA	NA	NA	NA	NA	Y	Y	Y	N	NA	NA	NA	NA	NA	NA	NA	NA	unfound	1	TRUE	1.88952	1.05156	1.98693	2
C08	1	C08-1	MATR3(∆RRM2)-EGFP	8	4	103	unfound	1	TRUE	1054.48	1227.88	1308.71	1026.76	NA	NA	NA	NA	NA	NA	Y	Y	Y	Y	NA	NA	NA	NA	NA	NA	NA	NA	unfound	1	TRUE	1.16443	1.06583	1.24109	2
G07	34	G07-34	MATR3(∆RRM2)-EGFP	7	4	103	unfound	1	TRUE	744.396	453.366	488.846	420.601	NA	NA	NA	NA	NA	NA	Y	Y	Y	Y	NA	NA	NA	NA	NA	NA	NA	NA	unfound	1	TRUE	0.609039	1.07826	0.656702	2
E09	4	E09-4	MATR3(∆RRM2)-EGFP	9	4	103	unfound	1	TRUE	1009.88	1006.04	838.424	559.465	NA	NA	NA	NA	NA	NA	Y	Y	Y	N	NA	NA	NA	NA	NA	NA	NA	NA	unfound	1	TRUE	0.996191	0.833392	0.830218	2
E09	57	E09-57	MATR3(∆RRM2)-EGFP	9	4	103	unfound	1	TRUE	624.95	1015.65	1667.66	2254.57	NA	NA	NA	NA	NA	NA	Y	Y	Y	Y	NA	NA	NA	NA	NA	NA	NA	NA	unfound	1	TRUE	1.62518	1.64195	2.66846	2
F07	22	F07-22	MATR3(∆RRM2)-EGFP	7	4	103	unfound	1	TRUE	629.747	1223.78	783.055	1001.96	NA	NA	NA	NA	NA	NA	Y	Y	Y	Y	NA	NA	NA	NA	NA	NA	NA	NA	unfound	1	TRUE	1.94329	0.639866	1.24344	2
F07	62	F07-62	MATR3(∆RRM2)-EGFP	7	4	103	unfound	1	TRUE	803.687	1102.91	1066.34	1316.54	NA	NA	NA	NA	NA	NA	Y	Y	Y	N	NA	NA	NA	NA	NA	NA	NA	NA	unfound	1	TRUE	1.37232	0.966838	1.32681	2
D07	5	D07-5	MATR3(∆RRM2)-EGFP	7	4	103	unfound	1	TRUE	428.058	865.987	1194.15	1462.57	NA	NA	NA	NA	NA	NA	Y	Y	Y	Y	NA	NA	NA	NA	NA	NA	NA	NA	unfound	1	TRUE	2.02306	1.37895	2.7897	2
C08	2	C08-2	MATR3(∆RRM2)-EGFP	8	4	103	unfound	1	TRUE	487.604	762.526	1126.21	1174.34	NA	NA	NA	NA	NA	NA	Y	Y	Y	Y	NA	NA	NA	NA	NA	NA	NA	NA	unfound	1	TRUE	1.56382	1.47695	2.30969	2
F07	19	F07-19	MATR3(∆RRM2)-EGFP	7	4	103	unfound	1	TRUE	682.611	1105.92	1507.06	1587.97	NA	NA	NA	NA	NA	NA	Y	Y	Y	Y	NA	NA	NA	NA	NA	NA	NA	NA	unfound	1	TRUE	1.62014	1.36272	2.20779	2
B08	32	B08-32	MATR3(∆RRM2)-EGFP	8	4	103	unfound	1	TRUE	620.611	795.131	859.057	1195.31	NA	NA	NA	NA	NA	NA	Y	Y	Y	Y	NA	NA	NA	NA	NA	NA	NA	NA	unfound	1	TRUE	1.28121	1.0804	1.38421	2
D08	27	D08-27	MATR3(∆RRM2)-EGFP	8	4	103	unfound	1	TRUE	472.859	668.959	539.976	601.518	NA	NA	NA	NA	NA	NA	Y	Y	Y	Y	NA	NA	NA	NA	NA	NA	NA	NA	unfound	1	TRUE	1.41471	0.807188	1.14194	2
D07	26	D07-26	MATR3(∆RRM2)-EGFP	7	4	103	unfound	1	TRUE	268.91	389.222	511.623	574.693	NA	NA	NA	NA	NA	NA	Y	Y	Y	Y	NA	NA	NA	NA	NA	NA	NA	NA	unfound	1	TRUE	1.44741	1.31447	1.90258	2
C08	29	C08-29	MATR3(∆RRM2)-EGFP	8	10	247	NA	0	FALSE	568.779	545.467	1042.16	1137.78	1187.65	1472.17	1986.95	1833.57	2243.75	2427.18	N	Y	Y	Y	N	Y	Y	N	N	N	1	28	unfound	1	TRUE	0.959015	1.91059	1.83228	3
C07	6	C07-6	MATR3(∆RRM2)-EGFP	7	10	247	NA	0	FALSE	42.5415	354.675	246.143	117.396	143.447	129.268	169.872	116.263	171.487	51.7797	N	Y	Y	Y	N	Y	N	Y	N	N	1	28	unfound	1	TRUE	8.33715	0.693996	5.78595	3
D07	28	D07-28	MATR3(∆RRM2)-EGFP	7	10	247	NA	0	FALSE	395.203	826.068	1400.27	2263.92	2930.84	2709.95	3795.65	2493.34	3515.97	661.508	N	Y	Y	Y	N	Y	Y	N	N	N	1	28	unfound	1	TRUE	2.09024	1.6951	3.54316	3
B07	33	B07-33	MATR3(∆RRM2)-EGFP	7	10	247	NA	0	FALSE	293.563	314.052	732.403	805.523	843.987	954.082	1142.47	1495.91	1520.78	1550.93	N	N	Y	Y	Y	Y	Y	Y	Y	Y	2	54	unfound	1	TRUE	1.06979	2.33211	2.49487	3
B07	14	B07-14	MATR3(∆RRM2)-EGFP	7	10	247	NA	0	FALSE	262.632	368.279	305.163	232.577	250.549	295.933	285.785	257.915	358.394	410.562	N	Y	N	N	N	N	N	N	N	N	1	28	unfound	1	TRUE	1.40226	0.828619	1.16194	3
B09	63	B09-63	MATR3(∆RRM2)-EGFP	9	10	247	NA	0	FALSE	262.978	249.702	367.335	535.561	420.416	408.571	450.796	439.643	432.263	456.442	N	N	N	N	N	N	N	N	N	N	3	77	NA	0	FALSE	0.949514	1.4711	1.39683	3
C07	27	C07-27	MATR3(∆RRM2)-EGFP	7	10	247	NA	0	FALSE	200.948	230.465	382.527	538.246	1074.89	886.588	976.995	1090.97	1493.2	1143.63	N	N	N	N	N	Y	N	N	N	N	3	77	NA	0	FALSE	1.14689	1.6598	1.90361	3
C07	55	C07-55	MATR3(∆RRM2)-EGFP	7	10	247	NA	0	FALSE	226.167	530.218	720.271	1139.75	1082.97	1204.53	1374.82	1694.73	2020.1	1752.34	N	Y	Y	Y	Y	Y	Y	Y	Y	Y	1	28	unfound	1	TRUE	2.34436	1.35844	3.18468	3
B08	31	B08-31	MATR3(∆RRM2)-EGFP	8	10	247	NA	0	FALSE	221.241	539.353	1521.91	1417.49	1614.4	1082.48	923.917	933.272	649.44	655.513	N	Y	Y	Y	Y	Y	Y	Y	Y	Y	1	28	unfound	1	TRUE	2.43785	2.82173	6.87897	3
B09	14	B09-14	MATR3(∆RRM2)-EGFP	9	10	247	NA	0	FALSE	277.93	450.677	859.62	1273.77	1477.06	1732.92	2021.72	2634.6	2604.42	2787.21	N	N	N	N	N	Y	N	N	Y	N	3	77	NA	0	FALSE	1.62155	1.9074	3.09294	3
B07	31	B07-31	MATR3(∆RRM2)-EGFP	7	10	247	NA	0	FALSE	221.142	323.771	468.257	567.991	605.444	810.816	983.71	1651.55	1918.53	1195.79	N	Y	Y	N	Y	Y	Y	Y	Y	Y	1	28	unfound	1	TRUE	1.46409	1.44626	2.11745	3
B09	57	B09-57	MATR3(∆RRM2)-EGFP	9	10	247	NA	0	FALSE	189.624	321.077	375.52	448.176	556.21	534.986	665.304	847.294	605.512	867.837	N	Y	N	N	N	Y	Y	N	N	N	1	28	unfound	1	TRUE	1.69323	1.16957	1.98034	3
D09	44	D09-44	MATR3(∆RRM2)-EGFP	9	10	247	NA	0	FALSE	358.478	564.083	731.451	912.774	679.759	739.092	603.891	502.83	498.912	401.839	N	N	N	Y	N	N	N	N	N	N	3	77	NA	0	FALSE	1.57355	1.29671	2.04044	3
C07	32	C07-32	MATR3(∆RRM2)-EGFP	7	10	247	NA	0	FALSE	258.811	447.292	554.329	620.843	672.837	897.338	896.708	1048.79	1225.03	1062.47	N	Y	Y	Y	N	Y	Y	N	N	N	1	28	unfound	1	TRUE	1.72826	1.2393	2.14183	3
C07	57	C07-57	MATR3(∆RRM2)-EGFP	7	10	247	NA	0	FALSE	498.56	1005.41	1634.56	1463.23	1412.38	1853.89	1893.56	1327.12	1479.03	1381.18	N	Y	Y	Y	N	Y	Y	N	N	N	1	28	unfound	1	TRUE	2.01662	1.62576	3.27855	3
B08	1	B08-1	MATR3(∆RRM2)-EGFP	8	10	247	NA	0	FALSE	429.486	1149.48	1055.02	1363.62	1570.32	1915.76	2241.72	1742.51	1540.82	1499.63	N	Y	Y	Y	N	N	Y	N	N	N	1	28	unfound	1	TRUE	2.6764	0.917828	2.45648	3
C09	7	C09-7	MATR3(∆RRM2)-EGFP	9	10	247	NA	0	FALSE	453.925	414.277	1327.56	1321.94	838.295	554.772	541.499	478.863	483.31	404.86	N	Y	Y	Y	N	Y	Y	N	N	N	1	28	unfound	1	TRUE	0.912655	3.20453	2.92463	3
D08	36	D08-36	MATR3(∆RRM2)-EGFP	8	10	247	NA	0	FALSE	680.052	1366.46	1450.91	1997.55	1311.08	1518.12	1541.88	1559.48	1612.4	664.309	Y	Y	N	Y	N	N	N	N	N	N	NA	NA	unfound	1	TRUE	2.00935	1.0618	2.13352	3
C08	27	C08-27	MATR3(∆RRM2)-EGFP	8	10	247	NA	0	FALSE	391.537	407.287	405.677	470.872	327.75	405.835	507.818	415.989	453.314	258.672	Y	Y	N	N	N	N	N	N	N	N	NA	NA	unfound	1	TRUE	1.04023	0.996049	1.03612	3
D09	26	D09-26	MATR3(∆RRM2)-EGFP	9	10	247	NA	0	FALSE	1006.65	1737.79	2193.49	2222.64	1177.34	1379.79	2544.27	419.127	524.539	395.783	Y	N	N	Y	N	N	N	N	N	N	NA	NA	unfound	1	TRUE	1.72632	1.26223	2.17901	3
B08	21	B08-21	MATR3(∆RRM2)-EGFP	8	10	247	NA	0	FALSE	287.556	411.024	390.44	366.904	393.905	493.994	326.097	253.651	274.457	288.399	Y	Y	Y	Y	N	N	N	N	N	N	NA	NA	unfound	1	TRUE	1.42937	0.94992	1.35779	3
D09	41	D09-41	MATR3(∆RRM2)-EGFP	9	10	247	NA	0	FALSE	365.366	652.155	761.922	670.138	665.662	684.226	727.799	67.5459	655.096	1263.5	Y	Y	Y	Y	Y	Y	Y	N	N	N	NA	NA	unfound	1	TRUE	1.78493	1.16831	2.08536	3
B07	7	B07-7	MATR3(∆RRM2)-EGFP	7	10	247	NA	0	FALSE	323.724	326.078	320.415	310.699	229.73	222.581	175.943	117.692	106.472	95.1081	Y	Y	Y	Y	N	N	N	N	N	N	NA	NA	unfound	1	TRUE	1.00727	0.982635	0.989779	3
D09	39	D09-39	MATR3(∆RRM2)-EGFP	9	10	247	NA	0	FALSE	502.583	1159.68	935.613	963.417	1033.27	1118.94	1092	813.517	811.279	769.57	Y	Y	Y	Y	N	N	N	N	N	N	NA	NA	unfound	1	TRUE	2.30744	0.806784	1.86161	3
B07	43	B07-43	MATR3(∆RRM2)-EGFP	7	10	247	NA	0	FALSE	2066.88	2688.3	2954.15	3283.03	4918.63	6260.67	10339.8	11053.2	12102.9	12259.2	Y	N	N	N	N	N	N	N	N	N	NA	NA	unfound	1	TRUE	1.30066	1.09889	1.42928	3
B07	29	B07-29	MATR3(∆RRM2)-EGFP	7	10	247	NA	0	FALSE	372.965	579.166	719.016	785.594	669.923	494.561	128.502	107.044	137.123	121.866	Y	Y	Y	N	N	N	Y	N	Y	Y	NA	NA	unfound	1	TRUE	1.55287	1.24147	1.92784	3
B08	33	B08-33	MATR3(∆RRM2)-EGFP	8	10	247	NA	0	FALSE	1629.95	1505.89	1521.14	1679.41	1894.74	1556.09	1604.73	1837.65	1965.79	329.474	Y	Y	Y	N	Y	Y	Y	Y	N	N	NA	NA	unfound	1	TRUE	0.923888	1.01013	0.933245	3
D07	38	D07-38	MATR3(∆RRM2)-EGFP	7	10	247	NA	0	FALSE	331.545	706.389	572.963	525.319	1045.33	993.927	1376.71	1286.81	1062.54	1053.89	Y	Y	Y	Y	Y	Y	Y	Y	Y	Y	NA	NA	unfound	1	TRUE	2.13059	0.811116	1.72816	3
D07	52	D07-52	MATR3(∆RRM2)-EGFP	7	10	247	NA	0	FALSE	375.389	571.843	1171.79	1674.93	912.245	1759.37	1374.16	925.238	1748.9	778.075	Y	N	N	N	N	N	N	N	N	N	NA	NA	unfound	1	TRUE	1.52333	2.04915	3.12153	3
B09	52	B09-52	MATR3(∆RRM2)-EGFP	9	10	247	NA	0	FALSE	1377.55	1631.94	1444.39	1513.12	2480.32	2206.97	2058.76	40.7783	639.291	582.777	Y	Y	Y	Y	N	Y	N	N	N	N	NA	NA	unfound	1	TRUE	1.18467	0.885075	1.04852	3
C07	63	C07-63	MATR3(∆RRM2)-EGFP	7	10	247	NA	0	FALSE	521.192	604.909	866.669	1574.02	1982.53	1852.18	1333.57	1558.91	1845.56	2296.29	Y	Y	Y	Y	N	Y	Y	N	N	N	NA	NA	unfound	1	TRUE	1.16063	1.43273	1.66286	3
C08	39	C08-39	MATR3(∆RRM2)-EGFP	8	10	247	NA	0	FALSE	415.386	574.389	676.786	633.857	825.049	707.934	830.891	674.068	465.183	490.351	Y	N	Y	N	Y	Y	Y	N	N	N	NA	NA	unfound	1	TRUE	1.38278	1.17827	1.6293	3
C07	29	C07-29	MATR3(∆RRM2)-EGFP	7	10	247	NA	0	FALSE	2032.01	1872.64	1278.44	1716.6	1513.37	1934.35	1896.82	1616.98	2089.7	2282.23	Y	Y	N	Y	N	N	N	N	N	N	NA	NA	unfound	1	TRUE	0.92157	0.682693	0.62915	3
C07	38	C07-38	MATR3(∆RRM2)-EGFP	7	10	247	NA	0	FALSE	1128.85	1253.46	1780.44	1791.66	2232.46	2240.99	539.537	2769.04	354.539	322.054	Y	Y	Y	Y	N	N	N	N	N	N	NA	NA	unfound	1	TRUE	1.11039	1.42041	1.57721	3
B09	51	B09-51	MATR3(∆RRM2)-EGFP	9	10	247	NA	0	FALSE	1145.37	1110.36	955.656	874.435	1176.75	899.147	454.435	487.394	200.919	198.113	Y	Y	Y	Y	Y	Y	Y	N	N	N	NA	NA	unfound	1	TRUE	0.969428	0.860674	0.834362	3
C07	31	C07-31	MATR3(∆RRM2)-EGFP	7	10	247	NA	0	FALSE	1287.78	1214.22	809.308	1140.31	2021.85	1910.24	1686.23	1012.14	922.472	820.096	Y	Y	Y	Y	N	Y	Y	N	N	N	NA	NA	unfound	1	TRUE	0.942876	0.666527	0.628452	3
C09	64	C09-64	MATR3(∆RRM2)-EGFP	9	10	247	NA	0	FALSE	1003.76	1780.74	1766.93	1938.95	3851.24	3854.05	3849.53	3959.52	3388.27	4222.39	Y	Y	Y	N	N	N	Y	N	N	N	NA	NA	unfound	1	TRUE	1.77408	0.992242	1.76032	3
B08	29	B08-29	MATR3(∆RRM2)-EGFP	8	10	247	NA	0	FALSE	1274.6	2271.65	2264.72	2272.82	2888.77	2040.21	1881.53	3539.51	252.851	237.964	Y	Y	Y	Y	N	N	Y	N	N	N	NA	NA	unfound	1	TRUE	1.78225	0.996949	1.77682	3
D07	4	D07-4	MATR3(∆RRM2)-EGFP	7	10	247	NA	0	FALSE	1544.08	2599.02	3277.34	3216.71	4905.34	5763.45	5740.47	4056.05	5223.96	834.684	Y	Y	Y	Y	N	N	N	N	N	N	NA	NA	unfound	1	TRUE	1.68322	1.26099	2.12252	3
C08	36	C08-36	MATR3(∆RRM2)-EGFP	8	10	247	NA	0	FALSE	642.847	816.293	946.664	974.734	855.306	1133.83	1210.16	1045.57	993.83	841.407	Y	Y	Y	Y	Y	Y	Y	N	N	N	NA	NA	unfound	1	TRUE	1.26981	1.15971	1.47261	3
D09	58	D09-58	MATR3(∆RRM2)-EGFP	9	10	247	NA	0	FALSE	349.532	440.866	600.443	577.104	806.88	1095.23	1321.22	1380.78	1794.14	2047.31	Y	Y	Y	N	Y	Y	Y	N	N	N	NA	NA	unfound	1	TRUE	1.26131	1.36196	1.71785	3
B07	22	B07-22	MATR3(∆RRM2)-EGFP	7	10	247	NA	0	FALSE	382.578	578.386	758.882	1024.89	1022.72	844.613	971.401	974.979	800.612	682.262	Y	Y	Y	Y	Y	Y	Y	Y	Y	Y	NA	NA	unfound	1	TRUE	1.51181	1.31207	1.9836	3
C08	47	C08-47	MATR3(∆RRM2)-EGFP	8	10	247	NA	0	FALSE	1909.8	3098.1	5559.23	5857.66	7440.19	8736.25	9877.23	11106.9	10048.1	3152.33	Y	Y	N	N	N	N	N	N	N	N	NA	NA	unfound	1	TRUE	1.62221	1.7944	2.9109	3
C08	56	C08-56	MATR3(∆RRM2)-EGFP	8	10	247	NA	0	FALSE	458.902	490.429	474.558	495.582	582.312	657.403	686.515	635.174	618.24	497.284	Y	Y	Y	N	N	Y	Y	N	N	N	NA	NA	unfound	1	TRUE	1.0687	0.967638	1.03412	3
C07	13	C07-13	MATR3(∆RRM2)-EGFP	7	10	247	NA	0	FALSE	1315.65	2543.4	1310.9	1090.63	896.338	1156.5	1021.83	416.025	284.489	238.333	Y	Y	Y	Y	N	N	N	N	N	N	NA	NA	unfound	1	TRUE	1.93319	0.515411	0.996387	3
D07	33	D07-33	MATR3(∆RRM2)-EGFP	7	10	247	NA	0	FALSE	710.832	1411.4	1813.52	1312.47	1855.13	1753.82	1880.13	2541.56	288.177	283.03	Y	Y	Y	Y	N	Y	Y	N	N	N	NA	NA	unfound	1	TRUE	1.98557	1.28491	2.55127	3
C09	33	C09-33	MATR3(∆RRM2)-EGFP	9	10	247	NA	0	FALSE	1567.4	1815.61	1329.77	1836.25	3822.44	3620.11	3922.98	5067.13	5203.45	4086.35	Y	Y	Y	Y	N	N	N	N	N	N	NA	NA	unfound	1	TRUE	1.15836	0.732412	0.848396	3
B09	55	B09-55	MATR3(∆RRM2)-EGFP	9	10	247	NA	0	FALSE	250.774	434.838	387.64	468.067	947.064	533.335	491.544	246.243	224.308	296.422	Y	Y	Y	N	Y	Y	Y	N	Y	Y	NA	NA	unfound	1	TRUE	1.73399	0.891458	1.54578	3
B07	17	B07-17	MATR3(∆RRM2)-EGFP	7	10	247	NA	0	FALSE	477.976	596.273	691.948	605.64	412.497	443.198	307.853	209.146	177.248	170.363	Y	Y	Y	Y	Y	N	N	N	N	N	NA	NA	unfound	1	TRUE	1.2475	1.16046	1.44766	3
C09	29	C09-29	MATR3(∆RRM2)-EGFP	9	10	247	NA	0	FALSE	1155.76	1346.21	1103.51	1159.41	921.824	1236.28	1045.53	841.403	1204.01	342.77	Y	Y	Y	Y	N	Y	Y	N	N	N	NA	NA	unfound	1	TRUE	1.16478	0.819715	0.954791	3
C09	59	C09-59	MATR3(∆RRM2)-EGFP	9	10	247	NA	0	FALSE	968.617	1065.77	936.453	835.815	716.841	776.557	751.414	918.566	977.643	870.136	Y	Y	Y	Y	Y	Y	Y	N	N	N	NA	NA	unfound	1	TRUE	1.1003	0.878661	0.966795	3
C08	43	C08-43	MATR3(∆RRM2)-EGFP	8	10	247	NA	0	FALSE	511.668	822.724	1037.31	1243.17	1042.25	1362.16	1090.31	854.772	830.006	844.964	Y	Y	Y	Y	N	Y	Y	N	N	N	NA	NA	unfound	1	TRUE	1.60793	1.26083	2.02732	3
B08	32	B08-32	MATR3(∆RRM2)-EGFP	8	10	247	NA	0	FALSE	725.341	1046.24	1194.06	1602.57	2137.23	1527.07	1897.4	4027.04	1838.07	2918.75	Y	Y	Y	Y	Y	Y	Y	Y	Y	Y	NA	NA	unfound	1	TRUE	1.44241	1.14128	1.6462	3
C08	60	C08-60	MATR3(∆RRM2)-EGFP	8	10	247	NA	0	FALSE	490.824	477.774	460.04	303.453	152.458	214.293	182.647	177.264	151.226	203.112	Y	Y	N	Y	N	N	N	N	N	N	NA	NA	unfound	1	TRUE	0.973412	0.962881	0.93728	3
D07	36	D07-36	MATR3(∆RRM2)-EGFP	7	10	247	NA	0	FALSE	386.804	690.724	935.331	1146.64	1176.27	1193.34	1810.07	2571.22	1556.28	2277.45	Y	Y	Y	Y	Y	Y	Y	Y	Y	Y	NA	NA	unfound	1	TRUE	1.78572	1.35413	2.4181	3
D09	32	D09-32	MATR3(∆RRM2)-EGFP	9	10	247	NA	0	FALSE	308.556	486.193	2473.54	2782.94	3486.5	1489.33	1861.26	84.203	57.0918	59.8579	Y	Y	N	N	N	Y	N	N	N	N	NA	NA	unfound	1	TRUE	1.5757	5.08756	8.0165	3
D09	55	D09-55	MATR3(∆RRM2)-EGFP	9	10	247	NA	0	FALSE	1083.16	1365.33	1383.24	1268.53	1586.41	1595.21	1287.79	712.659	603.365	518.879	Y	Y	Y	Y	N	Y	Y	N	N	N	NA	NA	unfound	1	TRUE	1.26051	1.01311	1.27704	3
C07	52	C07-52	MATR3(∆RRM2)-EGFP	7	10	247	NA	0	FALSE	1378.27	2416.99	3869.84	4548.84	4402.7	3918.71	4827.41	5922.12	6163.48	5981.79	Y	Y	Y	Y	N	N	N	N	N	N	NA	NA	unfound	1	TRUE	1.75364	1.6011	2.80775	3
D09	8	D09-8	MATR3(∆RRM2)-EGFP	9	10	247	NA	0	FALSE	1573	2016.34	2364.96	1793.89	1711.08	2032.89	1366.97	758.841	589.379	430.636	Y	Y	Y	Y	N	Y	Y	N	N	N	NA	NA	unfound	1	TRUE	1.28184	1.1729	1.50347	3
D09	75	D09-75	MATR3(∆RRM2)-EGFP	9	10	247	NA	0	FALSE	982.825	1524.82	1608.42	1327.87	1729.14	1340.65	1345.74	553.26	823.239	456.966	Y	Y	Y	Y	N	Y	Y	N	N	N	NA	NA	unfound	1	TRUE	1.55147	1.05483	1.63653	3
C07	1	C07-1	MATR3(∆RRM2)-EGFP	7	10	247	NA	0	FALSE	1299.15	2595.96	2366.62	2346.78	2497.24	2153.89	2865.04	1434.8	1201.71	802.429	Y	Y	Y	Y	N	N	Y	N	N	N	NA	NA	unfound	1	TRUE	1.9982	0.911655	1.82167	3
D09	25	D09-25	MATR3(∆RRM2)-EGFP	9	10	247	NA	0	FALSE	1477.93	2186.32	1184.4	1509.22	1977.67	2133.39	2517.26	314.398	278.605	205.312	Y	Y	Y	N	Y	Y	Y	N	N	N	NA	NA	unfound	1	TRUE	1.47931	0.541734	0.801392	3
B09	53	B09-53	MATR3(∆RRM2)-EGFP	9	10	247	NA	0	FALSE	933.867	1394.32	1550.69	1661.84	1218.19	950.254	915.648	1113.58	1169.52	1033.58	Y	Y	Y	Y	Y	Y	Y	Y	Y	N	NA	NA	unfound	1	TRUE	1.49306	1.11215	1.66051	3
C09	19	C09-19	MATR3(∆RRM2)-EGFP	9	10	247	NA	0	FALSE	747.025	1153.45	1456.63	2102.55	1601.57	1788.42	1839.71	2613.58	3949.09	3881.4	Y	Y	Y	Y	Y	Y	Y	N	N	N	NA	NA	unfound	1	TRUE	1.54406	1.26285	1.94991	3
D08	48	D08-48	MATR3(∆RRM2)-EGFP	8	10	247	NA	0	FALSE	1567.12	980.59	956.115	1124.3	1878.68	1267.34	1370.7	1402.21	333.037	304.337	Y	Y	Y	Y	N	Y	N	N	N	N	NA	NA	unfound	1	TRUE	0.625726	0.97504	0.610108	3
C07	42	C07-42	MATR3(∆RRM2)-EGFP	7	10	247	NA	0	FALSE	1294.4	1257.62	1617.66	2153.53	2719.65	3169.59	3847.9	4409.02	4471.22	2183.82	Y	Y	Y	Y	N	Y	Y	N	N	N	NA	NA	unfound	1	TRUE	0.971585	1.28629	1.24974	3
B08	34	B08-34	MATR3(∆RRM2)-EGFP	8	10	247	NA	0	FALSE	1177.44	1465.28	1192.89	1264.87	1480.92	1404.55	1519.17	2822.36	1866.94	2794.94	Y	Y	Y	Y	Y	Y	Y	N	N	N	NA	NA	unfound	1	TRUE	1.24447	0.814102	1.01312	3
D08	17	D08-17	MATR3(∆RRM2)-EGFP	8	10	247	NA	0	FALSE	1580.43	1570.81	1559.96	2514.39	3076.66	1347.68	1228.11	1516.39	1735.28	1257.14	Y	Y	Y	Y	Y	Y	Y	N	N	N	NA	NA	unfound	1	TRUE	0.993915	0.993089	0.987046	3
C09	45	C09-45	MATR3(∆RRM2)-EGFP	9	10	247	NA	0	FALSE	592.391	1532.53	966.843	891.477	978.139	1216.86	1301.42	1139.94	2190.53	1809.04	Y	Y	Y	Y	N	Y	Y	N	N	N	NA	NA	unfound	1	TRUE	2.58702	0.63088	1.6321	3
C09	70	C09-70	MATR3(∆RRM2)-EGFP	9	10	247	NA	0	FALSE	1530.65	1318.43	1214.63	1477.78	1563.34	1503.39	992.297	861.937	752.646	659.682	Y	Y	Y	Y	N	Y	Y	N	N	N	NA	NA	unfound	1	TRUE	0.861347	0.921276	0.793538	3
C09	9	C09-9	MATR3(∆RRM2)-EGFP	9	10	247	NA	0	FALSE	1402.54	887.964	847.219	387.193	2540.73	1814.23	1797.39	2533.15	1593.01	1564.83	Y	Y	Y	N	Y	Y	Y	N	N	N	NA	NA	unfound	1	TRUE	0.633111	0.954114	0.60406	3
D09	78	D09-78	MATR3(∆RRM2)-EGFP	9	10	247	NA	0	FALSE	1306.12	1873.55	2889.54	2521.1	3456.3	2707.55	2857.6	4669.7	4012.91	5393.11	Y	Y	Y	Y	N	Y	N	N	N	N	NA	NA	unfound	1	TRUE	1.43444	1.54229	2.21232	3
C09	1	C09-1	MATR3(∆RRM2)-EGFP	9	10	247	NA	0	FALSE	918.834	1570.73	1994.62	2136.02	3406.34	4443.71	4616.32	4061.08	5003.52	602.365	Y	N	N	N	N	N	N	N	N	N	NA	NA	unfound	1	TRUE	1.70948	1.26987	2.17082	3
D09	15	D09-15	MATR3(∆RRM2)-EGFP	9	10	247	NA	0	FALSE	938.186	1234.2	2183.53	1181.63	966.84	729.979	737.607	341.309	288.385	257.099	Y	Y	Y	Y	N	N	N	N	N	N	NA	NA	unfound	1	TRUE	1.31552	1.76918	2.3274	3
D09	17	D09-17	MATR3(∆RRM2)-EGFP	9	10	247	NA	0	FALSE	262.473	643.312	938.121	770.929	624.269	623.388	718.668	404.448	329.576	302.358	Y	Y	Y	Y	N	N	N	N	N	N	NA	NA	unfound	1	TRUE	2.45097	1.45827	3.57416	3
D09	35	D09-35	MATR3(∆RRM2)-EGFP	9	10	247	NA	0	FALSE	334.134	631.548	663.351	603.641	479.951	569.798	575.949	407.265	352.083	431.222	Y	Y	Y	Y	Y	Y	Y	N	N	Y	NA	NA	unfound	1	TRUE	1.8901	1.05036	1.98528	3
C09	50	C09-50	MATR3(∆RRM2)-EGFP	9	10	247	NA	0	FALSE	843.795	1422.97	1448.03	1597.86	1707.44	1567.98	1876.86	2220.48	2238.14	2241.83	Y	Y	Y	Y	Y	Y	Y	N	Y	Y	NA	NA	unfound	1	TRUE	1.6864	1.01761	1.71609	3
B07	13	B07-13	MATR3(∆RRM2)-EGFP	7	10	247	NA	0	FALSE	987.375	1252.49	1203.34	1173.83	1863.1	1757.5	2397.33	3300.37	3037.72	3386.83	Y	Y	Y	Y	Y	Y	Y	N	N	N	NA	NA	unfound	1	TRUE	1.26851	0.960754	1.21872	3
C09	74	C09-74	MATR3(∆RRM2)-EGFP	9	10	247	NA	0	FALSE	413.933	746.959	1255.01	1506.7	1671.39	1821.32	1393.73	2805.9	2085.23	1945.54	Y	Y	Y	Y	Y	Y	Y	Y	Y	Y	NA	NA	unfound	1	TRUE	1.80454	1.68016	3.03191	3
B07	32	B07-32	MATR3(∆RRM2)-EGFP	7	10	247	NA	0	FALSE	425.313	913.29	691.344	542.917	605.017	631.478	676.643	1105.93	801.986	1130.57	Y	Y	Y	Y	Y	Y	Y	N	Y	N	NA	NA	unfound	1	TRUE	2.14733	0.756982	1.62549	3
D07	24	D07-24	MATR3(∆RRM2)-EGFP	7	10	247	NA	0	FALSE	653.868	849.665	1394.79	1624.25	1902.46	1741.25	1990.22	2325.69	2292.01	1400.81	Y	Y	Y	Y	N	Y	Y	N	Y	Y	NA	NA	unfound	1	TRUE	1.29944	1.64157	2.13313	3
C09	41	C09-41	MATR3(∆RRM2)-EGFP	9	10	247	NA	0	FALSE	1036.74	1528.74	2378.62	2786.61	2192.56	591.599	381.149	519.659	567.898	365.707	Y	Y	Y	Y	Y	Y	Y	N	N	N	NA	NA	unfound	1	TRUE	1.47457	1.55593	2.29434	3
D09	59	D09-59	MATR3(∆RRM2)-EGFP	9	10	247	NA	0	FALSE	338.94	478.341	429.576	555.7	637.586	927.805	970.797	564.538	1206.47	1059.09	Y	Y	Y	Y	Y	Y	Y	N	N	N	NA	NA	unfound	1	TRUE	1.41128	0.898055	1.26741	3
C09	73	C09-73	MATR3(∆RRM2)-EGFP	9	10	247	NA	0	FALSE	330.413	463.408	581.563	692.765	819.125	1123.58	1136.91	862.043	789.852	980.688	Y	Y	Y	Y	Y	Y	Y	N	N	N	NA	NA	unfound	1	TRUE	1.40251	1.25497	1.76011	3
B08	13	B08-13	MATR3(∆RRM2)-EGFP	8	10	247	NA	0	FALSE	607.673	1056.06	1599.21	1732.66	2924.11	2440.23	3346.12	5521.43	4363.86	3651.2	Y	Y	Y	Y	N	Y	N	N	N	N	NA	NA	unfound	1	TRUE	1.73787	1.51432	2.63169	3
B07	30	B07-30	MATR3(∆RRM2)-EGFP	7	10	247	NA	0	FALSE	908.854	1330.8	859.647	906.95	969.256	587.987	640.845	480.347	334.395	444.401	Y	Y	Y	Y	N	Y	Y	N	N	N	NA	NA	unfound	1	TRUE	1.46426	0.645964	0.945857	3
B09	42	B09-42	MATR3(∆RRM2)-EGFP	9	10	247	NA	0	FALSE	1449.26	1991.57	2473.13	3119.27	4350.73	3981.41	4919.56	6464.84	7764.13	7085.59	Y	Y	Y	Y	N	N	N	N	N	N	NA	NA	unfound	1	TRUE	1.3742	1.2418	1.70648	3
B09	32	B09-32	MATR3(∆RRM2)-EGFP	9	10	247	NA	0	FALSE	326.199	674.147	1123.14	1033.42	1649.98	1668.86	1773.55	2070.14	2690.29	2661.16	Y	Y	Y	Y	N	Y	Y	Y	Y	Y	NA	NA	unfound	1	TRUE	2.06667	1.66601	3.4431	3
B07	26	B07-26	MATR3(∆RRM2)-EGFP	7	10	247	NA	0	FALSE	974.564	1124.27	1023.13	818.907	650.59	592.282	474.656	308.645	248.928	226.033	Y	Y	Y	Y	Y	Y	Y	N	N	N	NA	NA	unfound	1	TRUE	1.15361	0.910043	1.04984	3
B09	46	B09-46	MATR3(∆RRM2)-EGFP	9	10	247	NA	0	FALSE	385.661	355.357	404.033	379.532	355.018	296.898	255.656	198.379	156.987	148.217	Y	Y	Y	N	N	N	N	N	N	N	NA	NA	unfound	1	TRUE	0.921424	1.13698	1.04764	3
B07	34	B07-34	MATR3(∆RRM2)-EGFP	7	10	247	NA	0	FALSE	1153.8	1244.46	924.392	686.133	498.656	611.78	428.54	238.398	139.457	142.524	Y	Y	Y	Y	N	Y	N	N	N	N	NA	NA	unfound	1	TRUE	1.07858	0.742806	0.801174	3
B09	29	B09-29	MATR3(∆RRM2)-EGFP	9	10	247	NA	0	FALSE	339.288	495.19	810.896	1278.84	1573.92	1907.5	2289.95	2974.98	3351.6	3611.96	Y	Y	Y	Y	Y	Y	Y	N	N	N	NA	NA	unfound	1	TRUE	1.4595	1.63755	2.38999	3
C08	58	C08-58	MATR3(∆RRM2)-EGFP	8	10	247	NA	0	FALSE	576.267	863.555	858.501	854.322	978.57	1148.16	1651.85	2043.79	2014.09	1719.35	Y	Y	Y	Y	Y	Y	Y	N	N	Y	NA	NA	unfound	1	TRUE	1.49853	0.994147	1.48976	3
D09	19	D09-19	MATR3(∆RRM2)-EGFP	9	10	247	NA	0	FALSE	719.929	1466.54	2113.43	2929.8	4562.85	2752.03	3078.07	3957.53	4235	1846.38	Y	Y	Y	Y	N	Y	Y	N	N	N	NA	NA	unfound	1	TRUE	2.03706	1.44111	2.93562	3
D09	36	D09-36	MATR3(∆RRM2)-EGFP	9	10	247	NA	0	FALSE	371.589	744.014	643.172	710.752	614.193	774.031	919.339	727.02	812.629	871.731	Y	Y	Y	Y	N	Y	Y	N	N	N	NA	NA	unfound	1	TRUE	2.00225	0.864461	1.73087	3
D09	13	D09-13	MATR3(∆RRM2)-EGFP	9	10	247	NA	0	FALSE	415.53	608.377	859.408	949.07	786.934	864.522	1673.41	1311.9	1518.06	1890.16	Y	Y	Y	Y	Y	Y	Y	N	N	N	NA	NA	unfound	1	TRUE	1.4641	1.41262	2.06822	3
B09	24	B09-24	MATR3(∆RRM2)-EGFP	9	10	247	NA	0	FALSE	979.493	1259.99	1274.67	2375.85	2240.49	2681.24	1916.36	3255.05	3212.9	4176.02	Y	Y	Y	Y	Y	Y	Y	N	N	N	NA	NA	unfound	1	TRUE	1.28637	1.01165	1.30135	3
C09	61	C09-61	MATR3(∆RRM2)-EGFP	9	10	247	NA	0	FALSE	873.436	1602.44	2494.52	2696.84	2269.91	1523.55	2746.93	2838.83	2788.53	3021.06	Y	Y	Y	Y	Y	Y	Y	Y	Y	Y	NA	NA	unfound	1	TRUE	1.83463	1.5567	2.85598	3
B07	38	B07-38	MATR3(∆RRM2)-EGFP	7	10	247	NA	0	FALSE	923.131	1135.15	868.966	802.619	1059.78	846.086	712.516	1196.13	38.7566	41.3182	Y	Y	Y	Y	N	Y	Y	N	N	N	NA	NA	unfound	1	TRUE	1.22967	0.765507	0.941324	3
B07	20	B07-20	MATR3(∆RRM2)-EGFP	7	10	247	NA	0	FALSE	838.593	1195.53	1666.21	1553.92	1653.99	1672.77	1740.09	1955.39	1799.73	1551.14	Y	Y	Y	Y	Y	Y	Y	Y	Y	Y	NA	NA	unfound	1	TRUE	1.42563	1.39371	1.98692	3
D08	49	D08-49	MATR3(∆RRM2)-EGFP	8	10	247	NA	0	FALSE	477.423	1088.5	2113.32	2125.97	2949.55	2953.61	3519.85	3844.51	3214.02	2669.32	Y	Y	Y	Y	Y	Y	Y	Y	Y	Y	NA	NA	unfound	1	TRUE	2.27994	1.9415	4.42651	3
B08	8	B08-8	MATR3(∆RRM2)-EGFP	8	10	247	NA	0	FALSE	1124.9	1872.46	2112.52	3169	3521.99	3553.34	4139.25	6319.3	5856.86	5116	Y	Y	Y	Y	N	N	N	N	N	N	NA	NA	unfound	1	TRUE	1.66456	1.1282	1.87796	3
D08	22	D08-22	MATR3(∆RRM2)-EGFP	8	10	247	NA	0	FALSE	1165.34	797.576	1112.35	568.384	602.956	707.151	1123.46	872.969	673.449	823.431	Y	Y	Y	Y	N	N	N	N	N	N	NA	NA	unfound	1	TRUE	0.684415	1.39466	0.954526	3
B07	19	B07-19	MATR3(∆RRM2)-EGFP	7	10	247	NA	0	FALSE	1134.46	1363.04	855.071	673.708	441.949	303.76	204.525	161.343	156.324	122.365	Y	Y	Y	Y	Y	Y	N	N	N	N	NA	NA	unfound	1	TRUE	1.20149	0.627326	0.753723	3
D08	21	D08-21	MATR3(∆RRM2)-EGFP	8	10	247	NA	0	FALSE	686.142	876.767	1033.77	1427.56	1954.63	1267.56	2019.63	2715.7	2075.28	1955.63	Y	Y	Y	Y	Y	Y	Y	Y	Y	Y	NA	NA	unfound	1	TRUE	1.27782	1.17907	1.50664	3
C08	18	C08-18	MATR3(∆RRM2)-EGFP	8	10	247	NA	0	FALSE	763.259	955.718	1105.63	1163.4	991.057	1061.99	827.776	621.62	535.081	414.432	Y	Y	Y	Y	Y	Y	Y	N	N	N	NA	NA	unfound	1	TRUE	1.25215	1.15686	1.44857	3
B09	47	B09-47	MATR3(∆RRM2)-EGFP	9	10	247	NA	0	FALSE	609.076	677.319	1079.61	1146.74	1212	1552.35	1911.79	1811.78	1893.76	1903.11	Y	Y	Y	Y	Y	N	Y	N	N	N	NA	NA	unfound	1	TRUE	1.11204	1.59395	1.77254	3
B07	9	B07-9	MATR3(∆RRM2)-EGFP	7	10	247	NA	0	FALSE	1596.94	1677.55	1293.1	998.003	729.901	694.915	593.135	399.298	267.182	101.295	Y	Y	Y	Y	Y	Y	Y	N	N	N	NA	NA	unfound	1	TRUE	1.05048	0.770824	0.809737	3
C08	44	C08-44	MATR3(∆RRM2)-EGFP	8	10	247	NA	0	FALSE	752.368	660.4	639.344	659.007	789.681	857.98	1001.68	1207.24	1530.87	1363.94	Y	Y	Y	Y	Y	Y	Y	Y	Y	Y	NA	NA	unfound	1	TRUE	0.877762	0.968115	0.849775	3
C09	10	C09-10	MATR3(∆RRM2)-EGFP	9	10	247	NA	0	FALSE	699.482	912.118	1001.48	1027.44	1191.95	1163.53	1257.31	1330.86	1190.08	1284.65	Y	Y	Y	Y	Y	Y	Y	Y	Y	Y	NA	NA	unfound	1	TRUE	1.30399	1.09797	1.43174	3
C08	31	C08-31	MATR3(∆RRM2)-EGFP	8	10	247	NA	0	FALSE	837.872	1210.47	2683.41	2053.72	3146.08	3787.42	2450.83	4019.74	4930.23	4746.23	Y	Y	Y	Y	Y	Y	Y	N	N	N	NA	NA	unfound	1	TRUE	1.4447	2.21683	3.20265	3
B09	22	B09-22	MATR3(∆RRM2)-EGFP	9	10	247	NA	0	FALSE	526.246	970.938	1049.94	1083.36	1089.7	1137.95	1023.99	867.5	1102.9	1391.74	Y	Y	Y	Y	Y	Y	Y	Y	Y	Y	NA	NA	unfound	1	TRUE	1.84503	1.08137	1.99515	3
B08	11	B08-11	MATR3(∆RRM2)-EGFP	8	10	247	NA	0	FALSE	1000.26	1314.93	1224.09	1008.19	1167.69	1653.69	1295.98	1265.05	1123.72	678.107	Y	Y	Y	Y	Y	Y	Y	Y	Y	Y	NA	NA	unfound	1	TRUE	1.31458	0.930917	1.22377	3
B08	20	B08-20	MATR3(∆RRM2)-EGFP	8	10	247	NA	0	FALSE	845.525	1204.62	1410.03	1904.31	1999.81	2005.26	1776.04	2443.45	2009.61	2623.25	Y	Y	Y	Y	Y	Y	Y	Y	Y	Y	NA	NA	unfound	1	TRUE	1.4247	1.17052	1.66764	3
C08	4	C08-4	MATR3(∆RRM2)-EGFP	8	10	247	NA	0	FALSE	1053.39	1539.61	1647.04	2270.77	3282.13	2429.47	2895.89	4062.96	3573.76	2797.11	Y	Y	Y	Y	N	Y	Y	Y	N	Y	NA	NA	unfound	1	TRUE	1.46158	1.06978	1.56356	3
C07	44	C07-44	MATR3(∆RRM2)-EGFP	7	10	247	NA	0	FALSE	708.44	478.007	620.677	544.847	836.018	1551.4	1341.05	1560.39	1517.43	832.871	Y	Y	Y	N	Y	Y	Y	N	N	N	NA	NA	unfound	1	TRUE	0.674732	1.29847	0.876118	3
B09	31	B09-31	MATR3(∆RRM2)-EGFP	9	10	247	NA	0	FALSE	546.557	1153.07	1442.88	1537.31	2079.73	2010.42	2270.35	3528.64	3307.61	3264.2	Y	Y	Y	Y	Y	Y	Y	N	N	N	NA	NA	unfound	1	TRUE	2.1097	1.25134	2.63995	3
B08	15	B08-15	MATR3(∆RRM2)-EGFP	8	10	247	NA	0	FALSE	603.154	571.443	866.607	1127.12	960.331	997.864	1066.49	821.534	566.577	408.297	Y	Y	Y	Y	N	Y	Y	N	N	N	NA	NA	unfound	1	TRUE	0.947426	1.51652	1.43679	3
B09	60	B09-60	MATR3(∆RRM2)-EGFP	9	10	247	NA	0	FALSE	557.837	754.832	733.005	972.457	527.145	236.907	375.35	445.18	1055.09	686.894	Y	Y	Y	Y	N	N	N	Y	Y	Y	NA	NA	unfound	1	TRUE	1.35314	0.971083	1.31401	3
D09	65	D09-65	MATR3(∆RRM2)-EGFP	9	10	247	NA	0	FALSE	747.014	1071.01	1529.24	1437.97	2079.26	1608.8	1873.87	1942.32	1840.09	1721.7	Y	Y	Y	Y	Y	Y	Y	Y	Y	Y	NA	NA	unfound	1	TRUE	1.43373	1.42785	2.04714	3
D09	68	D09-68	MATR3(∆RRM2)-EGFP	9	10	247	NA	0	FALSE	609.221	924.455	1143.72	538.956	391.927	311.69	213.365	144.516	124.864	112.647	Y	Y	Y	Y	N	Y	N	N	N	N	NA	NA	unfound	1	TRUE	1.51744	1.23718	1.87734	3
C08	33	C08-33	MATR3(∆RRM2)-EGFP	8	10	247	NA	0	FALSE	716.148	1026.54	1062.82	997.896	1393.38	1546.1	2247.73	2300.76	2889.74	1836.21	Y	Y	Y	Y	Y	Y	Y	N	Y	Y	NA	NA	unfound	1	TRUE	1.43342	1.03534	1.48408	3
C08	11	C08-11	MATR3(∆RRM2)-EGFP	8	10	247	NA	0	FALSE	1065.24	1254.36	1182.59	938.402	1017.61	1154.28	1339.66	1129.04	749.801	555.09	Y	Y	Y	Y	N	Y	Y	N	N	N	NA	NA	unfound	1	TRUE	1.17753	0.942781	1.11016	3
D08	18	D08-18	MATR3(∆RRM2)-EGFP	8	10	247	NA	0	FALSE	541.216	485.307	553.272	1206.06	924.514	728.052	1780.16	1571.31	854.018	812.662	Y	Y	Y	Y	Y	Y	Y	Y	Y	Y	NA	NA	unfound	1	TRUE	0.896698	1.14004	1.02228	3
C08	22	C08-22	MATR3(∆RRM2)-EGFP	8	10	247	NA	0	FALSE	755.941	662.91	544.538	458.243	335.87	341.985	319.233	207.559	184.645	175.368	Y	Y	Y	Y	N	N	N	N	N	N	NA	NA	unfound	1	TRUE	0.876935	0.821435	0.720345	3
D07	57	D07-57	MATR3(∆RRM2)-EGFP	7	10	247	NA	0	FALSE	439.082	485.538	720.404	503.503	590.316	674.166	610.931	462.58	380.079	367.701	Y	Y	Y	Y	Y	Y	Y	Y	N	N	NA	NA	unfound	1	TRUE	1.1058	1.48372	1.6407	3
C08	1	C08-1	MATR3(∆RRM2)-EGFP	8	10	247	NA	0	FALSE	688.752	1664.48	1507.66	1729.38	2300.05	1823.3	2081.6	2898.98	2538.96	2093.37	Y	Y	Y	Y	Y	Y	Y	Y	Y	Y	NA	NA	unfound	1	TRUE	2.41666	0.905785	2.18898	3
D08	47	D08-47	MATR3(∆RRM2)-EGFP	8	10	247	NA	0	FALSE	499.37	763.56	789.286	947.027	998.995	979.178	1612.15	1512.9	1471.37	2530.73	Y	Y	Y	Y	Y	Y	Y	Y	N	Y	NA	NA	unfound	1	TRUE	1.52905	1.03369	1.58056	3
C09	28	C09-28	MATR3(∆RRM2)-EGFP	9	10	247	NA	0	FALSE	878.949	1062.55	1290.66	1522.21	1137.13	1435.26	1645.68	2065.33	2084.1	2208.23	Y	Y	Y	Y	Y	Y	Y	Y	Y	Y	NA	NA	unfound	1	TRUE	1.20889	1.21467	1.46841	3
D09	63	D09-63	MATR3(∆RRM2)-EGFP	9	10	247	NA	0	FALSE	676.242	906.827	545.595	416.312	326.696	341.517	298.896	179.845	159.891	138.336	Y	Y	Y	Y	N	Y	N	N	N	N	NA	NA	unfound	1	TRUE	1.34098	0.601652	0.806804	3
C08	62	C08-62	MATR3(∆RRM2)-EGFP	8	10	247	NA	0	FALSE	980.55	1333.83	1502.76	1446.16	1330.27	1143.92	1269.81	1123.84	867.929	752.132	Y	Y	Y	Y	Y	Y	Y	Y	N	Y	NA	NA	unfound	1	TRUE	1.36028	1.12666	1.53257	3
B08	19	B08-19	MATR3(∆RRM2)-EGFP	8	10	247	NA	0	FALSE	431.243	668.005	877.523	1113.47	1395.7	1048.98	2065.09	1437.71	2372.85	2416.53	Y	Y	Y	Y	Y	Y	Y	Y	Y	Y	NA	NA	unfound	1	TRUE	1.54902	1.31365	2.03487	3
B07	16	B07-16	MATR3(∆RRM2)-EGFP	7	10	247	NA	0	FALSE	1236.43	1551.29	1344.17	1537.65	1071.38	962.762	831.457	579.77	368.837	379.831	Y	Y	Y	Y	Y	Y	Y	Y	N	N	NA	NA	unfound	1	TRUE	1.25465	0.866486	1.08713	3
C09	34	C09-34	MATR3(∆RRM2)-EGFP	9	10	247	NA	0	FALSE	690.5	939.071	1117.36	1379.95	1444.14	1176.29	2281.99	2208	2460.04	2888.93	Y	Y	Y	Y	Y	Y	Y	Y	Y	N	NA	NA	unfound	1	TRUE	1.35999	1.18985	1.61818	3
C09	62	C09-62	MATR3(∆RRM2)-EGFP	9	10	247	NA	0	FALSE	765.826	671.645	660.908	510.71	691.939	438.502	524.428	305.553	202.388	188.244	Y	Y	Y	Y	Y	Y	Y	N	N	N	NA	NA	unfound	1	TRUE	0.877021	0.984014	0.863	3
D08	37	D08-37	MATR3(∆RRM2)-EGFP	8	10	247	NA	0	FALSE	603.415	734.161	971.486	2137.94	2576.26	1348.13	2409.93	1706.66	1512.88	1485.78	Y	Y	Y	Y	Y	Y	Y	N	N	Y	NA	NA	unfound	1	TRUE	1.21668	1.32326	1.60998	3
C09	27	C09-27	MATR3(∆RRM2)-EGFP	9	10	247	NA	0	FALSE	629.741	813.668	993.587	1088.54	1359.8	1697.7	1346.82	1757.8	1792.74	1390.29	Y	Y	Y	Y	Y	Y	Y	Y	Y	Y	NA	NA	unfound	1	TRUE	1.29207	1.22112	1.57777	3
C07	66	C07-66	MATR3(∆RRM2)-EGFP	7	10	247	NA	0	FALSE	963.804	838.157	707.565	464.587	225.106	208.331	155.392	106.04	87.8308	64.5081	Y	Y	Y	Y	N	N	N	N	N	N	NA	NA	unfound	1	TRUE	0.869634	0.844191	0.734137	3
B07	25	B07-25	MATR3(∆RRM2)-EGFP	7	10	247	NA	0	FALSE	1343.11	1028.75	688.902	611.394	494.812	418.194	344.294	190.497	153.951	156.575	Y	Y	Y	Y	N	N	N	N	N	N	NA	NA	unfound	1	TRUE	0.76595	0.669648	0.512917	3
C08	59	C08-59	MATR3(∆RRM2)-EGFP	8	10	247	NA	0	FALSE	574.71	599.16	429.817	331.586	174.972	190.915	167.391	110.946	83.5781	72.3239	Y	Y	Y	N	N	N	N	N	N	N	NA	NA	unfound	1	TRUE	1.04254	0.717366	0.747885	3
C08	42	C08-42	MATR3(∆RRM2)-EGFP	8	10	247	NA	0	FALSE	543.911	840.713	848.996	745.038	635.711	852.522	981.466	657.225	546.1	454.126	Y	Y	Y	Y	Y	Y	Y	N	N	N	NA	NA	unfound	1	TRUE	1.54568	1.00985	1.56091	3
D09	52	D09-52	MATR3(∆RRM2)-EGFP	9	10	247	NA	0	FALSE	745.681	850.48	910.889	992.799	861.581	990.029	1142.01	901.687	607.148	113.43	Y	Y	Y	Y	Y	Y	Y	Y	N	N	NA	NA	unfound	1	TRUE	1.14054	1.07103	1.22155	3
C08	65	C08-65	MATR3(∆RRM2)-EGFP	8	10	247	NA	0	FALSE	579.546	969.645	1047.25	1791.01	1247.9	1378.93	2871.99	2974.93	3278.55	3353.94	Y	Y	Y	Y	Y	Y	Y	N	Y	Y	NA	NA	unfound	1	TRUE	1.67311	1.08004	1.80702	3
C09	66	C09-66	MATR3(∆RRM2)-EGFP	9	10	247	NA	0	FALSE	669.29	1100.91	1432.98	2062.41	2603.68	2667.96	2606.54	2713.05	3753.08	2842.58	Y	Y	Y	Y	Y	Y	Y	Y	N	N	NA	NA	unfound	1	TRUE	1.6449	1.30163	2.14104	3
B09	64	B09-64	MATR3(∆RRM2)-EGFP	9	10	247	NA	0	FALSE	583.164	812.413	786.705	553.848	559.219	577.49	638.945	354.957	282.652	254.486	Y	Y	Y	Y	N	Y	Y	N	N	N	NA	NA	unfound	1	TRUE	1.39311	0.968355	1.34903	3
D07	37	D07-37	MATR3(∆RRM2)-EGFP	7	10	247	NA	0	FALSE	537.223	1177.15	1467.36	810.784	1202.45	1225.84	876.765	440.162	292.317	216.897	Y	Y	Y	Y	Y	Y	Y	N	N	N	NA	NA	unfound	1	TRUE	2.19117	1.24654	2.73138	3
B08	39	B08-39	MATR3(∆RRM2)-EGFP	8	10	247	NA	0	FALSE	530.123	886.176	1031.26	1143.9	1236.44	1563.46	821.541	925.674	1272.93	731.899	Y	Y	Y	Y	Y	Y	Y	Y	Y	Y	NA	NA	unfound	1	TRUE	1.67164	1.16372	1.94532	3
C07	58	C07-58	MATR3(∆RRM2)-EGFP	7	10	247	NA	0	FALSE	820.709	1063.54	1097.4	870.544	623.146	590.005	496.44	353.273	375.99	324.67	Y	Y	Y	Y	Y	Y	Y	N	N	N	NA	NA	unfound	1	TRUE	1.29588	1.03183	1.33713	3
B09	61	B09-61	MATR3(∆RRM2)-EGFP	9	10	247	NA	0	FALSE	533.006	676.807	723.48	633.342	702.345	574.183	593.769	610.011	476.868	391.921	Y	Y	Y	Y	Y	Y	Y	Y	N	Y	NA	NA	unfound	1	TRUE	1.26979	1.06896	1.35736	3
B07	46	B07-46	MATR3(∆RRM2)-EGFP	7	10	247	NA	0	FALSE	492.18	1601.82	4908.46	5380.21	6715.88	6008.39	5791.03	6560.95	6238.75	5730.95	Y	NA	N	N	N	N	N	N	N	N	NA	NA	unfound	1	TRUE	3.25455	3.0643	9.97291	3
C07	7	C07-7	MATR3(∆RRM2)-EGFP	7	10	247	NA	0	FALSE	838.98	841.098	1351.27	1518.61	1643.31	1826.07	2686.35	2902.43	2985.9	2263.49	Y	Y	Y	Y	N	Y	Y	N	N	N	NA	NA	unfound	1	TRUE	1.00253	1.60655	1.61061	3
C09	23	C09-23	MATR3(∆RRM2)-EGFP	9	9	222	unfound	1	TRUE	183.194	367.973	438.328	490.577	375.945	579.728	633.781	691.081	423.652	NA	N	Y	N	Y	N	Y	Y	N	N	NA	1	28	unfound	1	TRUE	2.00866	1.1912	2.3927	3
C08	25	C08-25	MATR3(∆RRM2)-EGFP	8	9	222	unfound	1	TRUE	275.889	405.923	526.278	852.81	900.79	1172.02	1403.75	1070.69	1102.95	NA	N	Y	N	Y	N	Y	Y	N	N	NA	1	28	unfound	1	TRUE	1.47133	1.2965	1.90757	3
C08	30	C08-30	MATR3(∆RRM2)-EGFP	8	9	222	unfound	1	TRUE	137.889	281.373	721.407	897.739	1144.98	521.516	743.035	1792.78	712.17	NA	N	Y	Y	Y	N	Y	Y	N	N	NA	1	28	unfound	1	TRUE	2.04057	2.56388	5.2318	3
C07	11	C07-11	MATR3(∆RRM2)-EGFP	7	9	222	unfound	1	TRUE	447.578	642.228	800.318	1254.27	1073.02	1255.1	1825.42	1678.27	1655.71	NA	Y	N	N	Y	N	N	N	N	N	NA	NA	NA	unfound	1	TRUE	1.43489	1.24616	1.78811	3
D09	21	D09-21	MATR3(∆RRM2)-EGFP	9	9	222	unfound	1	TRUE	229.692	742.692	1350.48	1666.89	934.443	1267.03	1421.84	944.85	1319.3	NA	Y	Y	Y	Y	N	N	N	N	N	NA	NA	NA	unfound	1	TRUE	3.23342	1.81836	5.87954	3
D09	51	D09-51	MATR3(∆RRM2)-EGFP	9	9	222	unfound	1	TRUE	1418.44	1270.36	1655.03	2099.49	2134.04	2114.68	2495.54	3726.91	3913.85	NA	Y	Y	Y	N	N	Y	N	N	N	NA	NA	NA	unfound	1	TRUE	0.895603	1.30281	1.1668	3
C08	24	C08-24	MATR3(∆RRM2)-EGFP	8	9	222	unfound	1	TRUE	1567.57	2369.59	2535.39	1977.14	3720.54	2308.08	2178.36	2674.86	242.495	NA	Y	Y	Y	Y	N	N	N	N	N	NA	NA	NA	unfound	1	TRUE	1.51163	1.06997	1.6174	3
D08	44	D08-44	MATR3(∆RRM2)-EGFP	8	9	222	unfound	1	TRUE	122.779	148.377	172.159	309.201	286.033	158.776	161.193	310.798	477.036	NA	Y	Y	Y	Y	Y	Y	Y	Y	N	NA	NA	NA	unfound	1	TRUE	1.20849	1.16028	1.40219	3
B09	10	B09-10	MATR3(∆RRM2)-EGFP	9	9	222	unfound	1	TRUE	1079.22	1383.96	1423.54	1842.03	2546.86	1760.66	1952.02	2670.83	3413.48	NA	Y	Y	Y	N	N	N	N	N	N	NA	NA	NA	unfound	1	TRUE	1.28238	1.02859	1.31904	3
C07	14	C07-14	MATR3(∆RRM2)-EGFP	7	9	222	unfound	1	TRUE	1406.99	1993.04	2609.61	2850.51	5585.05	4897.26	5985.64	6106.06	6385.13	NA	Y	Y	N	N	N	N	N	N	N	NA	NA	NA	unfound	1	TRUE	1.41653	1.30936	1.85474	3
C09	31	C09-31	MATR3(∆RRM2)-EGFP	9	9	222	unfound	1	TRUE	1125.34	1863.15	2649.5	3467.12	4168.02	4131.33	4525.05	5469.3	7095.07	NA	Y	Y	Y	N	N	N	N	N	N	NA	NA	NA	unfound	1	TRUE	1.65564	1.42205	2.3544	3
C07	49	C07-49	MATR3(∆RRM2)-EGFP	7	9	222	unfound	1	TRUE	1066.56	1313.48	1993.8	1688.2	1755.84	1252.48	1024.99	1390.21	1275.53	NA	Y	Y	Y	Y	Y	N	Y	Y	N	NA	NA	NA	unfound	1	TRUE	1.23151	1.51796	1.86938	3
B07	8	B07-8	MATR3(∆RRM2)-EGFP	7	9	222	unfound	1	TRUE	1198.43	2080.84	1925.56	2659.83	2924.46	2256.24	2632.05	3590.17	3239.06	NA	Y	Y	Y	N	N	Y	Y	N	N	NA	NA	NA	unfound	1	TRUE	1.7363	0.925376	1.60673	3
C09	68	C09-68	MATR3(∆RRM2)-EGFP	9	9	222	unfound	1	TRUE	665.789	1454.05	1234.65	1310.77	2275.45	1182.32	1020.88	1011.65	761.6	NA	Y	Y	Y	Y	Y	Y	Y	Y	Y	NA	NA	NA	unfound	1	TRUE	2.18395	0.84911	1.85442	3
D08	32	D08-32	MATR3(∆RRM2)-EGFP	8	9	222	unfound	1	TRUE	345.75	634.559	878.935	1035.95	914.373	1136.93	1147.34	2165.44	1396.51	NA	Y	Y	Y	Y	N	Y	Y	N	N	NA	NA	NA	unfound	1	TRUE	1.83531	1.38511	2.54211	3
C08	26	C08-26	MATR3(∆RRM2)-EGFP	8	9	222	unfound	1	TRUE	984.053	1600.2	1039.17	970.425	1360.44	1156.52	961.84	843.497	401.219	NA	Y	Y	Y	Y	Y	Y	Y	N	N	NA	NA	NA	unfound	1	TRUE	1.62613	0.649403	1.05602	3
B08	44	B08-44	MATR3(∆RRM2)-EGFP	8	9	222	unfound	1	TRUE	355.617	333.884	267.053	237.704	221.971	209.502	184.551	207.028	183.058	NA	Y	Y	N	N	N	N	N	N	N	NA	NA	NA	unfound	1	TRUE	0.938886	0.799837	0.750956	3
C08	49	C08-49	MATR3(∆RRM2)-EGFP	8	9	222	unfound	1	TRUE	743.867	1607.12	1556.54	1667.59	2519.25	2048.78	2976.66	223.84	221.189	NA	Y	Y	Y	N	N	N	N	N	N	NA	NA	NA	unfound	1	TRUE	2.16049	0.968528	2.0925	3
B09	41	B09-41	MATR3(∆RRM2)-EGFP	9	9	222	unfound	1	TRUE	633.418	982.34	1203.65	1293.44	1373.48	1121.8	975.54	1225.23	1233.82	NA	Y	Y	Y	Y	N	Y	Y	N	N	NA	NA	NA	unfound	1	TRUE	1.55086	1.22528	1.90024	3
B09	15	B09-15	MATR3(∆RRM2)-EGFP	9	9	222	unfound	1	TRUE	1304.59	1535.44	1969.3	1608.45	2051.83	1522.53	1401.85	1970.35	1679.67	NA	Y	Y	Y	Y	N	N	Y	N	N	NA	NA	NA	unfound	1	TRUE	1.17696	1.28256	1.50952	3
C08	45	C08-45	MATR3(∆RRM2)-EGFP	8	9	222	unfound	1	TRUE	729.843	1021.96	933.844	1344.57	988.494	1858.66	2212.42	1962.64	2432.98	NA	Y	Y	Y	Y	Y	Y	N	N	N	NA	NA	NA	unfound	1	TRUE	1.40025	0.913777	1.27951	3
D09	47	D09-47	MATR3(∆RRM2)-EGFP	9	9	222	unfound	1	TRUE	660.928	899.822	791.174	778.236	820.283	1033.41	468.532	73.8734	71.3489	NA	Y	Y	Y	Y	N	Y	N	N	N	NA	NA	NA	unfound	1	TRUE	1.36145	0.879256	1.19707	3
C08	20	C08-20	MATR3(∆RRM2)-EGFP	8	9	222	unfound	1	TRUE	555.855	732.31	759.048	928.041	789.92	987.178	1004.98	749.899	1383.74	NA	Y	Y	Y	N	N	Y	Y	N	N	NA	NA	NA	unfound	1	TRUE	1.31745	1.03651	1.36555	3
C09	46	C09-46	MATR3(∆RRM2)-EGFP	9	9	222	unfound	1	TRUE	1017.55	820.92	957.97	1349.59	1667.89	1950.26	2202.44	2935.4	2474.35	NA	Y	Y	Y	N	N	N	Y	N	Y	NA	NA	NA	unfound	1	TRUE	0.806764	1.16695	0.941452	3
D09	45	D09-45	MATR3(∆RRM2)-EGFP	9	9	222	unfound	1	TRUE	964.72	1305.36	1417.81	2037.37	2394.06	2874.63	3836.77	4108.51	2457.51	NA	Y	Y	Y	Y	N	Y	Y	N	N	NA	NA	NA	unfound	1	TRUE	1.3531	1.08614	1.46966	3
C08	50	C08-50	MATR3(∆RRM2)-EGFP	8	9	222	unfound	1	TRUE	498.751	451.053	459.691	447.294	443.696	431.998	420.636	386.557	328.141	NA	Y	Y	Y	Y	Y	Y	Y	N	Y	NA	NA	NA	unfound	1	TRUE	0.904366	1.01915	0.921685	3
D07	26	D07-26	MATR3(∆RRM2)-EGFP	7	9	222	unfound	1	TRUE	805.223	1027.01	1353.18	1269.91	1810.51	1696.63	1163.33	1308.74	1352.06	NA	Y	Y	Y	Y	Y	Y	Y	Y	N	NA	NA	NA	unfound	1	TRUE	1.27544	1.31759	1.6805	3
B09	2	B09-2	MATR3(∆RRM2)-EGFP	9	9	222	unfound	1	TRUE	344.515	770.542	1126.25	1044.03	1587.11	1645.25	1687.75	1912.58	1929.53	NA	Y	Y	Y	Y	Y	Y	Y	Y	Y	NA	NA	NA	unfound	1	TRUE	2.2366	1.46164	3.2691	3
B09	26	B09-26	MATR3(∆RRM2)-EGFP	9	9	222	unfound	1	TRUE	751.665	1307.45	1422.35	2092.16	4154.83	3146.91	1983.28	3372.17	3828.24	NA	Y	Y	Y	Y	N	Y	Y	N	N	NA	NA	NA	unfound	1	TRUE	1.7394	1.08788	1.89226	3
C07	20	C07-20	MATR3(∆RRM2)-EGFP	7	9	222	unfound	1	TRUE	871.35	934.988	659.28	536.821	379.066	410.488	380.089	291.946	144.244	NA	Y	Y	Y	Y	N	N	N	N	N	NA	NA	NA	unfound	1	TRUE	1.07303	0.705121	0.756619	3
C09	57	C09-57	MATR3(∆RRM2)-EGFP	9	9	222	unfound	1	TRUE	1363.89	2057.62	2680.33	3448.38	5047.16	4861.47	5447.29	7987.82	7680.99	NA	Y	Y	Y	Y	N	N	N	N	N	NA	NA	NA	unfound	1	TRUE	1.50864	1.30264	1.96521	3
C07	21	C07-21	MATR3(∆RRM2)-EGFP	7	9	222	unfound	1	TRUE	965.174	831.828	938.142	702.909	607.672	634.251	494.371	348.441	348.07	NA	Y	Y	Y	Y	N	Y	Y	N	N	NA	NA	NA	unfound	1	TRUE	0.861842	1.12781	0.971992	3
C09	58	C09-58	MATR3(∆RRM2)-EGFP	9	9	222	unfound	1	TRUE	558.85	622.306	487.598	413.74	460.961	598.8	715.047	518.969	151.113	NA	Y	Y	Y	Y	N	Y	Y	N	N	NA	NA	NA	unfound	1	TRUE	1.11355	0.783534	0.872503	3
D08	7	D08-7	MATR3(∆RRM2)-EGFP	8	9	222	unfound	1	TRUE	827.589	1420.49	1845.87	1658.09	2289.7	3322.93	2209.18	2923.67	146.457	NA	Y	Y	Y	Y	N	Y	Y	N	N	NA	NA	NA	unfound	1	TRUE	1.71642	1.29945	2.23041	3
D09	11	D09-11	MATR3(∆RRM2)-EGFP	9	9	222	unfound	1	TRUE	669.099	1716.08	1672.67	1559.01	2383.81	2018.62	2824.77	3528.56	3364.09	NA	Y	Y	Y	Y	Y	Y	Y	N	N	NA	NA	NA	unfound	1	TRUE	2.56476	0.974701	2.49988	3
D09	30	D09-30	MATR3(∆RRM2)-EGFP	9	9	222	unfound	1	TRUE	1040.14	1990.74	2799.05	3854.52	5856.18	4708.59	5360.48	7589.54	3852.89	NA	Y	Y	Y	Y	N	Y	N	N	N	NA	NA	NA	unfound	1	TRUE	1.91391	1.40604	2.69102	3
C08	34	C08-34	MATR3(∆RRM2)-EGFP	8	9	222	unfound	1	TRUE	696.259	1014.49	639.694	638.756	466.554	643.478	514.538	486.206	814.038	NA	Y	Y	Y	N	Y	Y	Y	Y	Y	NA	NA	NA	unfound	1	TRUE	1.45706	0.630556	0.918758	3
B08	35	B08-35	MATR3(∆RRM2)-EGFP	8	9	222	unfound	1	TRUE	718.676	1410.25	1748.52	1900.14	2336.59	2466.16	2595	3069.52	2513.86	NA	Y	Y	Y	Y	Y	Y	Y	Y	N	NA	NA	NA	unfound	1	TRUE	1.96229	1.23987	2.43298	3
C09	16	C09-16	MATR3(∆RRM2)-EGFP	9	9	222	unfound	1	TRUE	780.697	1158.42	1703.54	2318.68	2912.78	2417.05	2697.63	4120.74	2257.15	NA	Y	Y	Y	Y	N	Y	Y	N	N	NA	NA	NA	unfound	1	TRUE	1.48383	1.47057	2.18208	3
C07	62	C07-62	MATR3(∆RRM2)-EGFP	7	9	222	unfound	1	TRUE	494.835	697.972	883.708	795.736	844.124	873.234	886.885	1217.63	1407.72	NA	Y	Y	Y	Y	Y	Y	Y	N	N	NA	NA	NA	unfound	1	TRUE	1.41051	1.26611	1.78586	3
D07	55	D07-55	MATR3(∆RRM2)-EGFP	7	9	222	unfound	1	TRUE	770.495	891.426	849.408	635.31	546.903	445.05	251.762	294.382	117.51	NA	Y	Y	Y	Y	Y	Y	Y	N	N	NA	NA	NA	unfound	1	TRUE	1.15695	0.952865	1.10242	3
C09	17	C09-17	MATR3(∆RRM2)-EGFP	9	9	222	unfound	1	TRUE	645.851	1091.12	1436.01	2078.33	3947.87	3330.77	3741.95	4289.55	1523.16	NA	Y	Y	Y	Y	Y	Y	Y	Y	N	NA	NA	NA	unfound	1	TRUE	1.68944	1.31609	2.22345	3
D08	39	D08-39	MATR3(∆RRM2)-EGFP	8	9	222	unfound	1	TRUE	626.401	787.275	628.706	619.528	512.366	512.123	436.438	344.84	106.619	NA	Y	Y	Y	Y	Y	Y	N	N	N	NA	NA	NA	unfound	1	TRUE	1.25682	0.798585	1.00368	3
B07	35	B07-35	MATR3(∆RRM2)-EGFP	7	9	222	unfound	1	TRUE	434.028	413.274	500.724	459.921	664.154	810.928	709.654	763.751	762.904	NA	Y	Y	Y	Y	Y	Y	Y	Y	Y	NA	NA	NA	unfound	1	TRUE	0.952184	1.2116	1.15367	3
C09	30	C09-30	MATR3(∆RRM2)-EGFP	9	9	222	unfound	1	TRUE	603.029	906.728	1164.5	1747.66	1814.02	1750.48	2151.29	3266.5	3696.98	NA	Y	Y	Y	Y	Y	Y	Y	N	N	NA	NA	NA	unfound	1	TRUE	1.50362	1.28429	1.93108	3
D09	1	D09-1	MATR3(∆RRM2)-EGFP	9	9	222	unfound	1	TRUE	530.973	749.747	913.273	1230.93	1288.61	1139.73	1415.46	1398.26	1637.95	NA	Y	Y	Y	Y	N	Y	Y	N	Y	NA	NA	NA	unfound	1	TRUE	1.41202	1.21811	1.72	3
C08	23	C08-23	MATR3(∆RRM2)-EGFP	8	9	222	unfound	1	TRUE	697.504	1035.82	1301.69	1826.99	1821.27	1900	2534.8	2733.79	2595.56	NA	Y	Y	Y	Y	Y	Y	Y	N	Y	NA	NA	NA	unfound	1	TRUE	1.48503	1.25668	1.86621	3
C08	10	C08-10	MATR3(∆RRM2)-EGFP	8	8	196	unfound	1	TRUE	221.079	550.088	1159.55	1784.5	1432.35	2140.49	2557.25	2264.54	NA	NA	N	Y	Y	Y	N	N	N	N	NA	NA	1	28	unfound	1	TRUE	2.4882	2.10794	5.24498	3
C07	35	C07-35	MATR3(∆RRM2)-EGFP	7	8	196	unfound	1	TRUE	422.338	608.47	733.484	961.806	879.6	1082.23	1322.36	1070.65	NA	NA	N	Y	Y	Y	N	N	N	N	NA	NA	1	28	unfound	1	TRUE	1.44072	1.20546	1.73672	3
D08	51	D08-51	MATR3(∆RRM2)-EGFP	8	8	196	unfound	1	TRUE	344.501	309.349	372.083	755.238	313.7	381.2	710.721	279.368	NA	NA	N	N	N	N	N	N	N	N	NA	NA	3	77	NA	0	FALSE	0.897962	1.2028	1.08006	3
D09	24	D09-24	MATR3(∆RRM2)-EGFP	9	8	196	unfound	1	TRUE	548.13	558.563	700.444	697.217	705.377	786.544	724.405	610.525	NA	NA	Y	Y	Y	Y	Y	Y	Y	N	NA	NA	NA	NA	unfound	1	TRUE	1.01903	1.25401	1.27788	3
C09	11	C09-11	MATR3(∆RRM2)-EGFP	9	8	196	unfound	1	TRUE	575.472	1029.86	1397.99	1642.72	1825.59	1927.42	2052.81	682.28	NA	NA	Y	Y	Y	Y	N	N	N	N	NA	NA	NA	NA	unfound	1	TRUE	1.7896	1.35745	2.42929	3
C09	15	C09-15	MATR3(∆RRM2)-EGFP	9	8	196	unfound	1	TRUE	2522.25	2687.93	2256.62	2046.7	2228.39	1737.97	1657.59	1262.13	NA	NA	Y	Y	Y	Y	N	Y	Y	N	NA	NA	NA	NA	unfound	1	TRUE	1.06569	0.839537	0.894685	3
C08	57	C08-57	MATR3(∆RRM2)-EGFP	8	8	196	unfound	1	TRUE	317	508.856	690.317	530.534	773.111	704.631	831.442	445.948	NA	NA	Y	Y	Y	Y	Y	Y	Y	N	NA	NA	NA	NA	unfound	1	TRUE	1.60522	1.3566	2.17766	3
B09	44	B09-44	MATR3(∆RRM2)-EGFP	9	8	196	unfound	1	TRUE	1394.45	1684.18	1551.2	1382.16	2084.58	1985.68	2245.35	3802.55	NA	NA	Y	Y	Y	Y	N	N	N	N	NA	NA	NA	NA	unfound	1	TRUE	1.20778	0.921039	1.11241	3
C08	9	C08-9	MATR3(∆RRM2)-EGFP	8	8	196	unfound	1	TRUE	431.301	710.572	833.361	883.913	1121.92	1024.58	1378.7	1829.72	NA	NA	Y	Y	Y	Y	Y	Y	Y	Y	NA	NA	NA	NA	unfound	1	TRUE	1.64751	1.1728	1.93221	3
B09	12	B09-12	MATR3(∆RRM2)-EGFP	9	8	196	unfound	1	TRUE	232.636	451.778	765.875	715.503	815.385	1026.85	1225.57	1432.75	NA	NA	Y	Y	Y	Y	N	Y	Y	N	NA	NA	NA	NA	unfound	1	TRUE	1.942	1.69524	3.29217	3
B08	38	B08-38	MATR3(∆RRM2)-EGFP	8	8	196	unfound	1	TRUE	1706.14	2193.36	1764.36	1503.59	1998.56	3533.78	2591.82	3740.49	NA	NA	Y	N	N	N	N	N	N	N	NA	NA	NA	NA	unfound	1	TRUE	1.28557	0.804412	1.03413	3
B08	42	B08-42	MATR3(∆RRM2)-EGFP	8	8	196	unfound	1	TRUE	1245.27	1018.06	913.074	856.846	1521.07	754.83	801.708	1545.59	NA	NA	Y	Y	Y	Y	Y	Y	Y	N	NA	NA	NA	NA	unfound	1	TRUE	0.817548	0.896872	0.733236	3
C08	52	C08-52	MATR3(∆RRM2)-EGFP	8	8	196	unfound	1	TRUE	428.975	618.661	656.587	753.185	703.596	896.975	922.4	1077.1	NA	NA	Y	Y	Y	Y	Y	Y	Y	Y	NA	NA	NA	NA	unfound	1	TRUE	1.44219	1.0613	1.5306	3
C09	48	C09-48	MATR3(∆RRM2)-EGFP	9	8	196	unfound	1	TRUE	501.713	782.668	1137.02	1176.07	842.5	1082.23	1036.51	384.339	NA	NA	Y	Y	N	Y	N	Y	Y	N	NA	NA	NA	NA	unfound	1	TRUE	1.55999	1.45275	2.26628	3
D07	40	D07-40	MATR3(∆RRM2)-EGFP	7	8	196	unfound	1	TRUE	1643.96	2294.48	2482.12	4154.36	3575.46	2940.17	2847.8	4818.78	NA	NA	Y	Y	Y	Y	N	N	N	N	NA	NA	NA	NA	unfound	1	TRUE	1.3957	1.08178	1.50984	3
B09	3	B09-3	MATR3(∆RRM2)-EGFP	9	8	196	unfound	1	TRUE	1294.79	2527.66	2369.78	1840.4	3575.71	3145.18	3656.7	5248.18	NA	NA	Y	Y	Y	Y	N	N	N	N	NA	NA	NA	NA	unfound	1	TRUE	1.95217	0.937539	1.83024	3
B08	43	B08-43	MATR3(∆RRM2)-EGFP	8	8	196	unfound	1	TRUE	904.615	1197.36	1216.32	1241.62	1591.94	835.072	1148.42	229.166	NA	NA	Y	Y	Y	Y	N	Y	N	Y	NA	NA	NA	NA	unfound	1	TRUE	1.32361	1.01584	1.34458	3
D07	30	D07-30	MATR3(∆RRM2)-EGFP	7	8	196	unfound	1	TRUE	1658.13	3800.34	4097.26	4434.08	4542.32	3389.46	3372.65	3124.99	NA	NA	Y	N	N	N	N	N	N	N	NA	NA	NA	NA	unfound	1	TRUE	2.29194	1.07813	2.47101	3
C08	17	C08-17	MATR3(∆RRM2)-EGFP	8	8	196	unfound	1	TRUE	1157.66	1302.33	1681.46	1949.51	2272.86	2065.4	2737.53	3449.66	NA	NA	Y	Y	Y	Y	N	Y	Y	N	NA	NA	NA	NA	unfound	1	TRUE	1.12497	1.29112	1.45247	3
C07	3	C07-3	MATR3(∆RRM2)-EGFP	7	8	196	unfound	1	TRUE	1050.76	538.659	534.791	575.277	542.367	718.908	528.892	315.15	NA	NA	Y	Y	N	Y	N	N	N	N	NA	NA	NA	NA	unfound	1	TRUE	0.512635	0.99282	0.508955	3
C09	63	C09-63	MATR3(∆RRM2)-EGFP	9	8	196	unfound	1	TRUE	277.906	485.935	931.773	791.26	848.027	1125.19	963.466	818.143	NA	NA	Y	Y	Y	Y	Y	Y	Y	N	NA	NA	NA	NA	unfound	1	TRUE	1.74856	1.91748	3.35283	3
C08	32	C08-32	MATR3(∆RRM2)-EGFP	8	8	196	unfound	1	TRUE	1587.9	1177.43	2099.18	1379.35	2976.41	1677.07	2101.71	1822.92	NA	NA	Y	Y	Y	Y	Y	Y	Y	N	NA	NA	NA	NA	unfound	1	TRUE	0.741497	1.78285	1.32198	3
D08	29	D08-29	MATR3(∆RRM2)-EGFP	8	8	196	unfound	1	TRUE	369.443	740.156	1073.91	1118.76	1147.95	1036.75	1070.02	1238.57	NA	NA	Y	Y	Y	Y	Y	Y	Y	Y	NA	NA	NA	NA	unfound	1	TRUE	2.00344	1.45093	2.90684	3
B08	6	B08-6	MATR3(∆RRM2)-EGFP	8	8	196	unfound	1	TRUE	1108.26	1568.53	2661.43	2339.77	2782.2	2372.25	2846.02	5527.54	NA	NA	Y	Y	Y	Y	N	N	N	N	NA	NA	NA	NA	unfound	1	TRUE	1.41531	1.69677	2.40146	3
C08	54	C08-54	MATR3(∆RRM2)-EGFP	8	8	196	unfound	1	TRUE	376.402	336.139	347.464	199.459	139.199	149.695	142.778	169.167	NA	NA	Y	Y	Y	N	N	N	N	N	NA	NA	NA	NA	unfound	1	TRUE	0.893033	1.03369	0.92312	3
B07	21	B07-21	MATR3(∆RRM2)-EGFP	7	8	196	unfound	1	TRUE	1446.39	839.653	693.084	531.927	564.715	410.313	337.921	192.344	NA	NA	Y	Y	Y	Y	Y	Y	N	N	NA	NA	NA	NA	unfound	1	TRUE	0.580518	0.825441	0.479183	3
B07	40	B07-40	MATR3(∆RRM2)-EGFP	7	8	196	unfound	1	TRUE	1122.72	1429.82	1416.01	1499.46	1831.8	2032.6	1549.75	3978.9	NA	NA	Y	Y	Y	Y	N	N	N	N	NA	NA	NA	NA	unfound	1	TRUE	1.27354	0.990339	1.26123	3
C09	22	C09-22	MATR3(∆RRM2)-EGFP	9	8	196	unfound	1	TRUE	934.196	1784.6	3259.14	2801.03	3543.71	3565.41	4412.11	5986.67	NA	NA	Y	Y	Y	Y	N	N	N	N	NA	NA	NA	NA	unfound	1	TRUE	1.91031	1.82626	3.48871	3
C08	21	C08-21	MATR3(∆RRM2)-EGFP	8	8	196	unfound	1	TRUE	1119.35	1157.62	1269.8	1427.28	2325.02	1816.65	2545.06	2054.25	NA	NA	Y	Y	Y	Y	N	Y	N	N	NA	NA	NA	NA	unfound	1	TRUE	1.03419	1.0969	1.13441	3
B07	11	B07-11	MATR3(∆RRM2)-EGFP	7	8	196	unfound	1	TRUE	1094.26	1024.44	1028.55	1076.73	1803.9	1350.03	1461.51	2166.65	NA	NA	Y	Y	Y	Y	N	Y	Y	N	NA	NA	NA	NA	unfound	1	TRUE	0.936197	1.00401	0.939955	3
B07	28	B07-28	MATR3(∆RRM2)-EGFP	7	8	196	unfound	1	TRUE	521.349	440.899	422.94	408.23	350.998	335.46	259.911	183.52	NA	NA	Y	Y	Y	N	N	N	N	N	NA	NA	NA	NA	unfound	1	TRUE	0.845688	0.959269	0.811242	3
D07	31	D07-31	MATR3(∆RRM2)-EGFP	7	8	196	unfound	1	TRUE	602.858	1138.64	1327.35	1686.52	2983.83	2546.86	1888.85	932.216	NA	NA	Y	Y	Y	Y	N	Y	Y	N	NA	NA	NA	NA	unfound	1	TRUE	1.88874	1.16573	2.20177	3
C09	14	C09-14	MATR3(∆RRM2)-EGFP	9	8	196	unfound	1	TRUE	552.633	770.149	1056.94	1205.79	1453.46	1307.98	1345.51	1186.83	NA	NA	Y	Y	Y	N	N	Y	N	N	NA	NA	NA	NA	unfound	1	TRUE	1.3936	1.37238	1.91255	3
C08	61	C08-61	MATR3(∆RRM2)-EGFP	8	8	196	unfound	1	TRUE	795.993	622.16	553.448	377.509	292.009	264.442	233.938	111.78	NA	NA	Y	Y	Y	Y	N	N	N	N	NA	NA	NA	NA	unfound	1	TRUE	0.781615	0.88956	0.695293	3
B08	5	B08-5	MATR3(∆RRM2)-EGFP	8	8	196	unfound	1	TRUE	1021.66	1913.71	2129.27	2689.32	3411.71	3227.98	3687.59	4432.78	NA	NA	Y	Y	Y	N	N	N	N	N	NA	NA	NA	NA	unfound	1	TRUE	1.87313	1.11264	2.08412	3
C08	28	C08-28	MATR3(∆RRM2)-EGFP	8	8	196	unfound	1	TRUE	1186.29	1615.6	1126.22	915.987	2352.13	2721.74	2035.23	2659.51	NA	NA	Y	Y	Y	Y	N	Y	N	N	NA	NA	NA	NA	unfound	1	TRUE	1.36189	0.697089	0.949361	3
C09	67	C09-67	MATR3(∆RRM2)-EGFP	9	8	196	unfound	1	TRUE	917.995	1375.84	1683.96	1677.07	2639.55	2334.96	2233.65	2998.65	NA	NA	Y	Y	Y	Y	N	N	N	N	NA	NA	NA	NA	unfound	1	TRUE	1.49875	1.22395	1.83439	3
C07	19	C07-19	MATR3(∆RRM2)-EGFP	7	8	196	unfound	1	TRUE	731.567	1248.11	1421.64	1384.44	3350.69	2452.67	2541.87	3336.2	NA	NA	Y	Y	Y	Y	N	Y	Y	N	NA	NA	NA	NA	unfound	1	TRUE	1.70608	1.13903	1.94328	3
D08	31	D08-31	MATR3(∆RRM2)-EGFP	8	8	196	unfound	1	TRUE	423.364	432.95	368.873	292.368	199.957	220.781	302.083	289.946	NA	NA	Y	Y	Y	N	N	N	N	N	NA	NA	NA	NA	unfound	1	TRUE	1.02264	0.851999	0.871291	3
B08	2	B08-2	MATR3(∆RRM2)-EGFP	8	8	196	unfound	1	TRUE	800.598	1186.12	1105.87	1452.71	1310.57	1247.44	1325.06	1339.67	NA	NA	Y	Y	Y	Y	Y	Y	Y	Y	NA	NA	NA	NA	unfound	1	TRUE	1.48154	0.932342	1.3813	3
C07	5	C07-5	MATR3(∆RRM2)-EGFP	7	8	196	unfound	1	TRUE	745.869	920.838	966.167	1050.13	785.734	800.543	613.39	451.926	NA	NA	Y	Y	Y	Y	N	N	N	N	NA	NA	NA	NA	unfound	1	TRUE	1.23458	1.04923	1.29536	3
D09	62	D09-62	MATR3(∆RRM2)-EGFP	9	8	196	unfound	1	TRUE	854.884	833.172	766.585	623.369	536.078	504.271	413.942	294.696	NA	NA	Y	Y	Y	Y	N	N	N	N	NA	NA	NA	NA	unfound	1	TRUE	0.974602	0.920081	0.896713	3
C09	4	C09-4	MATR3(∆RRM2)-EGFP	9	8	196	unfound	1	TRUE	858.206	1310.98	1684.35	2087.51	3818.84	3519.38	3737.48	3104.31	NA	NA	Y	Y	Y	Y	N	Y	N	N	NA	NA	NA	NA	unfound	1	TRUE	1.52758	1.2848	1.96264	3
C08	66	C08-66	MATR3(∆RRM2)-EGFP	8	8	196	unfound	1	TRUE	928.511	1362.21	1781.93	2758.34	2758.23	2607.35	3060.68	3112.17	NA	NA	Y	Y	Y	Y	Y	Y	Y	Y	NA	NA	NA	NA	unfound	1	TRUE	1.46709	1.30812	1.91913	3
C07	47	C07-47	MATR3(∆RRM2)-EGFP	7	8	196	unfound	1	TRUE	880.816	1088.87	1433.7	2052.94	2110.21	2001.46	1648.7	1395.14	NA	NA	Y	Y	Y	Y	Y	Y	Y	N	NA	NA	NA	NA	unfound	1	TRUE	1.23621	1.31668	1.6277	3
B08	37	B08-37	MATR3(∆RRM2)-EGFP	8	8	196	unfound	1	TRUE	536.519	806.088	771.871	584.497	606.399	576.689	476.908	548.739	NA	NA	Y	Y	Y	N	Y	Y	Y	N	NA	NA	NA	NA	unfound	1	TRUE	1.50244	0.957551	1.43867	3
C07	15	C07-15	MATR3(∆RRM2)-EGFP	7	8	196	unfound	1	TRUE	347.746	526.512	1111.63	297.096	195.053	198.04	291.875	1021.65	NA	NA	Y	Y	Y	Y	Y	Y	Y	Y	NA	NA	NA	NA	unfound	1	TRUE	1.51407	2.11131	3.19668	3
B09	23	B09-23	MATR3(∆RRM2)-EGFP	9	8	196	unfound	1	TRUE	484.632	582.35	1022.21	623.339	329.313	360.436	302.585	213.611	NA	NA	Y	Y	Y	N	N	N	N	N	NA	NA	NA	NA	unfound	1	TRUE	1.20163	1.75531	2.10924	3
D09	66	D09-66	MATR3(∆RRM2)-EGFP	9	8	196	unfound	1	TRUE	225.89	633.715	401.045	249.345	98.4387	154.427	114.426	121.332	NA	NA	Y	Y	Y	Y	Y	Y	Y	N	NA	NA	NA	NA	unfound	1	TRUE	2.80542	0.632847	1.7754	3
B08	12	B08-12	MATR3(∆RRM2)-EGFP	8	7	175	unfound	1	TRUE	179.872	220.13	435.656	357.5	377.648	430.852	400.271	NA	NA	NA	N	N	N	N	N	N	N	NA	NA	NA	3	77	NA	0	FALSE	1.22381	1.97909	2.42203	3
D08	46	D08-46	MATR3(∆RRM2)-EGFP	8	7	175	unfound	1	TRUE	283.427	313.808	379.127	544.103	483.057	1003.79	970.139	NA	NA	NA	N	Y	Y	Y	N	Y	Y	NA	NA	NA	1	28	unfound	1	TRUE	1.10719	1.20815	1.33765	3
C09	38	C09-38	MATR3(∆RRM2)-EGFP	9	7	175	unfound	1	TRUE	238.094	201.155	164.876	142.215	137.241	115.912	100.778	NA	NA	NA	N	N	N	N	N	N	N	NA	NA	NA	3	77	NA	0	FALSE	0.844855	0.819645	0.692481	3
D07	19	D07-19	MATR3(∆RRM2)-EGFP	7	7	175	unfound	1	TRUE	437.693	577.748	442.896	850.994	649.91	748.972	766.837	NA	NA	NA	N	N	N	Y	N	Y	N	NA	NA	NA	3	77	NA	0	FALSE	1.31999	0.766589	1.01189	3
C07	56	C07-56	MATR3(∆RRM2)-EGFP	7	7	175	unfound	1	TRUE	2073.22	1843.91	1613.59	1258.53	1493.98	1773.96	1623.72	NA	NA	NA	Y	N	N	Y	N	Y	N	NA	NA	NA	NA	NA	unfound	1	TRUE	0.889393	0.875094	0.778302	3
D09	4	D09-4	MATR3(∆RRM2)-EGFP	9	7	175	unfound	1	TRUE	1270.23	1831.76	2589.24	3701.5	5820.41	3702.19	4481.96	NA	NA	NA	Y	Y	N	N	N	N	N	NA	NA	NA	NA	NA	unfound	1	TRUE	1.44207	1.41353	2.03841	3
D08	42	D08-42	MATR3(∆RRM2)-EGFP	8	7	175	unfound	1	TRUE	299.035	965.769	1077.56	873.971	612.867	585.88	456.66	NA	NA	NA	Y	Y	Y	Y	N	Y	Y	NA	NA	NA	NA	NA	unfound	1	TRUE	3.22962	1.11576	3.60347	3
B07	27	B07-27	MATR3(∆RRM2)-EGFP	7	7	175	unfound	1	TRUE	1586.27	1612.96	1292.55	1094	2037.14	1338.04	1555.14	NA	NA	NA	Y	N	Y	Y	N	Y	N	NA	NA	NA	NA	NA	unfound	1	TRUE	1.01683	0.801351	0.814835	3
D07	58	D07-58	MATR3(∆RRM2)-EGFP	7	7	175	unfound	1	TRUE	323.425	349.86	237.205	143.239	115.782	121.237	76.8782	NA	NA	NA	Y	Y	N	N	N	N	N	NA	NA	NA	NA	NA	unfound	1	TRUE	1.08173	0.678	0.733416	3
C09	39	C09-39	MATR3(∆RRM2)-EGFP	9	7	175	unfound	1	TRUE	369.88	350.994	356.073	285.506	227.315	262.598	253.733	NA	NA	NA	Y	Y	N	N	N	N	N	NA	NA	NA	NA	NA	unfound	1	TRUE	0.948939	1.01447	0.96267	3
D09	10	D09-10	MATR3(∆RRM2)-EGFP	9	7	175	unfound	1	TRUE	1211.17	3071.33	2165.34	1586.23	2218.15	4054.36	1973.46	NA	NA	NA	Y	N	N	Y	N	N	N	NA	NA	NA	NA	NA	unfound	1	TRUE	2.53583	0.705018	1.78781	3
C08	15	C08-15	MATR3(∆RRM2)-EGFP	8	7	175	unfound	1	TRUE	1770.47	2429.11	2983.49	2871.74	4998.58	5121.97	7483.69	NA	NA	NA	Y	Y	N	N	N	N	N	NA	NA	NA	NA	NA	unfound	1	TRUE	1.37201	1.22823	1.68514	3
C07	43	C07-43	MATR3(∆RRM2)-EGFP	7	7	175	unfound	1	TRUE	2035.03	1724.24	1631.82	1304.5	2062.69	2371.37	143.217	NA	NA	NA	Y	Y	Y	Y	N	Y	N	NA	NA	NA	NA	NA	unfound	1	TRUE	0.847279	0.946401	0.801866	3
D07	49	D07-49	MATR3(∆RRM2)-EGFP	7	7	175	unfound	1	TRUE	1879.37	2360.49	2674.37	2425.94	3023.27	2434.28	401.425	NA	NA	NA	Y	N	Y	N	N	Y	N	NA	NA	NA	NA	NA	unfound	1	TRUE	1.256	1.13297	1.42301	3
D08	26	D08-26	MATR3(∆RRM2)-EGFP	8	7	175	unfound	1	TRUE	2146.73	2139.08	3465.82	2957.15	5878.39	4274.87	452.813	NA	NA	NA	Y	Y	N	N	N	N	N	NA	NA	NA	NA	NA	unfound	1	TRUE	0.996435	1.62024	1.61446	3
D09	61	D09-61	MATR3(∆RRM2)-EGFP	9	7	175	unfound	1	TRUE	1732.17	2971.88	3856.67	4333.77	6978.96	5198.41	10739.5	NA	NA	NA	Y	Y	N	N	N	N	N	NA	NA	NA	NA	NA	unfound	1	TRUE	1.7157	1.29772	2.2265	3
C08	35	C08-35	MATR3(∆RRM2)-EGFP	8	7	175	unfound	1	TRUE	1090.28	1196.8	1718.04	1453.28	1425.51	1257.18	132.688	NA	NA	NA	Y	Y	Y	Y	Y	Y	N	NA	NA	NA	NA	NA	unfound	1	TRUE	1.0977	1.43553	1.57578	3
D07	16	D07-16	MATR3(∆RRM2)-EGFP	7	7	175	unfound	1	TRUE	1087.89	1725.95	1743.18	1658.59	1654	1390.47	1937.04	NA	NA	NA	Y	Y	Y	Y	Y	Y	Y	NA	NA	NA	NA	NA	unfound	1	TRUE	1.58652	1.00998	1.60235	3
D08	41	D08-41	MATR3(∆RRM2)-EGFP	8	7	175	unfound	1	TRUE	778.887	1022.19	1113.18	1138.76	1005.52	1187.14	1341.35	NA	NA	NA	Y	Y	Y	Y	N	Y	N	NA	NA	NA	NA	NA	unfound	1	TRUE	1.31238	1.08902	1.4292	3
B08	17	B08-17	MATR3(∆RRM2)-EGFP	8	7	175	unfound	1	TRUE	812.565	2307.33	3109.17	585.633	1656.2	1660.73	1105.82	NA	NA	NA	Y	Y	Y	Y	N	Y	N	NA	NA	NA	NA	NA	unfound	1	TRUE	2.83956	1.34752	3.82637	3
C09	18	C09-18	MATR3(∆RRM2)-EGFP	9	7	175	unfound	1	TRUE	1026.17	1311.66	1788.86	2100.21	4008.02	4548.88	3941.87	NA	NA	NA	Y	Y	Y	Y	N	N	N	NA	NA	NA	NA	NA	unfound	1	TRUE	1.27821	1.36381	1.74324	3
D07	59	D07-59	MATR3(∆RRM2)-EGFP	7	7	175	unfound	1	TRUE	431.444	790.811	656.787	836.11	1055.39	1005.2	435.383	NA	NA	NA	Y	Y	Y	Y	N	Y	N	NA	NA	NA	NA	NA	unfound	1	TRUE	1.83294	0.830523	1.5223	3
C09	36	C09-36	MATR3(∆RRM2)-EGFP	9	7	175	unfound	1	TRUE	1015.66	1147.4	1779.67	1765.52	2264.45	2191.25	3408.67	NA	NA	NA	Y	Y	Y	Y	N	Y	N	NA	NA	NA	NA	NA	unfound	1	TRUE	1.12971	1.55104	1.75223	3
C07	53	C07-53	MATR3(∆RRM2)-EGFP	7	7	175	unfound	1	TRUE	1427.69	1731.47	1038.41	666.721	694.876	581.828	575.414	NA	NA	NA	Y	Y	Y	Y	Y	Y	N	NA	NA	NA	NA	NA	unfound	1	TRUE	1.21278	0.599727	0.727335	3
D09	12	D09-12	MATR3(∆RRM2)-EGFP	9	7	175	unfound	1	TRUE	1146.35	1928	2762.47	3686.72	4628.33	4347.84	9942.41	NA	NA	NA	Y	Y	Y	N	N	N	N	NA	NA	NA	NA	NA	unfound	1	TRUE	1.68185	1.43282	2.4098	3
D08	38	D08-38	MATR3(∆RRM2)-EGFP	8	7	175	unfound	1	TRUE	878.54	752.756	1166.08	975.203	1457.04	2868.71	3326.92	NA	NA	NA	Y	Y	Y	Y	N	Y	N	NA	NA	NA	NA	NA	unfound	1	TRUE	0.856826	1.54908	1.3273	3
D07	51	D07-51	MATR3(∆RRM2)-EGFP	7	7	175	unfound	1	TRUE	1155.22	1142.96	1244.2	2083.48	1976.32	2578.25	2378.7	NA	NA	NA	Y	Y	Y	Y	Y	N	Y	NA	NA	NA	NA	NA	unfound	1	TRUE	0.989393	1.08857	1.07703	3
C07	45	C07-45	MATR3(∆RRM2)-EGFP	7	7	175	unfound	1	TRUE	676.941	929.296	808.36	640.051	543.014	613.518	545.362	NA	NA	NA	Y	Y	Y	Y	N	N	N	NA	NA	NA	NA	NA	unfound	1	TRUE	1.37279	0.869863	1.19414	3
D07	20	D07-20	MATR3(∆RRM2)-EGFP	7	7	175	unfound	1	TRUE	745.665	1831.45	2894.57	1649.4	2870.27	5422.6	5017.47	NA	NA	NA	Y	Y	Y	Y	N	N	N	NA	NA	NA	NA	NA	unfound	1	TRUE	2.45613	1.58048	3.88186	3
D09	48	D09-48	MATR3(∆RRM2)-EGFP	9	7	175	unfound	1	TRUE	551.979	1328.17	1757.7	1590.23	1694.76	1892.01	1818.55	NA	NA	NA	Y	Y	Y	Y	N	Y	Y	NA	NA	NA	NA	NA	unfound	1	TRUE	2.40619	1.3234	3.18436	3
D09	70	D09-70	MATR3(∆RRM2)-EGFP	9	7	175	unfound	1	TRUE	903.832	1720.16	2769.47	597.873	1516.15	1520.45	1638.69	NA	NA	NA	Y	Y	Y	Y	N	Y	Y	NA	NA	NA	NA	NA	unfound	1	TRUE	1.90318	1.61001	3.06414	3
C09	6	C09-6	MATR3(∆RRM2)-EGFP	9	7	175	unfound	1	TRUE	913.704	1106.28	1446.73	2084.91	2018.81	1846.71	2197.45	NA	NA	NA	Y	Y	Y	Y	Y	Y	Y	NA	NA	NA	NA	NA	unfound	1	TRUE	1.21076	1.30774	1.58337	3
D09	42	D09-42	MATR3(∆RRM2)-EGFP	9	6	148	unfound	1	TRUE	190.525	317.715	410.25	490.651	403.849	555.842	NA	NA	NA	NA	N	Y	Y	Y	Y	Y	NA	NA	NA	NA	1	28	unfound	1	TRUE	1.66758	1.29125	2.15326	3
D08	30	D08-30	MATR3(∆RRM2)-EGFP	8	6	148	unfound	1	TRUE	2762.75	3364.25	5404.2	5864.11	8052.55	7337.4	NA	NA	NA	NA	Y	N	N	N	N	N	NA	NA	NA	NA	NA	NA	unfound	1	TRUE	1.21772	1.60636	1.95609	3
D08	10	D08-10	MATR3(∆RRM2)-EGFP	8	6	148	unfound	1	TRUE	524.537	873.859	1145.19	1387.52	1166.18	1923.59	NA	NA	NA	NA	Y	N	N	N	N	N	NA	NA	NA	NA	NA	NA	unfound	1	TRUE	1.66596	1.3105	2.18324	3
D09	38	D09-38	MATR3(∆RRM2)-EGFP	9	6	148	unfound	1	TRUE	640.744	780.631	607.422	821.177	702.094	436.049	NA	NA	NA	NA	Y	Y	Y	Y	N	N	NA	NA	NA	NA	NA	NA	unfound	1	TRUE	1.21832	0.778118	0.947996	3
D07	25	D07-25	MATR3(∆RRM2)-EGFP	7	6	148	unfound	1	TRUE	1316.33	2417.48	5377.88	3601.88	5712.28	5144.69	NA	NA	NA	NA	Y	Y	N	N	N	N	NA	NA	NA	NA	NA	NA	unfound	1	TRUE	1.83654	2.22458	4.08552	3
C07	64	C07-64	MATR3(∆RRM2)-EGFP	7	6	148	unfound	1	TRUE	921.214	1242.31	1275.86	1362.14	1518.41	2105.61	NA	NA	NA	NA	Y	Y	Y	Y	N	Y	NA	NA	NA	NA	NA	NA	unfound	1	TRUE	1.34856	1.02701	1.38497	3
C07	4	C07-4	MATR3(∆RRM2)-EGFP	7	6	148	unfound	1	TRUE	1237.9	2458.01	2068	1824.01	1707.13	230.981	NA	NA	NA	NA	Y	Y	Y	Y	N	N	NA	NA	NA	NA	NA	NA	unfound	1	TRUE	1.98562	0.841331	1.67057	3
C09	21	C09-21	MATR3(∆RRM2)-EGFP	9	6	148	unfound	1	TRUE	491.005	1917.72	1892.82	2424.25	3739.28	2236.28	NA	NA	NA	NA	Y	Y	Y	Y	N	Y	NA	NA	NA	NA	NA	NA	unfound	1	TRUE	3.90571	0.987016	3.855	3
C09	60	C09-60	MATR3(∆RRM2)-EGFP	9	6	148	unfound	1	TRUE	689.526	1066.04	1184.1	1010.49	1157.09	1687.07	NA	NA	NA	NA	Y	Y	Y	Y	N	N	NA	NA	NA	NA	NA	NA	unfound	1	TRUE	1.54604	1.11076	1.71727	3
C09	12	C09-12	MATR3(∆RRM2)-EGFP	9	6	148	unfound	1	TRUE	1060.23	1525.25	1818.34	2391.16	2973.85	2550.58	NA	NA	NA	NA	Y	Y	Y	Y	N	Y	NA	NA	NA	NA	NA	NA	unfound	1	TRUE	1.43861	1.19216	1.71505	3
B09	13	B09-13	MATR3(∆RRM2)-EGFP	9	6	148	unfound	1	TRUE	2010.21	2021.5	1989.13	2004.13	2188.13	1874.31	NA	NA	NA	NA	Y	Y	Y	N	Y	Y	NA	NA	NA	NA	NA	NA	unfound	1	TRUE	1.00561	0.983988	0.989512	3
D07	29	D07-29	MATR3(∆RRM2)-EGFP	7	6	148	unfound	1	TRUE	626.63	592.857	1405.77	766.718	513.395	467.179	NA	NA	NA	NA	Y	N	Y	Y	N	N	NA	NA	NA	NA	NA	NA	unfound	1	TRUE	0.946104	2.37117	2.24338	3
B07	2	B07-2	MATR3(∆RRM2)-EGFP	7	6	148	unfound	1	TRUE	549.855	695.675	1460.26	1373.2	1503.03	1553.34	NA	NA	NA	NA	Y	Y	Y	Y	Y	Y	NA	NA	NA	NA	NA	NA	unfound	1	TRUE	1.2652	2.09905	2.65572	3
D08	4	D08-4	MATR3(∆RRM2)-EGFP	8	6	148	unfound	1	TRUE	612.98	1325.62	1307.83	695.636	787.637	549.785	NA	NA	NA	NA	Y	Y	Y	Y	N	N	NA	NA	NA	NA	NA	NA	unfound	1	TRUE	2.16259	0.986579	2.13356	3
D09	29	D09-29	MATR3(∆RRM2)-EGFP	9	6	148	unfound	1	TRUE	410.367	412.665	396.671	289.724	222.008	215.005	NA	NA	NA	NA	Y	Y	N	N	N	N	NA	NA	NA	NA	NA	NA	unfound	1	TRUE	1.0056	0.961242	0.966626	3
D09	50	D09-50	MATR3(∆RRM2)-EGFP	9	6	148	unfound	1	TRUE	903.371	1187.65	1526.81	1935.57	2549.87	2322.64	NA	NA	NA	NA	Y	Y	Y	Y	Y	Y	NA	NA	NA	NA	NA	NA	unfound	1	TRUE	1.31469	1.28557	1.69013	3
B08	36	B08-36	MATR3(∆RRM2)-EGFP	8	6	148	unfound	1	TRUE	1100.81	1168.25	1228.18	1094.65	1229.9	781.069	NA	NA	NA	NA	Y	Y	Y	Y	Y	N	NA	NA	NA	NA	NA	NA	unfound	1	TRUE	1.06126	1.0513	1.1157	3
B07	44	B07-44	MATR3(∆RRM2)-EGFP	7	6	148	unfound	1	TRUE	796.932	1118.55	1102.21	1284.32	1471.33	2245.87	NA	NA	NA	NA	Y	Y	Y	Y	Y	N	NA	NA	NA	NA	NA	NA	unfound	1	TRUE	1.40357	0.985393	1.38307	3
C09	2	C09-2	MATR3(∆RRM2)-EGFP	9	6	148	unfound	1	TRUE	968.295	1068.6	1235.46	868.782	832.523	729.503	NA	NA	NA	NA	Y	Y	Y	Y	Y	Y	NA	NA	NA	NA	NA	NA	unfound	1	TRUE	1.10359	1.15615	1.27591	3
C09	44	C09-44	MATR3(∆RRM2)-EGFP	9	6	148	unfound	1	TRUE	470.653	576.307	285.968	185.172	115.672	118.866	NA	NA	NA	NA	Y	Y	N	N	N	N	NA	NA	NA	NA	NA	NA	unfound	1	TRUE	1.22448	0.496208	0.607599	3
C07	34	C07-34	MATR3(∆RRM2)-EGFP	7	6	148	unfound	1	TRUE	714.87	924.958	754.828	1133.66	827.851	952.047	NA	NA	NA	NA	Y	Y	Y	Y	N	Y	NA	NA	NA	NA	NA	NA	unfound	1	TRUE	1.29388	0.816067	1.05589	3
C09	75	C09-75	MATR3(∆RRM2)-EGFP	9	6	148	unfound	1	TRUE	871.08	1276.2	1269.59	998.636	1305.47	1182.1	NA	NA	NA	NA	Y	Y	Y	Y	Y	Y	NA	NA	NA	NA	NA	NA	unfound	1	TRUE	1.46508	0.99482	1.45749	3
C09	49	C09-49	MATR3(∆RRM2)-EGFP	9	6	148	unfound	1	TRUE	492.212	935.202	1099.95	1111.73	1155.61	1022.97	NA	NA	NA	NA	Y	Y	Y	Y	Y	N	NA	NA	NA	NA	NA	NA	unfound	1	TRUE	1.9	1.17616	2.2347	3
C09	53	C09-53	MATR3(∆RRM2)-EGFP	9	6	148	unfound	1	TRUE	703.281	1154.41	1386.45	2647.61	2578.69	841.79	NA	NA	NA	NA	Y	Y	Y	Y	Y	Y	NA	NA	NA	NA	NA	NA	unfound	1	TRUE	1.64146	1.20101	1.97141	3
D08	43	D08-43	MATR3(∆RRM2)-EGFP	8	6	148	unfound	1	TRUE	226.372	280.299	228.713	77.14	56.41	78.3819	NA	NA	NA	NA	Y	Y	Y	Y	N	N	NA	NA	NA	NA	NA	NA	unfound	1	TRUE	1.23822	0.815961	1.01034	3
B09	16	B09-16	MATR3(∆RRM2)-EGFP	9	6	148	unfound	1	TRUE	726.972	950.694	1086.66	1167.54	548.778	845.781	NA	NA	NA	NA	Y	Y	Y	Y	N	Y	NA	NA	NA	NA	NA	NA	unfound	1	TRUE	1.30774	1.14302	1.49478	3
C07	23	C07-23	MATR3(∆RRM2)-EGFP	7	6	148	unfound	1	TRUE	139.442	240.699	1408.67	197.639	135.468	131.23	NA	NA	NA	NA	Y	NA	NA	NA	N	N	NA	NA	NA	NA	NA	NA	unfound	1	TRUE	1.72616	5.85241	10.1022	3
C09	37	C09-37	MATR3(∆RRM2)-EGFP	9	5	128	unfound	1	TRUE	400.083	1461.94	2758.5	4055.64	7250.72	NA	NA	NA	NA	NA	N	Y	Y	N	N	NA	NA	NA	NA	NA	1	28	unfound	1	TRUE	3.65409	1.88687	6.8948	3
D07	48	D07-48	MATR3(∆RRM2)-EGFP	7	5	128	unfound	1	TRUE	123.534	233.373	218.634	202.819	217.952	NA	NA	NA	NA	NA	N	Y	N	N	Y	NA	NA	NA	NA	NA	1	28	unfound	1	TRUE	1.88913	0.936842	1.76982	3
B08	28	B08-28	MATR3(∆RRM2)-EGFP	8	5	128	unfound	1	TRUE	212.22	273.089	231.652	224.434	166.054	NA	NA	NA	NA	NA	N	N	N	N	N	NA	NA	NA	NA	NA	3	77	NA	0	FALSE	1.28682	0.848264	1.09157	3
D09	49	D09-49	MATR3(∆RRM2)-EGFP	9	5	128	unfound	1	TRUE	274.419	310.142	306.357	219.755	226.237	NA	NA	NA	NA	NA	N	N	N	N	N	NA	NA	NA	NA	NA	3	77	NA	0	FALSE	1.13018	0.987794	1.11638	3
D08	20	D08-20	MATR3(∆RRM2)-EGFP	8	5	128	unfound	1	TRUE	1096.77	805.147	971.867	955.079	1555.81	NA	NA	NA	NA	NA	Y	Y	Y	Y	N	NA	NA	NA	NA	NA	NA	NA	unfound	1	TRUE	0.734106	1.20707	0.886116	3
D07	46	D07-46	MATR3(∆RRM2)-EGFP	7	5	128	unfound	1	TRUE	1200.15	1492.14	2386.34	1434.97	3456.49	NA	NA	NA	NA	NA	Y	N	N	N	N	NA	NA	NA	NA	NA	NA	NA	unfound	1	TRUE	1.24329	1.59927	1.98837	3
B09	50	B09-50	MATR3(∆RRM2)-EGFP	9	5	128	unfound	1	TRUE	293.538	341.731	355.575	350.939	35.5247	NA	NA	NA	NA	NA	Y	Y	N	N	N	NA	NA	NA	NA	NA	NA	NA	unfound	1	TRUE	1.16418	1.04051	1.21134	3
D07	11	D07-11	MATR3(∆RRM2)-EGFP	7	5	128	unfound	1	TRUE	2090.39	3717.73	4279.59	3509.86	5625.47	NA	NA	NA	NA	NA	Y	N	N	N	N	NA	NA	NA	NA	NA	NA	NA	unfound	1	TRUE	1.77848	1.15113	2.04727	3
D09	28	D09-28	MATR3(∆RRM2)-EGFP	9	5	128	unfound	1	TRUE	760.358	1230.32	1548.24	1501.5	2555.94	NA	NA	NA	NA	NA	Y	Y	Y	Y	N	NA	NA	NA	NA	NA	NA	NA	unfound	1	TRUE	1.61808	1.2584	2.0362	3
D09	16	D09-16	MATR3(∆RRM2)-EGFP	9	5	128	unfound	1	TRUE	269.752	307.798	398.858	279.598	239.144	NA	NA	NA	NA	NA	Y	Y	Y	N	N	NA	NA	NA	NA	NA	NA	NA	unfound	1	TRUE	1.14104	1.29585	1.47861	3
D09	71	D09-71	MATR3(∆RRM2)-EGFP	9	5	128	unfound	1	TRUE	367.907	379.208	242.736	120.58	71.8464	NA	NA	NA	NA	NA	Y	Y	Y	N	N	NA	NA	NA	NA	NA	NA	NA	unfound	1	TRUE	1.03072	0.640113	0.659775	3
D08	8	D08-8	MATR3(∆RRM2)-EGFP	8	5	128	unfound	1	TRUE	1300.7	1631.4	2812.1	1479.62	2647.93	NA	NA	NA	NA	NA	Y	Y	Y	Y	N	NA	NA	NA	NA	NA	NA	NA	unfound	1	TRUE	1.25425	1.72373	2.16199	3
D07	10	D07-10	MATR3(∆RRM2)-EGFP	7	5	128	unfound	1	TRUE	1244.45	1410.25	1571.74	1770.64	3476.21	NA	NA	NA	NA	NA	Y	Y	Y	Y	N	NA	NA	NA	NA	NA	NA	NA	unfound	1	TRUE	1.13323	1.11451	1.263	3
D07	42	D07-42	MATR3(∆RRM2)-EGFP	7	5	128	unfound	1	TRUE	822.959	1474.8	1781.5	1214.15	1286.79	NA	NA	NA	NA	NA	Y	Y	Y	Y	N	NA	NA	NA	NA	NA	NA	NA	unfound	1	TRUE	1.79208	1.20796	2.16475	3
D09	2	D09-2	MATR3(∆RRM2)-EGFP	9	5	128	unfound	1	TRUE	1067.58	249.547	343.451	370.367	319.575	NA	NA	NA	NA	NA	Y	N	N	N	N	NA	NA	NA	NA	NA	NA	NA	unfound	1	TRUE	0.233751	1.3763	0.321712	3
B09	35	B09-35	MATR3(∆RRM2)-EGFP	9	5	128	unfound	1	TRUE	409.769	410.394	412.029	357.63	316.54	NA	NA	NA	NA	NA	Y	Y	Y	N	N	NA	NA	NA	NA	NA	NA	NA	unfound	1	TRUE	1.00152	1.00399	1.00552	3
B07	15	B07-15	MATR3(∆RRM2)-EGFP	7	5	128	unfound	1	TRUE	1040.03	1243.78	1062.31	695.627	641.022	NA	NA	NA	NA	NA	Y	Y	Y	Y	Y	NA	NA	NA	NA	NA	NA	NA	unfound	1	TRUE	1.19592	0.854093	1.02142	3
C08	8	C08-8	MATR3(∆RRM2)-EGFP	8	5	128	unfound	1	TRUE	931.181	2657.68	2869.69	4067	4898.98	NA	NA	NA	NA	NA	Y	Y	Y	N	N	NA	NA	NA	NA	NA	NA	NA	unfound	1	TRUE	2.8541	1.07977	3.08177	3
B07	45	B07-45	MATR3(∆RRM2)-EGFP	7	5	128	unfound	1	TRUE	1067.52	961.312	790.658	679.27	736.092	NA	NA	NA	NA	NA	Y	Y	Y	Y	Y	NA	NA	NA	NA	NA	NA	NA	unfound	1	TRUE	0.900512	0.822478	0.740652	3
C09	25	C09-25	MATR3(∆RRM2)-EGFP	9	5	128	unfound	1	TRUE	733.63	1187.65	1488.06	1342.77	1208.49	NA	NA	NA	NA	NA	Y	Y	Y	Y	N	NA	NA	NA	NA	NA	NA	NA	unfound	1	TRUE	1.61887	1.25294	2.02835	3
D08	6	D08-6	MATR3(∆RRM2)-EGFP	8	5	128	unfound	1	TRUE	446.606	560.615	656.68	584.954	659.884	NA	NA	NA	NA	NA	Y	Y	Y	Y	Y	NA	NA	NA	NA	NA	NA	NA	unfound	1	TRUE	1.25528	1.17136	1.47038	3
D09	43	D09-43	MATR3(∆RRM2)-EGFP	9	5	128	unfound	1	TRUE	856.588	1595.94	1971.9	1572.29	1271.18	NA	NA	NA	NA	NA	Y	Y	Y	Y	N	NA	NA	NA	NA	NA	NA	NA	unfound	1	TRUE	1.86314	1.23557	2.30204	3
C09	77	C09-77	MATR3(∆RRM2)-EGFP	9	5	128	unfound	1	TRUE	861.982	755.332	949.865	397.067	252.257	NA	NA	NA	NA	NA	Y	Y	Y	N	N	NA	NA	NA	NA	NA	NA	NA	unfound	1	TRUE	0.876273	1.25755	1.10196	3
B09	1	B09-1	MATR3(∆RRM2)-EGFP	9	4	102	unfound	1	TRUE	347.51	695.323	1006.59	685.439	NA	NA	NA	NA	NA	NA	N	Y	Y	Y	NA	NA	NA	NA	NA	NA	1	28	unfound	1	TRUE	2.00087	1.44766	2.89658	3
D09	40	D09-40	MATR3(∆RRM2)-EGFP	9	4	102	unfound	1	TRUE	466.204	1236.19	2024.7	2180.02	NA	NA	NA	NA	NA	NA	N	N	Y	Y	NA	NA	NA	NA	NA	NA	2	54	unfound	1	TRUE	2.65161	1.63786	4.34295	3
D07	18	D07-18	MATR3(∆RRM2)-EGFP	7	4	102	unfound	1	TRUE	696.35	1753.17	2979.46	3458.15	NA	NA	NA	NA	NA	NA	N	N	N	N	NA	NA	NA	NA	NA	NA	3	77	NA	0	FALSE	2.51765	1.69947	4.27868	3
B09	27	B09-27	MATR3(∆RRM2)-EGFP	9	4	102	unfound	1	TRUE	295.671	376.944	378.143	193.252	NA	NA	NA	NA	NA	NA	N	N	N	N	NA	NA	NA	NA	NA	NA	3	77	NA	0	FALSE	1.27488	1.00318	1.27893	3
D09	60	D09-60	MATR3(∆RRM2)-EGFP	9	4	102	unfound	1	TRUE	272.95	549.623	847.542	1243.05	NA	NA	NA	NA	NA	NA	N	Y	Y	Y	NA	NA	NA	NA	NA	NA	1	28	unfound	1	TRUE	2.01364	1.54204	3.10512	3
D08	9	D08-9	MATR3(∆RRM2)-EGFP	8	4	102	unfound	1	TRUE	289.583	548.286	486.711	861.007	NA	NA	NA	NA	NA	NA	N	N	Y	Y	NA	NA	NA	NA	NA	NA	2	54	unfound	1	TRUE	1.89337	0.887696	1.68073	3
C08	5	C08-5	MATR3(∆RRM2)-EGFP	8	4	102	unfound	1	TRUE	314.226	395.595	346.432	323.29	NA	NA	NA	NA	NA	NA	Y	Y	N	N	NA	NA	NA	NA	NA	NA	NA	NA	unfound	1	TRUE	1.25895	0.875722	1.10249	3
D09	80	D09-80	MATR3(∆RRM2)-EGFP	9	4	102	unfound	1	TRUE	328.914	461.535	671.793	569.856	NA	NA	NA	NA	NA	NA	Y	Y	Y	N	NA	NA	NA	NA	NA	NA	NA	NA	unfound	1	TRUE	1.40321	1.45556	2.04246	3
D07	27	D07-27	MATR3(∆RRM2)-EGFP	7	4	102	unfound	1	TRUE	344.089	725.47	1037.25	2097.36	NA	NA	NA	NA	NA	NA	Y	Y	Y	N	NA	NA	NA	NA	NA	NA	NA	NA	unfound	1	TRUE	2.10838	1.42976	3.01449	3
D09	14	D09-14	MATR3(∆RRM2)-EGFP	9	4	102	unfound	1	TRUE	351.864	672.036	1155.71	762.158	NA	NA	NA	NA	NA	NA	Y	Y	N	N	NA	NA	NA	NA	NA	NA	NA	NA	unfound	1	TRUE	1.90993	1.71971	3.28453	3
B09	45	B09-45	MATR3(∆RRM2)-EGFP	9	4	102	unfound	1	TRUE	272.463	468.682	476.187	288.542	NA	NA	NA	NA	NA	NA	Y	Y	Y	Y	NA	NA	NA	NA	NA	NA	NA	NA	unfound	1	TRUE	1.72017	1.01601	1.74771	3
D09	5	D09-5	MATR3(∆RRM2)-EGFP	9	4	102	unfound	1	TRUE	322.747	561.835	587.917	523.537	NA	NA	NA	NA	NA	NA	Y	N	Y	N	NA	NA	NA	NA	NA	NA	NA	NA	unfound	1	TRUE	1.74079	1.04642	1.8216	3
C09	3	C09-3	MATR3(∆RRM2)-EGFP	9	4	102	unfound	1	TRUE	343.829	525.026	812.944	928.366	NA	NA	NA	NA	NA	NA	Y	Y	Y	Y	NA	NA	NA	NA	NA	NA	NA	NA	unfound	1	TRUE	1.527	1.54839	2.36439	3
D09	73	D09-73	MATR3(∆RRM2)-EGFP	9	4	102	unfound	1	TRUE	271.469	334.988	362.909	298.73	NA	NA	NA	NA	NA	NA	Y	N	N	N	NA	NA	NA	NA	NA	NA	NA	NA	unfound	1	TRUE	1.23398	1.08335	1.33683	3
D08	2	D08-2	MATR3(∆RRM2)-EGFP	8	4	102	unfound	1	TRUE	589.148	1108.47	1581.83	1815.77	NA	NA	NA	NA	NA	NA	Y	Y	Y	N	NA	NA	NA	NA	NA	NA	NA	NA	unfound	1	TRUE	1.88147	1.42704	2.68494	3
C08	14	C08-14	MATR3(∆RRM2)-EGFP	8	4	102	unfound	1	TRUE	3234.34	2806.09	3407.36	1678.24	NA	NA	NA	NA	NA	NA	Y	Y	Y	Y	NA	NA	NA	NA	NA	NA	NA	NA	unfound	1	TRUE	0.867593	1.21428	1.0535	3
B09	8	B09-8	MATR3(∆RRM2)-EGFP	9	4	102	unfound	1	TRUE	3054.77	4412.99	4819.11	8312.21	NA	NA	NA	NA	NA	NA	Y	Y	N	N	NA	NA	NA	NA	NA	NA	NA	NA	unfound	1	TRUE	1.44462	1.09203	1.57757	3
C08	53	C08-53	MATR3(∆RRM2)-EGFP	8	4	102	unfound	1	TRUE	1503.18	1348.45	1375.22	1966	NA	NA	NA	NA	NA	NA	Y	Y	Y	Y	NA	NA	NA	NA	NA	NA	NA	NA	unfound	1	TRUE	0.897063	1.01985	0.914872	3
C09	54	C09-54	MATR3(∆RRM2)-EGFP	9	4	102	unfound	1	TRUE	1394.97	2124.45	2636.91	2382.49	NA	NA	NA	NA	NA	NA	Y	N	N	Y	NA	NA	NA	NA	NA	NA	NA	NA	unfound	1	TRUE	1.52294	1.24122	1.89031	3
D07	23	D07-23	MATR3(∆RRM2)-EGFP	7	4	102	unfound	1	TRUE	2154.36	1768.97	2428.96	2020.31	NA	NA	NA	NA	NA	NA	Y	Y	N	Y	NA	NA	NA	NA	NA	NA	NA	NA	unfound	1	TRUE	0.821109	1.3731	1.12746	3
D08	13	D08-13	MATR3(∆RRM2)-EGFP	8	4	102	unfound	1	TRUE	1371.96	1793.81	1844.58	1215.32	NA	NA	NA	NA	NA	NA	Y	N	Y	Y	NA	NA	NA	NA	NA	NA	NA	NA	unfound	1	TRUE	1.30747	1.0283	1.34448	3
D07	43	D07-43	MATR3(∆RRM2)-EGFP	7	4	102	unfound	1	TRUE	624.97	627.621	427.903	251.734	NA	NA	NA	NA	NA	NA	Y	Y	Y	N	NA	NA	NA	NA	NA	NA	NA	NA	unfound	1	TRUE	1.00424	0.681786	0.684677	3
D08	3	D08-3	MATR3(∆RRM2)-EGFP	8	4	102	unfound	1	TRUE	1155.95	1005.46	1459.65	1374.75	NA	NA	NA	NA	NA	NA	Y	Y	N	Y	NA	NA	NA	NA	NA	NA	NA	NA	unfound	1	TRUE	0.869816	1.45172	1.26273	3
D09	22	D09-22	MATR3(∆RRM2)-EGFP	9	4	102	unfound	1	TRUE	374.302	905.565	1025.87	497.723	NA	NA	NA	NA	NA	NA	Y	Y	Y	Y	NA	NA	NA	NA	NA	NA	NA	NA	unfound	1	TRUE	2.41934	1.13285	2.74076	3
B08	10	B08-10	MATR3(∆RRM2)-EGFP	8	4	102	unfound	1	TRUE	391.096	600.668	719.209	856.166	NA	NA	NA	NA	NA	NA	Y	Y	Y	N	NA	NA	NA	NA	NA	NA	NA	NA	unfound	1	TRUE	1.53586	1.19735	1.83896	3
D07	8	D07-8	MATR3(∆RRM2)-EGFP	7	4	102	unfound	1	TRUE	396.263	490.209	571.335	756.207	NA	NA	NA	NA	NA	NA	Y	N	Y	Y	NA	NA	NA	NA	NA	NA	NA	NA	unfound	1	TRUE	1.23708	1.16549	1.44181	3
B08	22	B08-22	MATR3(∆RRM2)-EGFP	8	4	102	unfound	1	TRUE	553.76	737.724	949.457	1022.5	NA	NA	NA	NA	NA	NA	Y	Y	Y	N	NA	NA	NA	NA	NA	NA	NA	NA	unfound	1	TRUE	1.33221	1.28701	1.71456	3
D08	40	D08-40	MATR3(∆RRM2)-EGFP	8	4	102	unfound	1	TRUE	841.436	1076.69	1023.71	1319	NA	NA	NA	NA	NA	NA	Y	Y	Y	Y	NA	NA	NA	NA	NA	NA	NA	NA	unfound	1	TRUE	1.27959	0.950793	1.21663	3
D09	27	D09-27	MATR3(∆RRM2)-EGFP	9	4	102	unfound	1	TRUE	642.97	915.505	1034.73	672.404	NA	NA	NA	NA	NA	NA	Y	Y	Y	Y	NA	NA	NA	NA	NA	NA	NA	NA	unfound	1	TRUE	1.42387	1.13022	1.60929	3
B08	40	B08-40	MATR3(∆RRM2)-EGFP	8	4	102	unfound	1	TRUE	716.974	791.908	808.651	708.408	NA	NA	NA	NA	NA	NA	Y	Y	Y	NA	NA	NA	NA	NA	NA	NA	NA	NA	unfound	1	TRUE	1.10451	1.02114	1.12787	3
B08	30	B08-30	MATR3(∆RRM2)-EGFP	8	4	102	unfound	1	TRUE	667.635	722.768	871.977	512.653	NA	NA	NA	NA	NA	NA	Y	Y	Y	Y	NA	NA	NA	NA	NA	NA	NA	NA	unfound	1	TRUE	1.08258	1.20644	1.30607	3
D07	6	D07-6	MATR3(∆RRM2)-EGFP	7	4	102	unfound	1	TRUE	680.597	797.811	1111.24	838.691	NA	NA	NA	NA	NA	NA	Y	Y	Y	Y	NA	NA	NA	NA	NA	NA	NA	NA	unfound	1	TRUE	1.17222	1.39286	1.63275	3
D08	25	D08-25	MATR3(∆RRM2)-EGFP	8	4	102	unfound	1	TRUE	618.816	967.83	1278.35	1897.73	NA	NA	NA	NA	NA	NA	Y	Y	Y	Y	NA	NA	NA	NA	NA	NA	NA	NA	unfound	1	TRUE	1.564	1.32084	2.06579	3
B08	14	B08-14	MATR3(∆RRM2)-EGFP	8	4	102	unfound	1	TRUE	414.524	382.984	673.11	879.705	NA	NA	NA	NA	NA	NA	Y	Y	Y	Y	NA	NA	NA	NA	NA	NA	NA	NA	unfound	1	TRUE	0.923913	1.75754	1.62381	3
D09	34	D09-34	MATR3(∆RRM2)-EGFP	9	4	102	unfound	1	TRUE	442.103	548.685	626.717	562.475	NA	NA	NA	NA	NA	NA	Y	Y	Y	Y	NA	NA	NA	NA	NA	NA	NA	NA	unfound	1	TRUE	1.24108	1.14222	1.41758	3

## Sheet: Fig. 4G
well	id	well-id	group	column	last_tp	last_time	death_cause	censored	event	GFP-mean-1	GFP-mean-2	GFP-mean-3	GFP-mean-4	GFP-mean-5	GFP-mean-6	GFP-mean-7	GFP-mean-8	GFP-mean-9	GFP-mean-10	nCV cutoff	GFP-n_CV-1	GFP-n_CV-2	GFP-n_CV-3	GFP-n_CV-4	GFP-n_CV-5	GFP-n_CV-6	GFP-n_CV-7	GFP-n_CV-8	GFP-n_CV-9	GFP-n_CV-10	puncta-1	puncta-2	puncta-3	puncta-4	puncta-5	puncta-6	puncta-7	puncta-8	puncta-9	puncta-10	replicate
C07	59	C07-59	MATR3(∆RRM2)-EGFP diffuse	7	1	28	unfound	1	TRUE	2224.74	NA	NA	NA	NA	NA	NA	NA	NA	NA	0.92	0.0884535	NA	NA	NA	NA	NA	NA	NA	NA	NA	N	NA	NA	NA	NA	NA	NA	NA	NA	NA	3
B09	46	B09-46	MATR3(∆RRM2)-EGFP diffuse	9	1	30	unfound	1	TRUE	6251.36	NA	NA	NA	NA	NA	NA	NA	NA	NA	0.92	0.0906611	NA	NA	NA	NA	NA	NA	NA	NA	NA	N	NA	NA	NA	NA	NA	NA	NA	NA	NA	2
B07	42	B07-42	MATR3(∆RRM2)-EGFP diffuse	7	1	28	unfound	1	TRUE	848.386	NA	NA	NA	NA	NA	NA	NA	NA	NA	0.92	0.0921926	NA	NA	NA	NA	NA	NA	NA	NA	NA	N	NA	NA	NA	NA	NA	NA	NA	NA	NA	3
G08	27	G08-27	MATR3(∆RRM2)-EGFP diffuse	8	1	30	unfound	1	TRUE	411.661	NA	NA	NA	NA	NA	NA	NA	NA	NA	0.92	0.121984	NA	NA	NA	NA	NA	NA	NA	NA	NA	N	NA	NA	NA	NA	NA	NA	NA	NA	NA	2
F08	63	F08-63	MATR3(∆RRM2)-EGFP diffuse	8	1	30	unfound	1	TRUE	211.357	NA	NA	NA	NA	NA	NA	NA	NA	NA	0.92	0.124224	NA	NA	NA	NA	NA	NA	NA	NA	NA	N	NA	NA	NA	NA	NA	NA	NA	NA	NA	2
F09	8	F09-8	MATR3(∆RRM2)-EGFP diffuse	9	1	30	unfound	1	TRUE	5919.4	NA	NA	NA	NA	NA	NA	NA	NA	NA	0.92	0.137976	NA	NA	NA	NA	NA	NA	NA	NA	NA	N	NA	NA	NA	NA	NA	NA	NA	NA	NA	2
C09	24	C09-24	MATR3(∆RRM2)-EGFP diffuse	9	1	28	unfound	1	TRUE	354.705	NA	NA	NA	NA	NA	NA	NA	NA	NA	0.92	0.138013	NA	NA	NA	NA	NA	NA	NA	NA	NA	N	NA	NA	NA	NA	NA	NA	NA	NA	NA	3
B07	39	B07-39	MATR3(∆RRM2)-EGFP diffuse	7	1	28	unfound	1	TRUE	1406.13	NA	NA	NA	NA	NA	NA	NA	NA	NA	0.92	0.139279	NA	NA	NA	NA	NA	NA	NA	NA	NA	N	NA	NA	NA	NA	NA	NA	NA	NA	NA	3
F09	34	F09-34	MATR3(∆RRM2)-EGFP diffuse	9	1	30	unfound	1	TRUE	4238.22	NA	NA	NA	NA	NA	NA	NA	NA	NA	0.92	0.139402	NA	NA	NA	NA	NA	NA	NA	NA	NA	N	NA	NA	NA	NA	NA	NA	NA	NA	NA	2
D09	28	D09-28	MATR3(∆RRM2)-EGFP diffuse	9	1	30	unfound	1	TRUE	519.13	NA	NA	NA	NA	NA	NA	NA	NA	NA	0.92	0.14336	NA	NA	NA	NA	NA	NA	NA	NA	NA	N	NA	NA	NA	NA	NA	NA	NA	NA	NA	2
C09	47	C09-47	MATR3(∆RRM2)-EGFP diffuse	9	3	77	unfound	1	TRUE	2820.38	582.199	1058.94	NA	NA	NA	NA	NA	NA	NA	0.92	0.14462	1.87378	1.6319	NA	NA	NA	NA	NA	NA	NA	N	Y	Y	NA	NA	NA	NA	NA	NA	NA	3
F07	53	F07-53	MATR3(∆RRM2)-EGFP diffuse	7	1	30	unfound	1	TRUE	830.114	NA	NA	NA	NA	NA	NA	NA	NA	NA	0.92	0.147879	NA	NA	NA	NA	NA	NA	NA	NA	NA	N	NA	NA	NA	NA	NA	NA	NA	NA	NA	2
G07	1	G07-1	MATR3(∆RRM2)-EGFP diffuse	7	1	30	unfound	1	TRUE	2167.79	NA	NA	NA	NA	NA	NA	NA	NA	NA	0.92	0.148442	NA	NA	NA	NA	NA	NA	NA	NA	NA	N	NA	NA	NA	NA	NA	NA	NA	NA	NA	2
F09	51	F09-51	MATR3(∆RRM2)-EGFP diffuse	9	1	24	unfound	1	TRUE	1193.64	NA	NA	NA	NA	NA	NA	NA	NA	NA	0.92	0.150542	NA	NA	NA	NA	NA	NA	NA	NA	NA	N	NA	NA	NA	NA	NA	NA	NA	NA	NA	1
G08	29	G08-29	MATR3(∆RRM2)-EGFP diffuse	8	1	24	unfound	1	TRUE	262.46	NA	NA	NA	NA	NA	NA	NA	NA	NA	0.92	0.150979	NA	NA	NA	NA	NA	NA	NA	NA	NA	N	NA	NA	NA	NA	NA	NA	NA	NA	NA	1
E08	30	E08-30	MATR3(∆RRM2)-EGFP diffuse	8	1	30	unfound	1	TRUE	774.695	NA	NA	NA	NA	NA	NA	NA	NA	NA	0.92	0.158581	NA	NA	NA	NA	NA	NA	NA	NA	NA	N	NA	NA	NA	NA	NA	NA	NA	NA	NA	2
C09	56	C09-56	MATR3(∆RRM2)-EGFP diffuse	9	1	28	unfound	1	TRUE	510.425	NA	NA	NA	NA	NA	NA	NA	NA	NA	0.92	0.166492	NA	NA	NA	NA	NA	NA	NA	NA	NA	N	NA	NA	NA	NA	NA	NA	NA	NA	NA	3
B09	43	B09-43	MATR3(∆RRM2)-EGFP diffuse	9	1	28	unfound	1	TRUE	247.668	NA	NA	NA	NA	NA	NA	NA	NA	NA	0.92	0.169308	NA	NA	NA	NA	NA	NA	NA	NA	NA	N	NA	NA	NA	NA	NA	NA	NA	NA	NA	3
D09	50	D09-50	MATR3(∆RRM2)-EGFP diffuse	9	1	30	unfound	1	TRUE	1014.61	NA	NA	NA	NA	NA	NA	NA	NA	NA	0.92	0.170253	NA	NA	NA	NA	NA	NA	NA	NA	NA	N	NA	NA	NA	NA	NA	NA	NA	NA	NA	2
C09	40	C09-40	MATR3(∆RRM2)-EGFP diffuse	9	1	28	unfound	1	TRUE	532.512	NA	NA	NA	NA	NA	NA	NA	NA	NA	0.92	0.170886	NA	NA	NA	NA	NA	NA	NA	NA	NA	N	NA	NA	NA	NA	NA	NA	NA	NA	NA	3
B07	31	B07-31	MATR3(∆RRM2)-EGFP diffuse	7	1	24	unfound	1	TRUE	804.732	NA	NA	NA	NA	NA	NA	NA	NA	NA	0.92	0.175016	NA	NA	NA	NA	NA	NA	NA	NA	NA	N	NA	NA	NA	NA	NA	NA	NA	NA	NA	1
B07	10	B07-10	MATR3(∆RRM2)-EGFP diffuse	7	1	24	unfound	1	TRUE	1010.93	NA	NA	NA	NA	NA	NA	NA	NA	NA	0.92	0.175637	NA	NA	NA	NA	NA	NA	NA	NA	NA	N	NA	NA	NA	NA	NA	NA	NA	NA	NA	1
G07	44	G07-44	MATR3(∆RRM2)-EGFP diffuse	7	1	30	unfound	1	TRUE	785.914	NA	NA	NA	NA	NA	NA	NA	NA	NA	0.92	0.176487	NA	NA	NA	NA	NA	NA	NA	NA	NA	N	NA	NA	NA	NA	NA	NA	NA	NA	NA	2
B08	34	B08-34	MATR3(∆RRM2)-EGFP diffuse	8	1	30	unfound	1	TRUE	4031.74	NA	NA	NA	NA	NA	NA	NA	NA	NA	0.92	0.178839	NA	NA	NA	NA	NA	NA	NA	NA	NA	N	NA	NA	NA	NA	NA	NA	NA	NA	NA	2
D08	24	D08-24	MATR3(∆RRM2)-EGFP diffuse	8	1	28	unfound	1	TRUE	1346.11	NA	NA	NA	NA	NA	NA	NA	NA	NA	0.92	0.182298	NA	NA	NA	NA	NA	NA	NA	NA	NA	N	NA	NA	NA	NA	NA	NA	NA	NA	NA	3
E07	38	E07-38	MATR3(∆RRM2)-EGFP diffuse	7	1	24	unfound	1	TRUE	566.464	NA	NA	NA	NA	NA	NA	NA	NA	NA	0.92	0.184311	NA	NA	NA	NA	NA	NA	NA	NA	NA	N	NA	NA	NA	NA	NA	NA	NA	NA	NA	1
E07	3	E07-3	MATR3(∆RRM2)-EGFP diffuse	7	1	24	unfound	1	TRUE	553.909	NA	NA	NA	NA	NA	NA	NA	NA	NA	0.92	0.200225	NA	NA	NA	NA	NA	NA	NA	NA	NA	N	NA	NA	NA	NA	NA	NA	NA	NA	NA	1
G09	57	G09-57	MATR3(∆RRM2)-EGFP diffuse	9	1	24	unfound	1	TRUE	888.801	NA	NA	NA	NA	NA	NA	NA	NA	NA	0.92	0.203143	NA	NA	NA	NA	NA	NA	NA	NA	NA	N	NA	NA	NA	NA	NA	NA	NA	NA	NA	1
C09	76	C09-76	MATR3(∆RRM2)-EGFP diffuse	9	1	28	unfound	1	TRUE	1779.14	NA	NA	NA	NA	NA	NA	NA	NA	NA	0.92	0.203403	NA	NA	NA	NA	NA	NA	NA	NA	NA	N	NA	NA	NA	NA	NA	NA	NA	NA	NA	3
G08	9	G08-9	MATR3(∆RRM2)-EGFP diffuse	8	1	24	unfound	1	TRUE	405.607	NA	NA	NA	NA	NA	NA	NA	NA	NA	0.92	0.212045	NA	NA	NA	NA	NA	NA	NA	NA	NA	N	NA	NA	NA	NA	NA	NA	NA	NA	NA	1
E07	43	E07-43	MATR3(∆RRM2)-EGFP diffuse	7	1	24	unfound	1	TRUE	500.236	NA	NA	NA	NA	NA	NA	NA	NA	NA	0.92	0.212185	NA	NA	NA	NA	NA	NA	NA	NA	NA	N	NA	NA	NA	NA	NA	NA	NA	NA	NA	1
B09	10	B09-10	MATR3(∆RRM2)-EGFP diffuse	9	1	30	unfound	1	TRUE	466.579	NA	NA	NA	NA	NA	NA	NA	NA	NA	0.92	0.213297	NA	NA	NA	NA	NA	NA	NA	NA	NA	N	NA	NA	NA	NA	NA	NA	NA	NA	NA	2
E09	16	E09-16	MATR3(∆RRM2)-EGFP diffuse	9	1	24	unfound	1	TRUE	1419.96	NA	NA	NA	NA	NA	NA	NA	NA	NA	0.92	0.21606	NA	NA	NA	NA	NA	NA	NA	NA	NA	N	NA	NA	NA	NA	NA	NA	NA	NA	NA	1
B09	37	B09-37	MATR3(∆RRM2)-EGFP diffuse	9	1	28	unfound	1	TRUE	334.859	NA	NA	NA	NA	NA	NA	NA	NA	NA	0.92	0.216659	NA	NA	NA	NA	NA	NA	NA	NA	NA	N	NA	NA	NA	NA	NA	NA	NA	NA	NA	3
B07	39	B07-39	MATR3(∆RRM2)-EGFP diffuse	7	1	24	unfound	1	TRUE	794.646	NA	NA	NA	NA	NA	NA	NA	NA	NA	0.92	0.21693	NA	NA	NA	NA	NA	NA	NA	NA	NA	N	NA	NA	NA	NA	NA	NA	NA	NA	NA	1
B09	31	B09-31	MATR3(∆RRM2)-EGFP diffuse	9	1	24	unfound	1	TRUE	867.754	NA	NA	NA	NA	NA	NA	NA	NA	NA	0.92	0.217918	NA	NA	NA	NA	NA	NA	NA	NA	NA	N	NA	NA	NA	NA	NA	NA	NA	NA	NA	1
D09	46	D09-46	MATR3(∆RRM2)-EGFP diffuse	9	1	24	unfound	1	TRUE	1875.29	NA	NA	NA	NA	NA	NA	NA	NA	NA	0.92	0.218414	NA	NA	NA	NA	NA	NA	NA	NA	NA	N	NA	NA	NA	NA	NA	NA	NA	NA	NA	1
C07	64	C07-64	MATR3(∆RRM2)-EGFP diffuse	7	1	24	unfound	1	TRUE	1886.32	NA	NA	NA	NA	NA	NA	NA	NA	NA	0.92	0.218664	NA	NA	NA	NA	NA	NA	NA	NA	NA	N	NA	NA	NA	NA	NA	NA	NA	NA	NA	1
E07	77	E07-77	MATR3(∆RRM2)-EGFP diffuse	7	1	24	unfound	1	TRUE	1549.28	NA	NA	NA	NA	NA	NA	NA	NA	NA	0.92	0.221542	NA	NA	NA	NA	NA	NA	NA	NA	NA	N	NA	NA	NA	NA	NA	NA	NA	NA	NA	1
B09	8	B09-8	MATR3(∆RRM2)-EGFP diffuse	9	1	24	unfound	1	TRUE	1337.22	NA	NA	NA	NA	NA	NA	NA	NA	NA	0.92	0.2223	NA	NA	NA	NA	NA	NA	NA	NA	NA	N	NA	NA	NA	NA	NA	NA	NA	NA	NA	1
C09	37	C09-37	MATR3(∆RRM2)-EGFP diffuse	9	5	128	unfound	1	TRUE	400.083	1461.94	2758.5	4055.64	7250.72	NA	NA	NA	NA	NA	0.92	0.225042	1.64209	1.38044	0.900521	0.545314	NA	NA	NA	NA	NA	N	Y	Y	N	N	NA	NA	NA	NA	NA	3
B09	54	B09-54	MATR3(∆RRM2)-EGFP diffuse	9	1	28	unfound	1	TRUE	221.322	NA	NA	NA	NA	NA	NA	NA	NA	NA	0.92	0.226056	NA	NA	NA	NA	NA	NA	NA	NA	NA	N	NA	NA	NA	NA	NA	NA	NA	NA	NA	3
F09	48	F09-48	MATR3(∆RRM2)-EGFP diffuse	9	1	30	unfound	1	TRUE	5965.02	NA	NA	NA	NA	NA	NA	NA	NA	NA	0.92	0.228164	NA	NA	NA	NA	NA	NA	NA	NA	NA	N	NA	NA	NA	NA	NA	NA	NA	NA	NA	2
B09	25	B09-25	MATR3(∆RRM2)-EGFP diffuse	9	1	30	unfound	1	TRUE	2089.62	NA	NA	NA	NA	NA	NA	NA	NA	NA	0.92	0.229095	NA	NA	NA	NA	NA	NA	NA	NA	NA	N	NA	NA	NA	NA	NA	NA	NA	NA	NA	2
C08	3	C08-3	MATR3(∆RRM2)-EGFP diffuse	8	1	28	unfound	1	TRUE	281.06	NA	NA	NA	NA	NA	NA	NA	NA	NA	0.92	0.229423	NA	NA	NA	NA	NA	NA	NA	NA	NA	N	NA	NA	NA	NA	NA	NA	NA	NA	NA	3
B07	5	B07-5	MATR3(∆RRM2)-EGFP diffuse	7	1	28	unfound	1	TRUE	670.855	NA	NA	NA	NA	NA	NA	NA	NA	NA	0.92	0.231506	NA	NA	NA	NA	NA	NA	NA	NA	NA	N	NA	NA	NA	NA	NA	NA	NA	NA	NA	3
B09	34	B09-34	MATR3(∆RRM2)-EGFP diffuse	9	1	28	unfound	1	TRUE	207.511	NA	NA	NA	NA	NA	NA	NA	NA	NA	0.92	0.238371	NA	NA	NA	NA	NA	NA	NA	NA	NA	N	NA	NA	NA	NA	NA	NA	NA	NA	NA	3
F08	56	F08-56	MATR3(∆RRM2)-EGFP diffuse	8	1	30	unfound	1	TRUE	450.357	NA	NA	NA	NA	NA	NA	NA	NA	NA	0.92	0.241315	NA	NA	NA	NA	NA	NA	NA	NA	NA	N	NA	NA	NA	NA	NA	NA	NA	NA	NA	2
F09	33	F09-33	MATR3(∆RRM2)-EGFP diffuse	9	1	24	unfound	1	TRUE	1343.33	NA	NA	NA	NA	NA	NA	NA	NA	NA	0.92	0.242986	NA	NA	NA	NA	NA	NA	NA	NA	NA	N	NA	NA	NA	NA	NA	NA	NA	NA	NA	1
C08	4	C08-4	MATR3(∆RRM2)-EGFP diffuse	8	1	24	unfound	1	TRUE	1548.61	NA	NA	NA	NA	NA	NA	NA	NA	NA	0.92	0.246865	NA	NA	NA	NA	NA	NA	NA	NA	NA	N	NA	NA	NA	NA	NA	NA	NA	NA	NA	1
F07	24	F07-24	MATR3(∆RRM2)-EGFP diffuse	7	1	24	unfound	1	TRUE	871.411	NA	NA	NA	NA	NA	NA	NA	NA	NA	0.92	0.24931	NA	NA	NA	NA	NA	NA	NA	NA	NA	N	NA	NA	NA	NA	NA	NA	NA	NA	NA	1
C07	28	C07-28	MATR3(∆RRM2)-EGFP diffuse	7	1	28	unfound	1	TRUE	1184.88	NA	NA	NA	NA	NA	NA	NA	NA	NA	0.92	0.252079	NA	NA	NA	NA	NA	NA	NA	NA	NA	N	NA	NA	NA	NA	NA	NA	NA	NA	NA	3
C08	29	C08-29	MATR3(∆RRM2)-EGFP diffuse	8	10	247	NA	0	FALSE	568.779	545.467	1042.16	1137.78	1187.65	1472.17	1986.95	1833.57	2243.75	2427.18	0.92	0.25362	1.17853	1.53491	1.33306	0.809307	1.39932	1.11419	0.656122	0.608967	0.634844	N	Y	Y	Y	N	Y	Y	N	N	N	3
F07	55	F07-55	MATR3(∆RRM2)-EGFP diffuse	7	1	30	unfound	1	TRUE	5571.53	NA	NA	NA	NA	NA	NA	NA	NA	NA	0.92	0.254302	NA	NA	NA	NA	NA	NA	NA	NA	NA	N	NA	NA	NA	NA	NA	NA	NA	NA	NA	2
G09	35	G09-35	MATR3(∆RRM2)-EGFP diffuse	9	1	24	unfound	1	TRUE	473.167	NA	NA	NA	NA	NA	NA	NA	NA	NA	0.92	0.261062	NA	NA	NA	NA	NA	NA	NA	NA	NA	N	NA	NA	NA	NA	NA	NA	NA	NA	NA	1
B08	28	B08-28	MATR3(∆RRM2)-EGFP diffuse	8	1	24	unfound	1	TRUE	422.021	NA	NA	NA	NA	NA	NA	NA	NA	NA	0.92	0.263363	NA	NA	NA	NA	NA	NA	NA	NA	NA	N	NA	NA	NA	NA	NA	NA	NA	NA	NA	1
F09	82	F09-82	MATR3(∆RRM2)-EGFP diffuse	9	1	24	unfound	1	TRUE	1443.46	NA	NA	NA	NA	NA	NA	NA	NA	NA	0.92	0.265395	NA	NA	NA	NA	NA	NA	NA	NA	NA	N	NA	NA	NA	NA	NA	NA	NA	NA	NA	1
E07	15	E07-15	MATR3(∆RRM2)-EGFP diffuse	7	1	24	unfound	1	TRUE	242.762	NA	NA	NA	NA	NA	NA	NA	NA	NA	0.92	0.269757	NA	NA	NA	NA	NA	NA	NA	NA	NA	N	NA	NA	NA	NA	NA	NA	NA	NA	NA	1
B08	7	B08-7	MATR3(∆RRM2)-EGFP diffuse	8	1	24	unfound	1	TRUE	1485.72	NA	NA	NA	NA	NA	NA	NA	NA	NA	0.92	0.27036	NA	NA	NA	NA	NA	NA	NA	NA	NA	N	NA	NA	NA	NA	NA	NA	NA	NA	NA	1
B07	23	B07-23	MATR3(∆RRM2)-EGFP diffuse	7	1	28	unfound	1	TRUE	959.638	NA	NA	NA	NA	NA	NA	NA	NA	NA	0.92	0.270718	NA	NA	NA	NA	NA	NA	NA	NA	NA	N	NA	NA	NA	NA	NA	NA	NA	NA	NA	3
D09	20	D09-20	MATR3(∆RRM2)-EGFP diffuse	9	1	24	unfound	1	TRUE	425.032	NA	NA	NA	NA	NA	NA	NA	NA	NA	0.92	0.274106	NA	NA	NA	NA	NA	NA	NA	NA	NA	N	NA	NA	NA	NA	NA	NA	NA	NA	NA	1
C09	51	C09-51	MATR3(∆RRM2)-EGFP diffuse	9	1	28	unfound	1	TRUE	342.222	NA	NA	NA	NA	NA	NA	NA	NA	NA	0.92	0.274771	NA	NA	NA	NA	NA	NA	NA	NA	NA	N	NA	NA	NA	NA	NA	NA	NA	NA	NA	3
G09	7	G09-7	MATR3(∆RRM2)-EGFP diffuse	9	1	24	unfound	1	TRUE	2089.62	NA	NA	NA	NA	NA	NA	NA	NA	NA	0.92	0.276332	NA	NA	NA	NA	NA	NA	NA	NA	NA	N	NA	NA	NA	NA	NA	NA	NA	NA	NA	1
B08	51	B08-51	MATR3(∆RRM2)-EGFP diffuse	8	1	24	unfound	1	TRUE	34.5014	NA	NA	NA	NA	NA	NA	NA	NA	NA	0.92	0.281542	NA	NA	NA	NA	NA	NA	NA	NA	NA	N	NA	NA	NA	NA	NA	NA	NA	NA	NA	1
G07	32	G07-32	MATR3(∆RRM2)-EGFP diffuse	7	1	24	unfound	1	TRUE	1715.6	NA	NA	NA	NA	NA	NA	NA	NA	NA	0.92	0.284263	NA	NA	NA	NA	NA	NA	NA	NA	NA	N	NA	NA	NA	NA	NA	NA	NA	NA	NA	1
C09	19	C09-19	MATR3(∆RRM2)-EGFP diffuse	9	1	24	unfound	1	TRUE	1737.99	NA	NA	NA	NA	NA	NA	NA	NA	NA	0.92	0.284666	NA	NA	NA	NA	NA	NA	NA	NA	NA	N	NA	NA	NA	NA	NA	NA	NA	NA	NA	1
B07	44	B07-44	MATR3(∆RRM2)-EGFP diffuse	7	1	30	unfound	1	TRUE	1049.13	NA	NA	NA	NA	NA	NA	NA	NA	NA	0.92	0.285177	NA	NA	NA	NA	NA	NA	NA	NA	NA	N	NA	NA	NA	NA	NA	NA	NA	NA	NA	2
B07	41	B07-41	MATR3(∆RRM2)-EGFP diffuse	7	1	28	unfound	1	TRUE	286.634	NA	NA	NA	NA	NA	NA	NA	NA	NA	0.92	0.289655	NA	NA	NA	NA	NA	NA	NA	NA	NA	N	NA	NA	NA	NA	NA	NA	NA	NA	NA	3
B09	28	B09-28	MATR3(∆RRM2)-EGFP diffuse	9	1	28	unfound	1	TRUE	516.81	NA	NA	NA	NA	NA	NA	NA	NA	NA	0.92	0.289944	NA	NA	NA	NA	NA	NA	NA	NA	NA	N	NA	NA	NA	NA	NA	NA	NA	NA	NA	3
F09	2	F09-2	MATR3(∆RRM2)-EGFP diffuse	9	1	24	unfound	1	TRUE	71.7175	NA	NA	NA	NA	NA	NA	NA	NA	NA	0.92	0.290716	NA	NA	NA	NA	NA	NA	NA	NA	NA	N	NA	NA	NA	NA	NA	NA	NA	NA	NA	1
G08	24	G08-24	MATR3(∆RRM2)-EGFP diffuse	8	1	30	unfound	1	TRUE	546.412	NA	NA	NA	NA	NA	NA	NA	NA	NA	0.92	0.291835	NA	NA	NA	NA	NA	NA	NA	NA	NA	N	NA	NA	NA	NA	NA	NA	NA	NA	NA	2
E07	30	E07-30	MATR3(∆RRM2)-EGFP diffuse	7	1	24	unfound	1	TRUE	904.02	NA	NA	NA	NA	NA	NA	NA	NA	NA	0.92	0.292213	NA	NA	NA	NA	NA	NA	NA	NA	NA	N	NA	NA	NA	NA	NA	NA	NA	NA	NA	1
D07	31	D07-31	MATR3(∆RRM2)-EGFP diffuse	7	1	30	unfound	1	TRUE	164.048	NA	NA	NA	NA	NA	NA	NA	NA	NA	0.92	0.296283	NA	NA	NA	NA	NA	NA	NA	NA	NA	N	NA	NA	NA	NA	NA	NA	NA	NA	NA	2
B08	1	B08-1	MATR3(∆RRM2)-EGFP diffuse	8	1	24	unfound	1	TRUE	432.142	NA	NA	NA	NA	NA	NA	NA	NA	NA	0.92	0.300941	NA	NA	NA	NA	NA	NA	NA	NA	NA	N	NA	NA	NA	NA	NA	NA	NA	NA	NA	1
E08	31	E08-31	MATR3(∆RRM2)-EGFP diffuse	8	2	52	unfound	1	TRUE	39.38	65.7321	NA	NA	NA	NA	NA	NA	NA	NA	0.92	0.304945	2.12346	NA	NA	NA	NA	NA	NA	NA	NA	N	Y	NA	NA	NA	NA	NA	NA	NA	NA	1
C08	33	C08-33	MATR3(∆RRM2)-EGFP diffuse	8	1	30	unfound	1	TRUE	352.514	NA	NA	NA	NA	NA	NA	NA	NA	NA	0.92	0.307263	NA	NA	NA	NA	NA	NA	NA	NA	NA	N	NA	NA	NA	NA	NA	NA	NA	NA	NA	2
F07	31	F07-31	MATR3(∆RRM2)-EGFP diffuse	7	1	30	unfound	1	TRUE	307.301	NA	NA	NA	NA	NA	NA	NA	NA	NA	0.92	0.308814	NA	NA	NA	NA	NA	NA	NA	NA	NA	N	NA	NA	NA	NA	NA	NA	NA	NA	NA	2
F07	14	F07-14	MATR3(∆RRM2)-EGFP diffuse	7	1	30	unfound	1	TRUE	1550.83	NA	NA	NA	NA	NA	NA	NA	NA	NA	0.92	0.312111	NA	NA	NA	NA	NA	NA	NA	NA	NA	N	NA	NA	NA	NA	NA	NA	NA	NA	NA	2
B07	48	B07-48	MATR3(∆RRM2)-EGFP diffuse	7	1	24	unfound	1	TRUE	433.507	NA	NA	NA	NA	NA	NA	NA	NA	NA	0.92	0.312964	NA	NA	NA	NA	NA	NA	NA	NA	NA	N	NA	NA	NA	NA	NA	NA	NA	NA	NA	1
B08	5	B08-5	MATR3(∆RRM2)-EGFP diffuse	8	1	30	unfound	1	TRUE	1050.37	NA	NA	NA	NA	NA	NA	NA	NA	NA	0.92	0.313426	NA	NA	NA	NA	NA	NA	NA	NA	NA	N	NA	NA	NA	NA	NA	NA	NA	NA	NA	2
C07	39	C07-39	MATR3(∆RRM2)-EGFP diffuse	7	1	28	unfound	1	TRUE	447.868	NA	NA	NA	NA	NA	NA	NA	NA	NA	0.92	0.314119	NA	NA	NA	NA	NA	NA	NA	NA	NA	N	NA	NA	NA	NA	NA	NA	NA	NA	NA	3
B07	23	B07-23	MATR3(∆RRM2)-EGFP diffuse	7	1	24	unfound	1	TRUE	2168.3	NA	NA	NA	NA	NA	NA	NA	NA	NA	0.92	0.317463	NA	NA	NA	NA	NA	NA	NA	NA	NA	N	NA	NA	NA	NA	NA	NA	NA	NA	NA	1
C09	27	C09-27	MATR3(∆RRM2)-EGFP diffuse	9	2	53	unfound	1	TRUE	149.711	936.696	NA	NA	NA	NA	NA	NA	NA	NA	0.92	0.320887	2.11041	NA	NA	NA	NA	NA	NA	NA	NA	N	Y	NA	NA	NA	NA	NA	NA	NA	NA	2
C07	37	C07-37	MATR3(∆RRM2)-EGFP diffuse	7	1	28	unfound	1	TRUE	257.016	NA	NA	NA	NA	NA	NA	NA	NA	NA	0.92	0.320994	NA	NA	NA	NA	NA	NA	NA	NA	NA	N	NA	NA	NA	NA	NA	NA	NA	NA	NA	3
C08	16	C08-16	MATR3(∆RRM2)-EGFP diffuse	8	3	77	unfound	1	TRUE	478.062	866.882	723.339	NA	NA	NA	NA	NA	NA	NA	0.92	0.322034	1.4526	1.54946	NA	NA	NA	NA	NA	NA	NA	N	Y	Y	NA	NA	NA	NA	NA	NA	NA	3
D08	11	D08-11	MATR3(∆RRM2)-EGFP diffuse	8	1	24	unfound	1	TRUE	553.612	NA	NA	NA	NA	NA	NA	NA	NA	NA	0.92	0.323245	NA	NA	NA	NA	NA	NA	NA	NA	NA	N	NA	NA	NA	NA	NA	NA	NA	NA	NA	1
F08	10	F08-10	MATR3(∆RRM2)-EGFP diffuse	8	1	30	unfound	1	TRUE	247.211	NA	NA	NA	NA	NA	NA	NA	NA	NA	0.92	0.327897	NA	NA	NA	NA	NA	NA	NA	NA	NA	N	NA	NA	NA	NA	NA	NA	NA	NA	NA	2
C08	64	C08-64	MATR3(∆RRM2)-EGFP diffuse	8	1	30	unfound	1	TRUE	2118.07	NA	NA	NA	NA	NA	NA	NA	NA	NA	0.92	0.328681	NA	NA	NA	NA	NA	NA	NA	NA	NA	N	NA	NA	NA	NA	NA	NA	NA	NA	NA	2
F07	66	F07-66	MATR3(∆RRM2)-EGFP diffuse	7	1	24	unfound	1	TRUE	1155.16	NA	NA	NA	NA	NA	NA	NA	NA	NA	0.92	0.329349	NA	NA	NA	NA	NA	NA	NA	NA	NA	N	NA	NA	NA	NA	NA	NA	NA	NA	NA	1
D07	53	D07-53	MATR3(∆RRM2)-EGFP diffuse	7	1	28	unfound	1	TRUE	302.953	NA	NA	NA	NA	NA	NA	NA	NA	NA	0.92	0.331021	NA	NA	NA	NA	NA	NA	NA	NA	NA	N	NA	NA	NA	NA	NA	NA	NA	NA	NA	3
E08	9	E08-9	MATR3(∆RRM2)-EGFP diffuse	8	1	24	unfound	1	TRUE	112.219	NA	NA	NA	NA	NA	NA	NA	NA	NA	0.92	0.331797	NA	NA	NA	NA	NA	NA	NA	NA	NA	N	NA	NA	NA	NA	NA	NA	NA	NA	NA	1
E07	44	E07-44	MATR3(∆RRM2)-EGFP diffuse	7	1	24	unfound	1	TRUE	2326.41	NA	NA	NA	NA	NA	NA	NA	NA	NA	0.92	0.333024	NA	NA	NA	NA	NA	NA	NA	NA	NA	N	NA	NA	NA	NA	NA	NA	NA	NA	NA	1
D08	49	D08-49	MATR3(∆RRM2)-EGFP diffuse	8	1	24	unfound	1	TRUE	2710.09	NA	NA	NA	NA	NA	NA	NA	NA	NA	0.92	0.333397	NA	NA	NA	NA	NA	NA	NA	NA	NA	N	NA	NA	NA	NA	NA	NA	NA	NA	NA	1
D07	46	D07-46	MATR3(∆RRM2)-EGFP diffuse	7	1	24	unfound	1	TRUE	369.005	NA	NA	NA	NA	NA	NA	NA	NA	NA	0.92	0.333746	NA	NA	NA	NA	NA	NA	NA	NA	NA	N	NA	NA	NA	NA	NA	NA	NA	NA	NA	1
F07	12	F07-12	MATR3(∆RRM2)-EGFP diffuse	7	3	75	unfound	1	TRUE	526.087	357.691	658.952	NA	NA	NA	NA	NA	NA	NA	0.92	0.334982	0.567519	0.872201	NA	NA	NA	NA	NA	NA	NA	N	N	N	NA	NA	NA	NA	NA	NA	NA	1
C08	31	C08-31	MATR3(∆RRM2)-EGFP diffuse	8	1	24	unfound	1	TRUE	1762.24	NA	NA	NA	NA	NA	NA	NA	NA	NA	0.92	0.335742	NA	NA	NA	NA	NA	NA	NA	NA	NA	N	NA	NA	NA	NA	NA	NA	NA	NA	NA	1
E08	64	E08-64	MATR3(∆RRM2)-EGFP diffuse	8	1	30	unfound	1	TRUE	112.01	NA	NA	NA	NA	NA	NA	NA	NA	NA	0.92	0.336157	NA	NA	NA	NA	NA	NA	NA	NA	NA	N	NA	NA	NA	NA	NA	NA	NA	NA	NA	2
D08	42	D08-42	MATR3(∆RRM2)-EGFP diffuse	8	5	126	unfound	1	TRUE	32.4433	45.0788	55.7083	41.3253	150.327	NA	NA	NA	NA	NA	0.92	0.337614	0.285241	0.256413	0.335584	0.504434	NA	NA	NA	NA	NA	N	N	N	N	N	NA	NA	NA	NA	NA	1
C07	6	C07-6	MATR3(∆RRM2)-EGFP diffuse	7	10	247	NA	0	FALSE	42.5415	354.675	246.143	117.396	143.447	129.268	169.872	116.263	171.487	51.7797	0.92	0.337903	2.1068	2.05444	1.27671	0.590943	1.25461	0.335799	0.956619	0.239757	0.445805	N	Y	Y	Y	N	Y	N	Y	N	N	3
B09	37	B09-37	MATR3(∆RRM2)-EGFP diffuse	9	1	30	unfound	1	TRUE	1549.72	NA	NA	NA	NA	NA	NA	NA	NA	NA	0.92	0.344446	NA	NA	NA	NA	NA	NA	NA	NA	NA	N	NA	NA	NA	NA	NA	NA	NA	NA	NA	2
B08	54	B08-54	MATR3(∆RRM2)-EGFP diffuse	8	1	24	unfound	1	TRUE	300.222	NA	NA	NA	NA	NA	NA	NA	NA	NA	0.92	0.346731	NA	NA	NA	NA	NA	NA	NA	NA	NA	N	NA	NA	NA	NA	NA	NA	NA	NA	NA	1
C08	9	C08-9	MATR3(∆RRM2)-EGFP diffuse	8	1	30	unfound	1	TRUE	1123.05	NA	NA	NA	NA	NA	NA	NA	NA	NA	0.92	0.351736	NA	NA	NA	NA	NA	NA	NA	NA	NA	N	NA	NA	NA	NA	NA	NA	NA	NA	NA	2
B08	69	B08-69	MATR3(∆RRM2)-EGFP diffuse	8	1	24	unfound	1	TRUE	1050.48	NA	NA	NA	NA	NA	NA	NA	NA	NA	0.92	0.352226	NA	NA	NA	NA	NA	NA	NA	NA	NA	N	NA	NA	NA	NA	NA	NA	NA	NA	NA	1
E09	2	E09-2	MATR3(∆RRM2)-EGFP diffuse	9	1	24	unfound	1	TRUE	151.021	NA	NA	NA	NA	NA	NA	NA	NA	NA	0.92	0.354135	NA	NA	NA	NA	NA	NA	NA	NA	NA	N	NA	NA	NA	NA	NA	NA	NA	NA	NA	1
E08	34	E08-34	MATR3(∆RRM2)-EGFP diffuse	8	1	24	unfound	1	TRUE	3021.49	NA	NA	NA	NA	NA	NA	NA	NA	NA	0.92	0.355703	NA	NA	NA	NA	NA	NA	NA	NA	NA	N	NA	NA	NA	NA	NA	NA	NA	NA	NA	1
G09	32	G09-32	MATR3(∆RRM2)-EGFP diffuse	9	1	24	unfound	1	TRUE	3062.76	NA	NA	NA	NA	NA	NA	NA	NA	NA	0.92	0.357545	NA	NA	NA	NA	NA	NA	NA	NA	NA	N	NA	NA	NA	NA	NA	NA	NA	NA	NA	1
D09	2	D09-2	MATR3(∆RRM2)-EGFP diffuse	9	1	24	unfound	1	TRUE	243.919	NA	NA	NA	NA	NA	NA	NA	NA	NA	0.92	0.359191	NA	NA	NA	NA	NA	NA	NA	NA	NA	N	NA	NA	NA	NA	NA	NA	NA	NA	NA	1
B08	55	B08-55	MATR3(∆RRM2)-EGFP diffuse	8	4	102	unfound	1	TRUE	30.2018	596.875	459.348	574.322	NA	NA	NA	NA	NA	NA	0.92	0.361486	2.17961	1.17805	1.06695	NA	NA	NA	NA	NA	NA	N	Y	Y	Y	NA	NA	NA	NA	NA	NA	1
D08	11	D08-11	MATR3(∆RRM2)-EGFP diffuse	8	1	28	unfound	1	TRUE	456.469	NA	NA	NA	NA	NA	NA	NA	NA	NA	0.92	0.361676	NA	NA	NA	NA	NA	NA	NA	NA	NA	N	NA	NA	NA	NA	NA	NA	NA	NA	NA	3
B08	11	B08-11	MATR3(∆RRM2)-EGFP diffuse	8	10	245	NA	0	FALSE	39.0651	132.485	668.003	1046.68	2245.74	2900.97	3721.67	3537.93	2751.85	3099.11	0.92	0.361901	NA	NA	NA	0.834918	0.460764	0.660313	0.772291	0.757505	0.665448	N	NA	NA	NA	N	N	N	N	N	N	1
C07	46	C07-46	MATR3(∆RRM2)-EGFP diffuse	7	1	24	unfound	1	TRUE	762.588	NA	NA	NA	NA	NA	NA	NA	NA	NA	0.92	0.362026	NA	NA	NA	NA	NA	NA	NA	NA	NA	N	NA	NA	NA	NA	NA	NA	NA	NA	NA	1
B07	46	B07-46	MATR3(∆RRM2)-EGFP diffuse	7	1	24	unfound	1	TRUE	2111.45	NA	NA	NA	NA	NA	NA	NA	NA	NA	0.92	0.367577	NA	NA	NA	NA	NA	NA	NA	NA	NA	N	NA	NA	NA	NA	NA	NA	NA	NA	NA	1
G08	41	G08-41	MATR3(∆RRM2)-EGFP diffuse	8	1	24	unfound	1	TRUE	45.3713	NA	NA	NA	NA	NA	NA	NA	NA	NA	0.92	0.370108	NA	NA	NA	NA	NA	NA	NA	NA	NA	N	NA	NA	NA	NA	NA	NA	NA	NA	NA	1
B09	49	B09-49	MATR3(∆RRM2)-EGFP diffuse	9	1	28	unfound	1	TRUE	49.214	NA	NA	NA	NA	NA	NA	NA	NA	NA	0.92	0.370348	NA	NA	NA	NA	NA	NA	NA	NA	NA	N	NA	NA	NA	NA	NA	NA	NA	NA	NA	3
E08	21	E08-21	MATR3(∆RRM2)-EGFP diffuse	8	1	24	unfound	1	TRUE	21.8095	NA	NA	NA	NA	NA	NA	NA	NA	NA	0.92	0.37101	NA	NA	NA	NA	NA	NA	NA	NA	NA	N	NA	NA	NA	NA	NA	NA	NA	NA	NA	1
D09	18	D09-18	MATR3(∆RRM2)-EGFP diffuse	9	1	28	unfound	1	TRUE	4413.2	NA	NA	NA	NA	NA	NA	NA	NA	NA	0.92	0.372876	NA	NA	NA	NA	NA	NA	NA	NA	NA	N	NA	NA	NA	NA	NA	NA	NA	NA	NA	3
D08	38	D08-38	MATR3(∆RRM2)-EGFP diffuse	8	1	24	unfound	1	TRUE	477.652	NA	NA	NA	NA	NA	NA	NA	NA	NA	0.92	0.373551	NA	NA	NA	NA	NA	NA	NA	NA	NA	N	NA	NA	NA	NA	NA	NA	NA	NA	NA	1
G09	19	G09-19	MATR3(∆RRM2)-EGFP diffuse	9	1	30	unfound	1	TRUE	365.586	NA	NA	NA	NA	NA	NA	NA	NA	NA	0.92	0.374274	NA	NA	NA	NA	NA	NA	NA	NA	NA	N	NA	NA	NA	NA	NA	NA	NA	NA	NA	2
G08	60	G08-60	MATR3(∆RRM2)-EGFP diffuse	8	1	24	unfound	1	TRUE	285.875	NA	NA	NA	NA	NA	NA	NA	NA	NA	0.92	0.376789	NA	NA	NA	NA	NA	NA	NA	NA	NA	N	NA	NA	NA	NA	NA	NA	NA	NA	NA	1
E07	62	E07-62	MATR3(∆RRM2)-EGFP diffuse	7	1	24	unfound	1	TRUE	633.05	NA	NA	NA	NA	NA	NA	NA	NA	NA	0.92	0.378901	NA	NA	NA	NA	NA	NA	NA	NA	NA	N	NA	NA	NA	NA	NA	NA	NA	NA	NA	1
B09	10	B09-10	MATR3(∆RRM2)-EGFP diffuse	9	1	24	unfound	1	TRUE	140.06	NA	NA	NA	NA	NA	NA	NA	NA	NA	0.92	0.382165	NA	NA	NA	NA	NA	NA	NA	NA	NA	N	NA	NA	NA	NA	NA	NA	NA	NA	NA	1
C08	17	C08-17	MATR3(∆RRM2)-EGFP diffuse	8	1	24	unfound	1	TRUE	200.541	NA	NA	NA	NA	NA	NA	NA	NA	NA	0.92	0.384292	NA	NA	NA	NA	NA	NA	NA	NA	NA	N	NA	NA	NA	NA	NA	NA	NA	NA	NA	1
G07	10	G07-10	MATR3(∆RRM2)-EGFP diffuse	7	7	173	unfound	1	TRUE	373.459	596.241	1017.68	1255.7	1381.64	1339.39	1487.19	NA	NA	NA	0.92	0.385022	0.824276	1.07366	0.956529	1.0524	0.688894	0.911809	NA	NA	NA	N	N	Y	Y	Y	N	N	NA	NA	NA	1
B08	15	B08-15	MATR3(∆RRM2)-EGFP diffuse	8	9	221	unfound	1	TRUE	36.1571	810.462	744.105	625.169	621.216	1071.66	657.274	464.035	54.1934	NA	0.92	0.386489	1.59832	1.36077	1.35305	1.50709	1.8177	1.45223	0.720203	0.31677	NA	N	Y	Y	Y	Y	Y	Y	N	N	NA	2
C09	43	C09-43	MATR3(∆RRM2)-EGFP diffuse	9	8	196	unfound	1	TRUE	25.6983	37.5833	51.3	73.7837	58.3111	60.3525	62.7426	39.4813	NA	NA	0.92	0.387881	0.575356	0.43263	NA	NA	NA	NA	0.596964	NA	NA	N	N	N	NA	NA	NA	NA	N	NA	NA	2
E09	35	E09-35	MATR3(∆RRM2)-EGFP diffuse	9	1	30	unfound	1	TRUE	211.939	NA	NA	NA	NA	NA	NA	NA	NA	NA	0.92	0.389085	NA	NA	NA	NA	NA	NA	NA	NA	NA	N	NA	NA	NA	NA	NA	NA	NA	NA	NA	2
G09	12	G09-12	MATR3(∆RRM2)-EGFP diffuse	9	1	30	unfound	1	TRUE	2176.7	NA	NA	NA	NA	NA	NA	NA	NA	NA	0.92	0.389223	NA	NA	NA	NA	NA	NA	NA	NA	NA	N	NA	NA	NA	NA	NA	NA	NA	NA	NA	2
B07	21	B07-21	MATR3(∆RRM2)-EGFP diffuse	7	1	24	unfound	1	TRUE	1053.31	NA	NA	NA	NA	NA	NA	NA	NA	NA	0.92	0.390065	NA	NA	NA	NA	NA	NA	NA	NA	NA	N	NA	NA	NA	NA	NA	NA	NA	NA	NA	1
F07	46	F07-46	MATR3(∆RRM2)-EGFP diffuse	7	1	24	unfound	1	TRUE	433.45	NA	NA	NA	NA	NA	NA	NA	NA	NA	0.92	0.390685	NA	NA	NA	NA	NA	NA	NA	NA	NA	N	NA	NA	NA	NA	NA	NA	NA	NA	NA	1
D08	29	D08-29	MATR3(∆RRM2)-EGFP diffuse	8	1	24	unfound	1	TRUE	437.014	NA	NA	NA	NA	NA	NA	NA	NA	NA	0.92	0.3908	NA	NA	NA	NA	NA	NA	NA	NA	NA	N	NA	NA	NA	NA	NA	NA	NA	NA	NA	1
D07	59	D07-59	MATR3(∆RRM2)-EGFP diffuse	7	1	24	unfound	1	TRUE	244.373	NA	NA	NA	NA	NA	NA	NA	NA	NA	0.92	0.392725	NA	NA	NA	NA	NA	NA	NA	NA	NA	N	NA	NA	NA	NA	NA	NA	NA	NA	NA	1
B07	29	B07-29	MATR3(∆RRM2)-EGFP diffuse	7	1	24	unfound	1	TRUE	2279.04	NA	NA	NA	NA	NA	NA	NA	NA	NA	0.92	0.395159	NA	NA	NA	NA	NA	NA	NA	NA	NA	N	NA	NA	NA	NA	NA	NA	NA	NA	NA	1
F07	9	F07-9	MATR3(∆RRM2)-EGFP diffuse	7	1	24	unfound	1	TRUE	458.115	NA	NA	NA	NA	NA	NA	NA	NA	NA	0.92	0.397539	NA	NA	NA	NA	NA	NA	NA	NA	NA	N	NA	NA	NA	NA	NA	NA	NA	NA	NA	1
F07	6	F07-6	MATR3(∆RRM2)-EGFP diffuse	7	3	76	unfound	1	TRUE	22.3563	308.665	587.115	NA	NA	NA	NA	NA	NA	NA	0.92	0.39776	2.08668	2.11261	NA	NA	NA	NA	NA	NA	NA	N	Y	Y	NA	NA	NA	NA	NA	NA	NA	2
G09	6	G09-6	MATR3(∆RRM2)-EGFP diffuse	9	1	24	unfound	1	TRUE	293.109	NA	NA	NA	NA	NA	NA	NA	NA	NA	0.92	0.397908	NA	NA	NA	NA	NA	NA	NA	NA	NA	N	NA	NA	NA	NA	NA	NA	NA	NA	NA	1
B07	12	B07-12	MATR3(∆RRM2)-EGFP diffuse	7	1	24	unfound	1	TRUE	741.872	NA	NA	NA	NA	NA	NA	NA	NA	NA	0.92	0.398268	NA	NA	NA	NA	NA	NA	NA	NA	NA	N	NA	NA	NA	NA	NA	NA	NA	NA	NA	1
F09	8	F09-8	MATR3(∆RRM2)-EGFP diffuse	9	1	24	unfound	1	TRUE	641.787	NA	NA	NA	NA	NA	NA	NA	NA	NA	0.92	0.403916	NA	NA	NA	NA	NA	NA	NA	NA	NA	N	NA	NA	NA	NA	NA	NA	NA	NA	NA	1
G08	22	G08-22	MATR3(∆RRM2)-EGFP diffuse	8	1	30	unfound	1	TRUE	1112.56	NA	NA	NA	NA	NA	NA	NA	NA	NA	0.92	0.405092	NA	NA	NA	NA	NA	NA	NA	NA	NA	N	NA	NA	NA	NA	NA	NA	NA	NA	NA	2
G08	56	G08-56	MATR3(∆RRM2)-EGFP diffuse	8	1	24	unfound	1	TRUE	380.076	NA	NA	NA	NA	NA	NA	NA	NA	NA	0.92	0.406195	NA	NA	NA	NA	NA	NA	NA	NA	NA	N	NA	NA	NA	NA	NA	NA	NA	NA	NA	1
C07	6	C07-6	MATR3(∆RRM2)-EGFP diffuse	7	1	30	unfound	1	TRUE	663.568	NA	NA	NA	NA	NA	NA	NA	NA	NA	0.92	0.406198	NA	NA	NA	NA	NA	NA	NA	NA	NA	N	NA	NA	NA	NA	NA	NA	NA	NA	NA	2
F09	17	F09-17	MATR3(∆RRM2)-EGFP diffuse	9	1	24	unfound	1	TRUE	66.4612	NA	NA	NA	NA	NA	NA	NA	NA	NA	0.92	0.406965	NA	NA	NA	NA	NA	NA	NA	NA	NA	N	NA	NA	NA	NA	NA	NA	NA	NA	NA	1
D08	23	D08-23	MATR3(∆RRM2)-EGFP diffuse	8	1	24	unfound	1	TRUE	553.457	NA	NA	NA	NA	NA	NA	NA	NA	NA	0.92	0.408079	NA	NA	NA	NA	NA	NA	NA	NA	NA	N	NA	NA	NA	NA	NA	NA	NA	NA	NA	1
C08	36	C08-36	MATR3(∆RRM2)-EGFP diffuse	8	1	24	unfound	1	TRUE	25.6573	NA	NA	NA	NA	NA	NA	NA	NA	NA	0.92	0.40817	NA	NA	NA	NA	NA	NA	NA	NA	NA	N	NA	NA	NA	NA	NA	NA	NA	NA	NA	1
C07	47	C07-47	MATR3(∆RRM2)-EGFP diffuse	7	1	24	unfound	1	TRUE	52.2918	NA	NA	NA	NA	NA	NA	NA	NA	NA	0.92	0.410409	NA	NA	NA	NA	NA	NA	NA	NA	NA	N	NA	NA	NA	NA	NA	NA	NA	NA	NA	1
C07	40	C07-40	MATR3(∆RRM2)-EGFP diffuse	7	1	28	unfound	1	TRUE	166.694	NA	NA	NA	NA	NA	NA	NA	NA	NA	0.92	0.410456	NA	NA	NA	NA	NA	NA	NA	NA	NA	N	NA	NA	NA	NA	NA	NA	NA	NA	NA	3
D08	4	D08-4	MATR3(∆RRM2)-EGFP diffuse	8	3	75	unfound	1	TRUE	128.793	510.482	7262.16	NA	NA	NA	NA	NA	NA	NA	0.92	0.413601	0.240294	0.521737	NA	NA	NA	NA	NA	NA	NA	N	N	N	NA	NA	NA	NA	NA	NA	NA	1
B08	23	B08-23	MATR3(∆RRM2)-EGFP diffuse	8	1	28	unfound	1	TRUE	761.373	NA	NA	NA	NA	NA	NA	NA	NA	NA	0.92	0.416162	NA	NA	NA	NA	NA	NA	NA	NA	NA	N	NA	NA	NA	NA	NA	NA	NA	NA	NA	3
D07	2	D07-2	MATR3(∆RRM2)-EGFP diffuse	7	1	28	unfound	1	TRUE	53.3615	NA	NA	NA	NA	NA	NA	NA	NA	NA	0.92	0.416273	NA	NA	NA	NA	NA	NA	NA	NA	NA	N	NA	NA	NA	NA	NA	NA	NA	NA	NA	3
B07	41	B07-41	MATR3(∆RRM2)-EGFP diffuse	7	1	24	unfound	1	TRUE	1866.85	NA	NA	NA	NA	NA	NA	NA	NA	NA	0.92	0.416485	NA	NA	NA	NA	NA	NA	NA	NA	NA	N	NA	NA	NA	NA	NA	NA	NA	NA	NA	1
D09	10	D09-10	MATR3(∆RRM2)-EGFP diffuse	9	4	102	unfound	1	TRUE	526.004	592.845	918.412	770.95	NA	NA	NA	NA	NA	NA	0.92	0.421984	1.4428	1.76044	0.406029	NA	NA	NA	NA	NA	NA	N	Y	Y	N	NA	NA	NA	NA	NA	NA	1
E07	78	E07-78	MATR3(∆RRM2)-EGFP diffuse	7	1	24	unfound	1	TRUE	75.2439	NA	NA	NA	NA	NA	NA	NA	NA	NA	0.92	0.42705	NA	NA	NA	NA	NA	NA	NA	NA	NA	N	NA	NA	NA	NA	NA	NA	NA	NA	NA	1
G09	41	G09-41	MATR3(∆RRM2)-EGFP diffuse	9	1	24	unfound	1	TRUE	139.749	NA	NA	NA	NA	NA	NA	NA	NA	NA	0.92	0.42995	NA	NA	NA	NA	NA	NA	NA	NA	NA	N	NA	NA	NA	NA	NA	NA	NA	NA	NA	1
C07	61	C07-61	MATR3(∆RRM2)-EGFP diffuse	7	1	28	unfound	1	TRUE	36.4937	NA	NA	NA	NA	NA	NA	NA	NA	NA	0.92	0.430991	NA	NA	NA	NA	NA	NA	NA	NA	NA	N	NA	NA	NA	NA	NA	NA	NA	NA	NA	3
E09	61	E09-61	MATR3(∆RRM2)-EGFP diffuse	9	5	126	unfound	1	TRUE	257.275	347.441	300.436	368.988	291.647	NA	NA	NA	NA	NA	0.92	0.431668	1.05216	0.838345	1.40052	0.0855987	NA	NA	NA	NA	NA	N	Y	N	Y	N	NA	NA	NA	NA	NA	1
D08	8	D08-8	MATR3(∆RRM2)-EGFP diffuse	8	10	245	NA	0	FALSE	559.456	1122.48	948.635	1213.35	1904.43	1801.46	1555.48	1788.74	1349.72	1060.29	0.92	0.435231	1.26733	0.832445	1.10087	1.02274	0.835326	1.38278	1.00866	1.28265	1.07753	N	Y	N	Y	Y	N	Y	Y	Y	Y	1
D08	30	D08-30	MATR3(∆RRM2)-EGFP diffuse	8	1	24	unfound	1	TRUE	2085.66	NA	NA	NA	NA	NA	NA	NA	NA	NA	0.92	0.437332	NA	NA	NA	NA	NA	NA	NA	NA	NA	N	NA	NA	NA	NA	NA	NA	NA	NA	NA	1
C08	38	C08-38	MATR3(∆RRM2)-EGFP diffuse	8	1	28	unfound	1	TRUE	956.942	NA	NA	NA	NA	NA	NA	NA	NA	NA	0.92	0.439089	NA	NA	NA	NA	NA	NA	NA	NA	NA	N	NA	NA	NA	NA	NA	NA	NA	NA	NA	3
F08	6	F08-6	MATR3(∆RRM2)-EGFP diffuse	8	1	30	unfound	1	TRUE	234.31	NA	NA	NA	NA	NA	NA	NA	NA	NA	0.92	0.445572	NA	NA	NA	NA	NA	NA	NA	NA	NA	N	NA	NA	NA	NA	NA	NA	NA	NA	NA	2
G07	58	G07-58	MATR3(∆RRM2)-EGFP diffuse	7	1	24	unfound	1	TRUE	471.706	NA	NA	NA	NA	NA	NA	NA	NA	NA	0.92	0.445773	NA	NA	NA	NA	NA	NA	NA	NA	NA	N	NA	NA	NA	NA	NA	NA	NA	NA	NA	1
C09	65	C09-65	MATR3(∆RRM2)-EGFP diffuse	9	1	28	unfound	1	TRUE	933.561	NA	NA	NA	NA	NA	NA	NA	NA	NA	0.92	0.44798	NA	NA	NA	NA	NA	NA	NA	NA	NA	N	NA	NA	NA	NA	NA	NA	NA	NA	NA	3
B08	50	B08-50	MATR3(∆RRM2)-EGFP diffuse	8	1	24	unfound	1	TRUE	184.439	NA	NA	NA	NA	NA	NA	NA	NA	NA	0.92	0.45018	NA	NA	NA	NA	NA	NA	NA	NA	NA	N	NA	NA	NA	NA	NA	NA	NA	NA	NA	1
F07	5	F07-5	MATR3(∆RRM2)-EGFP diffuse	7	1	24	unfound	1	TRUE	4369.77	NA	NA	NA	NA	NA	NA	NA	NA	NA	0.92	0.453522	NA	NA	NA	NA	NA	NA	NA	NA	NA	N	NA	NA	NA	NA	NA	NA	NA	NA	NA	1
D07	13	D07-13	MATR3(∆RRM2)-EGFP diffuse	7	1	28	unfound	1	TRUE	848.215	NA	NA	NA	NA	NA	NA	NA	NA	NA	0.92	0.454287	NA	NA	NA	NA	NA	NA	NA	NA	NA	N	NA	NA	NA	NA	NA	NA	NA	NA	NA	3
E07	72	E07-72	MATR3(∆RRM2)-EGFP diffuse	7	1	24	unfound	1	TRUE	4448.52	NA	NA	NA	NA	NA	NA	NA	NA	NA	0.92	0.455798	NA	NA	NA	NA	NA	NA	NA	NA	NA	N	NA	NA	NA	NA	NA	NA	NA	NA	NA	1
G09	36	G09-36	MATR3(∆RRM2)-EGFP diffuse	9	1	24	unfound	1	TRUE	1166.52	NA	NA	NA	NA	NA	NA	NA	NA	NA	0.92	0.456117	NA	NA	NA	NA	NA	NA	NA	NA	NA	N	NA	NA	NA	NA	NA	NA	NA	NA	NA	1
B07	35	B07-35	MATR3(∆RRM2)-EGFP diffuse	7	1	24	unfound	1	TRUE	1669.06	NA	NA	NA	NA	NA	NA	NA	NA	NA	0.92	0.456967	NA	NA	NA	NA	NA	NA	NA	NA	NA	N	NA	NA	NA	NA	NA	NA	NA	NA	NA	1
E07	33	E07-33	MATR3(∆RRM2)-EGFP diffuse	7	1	24	unfound	1	TRUE	995.222	NA	NA	NA	NA	NA	NA	NA	NA	NA	0.92	0.457792	NA	NA	NA	NA	NA	NA	NA	NA	NA	N	NA	NA	NA	NA	NA	NA	NA	NA	NA	1
F09	30	F09-30	MATR3(∆RRM2)-EGFP diffuse	9	1	24	unfound	1	TRUE	1672.14	NA	NA	NA	NA	NA	NA	NA	NA	NA	0.92	0.458208	NA	NA	NA	NA	NA	NA	NA	NA	NA	N	NA	NA	NA	NA	NA	NA	NA	NA	NA	1
D07	31	D07-31	MATR3(∆RRM2)-EGFP diffuse	7	1	24	unfound	1	TRUE	142.431	NA	NA	NA	NA	NA	NA	NA	NA	NA	0.92	0.460678	NA	NA	NA	NA	NA	NA	NA	NA	NA	N	NA	NA	NA	NA	NA	NA	NA	NA	NA	1
G08	58	G08-58	MATR3(∆RRM2)-EGFP diffuse	8	1	24	unfound	1	TRUE	148.279	NA	NA	NA	NA	NA	NA	NA	NA	NA	0.92	0.460746	NA	NA	NA	NA	NA	NA	NA	NA	NA	N	NA	NA	NA	NA	NA	NA	NA	NA	NA	1
B09	23	B09-23	MATR3(∆RRM2)-EGFP diffuse	9	1	24	unfound	1	TRUE	313.009	NA	NA	NA	NA	NA	NA	NA	NA	NA	0.92	0.461893	NA	NA	NA	NA	NA	NA	NA	NA	NA	N	NA	NA	NA	NA	NA	NA	NA	NA	NA	1
D07	60	D07-60	MATR3(∆RRM2)-EGFP diffuse	7	2	52	unfound	1	TRUE	182.068	307.093	NA	NA	NA	NA	NA	NA	NA	NA	0.92	0.463389	0.544864	NA	NA	NA	NA	NA	NA	NA	NA	N	N	NA	NA	NA	NA	NA	NA	NA	NA	1
E08	13	E08-13	MATR3(∆RRM2)-EGFP diffuse	8	1	24	unfound	1	TRUE	567.768	NA	NA	NA	NA	NA	NA	NA	NA	NA	0.92	0.464765	NA	NA	NA	NA	NA	NA	NA	NA	NA	N	NA	NA	NA	NA	NA	NA	NA	NA	NA	1
E08	39	E08-39	MATR3(∆RRM2)-EGFP diffuse	8	3	75	unfound	1	TRUE	272.269	254.09	238.557	NA	NA	NA	NA	NA	NA	NA	0.92	0.465118	0.555892	0.271212	NA	NA	NA	NA	NA	NA	NA	N	N	N	NA	NA	NA	NA	NA	NA	NA	1
F09	75	F09-75	MATR3(∆RRM2)-EGFP diffuse	9	1	24	unfound	1	TRUE	2397.43	NA	NA	NA	NA	NA	NA	NA	NA	NA	0.92	0.467784	NA	NA	NA	NA	NA	NA	NA	NA	NA	N	NA	NA	NA	NA	NA	NA	NA	NA	NA	1
D07	45	D07-45	MATR3(∆RRM2)-EGFP diffuse	7	4	102	unfound	1	TRUE	166.337	439.077	625.821	574.623	NA	NA	NA	NA	NA	NA	0.92	0.468348	0.543887	0.708153	0.928642	NA	NA	NA	NA	NA	NA	N	N	N	Y	NA	NA	NA	NA	NA	NA	1
C07	40	C07-40	MATR3(∆RRM2)-EGFP diffuse	7	1	24	unfound	1	TRUE	46	NA	NA	NA	NA	NA	NA	NA	NA	NA	0.92	0.469316	NA	NA	NA	NA	NA	NA	NA	NA	NA	N	NA	NA	NA	NA	NA	NA	NA	NA	NA	1
B09	19	B09-19	MATR3(∆RRM2)-EGFP diffuse	9	1	28	unfound	1	TRUE	783.576	NA	NA	NA	NA	NA	NA	NA	NA	NA	0.92	0.474009	NA	NA	NA	NA	NA	NA	NA	NA	NA	N	NA	NA	NA	NA	NA	NA	NA	NA	NA	3
F07	58	F07-58	MATR3(∆RRM2)-EGFP diffuse	7	1	24	unfound	1	TRUE	714.847	NA	NA	NA	NA	NA	NA	NA	NA	NA	0.92	0.474137	NA	NA	NA	NA	NA	NA	NA	NA	NA	N	NA	NA	NA	NA	NA	NA	NA	NA	NA	1
G07	56	G07-56	MATR3(∆RRM2)-EGFP diffuse	7	1	24	unfound	1	TRUE	194.071	NA	NA	NA	NA	NA	NA	NA	NA	NA	0.92	0.474476	NA	NA	NA	NA	NA	NA	NA	NA	NA	N	NA	NA	NA	NA	NA	NA	NA	NA	NA	1
C08	58	C08-58	MATR3(∆RRM2)-EGFP diffuse	8	1	30	unfound	1	TRUE	374	NA	NA	NA	NA	NA	NA	NA	NA	NA	0.92	0.475159	NA	NA	NA	NA	NA	NA	NA	NA	NA	N	NA	NA	NA	NA	NA	NA	NA	NA	NA	2
F08	15	F08-15	MATR3(∆RRM2)-EGFP diffuse	8	1	30	unfound	1	TRUE	297.379	NA	NA	NA	NA	NA	NA	NA	NA	NA	0.92	0.475803	NA	NA	NA	NA	NA	NA	NA	NA	NA	N	NA	NA	NA	NA	NA	NA	NA	NA	NA	2
E07	26	E07-26	MATR3(∆RRM2)-EGFP diffuse	7	4	102	unfound	1	TRUE	512.649	850.279	496.411	197.348	NA	NA	NA	NA	NA	NA	0.92	0.475847	0.702014	0.641022	0.232307	NA	NA	NA	NA	NA	NA	N	N	N	N	NA	NA	NA	NA	NA	NA	1
D07	52	D07-52	MATR3(∆RRM2)-EGFP diffuse	7	1	24	unfound	1	TRUE	206.834	NA	NA	NA	NA	NA	NA	NA	NA	NA	0.92	0.477984	NA	NA	NA	NA	NA	NA	NA	NA	NA	N	NA	NA	NA	NA	NA	NA	NA	NA	NA	1
G08	40	G08-40	MATR3(∆RRM2)-EGFP diffuse	8	1	24	unfound	1	TRUE	283.588	NA	NA	NA	NA	NA	NA	NA	NA	NA	0.92	0.478604	NA	NA	NA	NA	NA	NA	NA	NA	NA	N	NA	NA	NA	NA	NA	NA	NA	NA	NA	1
C09	20	C09-20	MATR3(∆RRM2)-EGFP diffuse	9	1	28	unfound	1	TRUE	1364.02	NA	NA	NA	NA	NA	NA	NA	NA	NA	0.92	0.478691	NA	NA	NA	NA	NA	NA	NA	NA	NA	N	NA	NA	NA	NA	NA	NA	NA	NA	NA	3
D08	6	D08-6	MATR3(∆RRM2)-EGFP diffuse	8	1	24	unfound	1	TRUE	1103.33	NA	NA	NA	NA	NA	NA	NA	NA	NA	0.92	0.482074	NA	NA	NA	NA	NA	NA	NA	NA	NA	N	NA	NA	NA	NA	NA	NA	NA	NA	NA	1
C07	44	C07-44	MATR3(∆RRM2)-EGFP diffuse	7	1	24	unfound	1	TRUE	279.063	NA	NA	NA	NA	NA	NA	NA	NA	NA	0.92	0.482523	NA	NA	NA	NA	NA	NA	NA	NA	NA	N	NA	NA	NA	NA	NA	NA	NA	NA	NA	1
D07	22	D07-22	MATR3(∆RRM2)-EGFP diffuse	7	1	24	unfound	1	TRUE	582.025	NA	NA	NA	NA	NA	NA	NA	NA	NA	0.92	0.483082	NA	NA	NA	NA	NA	NA	NA	NA	NA	N	NA	NA	NA	NA	NA	NA	NA	NA	NA	1
E09	67	E09-67	MATR3(∆RRM2)-EGFP diffuse	9	1	24	unfound	1	TRUE	2302.37	NA	NA	NA	NA	NA	NA	NA	NA	NA	0.92	0.483562	NA	NA	NA	NA	NA	NA	NA	NA	NA	N	NA	NA	NA	NA	NA	NA	NA	NA	NA	1
C07	50	C07-50	MATR3(∆RRM2)-EGFP diffuse	7	1	28	unfound	1	TRUE	2403.69	NA	NA	NA	NA	NA	NA	NA	NA	NA	0.92	0.483562	NA	NA	NA	NA	NA	NA	NA	NA	NA	N	NA	NA	NA	NA	NA	NA	NA	NA	NA	3
E07	16	E07-16	MATR3(∆RRM2)-EGFP diffuse	7	1	24	unfound	1	TRUE	1488.01	NA	NA	NA	NA	NA	NA	NA	NA	NA	0.92	0.483907	NA	NA	NA	NA	NA	NA	NA	NA	NA	N	NA	NA	NA	NA	NA	NA	NA	NA	NA	1
D09	37	D09-37	MATR3(∆RRM2)-EGFP diffuse	9	1	28	unfound	1	TRUE	118.66	NA	NA	NA	NA	NA	NA	NA	NA	NA	0.92	0.484562	NA	NA	NA	NA	NA	NA	NA	NA	NA	N	NA	NA	NA	NA	NA	NA	NA	NA	NA	3
E08	29	E08-29	MATR3(∆RRM2)-EGFP diffuse	8	1	30	unfound	1	TRUE	424.065	NA	NA	NA	NA	NA	NA	NA	NA	NA	0.92	0.485634	NA	NA	NA	NA	NA	NA	NA	NA	NA	N	NA	NA	NA	NA	NA	NA	NA	NA	NA	2
G08	27	G08-27	MATR3(∆RRM2)-EGFP diffuse	8	1	24	unfound	1	TRUE	1418.74	NA	NA	NA	NA	NA	NA	NA	NA	NA	0.92	0.487423	NA	NA	NA	NA	NA	NA	NA	NA	NA	N	NA	NA	NA	NA	NA	NA	NA	NA	NA	1
B09	6	B09-6	MATR3(∆RRM2)-EGFP diffuse	9	1	28	unfound	1	TRUE	283.239	NA	NA	NA	NA	NA	NA	NA	NA	NA	0.92	0.488885	NA	NA	NA	NA	NA	NA	NA	NA	NA	N	NA	NA	NA	NA	NA	NA	NA	NA	NA	3
B08	33	B08-33	MATR3(∆RRM2)-EGFP diffuse	8	1	30	unfound	1	TRUE	389.483	NA	NA	NA	NA	NA	NA	NA	NA	NA	0.92	0.490324	NA	NA	NA	NA	NA	NA	NA	NA	NA	N	NA	NA	NA	NA	NA	NA	NA	NA	NA	2
D09	39	D09-39	MATR3(∆RRM2)-EGFP diffuse	9	1	30	unfound	1	TRUE	191.122	NA	NA	NA	NA	NA	NA	NA	NA	NA	0.92	0.493581	NA	NA	NA	NA	NA	NA	NA	NA	NA	N	NA	NA	NA	NA	NA	NA	NA	NA	NA	2
B07	50	B07-50	MATR3(∆RRM2)-EGFP diffuse	7	2	52	unfound	1	TRUE	159.045	228.764	NA	NA	NA	NA	NA	NA	NA	NA	0.92	0.495377	0.614967	NA	NA	NA	NA	NA	NA	NA	NA	N	N	NA	NA	NA	NA	NA	NA	NA	NA	1
G08	57	G08-57	MATR3(∆RRM2)-EGFP diffuse	8	10	245	NA	0	FALSE	522.675	249.257	172.978	214.18	223.617	160.767	236.056	338.506	324.364	268.696	0.92	0.497062	0.626576	0.314476	0.338973	0.203038	0.231852	0.333976	0.537012	0.49298	0.546059	N	N	N	N	N	N	N	N	N	N	1
B08	25	B08-25	MATR3(∆RRM2)-EGFP diffuse	8	1	30	unfound	1	TRUE	363.551	NA	NA	NA	NA	NA	NA	NA	NA	NA	0.92	0.497829	NA	NA	NA	NA	NA	NA	NA	NA	NA	N	NA	NA	NA	NA	NA	NA	NA	NA	NA	2
F09	40	F09-40	MATR3(∆RRM2)-EGFP diffuse	9	10	246	NA	0	FALSE	299.484	536.148	780.394	808.825	991.933	905.823	926.049	1022.22	1068.15	633.045	0.92	0.498397	1.27445	1.47983	1.36794	1.46234	1.07183	0.964101	1.30634	1.25926	1.44605	N	Y	Y	Y	Y	Y	Y	Y	Y	Y	2
F09	22	F09-22	MATR3(∆RRM2)-EGFP diffuse	9	3	75	unfound	1	TRUE	310.933	726.843	517.308	NA	NA	NA	NA	NA	NA	NA	0.92	0.500763	1.07687	0.15132	NA	NA	NA	NA	NA	NA	NA	N	Y	N	NA	NA	NA	NA	NA	NA	NA	1
B09	7	B09-7	MATR3(∆RRM2)-EGFP diffuse	9	1	24	unfound	1	TRUE	1664.48	NA	NA	NA	NA	NA	NA	NA	NA	NA	0.92	0.501104	NA	NA	NA	NA	NA	NA	NA	NA	NA	N	NA	NA	NA	NA	NA	NA	NA	NA	NA	1
E07	3	E07-3	MATR3(∆RRM2)-EGFP diffuse	7	1	30	unfound	1	TRUE	347.703	NA	NA	NA	NA	NA	NA	NA	NA	NA	0.92	0.501674	NA	NA	NA	NA	NA	NA	NA	NA	NA	N	NA	NA	NA	NA	NA	NA	NA	NA	NA	2
E07	42	E07-42	MATR3(∆RRM2)-EGFP diffuse	7	1	24	unfound	1	TRUE	788.499	NA	NA	NA	NA	NA	NA	NA	NA	NA	0.92	0.503168	NA	NA	NA	NA	NA	NA	NA	NA	NA	N	NA	NA	NA	NA	NA	NA	NA	NA	NA	1
D09	39	D09-39	MATR3(∆RRM2)-EGFP diffuse	9	4	102	unfound	1	TRUE	269.101	438.62	1031.41	1164.83	NA	NA	NA	NA	NA	NA	0.92	0.507857	1.07588	0.848273	0.749503	NA	NA	NA	NA	NA	NA	N	Y	N	N	NA	NA	NA	NA	NA	NA	1
F07	19	F07-19	MATR3(∆RRM2)-EGFP diffuse	7	1	24	unfound	1	TRUE	211.021	NA	NA	NA	NA	NA	NA	NA	NA	NA	0.92	0.507921	NA	NA	NA	NA	NA	NA	NA	NA	NA	N	NA	NA	NA	NA	NA	NA	NA	NA	NA	1
G08	24	G08-24	MATR3(∆RRM2)-EGFP diffuse	8	1	24	unfound	1	TRUE	190.31	NA	NA	NA	NA	NA	NA	NA	NA	NA	0.92	0.508899	NA	NA	NA	NA	NA	NA	NA	NA	NA	N	NA	NA	NA	NA	NA	NA	NA	NA	NA	1
B08	48	B08-48	MATR3(∆RRM2)-EGFP diffuse	8	4	103	unfound	1	TRUE	1590.36	1510.49	875.549	865.961	NA	NA	NA	NA	NA	NA	0.92	0.509347	0.699078	0.334679	0.46294	NA	NA	NA	NA	NA	NA	N	N	N	N	NA	NA	NA	NA	NA	NA	2
C07	60	C07-60	MATR3(∆RRM2)-EGFP diffuse	7	1	28	unfound	1	TRUE	687.713	NA	NA	NA	NA	NA	NA	NA	NA	NA	0.92	0.510283	NA	NA	NA	NA	NA	NA	NA	NA	NA	N	NA	NA	NA	NA	NA	NA	NA	NA	NA	3
D07	13	D07-13	MATR3(∆RRM2)-EGFP diffuse	7	1	24	unfound	1	TRUE	126.765	NA	NA	NA	NA	NA	NA	NA	NA	NA	0.92	0.511013	NA	NA	NA	NA	NA	NA	NA	NA	NA	N	NA	NA	NA	NA	NA	NA	NA	NA	NA	1
C07	1	C07-1	MATR3(∆RRM2)-EGFP diffuse	7	1	24	unfound	1	TRUE	43.9842	NA	NA	NA	NA	NA	NA	NA	NA	NA	0.92	0.515733	NA	NA	NA	NA	NA	NA	NA	NA	NA	N	NA	NA	NA	NA	NA	NA	NA	NA	NA	1
B07	26	B07-26	MATR3(∆RRM2)-EGFP diffuse	7	10	245	NA	0	FALSE	251.713	571.89	919.652	1491.87	1387.6	994.475	1172.98	1267.94	1000.55	834.069	0.92	0.516755	1.52957	1.38553	1.6255	1.30632	0.952114	1.28611	1.49778	1.36595	1.52808	N	Y	Y	Y	Y	Y	Y	Y	Y	Y	1
D09	59	D09-59	MATR3(∆RRM2)-EGFP diffuse	9	1	24	unfound	1	TRUE	593.564	NA	NA	NA	NA	NA	NA	NA	NA	NA	0.92	0.520791	NA	NA	NA	NA	NA	NA	NA	NA	NA	N	NA	NA	NA	NA	NA	NA	NA	NA	NA	1
D08	24	D08-24	MATR3(∆RRM2)-EGFP diffuse	8	4	102	unfound	1	TRUE	294.359	462.423	452.147	371.167	NA	NA	NA	NA	NA	NA	0.92	0.523248	0.636153	0.544717	0.361834	NA	NA	NA	NA	NA	NA	N	N	N	N	NA	NA	NA	NA	NA	NA	1
C09	44	C09-44	MATR3(∆RRM2)-EGFP diffuse	9	10	245	NA	0	FALSE	279.321	379.61	600.295	529.805	568.971	364.25	622.814	1000.78	195.596	228.28	0.92	0.523615	0.679718	0.801162	0.822531	0.619406	0.495812	0.787622	0.977176	1.21502	0.78118	N	N	N	N	N	N	N	Y	Y	N	1
G08	54	G08-54	MATR3(∆RRM2)-EGFP diffuse	8	1	24	unfound	1	TRUE	523.4	NA	NA	NA	NA	NA	NA	NA	NA	NA	0.92	0.524783	NA	NA	NA	NA	NA	NA	NA	NA	NA	N	NA	NA	NA	NA	NA	NA	NA	NA	NA	1
G08	30	G08-30	MATR3(∆RRM2)-EGFP diffuse	8	1	30	unfound	1	TRUE	302.442	NA	NA	NA	NA	NA	NA	NA	NA	NA	0.92	0.525886	NA	NA	NA	NA	NA	NA	NA	NA	NA	N	NA	NA	NA	NA	NA	NA	NA	NA	NA	2
F08	4	F08-4	MATR3(∆RRM2)-EGFP diffuse	8	1	24	unfound	1	TRUE	513.9	NA	NA	NA	NA	NA	NA	NA	NA	NA	0.92	0.529652	NA	NA	NA	NA	NA	NA	NA	NA	NA	N	NA	NA	NA	NA	NA	NA	NA	NA	NA	1
G07	23	G07-23	MATR3(∆RRM2)-EGFP diffuse	7	1	24	unfound	1	TRUE	198.105	NA	NA	NA	NA	NA	NA	NA	NA	NA	0.92	0.53023	NA	NA	NA	NA	NA	NA	NA	NA	NA	N	NA	NA	NA	NA	NA	NA	NA	NA	NA	1
C07	20	C07-20	MATR3(∆RRM2)-EGFP diffuse	7	1	24	unfound	1	TRUE	233.702	NA	NA	NA	NA	NA	NA	NA	NA	NA	0.92	0.531156	NA	NA	NA	NA	NA	NA	NA	NA	NA	N	NA	NA	NA	NA	NA	NA	NA	NA	NA	1
E07	40	E07-40	MATR3(∆RRM2)-EGFP diffuse	7	1	24	unfound	1	TRUE	1389.8	NA	NA	NA	NA	NA	NA	NA	NA	NA	0.92	0.53193	NA	NA	NA	NA	NA	NA	NA	NA	NA	N	NA	NA	NA	NA	NA	NA	NA	NA	NA	1
D09	9	D09-9	MATR3(∆RRM2)-EGFP diffuse	9	1	30	unfound	1	TRUE	46.8249	NA	NA	NA	NA	NA	NA	NA	NA	NA	0.92	0.533084	NA	NA	NA	NA	NA	NA	NA	NA	NA	N	NA	NA	NA	NA	NA	NA	NA	NA	NA	2
F07	25	F07-25	MATR3(∆RRM2)-EGFP diffuse	7	1	30	unfound	1	TRUE	362.16	NA	NA	NA	NA	NA	NA	NA	NA	NA	0.92	0.53393	NA	NA	NA	NA	NA	NA	NA	NA	NA	N	NA	NA	NA	NA	NA	NA	NA	NA	NA	2
D07	28	D07-28	MATR3(∆RRM2)-EGFP diffuse	7	10	247	NA	0	FALSE	395.203	826.068	1400.27	2263.92	2930.84	2709.95	3795.65	2493.34	3515.97	661.508	0.92	0.534661	1.55555	1.34732	1.34208	0.84727	1.01668	1.17316	0.890055	0.794368	0.299825	N	Y	Y	Y	N	Y	Y	N	N	N	3
F09	16	F09-16	MATR3(∆RRM2)-EGFP diffuse	9	1	30	unfound	1	TRUE	3161.62	NA	NA	NA	NA	NA	NA	NA	NA	NA	0.92	0.534689	NA	NA	NA	NA	NA	NA	NA	NA	NA	N	NA	NA	NA	NA	NA	NA	NA	NA	NA	2
B09	1	B09-1	MATR3(∆RRM2)-EGFP diffuse	9	4	102	unfound	1	TRUE	347.51	695.323	1006.59	685.439	NA	NA	NA	NA	NA	NA	0.92	0.535958	1.79607	1.2074	1.14468	NA	NA	NA	NA	NA	NA	N	Y	Y	Y	NA	NA	NA	NA	NA	NA	3
G07	26	G07-26	MATR3(∆RRM2)-EGFP diffuse	7	5	126	unfound	1	TRUE	278.79	605.673	927.163	1852.64	800.461	NA	NA	NA	NA	NA	0.92	0.538416	1.02912	0.870975	0.95229	0.245939	NA	NA	NA	NA	NA	N	Y	N	Y	N	NA	NA	NA	NA	NA	1
D07	21	D07-21	MATR3(∆RRM2)-EGFP diffuse	7	2	54	unfound	1	TRUE	212.82	231.919	NA	NA	NA	NA	NA	NA	NA	NA	0.92	0.538551	0.479776	NA	NA	NA	NA	NA	NA	NA	NA	N	N	NA	NA	NA	NA	NA	NA	NA	NA	3
C07	17	C07-17	MATR3(∆RRM2)-EGFP diffuse	7	3	75	unfound	1	TRUE	169.429	237.291	215.31	NA	NA	NA	NA	NA	NA	NA	0.92	0.539319	0.576356	0.410161	NA	NA	NA	NA	NA	NA	NA	N	N	N	NA	NA	NA	NA	NA	NA	NA	1
D08	39	D08-39	MATR3(∆RRM2)-EGFP diffuse	8	6	150	unfound	1	TRUE	102.699	246.395	303.45	691.459	529.508	391.367	NA	NA	NA	NA	0.92	0.539808	0.64803	0.76064	0.599058	0.492739	0.291589	NA	NA	NA	NA	N	N	N	N	N	N	NA	NA	NA	NA	1
G07	41	G07-41	MATR3(∆RRM2)-EGFP diffuse	7	1	30	unfound	1	TRUE	215.114	NA	NA	NA	NA	NA	NA	NA	NA	NA	0.92	0.540281	NA	NA	NA	NA	NA	NA	NA	NA	NA	N	NA	NA	NA	NA	NA	NA	NA	NA	NA	2
E07	9	E07-9	MATR3(∆RRM2)-EGFP diffuse	7	10	245	NA	0	FALSE	265.206	334.575	348.386	1053.76	817.901	453.804	391.463	359.016	301.997	232.041	0.92	0.541573	0.654328	0.703095	0.934959	0.780005	0.45419	0.824686	0.920353	0.798865	0.738674	N	N	N	Y	N	N	N	Y	N	N	1
B08	3	B08-3	MATR3(∆RRM2)-EGFP diffuse	8	1	28	unfound	1	TRUE	123.116	NA	NA	NA	NA	NA	NA	NA	NA	NA	0.92	0.5422	NA	NA	NA	NA	NA	NA	NA	NA	NA	N	NA	NA	NA	NA	NA	NA	NA	NA	NA	3
B08	61	B08-61	MATR3(∆RRM2)-EGFP diffuse	8	10	245	NA	0	FALSE	305.168	650.343	1201.56	1591.59	1690.99	2297.22	2389.02	2861.99	2521.2	2116.35	0.92	0.542387	1.44483	1.71906	1.63179	1.59367	1.25197	1.402	1.13943	1.10973	1.42092	N	Y	Y	Y	Y	Y	Y	Y	Y	Y	1
B09	25	B09-25	MATR3(∆RRM2)-EGFP diffuse	9	2	54	unfound	1	TRUE	272.575	337.137	NA	NA	NA	NA	NA	NA	NA	NA	0.92	0.543182	0.606781	NA	NA	NA	NA	NA	NA	NA	NA	N	N	NA	NA	NA	NA	NA	NA	NA	NA	3
B07	56	B07-56	MATR3(∆RRM2)-EGFP diffuse	7	3	75	unfound	1	TRUE	267.568	416.602	438.972	NA	NA	NA	NA	NA	NA	NA	0.92	0.544667	1.39137	0.874101	NA	NA	NA	NA	NA	NA	NA	N	Y	N	NA	NA	NA	NA	NA	NA	NA	1
F07	62	F07-62	MATR3(∆RRM2)-EGFP diffuse	7	2	52	unfound	1	TRUE	295.091	592.637	NA	NA	NA	NA	NA	NA	NA	NA	0.92	0.545285	0.694553	NA	NA	NA	NA	NA	NA	NA	NA	N	N	NA	NA	NA	NA	NA	NA	NA	NA	1
D09	41	D09-41	MATR3(∆RRM2)-EGFP diffuse	9	4	102	unfound	1	TRUE	160.947	243.843	331.172	435.077	NA	NA	NA	NA	NA	NA	0.92	0.546588	0.657913	0.597774	0.379938	NA	NA	NA	NA	NA	NA	N	N	N	N	NA	NA	NA	NA	NA	NA	1
G08	59	G08-59	MATR3(∆RRM2)-EGFP diffuse	8	10	245	NA	0	FALSE	248.829	435.081	800.271	950.049	758.842	504.533	528.936	682.158	537.476	627.561	0.92	0.546787	0.761671	0.757331	0.797632	0.739238	0.495232	0.684102	0.94747	0.823073	0.917218	N	N	N	N	N	N	N	Y	N	N	1
D09	42	D09-42	MATR3(∆RRM2)-EGFP diffuse	9	6	148	unfound	1	TRUE	190.525	317.715	410.25	490.651	403.849	555.842	NA	NA	NA	NA	0.92	0.548864	1.69675	1.7219	1.39927	1.0173	1.68756	NA	NA	NA	NA	N	Y	Y	Y	Y	Y	NA	NA	NA	NA	3
C09	35	C09-35	MATR3(∆RRM2)-EGFP diffuse	9	1	30	unfound	1	TRUE	125.079	NA	NA	NA	NA	NA	NA	NA	NA	NA	0.92	0.549682	NA	NA	NA	NA	NA	NA	NA	NA	NA	N	NA	NA	NA	NA	NA	NA	NA	NA	NA	2
C08	7	C08-7	MATR3(∆RRM2)-EGFP diffuse	8	1	24	unfound	1	TRUE	52.0476	NA	NA	NA	NA	NA	NA	NA	NA	NA	0.92	0.553688	NA	NA	NA	NA	NA	NA	NA	NA	NA	N	NA	NA	NA	NA	NA	NA	NA	NA	NA	1
B08	12	B08-12	MATR3(∆RRM2)-EGFP diffuse	8	8	196	unfound	1	TRUE	442.649	606.66	696.148	604.656	589.129	592.517	600.321	372.69	NA	NA	0.92	0.554411	0.882088	1.00192	0.933303	0.907897	0.779064	0.908163	0.172664	NA	NA	N	N	Y	Y	N	N	N	N	NA	NA	2
E07	69	E07-69	MATR3(∆RRM2)-EGFP diffuse	7	2	52	unfound	1	TRUE	283.116	706.42	NA	NA	NA	NA	NA	NA	NA	NA	0.92	0.555586	0.996612	NA	NA	NA	NA	NA	NA	NA	NA	N	Y	NA	NA	NA	NA	NA	NA	NA	NA	1
B07	33	B07-33	MATR3(∆RRM2)-EGFP diffuse	7	10	247	NA	0	FALSE	293.563	314.052	732.403	805.523	843.987	954.082	1142.47	1495.91	1520.78	1550.93	0.92	0.556239	0.618745	0.943007	1.53683	1.09455	1.7027	1.66448	1.29524	1.11917	1.15509	N	N	Y	Y	Y	Y	Y	Y	Y	Y	3
E08	45	E08-45	MATR3(∆RRM2)-EGFP diffuse	8	1	24	unfound	1	TRUE	174.061	NA	NA	NA	NA	NA	NA	NA	NA	NA	0.92	0.558257	NA	NA	NA	NA	NA	NA	NA	NA	NA	N	NA	NA	NA	NA	NA	NA	NA	NA	NA	1
G08	41	G08-41	MATR3(∆RRM2)-EGFP diffuse	8	1	30	unfound	1	TRUE	94.3406	NA	NA	NA	NA	NA	NA	NA	NA	NA	0.92	0.558788	NA	NA	NA	NA	NA	NA	NA	NA	NA	N	NA	NA	NA	NA	NA	NA	NA	NA	NA	2
C09	35	C09-35	MATR3(∆RRM2)-EGFP diffuse	9	2	52	unfound	1	TRUE	260.677	195.926	NA	NA	NA	NA	NA	NA	NA	NA	0.92	0.562396	0.3602	NA	NA	NA	NA	NA	NA	NA	NA	N	N	NA	NA	NA	NA	NA	NA	NA	NA	1
C09	49	C09-49	MATR3(∆RRM2)-EGFP diffuse	9	1	24	unfound	1	TRUE	439.067	NA	NA	NA	NA	NA	NA	NA	NA	NA	0.92	0.562888	NA	NA	NA	NA	NA	NA	NA	NA	NA	N	NA	NA	NA	NA	NA	NA	NA	NA	NA	1
D09	23	D09-23	MATR3(∆RRM2)-EGFP diffuse	9	1	30	unfound	1	TRUE	8367.21	NA	NA	NA	NA	NA	NA	NA	NA	NA	0.92	0.56312	NA	NA	NA	NA	NA	NA	NA	NA	NA	N	NA	NA	NA	NA	NA	NA	NA	NA	NA	2
D07	18	D07-18	MATR3(∆RRM2)-EGFP diffuse	7	1	24	unfound	1	TRUE	400.613	NA	NA	NA	NA	NA	NA	NA	NA	NA	0.92	0.563431	NA	NA	NA	NA	NA	NA	NA	NA	NA	N	NA	NA	NA	NA	NA	NA	NA	NA	NA	1
G09	63	G09-63	MATR3(∆RRM2)-EGFP diffuse	9	2	52	unfound	1	TRUE	288.816	334.145	NA	NA	NA	NA	NA	NA	NA	NA	0.92	0.563593	0.503044	NA	NA	NA	NA	NA	NA	NA	NA	N	N	NA	NA	NA	NA	NA	NA	NA	NA	1
D07	41	D07-41	MATR3(∆RRM2)-EGFP diffuse	7	1	24	unfound	1	TRUE	390.559	NA	NA	NA	NA	NA	NA	NA	NA	NA	0.92	0.563752	NA	NA	NA	NA	NA	NA	NA	NA	NA	N	NA	NA	NA	NA	NA	NA	NA	NA	NA	1
B09	14	B09-14	MATR3(∆RRM2)-EGFP diffuse	9	10	245	NA	0	FALSE	274.16	647.51	1156.69	1344.36	1747.22	2600.12	2506.94	1956.76	2461.28	3248.21	0.92	0.565462	1.67248	1.78415	1.71543	1.56832	0.852267	1.14112	1.13664	0.910338	1.11588	N	Y	Y	Y	Y	N	Y	Y	N	Y	1
C07	8	C07-8	MATR3(∆RRM2)-EGFP diffuse	7	10	245	NA	0	FALSE	266.011	581.49	469.51	704.213	445.318	290.835	268.438	226.705	204.694	192.642	0.92	0.565689	0.52014	0.468862	0.537652	0.517167	0.292141	0.449186	0.537974	0.515417	0.525346	N	N	N	N	N	N	N	N	N	N	1
F09	59	F09-59	MATR3(∆RRM2)-EGFP diffuse	9	6	150	unfound	1	TRUE	109.391	1001.19	948.074	716.401	1005.3	800.058	NA	NA	NA	NA	0.92	0.567031	1.50353	1.41181	1.70034	1.40125	0.213359	NA	NA	NA	NA	N	Y	Y	Y	Y	N	NA	NA	NA	NA	1
G09	58	G09-58	MATR3(∆RRM2)-EGFP diffuse	9	6	149	unfound	1	TRUE	214.525	256.245	250.029	258.348	271.24	269.756	NA	NA	NA	NA	0.92	0.567396	0.687956	0.673269	0.801365	0.844962	0.549636	NA	NA	NA	NA	N	N	N	N	N	N	NA	NA	NA	NA	2
G08	39	G08-39	MATR3(∆RRM2)-EGFP diffuse	8	10	245	NA	0	FALSE	128.187	163.937	167.245	135.085	134.12	171.449	95.0637	116.726	43.115	46.9102	0.92	0.567512	0.863363	0.610545	0.714861	0.484398	0.255603	0.476636	0.729829	0.355041	0.350214	N	N	N	N	N	N	N	N	N	N	1
E07	74	E07-74	MATR3(∆RRM2)-EGFP diffuse	7	1	24	unfound	1	TRUE	105.215	NA	NA	NA	NA	NA	NA	NA	NA	NA	0.92	0.56848	NA	NA	NA	NA	NA	NA	NA	NA	NA	N	NA	NA	NA	NA	NA	NA	NA	NA	NA	1
D08	52	D08-52	MATR3(∆RRM2)-EGFP diffuse	8	3	76	unfound	1	TRUE	168.36	381.486	524.002	NA	NA	NA	NA	NA	NA	NA	0.92	0.569593	1.6137	1.06521	NA	NA	NA	NA	NA	NA	NA	N	Y	Y	NA	NA	NA	NA	NA	NA	NA	2
D08	15	D08-15	MATR3(∆RRM2)-EGFP diffuse	8	1	28	unfound	1	TRUE	707.771	NA	NA	NA	NA	NA	NA	NA	NA	NA	0.92	0.570752	NA	NA	NA	NA	NA	NA	NA	NA	NA	N	NA	NA	NA	NA	NA	NA	NA	NA	NA	3
F07	23	F07-23	MATR3(∆RRM2)-EGFP diffuse	7	1	24	unfound	1	TRUE	199.485	NA	NA	NA	NA	NA	NA	NA	NA	NA	0.92	0.570804	NA	NA	NA	NA	NA	NA	NA	NA	NA	N	NA	NA	NA	NA	NA	NA	NA	NA	NA	1
F07	45	F07-45	MATR3(∆RRM2)-EGFP diffuse	7	10	245	NA	0	FALSE	359.192	621.424	672.46	771.213	649.948	413.412	333.194	338.599	257.145	240.45	0.92	0.571148	0.788976	0.803355	0.892593	0.805621	0.492712	0.698716	0.744539	0.70653	0.785583	N	N	N	N	N	N	N	N	N	N	1
D09	40	D09-40	MATR3(∆RRM2)-EGFP diffuse	9	4	102	unfound	1	TRUE	466.204	1236.19	2024.7	2180.02	NA	NA	NA	NA	NA	NA	0.92	0.572028	0.81094	1.2515	1.38231	NA	NA	NA	NA	NA	NA	N	N	Y	Y	NA	NA	NA	NA	NA	NA	3
D07	30	D07-30	MATR3(∆RRM2)-EGFP diffuse	7	3	76	unfound	1	TRUE	167.779	164.796	146.343	NA	NA	NA	NA	NA	NA	NA	0.92	0.57378	0.643886	0.6059	NA	NA	NA	NA	NA	NA	NA	N	N	N	NA	NA	NA	NA	NA	NA	NA	2
E07	50	E07-50	MATR3(∆RRM2)-EGFP diffuse	7	4	102	unfound	1	TRUE	433.42	361.427	289.026	160.922	NA	NA	NA	NA	NA	NA	0.92	0.576036	0.537986	0.548226	0.291074	NA	NA	NA	NA	NA	NA	N	N	N	N	NA	NA	NA	NA	NA	NA	1
C07	63	C07-63	MATR3(∆RRM2)-EGFP diffuse	7	3	75	unfound	1	TRUE	73.5118	159.271	188.793	NA	NA	NA	NA	NA	NA	NA	0.92	0.578393	0.620293	0.627845	NA	NA	NA	NA	NA	NA	NA	N	N	N	NA	NA	NA	NA	NA	NA	NA	1
C08	31	C08-31	MATR3(∆RRM2)-EGFP diffuse	8	7	174	unfound	1	TRUE	224.821	197.803	218.556	180.211	142.974	137.216	136.923	NA	NA	NA	0.92	0.578417	0.690335	0.638693	0.563405	0.53703	0.509867	0.51528	NA	NA	NA	N	N	N	N	N	N	N	NA	NA	NA	2
F08	10	F08-10	MATR3(∆RRM2)-EGFP diffuse	8	9	220	unfound	1	TRUE	244.846	477.488	381.522	502.377	481.141	365.198	397.461	418.597	508.715	NA	0.92	0.580471	0.717957	1.03884	0.898028	0.574739	0.453815	0.535114	0.922091	0.645698	NA	N	N	Y	N	N	N	N	Y	N	NA	1
F07	57	F07-57	MATR3(∆RRM2)-EGFP diffuse	7	1	24	unfound	1	TRUE	329.668	NA	NA	NA	NA	NA	NA	NA	NA	NA	0.92	0.581531	NA	NA	NA	NA	NA	NA	NA	NA	NA	N	NA	NA	NA	NA	NA	NA	NA	NA	NA	1
D07	53	D07-53	MATR3(∆RRM2)-EGFP diffuse	7	3	75	unfound	1	TRUE	333.968	710.758	732.942	NA	NA	NA	NA	NA	NA	NA	0.92	0.584314	0.790525	0.572144	NA	NA	NA	NA	NA	NA	NA	N	N	N	NA	NA	NA	NA	NA	NA	NA	1
D07	32	D07-32	MATR3(∆RRM2)-EGFP diffuse	7	2	54	unfound	1	TRUE	239.615	588.792	NA	NA	NA	NA	NA	NA	NA	NA	0.92	0.585167	0.939694	NA	NA	NA	NA	NA	NA	NA	NA	N	Y	NA	NA	NA	NA	NA	NA	NA	NA	3
G09	53	G09-53	MATR3(∆RRM2)-EGFP diffuse	9	1	24	unfound	1	TRUE	860.339	NA	NA	NA	NA	NA	NA	NA	NA	NA	0.92	0.586618	NA	NA	NA	NA	NA	NA	NA	NA	NA	N	NA	NA	NA	NA	NA	NA	NA	NA	NA	1
B08	38	B08-38	MATR3(∆RRM2)-EGFP diffuse	8	10	245	NA	0	FALSE	195.336	314.333	437.375	561.599	582.863	529.68	708.463	730	537.09	441.265	0.92	0.590189	0.802871	0.927592	1.07468	0.904381	0.607883	0.719717	0.8564	0.714126	0.66331	N	N	Y	Y	N	N	N	N	N	N	1
E07	6	E07-6	MATR3(∆RRM2)-EGFP diffuse	7	1	30	unfound	1	TRUE	252.752	NA	NA	NA	NA	NA	NA	NA	NA	NA	0.92	0.591192	NA	NA	NA	NA	NA	NA	NA	NA	NA	N	NA	NA	NA	NA	NA	NA	NA	NA	NA	2
G07	55	G07-55	MATR3(∆RRM2)-EGFP diffuse	7	3	75	unfound	1	TRUE	210.686	562.895	783.165	NA	NA	NA	NA	NA	NA	NA	0.92	0.591932	1.35239	0.733639	NA	NA	NA	NA	NA	NA	NA	N	Y	N	NA	NA	NA	NA	NA	NA	NA	1
F07	6	F07-6	MATR3(∆RRM2)-EGFP diffuse	7	4	102	unfound	1	TRUE	166.471	351.47	212.224	215.816	NA	NA	NA	NA	NA	NA	0.92	0.592073	0.689124	0.624277	0.485756	NA	NA	NA	NA	NA	NA	N	N	N	N	NA	NA	NA	NA	NA	NA	1
B09	18	B09-18	MATR3(∆RRM2)-EGFP diffuse	9	1	24	unfound	1	TRUE	871.28	NA	NA	NA	NA	NA	NA	NA	NA	NA	0.92	0.592147	NA	NA	NA	NA	NA	NA	NA	NA	NA	N	NA	NA	NA	NA	NA	NA	NA	NA	NA	1
E07	29	E07-29	MATR3(∆RRM2)-EGFP diffuse	7	3	75	unfound	1	TRUE	106.511	126.226	112.015	NA	NA	NA	NA	NA	NA	NA	0.92	0.592488	0.568721	0.553448	NA	NA	NA	NA	NA	NA	NA	N	N	N	NA	NA	NA	NA	NA	NA	NA	1
F07	7	F07-7	MATR3(∆RRM2)-EGFP diffuse	7	7	173	unfound	1	TRUE	147.432	401.274	811.083	1227.65	1099.38	1261.54	1290.45	NA	NA	NA	0.92	0.592516	0.761006	0.960726	1.10838	0.845924	0.578387	0.842255	NA	NA	NA	N	N	Y	Y	N	N	N	NA	NA	NA	1
B09	17	B09-17	MATR3(∆RRM2)-EGFP diffuse	9	1	28	unfound	1	TRUE	128.455	NA	NA	NA	NA	NA	NA	NA	NA	NA	0.92	0.593636	NA	NA	NA	NA	NA	NA	NA	NA	NA	N	NA	NA	NA	NA	NA	NA	NA	NA	NA	3
F07	59	F07-59	MATR3(∆RRM2)-EGFP diffuse	7	1	24	unfound	1	TRUE	120.099	NA	NA	NA	NA	NA	NA	NA	NA	NA	0.92	0.593804	NA	NA	NA	NA	NA	NA	NA	NA	NA	N	NA	NA	NA	NA	NA	NA	NA	NA	NA	1
D07	45	D07-45	MATR3(∆RRM2)-EGFP diffuse	7	1	28	unfound	1	TRUE	168.137	NA	NA	NA	NA	NA	NA	NA	NA	NA	0.92	0.593969	NA	NA	NA	NA	NA	NA	NA	NA	NA	N	NA	NA	NA	NA	NA	NA	NA	NA	NA	3
E08	24	E08-24	MATR3(∆RRM2)-EGFP diffuse	8	1	24	unfound	1	TRUE	1039.99	NA	NA	NA	NA	NA	NA	NA	NA	NA	0.92	0.595683	NA	NA	NA	NA	NA	NA	NA	NA	NA	N	NA	NA	NA	NA	NA	NA	NA	NA	NA	1
D07	24	D07-24	MATR3(∆RRM2)-EGFP diffuse	7	1	24	unfound	1	TRUE	1513.88	NA	NA	NA	NA	NA	NA	NA	NA	NA	0.92	0.599062	NA	NA	NA	NA	NA	NA	NA	NA	NA	N	NA	NA	NA	NA	NA	NA	NA	NA	NA	1
G09	15	G09-15	MATR3(∆RRM2)-EGFP diffuse	9	8	197	unfound	1	TRUE	378.275	721.967	974.448	1293.31	1964.84	1032.75	1412.63	2054	NA	NA	0.92	0.599331	1.27005	1.28602	1.57802	1.23451	0.873279	1.14923	0.94013	NA	NA	N	Y	Y	Y	Y	N	Y	Y	NA	NA	1
E08	12	E08-12	MATR3(∆RRM2)-EGFP diffuse	8	3	75	unfound	1	TRUE	876.222	754.924	686.526	NA	NA	NA	NA	NA	NA	NA	0.92	0.599784	0.610162	0.452333	NA	NA	NA	NA	NA	NA	NA	N	N	N	NA	NA	NA	NA	NA	NA	NA	1
G09	48	G09-48	MATR3(∆RRM2)-EGFP diffuse	9	2	53	unfound	1	TRUE	146.456	202.67	NA	NA	NA	NA	NA	NA	NA	NA	0.92	0.600271	0.848008	NA	NA	NA	NA	NA	NA	NA	NA	N	N	NA	NA	NA	NA	NA	NA	NA	NA	2
E07	48	E07-48	MATR3(∆RRM2)-EGFP diffuse	7	1	24	unfound	1	TRUE	2124.4	NA	NA	NA	NA	NA	NA	NA	NA	NA	0.92	0.600946	NA	NA	NA	NA	NA	NA	NA	NA	NA	N	NA	NA	NA	NA	NA	NA	NA	NA	NA	1
G09	49	G09-49	MATR3(∆RRM2)-EGFP diffuse	9	4	102	unfound	1	TRUE	316.873	594.476	769.24	1155.94	NA	NA	NA	NA	NA	NA	0.92	0.60133	1.13824	1.33948	1.09524	NA	NA	NA	NA	NA	NA	N	Y	Y	Y	NA	NA	NA	NA	NA	NA	1
D07	50	D07-50	MATR3(∆RRM2)-EGFP diffuse	7	1	28	unfound	1	TRUE	306.271	NA	NA	NA	NA	NA	NA	NA	NA	NA	0.92	0.602682	NA	NA	NA	NA	NA	NA	NA	NA	NA	N	NA	NA	NA	NA	NA	NA	NA	NA	NA	3
C07	18	C07-18	MATR3(∆RRM2)-EGFP diffuse	7	1	30	unfound	1	TRUE	138.756	NA	NA	NA	NA	NA	NA	NA	NA	NA	0.92	0.604456	NA	NA	NA	NA	NA	NA	NA	NA	NA	N	NA	NA	NA	NA	NA	NA	NA	NA	NA	2
E09	36	E09-36	MATR3(∆RRM2)-EGFP diffuse	9	1	24	unfound	1	TRUE	850.717	NA	NA	NA	NA	NA	NA	NA	NA	NA	0.92	0.604612	NA	NA	NA	NA	NA	NA	NA	NA	NA	N	NA	NA	NA	NA	NA	NA	NA	NA	NA	1
F07	16	F07-16	MATR3(∆RRM2)-EGFP diffuse	7	1	24	unfound	1	TRUE	2382.47	NA	NA	NA	NA	NA	NA	NA	NA	NA	0.92	0.605339	NA	NA	NA	NA	NA	NA	NA	NA	NA	N	NA	NA	NA	NA	NA	NA	NA	NA	NA	1
D08	55	D08-55	MATR3(∆RRM2)-EGFP diffuse	8	1	30	unfound	1	TRUE	120.892	NA	NA	NA	NA	NA	NA	NA	NA	NA	0.92	0.605669	NA	NA	NA	NA	NA	NA	NA	NA	NA	N	NA	NA	NA	NA	NA	NA	NA	NA	NA	2
F08	32	F08-32	MATR3(∆RRM2)-EGFP diffuse	8	1	30	unfound	1	TRUE	121.839	NA	NA	NA	NA	NA	NA	NA	NA	NA	0.92	0.609753	NA	NA	NA	NA	NA	NA	NA	NA	NA	N	NA	NA	NA	NA	NA	NA	NA	NA	NA	2
C07	60	C07-60	MATR3(∆RRM2)-EGFP diffuse	7	10	245	NA	0	FALSE	239.037	329.979	351.47	379.202	332.971	280.389	344.827	373.156	364.57	317.984	0.92	0.611398	0.740068	0.717004	0.640144	0.601587	0.574806	0.79918	0.672019	0.931498	0.932804	N	N	N	N	N	N	N	N	Y	Y	1
G08	32	G08-32	MATR3(∆RRM2)-EGFP diffuse	8	1	24	unfound	1	TRUE	187.6	NA	NA	NA	NA	NA	NA	NA	NA	NA	0.92	0.611841	NA	NA	NA	NA	NA	NA	NA	NA	NA	N	NA	NA	NA	NA	NA	NA	NA	NA	NA	1
B08	12	B08-12	MATR3(∆RRM2)-EGFP diffuse	8	7	175	unfound	1	TRUE	179.872	220.13	435.656	357.5	377.648	430.852	400.271	NA	NA	NA	0.92	0.612309	0.624497	0.712541	0.715533	0.258449	0.642765	0.64942	NA	NA	NA	N	N	N	N	N	N	N	NA	NA	NA	3
E07	59	E07-59	MATR3(∆RRM2)-EGFP diffuse	7	2	52	unfound	1	TRUE	3554.73	2581.07	NA	NA	NA	NA	NA	NA	NA	NA	0.92	0.612321	0.536151	NA	NA	NA	NA	NA	NA	NA	NA	N	N	NA	NA	NA	NA	NA	NA	NA	NA	1
B07	18	B07-18	MATR3(∆RRM2)-EGFP diffuse	7	1	24	unfound	1	TRUE	1330.49	NA	NA	NA	NA	NA	NA	NA	NA	NA	0.92	0.61305	NA	NA	NA	NA	NA	NA	NA	NA	NA	N	NA	NA	NA	NA	NA	NA	NA	NA	NA	1
D09	25	D09-25	MATR3(∆RRM2)-EGFP diffuse	9	7	173	unfound	1	TRUE	155.706	671.258	522.151	934.565	849.48	1313.01	780.658	NA	NA	NA	0.92	0.613394	1.20095	0.780707	1.30498	0.950194	0.735546	0.248005	NA	NA	NA	N	Y	N	Y	Y	N	N	NA	NA	NA	1
D09	22	D09-22	MATR3(∆RRM2)-EGFP diffuse	9	1	24	unfound	1	TRUE	166.754	NA	NA	NA	NA	NA	NA	NA	NA	NA	0.92	0.613444	NA	NA	NA	NA	NA	NA	NA	NA	NA	N	NA	NA	NA	NA	NA	NA	NA	NA	NA	1
B07	14	B07-14	MATR3(∆RRM2)-EGFP diffuse	7	10	247	NA	0	FALSE	262.632	368.279	305.163	232.577	250.549	295.933	285.785	257.915	358.394	410.562	0.92	0.614207	1.00402	0.89082	0.682843	0.622849	0.718117	0.784246	0.637345	0.6653	0.72402	N	Y	N	N	N	N	N	N	N	N	3
F07	50	F07-50	MATR3(∆RRM2)-EGFP diffuse	7	1	24	unfound	1	TRUE	852.308	NA	NA	NA	NA	NA	NA	NA	NA	NA	0.92	0.614619	NA	NA	NA	NA	NA	NA	NA	NA	NA	N	NA	NA	NA	NA	NA	NA	NA	NA	NA	1
E08	55	E08-55	MATR3(∆RRM2)-EGFP diffuse	8	4	102	unfound	1	TRUE	315.233	407.716	176.766	26.9558	NA	NA	NA	NA	NA	NA	0.92	0.615091	0.722691	0.66912	0.325942	NA	NA	NA	NA	NA	NA	N	N	N	N	NA	NA	NA	NA	NA	NA	1
G07	5	G07-5	MATR3(∆RRM2)-EGFP diffuse	7	8	197	unfound	1	TRUE	138.269	237.178	279.329	346.56	343.716	308.73	385.024	482.974	NA	NA	0.92	0.617793	0.611679	0.768929	0.764497	0.720738	0.575196	0.834438	0.990209	NA	NA	N	N	N	N	N	N	N	Y	NA	NA	1
G08	32	G08-32	MATR3(∆RRM2)-EGFP diffuse	8	1	30	unfound	1	TRUE	80.8536	NA	NA	NA	NA	NA	NA	NA	NA	NA	0.92	0.618279	NA	NA	NA	NA	NA	NA	NA	NA	NA	N	NA	NA	NA	NA	NA	NA	NA	NA	NA	2
C08	8	C08-8	MATR3(∆RRM2)-EGFP diffuse	8	1	30	unfound	1	TRUE	1822.96	NA	NA	NA	NA	NA	NA	NA	NA	NA	0.92	0.619304	NA	NA	NA	NA	NA	NA	NA	NA	NA	N	NA	NA	NA	NA	NA	NA	NA	NA	NA	2
B07	5	B07-5	MATR3(∆RRM2)-EGFP diffuse	7	3	75	unfound	1	TRUE	120.058	242.208	420.303	NA	NA	NA	NA	NA	NA	NA	0.92	0.620981	0.863052	1.81613	NA	NA	NA	NA	NA	NA	NA	N	N	Y	NA	NA	NA	NA	NA	NA	NA	1
C07	23	C07-23	MATR3(∆RRM2)-EGFP diffuse	7	10	246	NA	0	FALSE	115.339	108.896	105.784	82.7088	85.2092	110.954	125.215	92.5237	113.644	106.377	0.92	0.621616	0.611661	0.460072	0.461168	0.401455	0.634819	0.620847	0.347828	0.39847	0.44857	N	N	N	N	N	N	N	N	N	N	2
D07	25	D07-25	MATR3(∆RRM2)-EGFP diffuse	7	3	75	unfound	1	TRUE	169.704	301.508	301.846	NA	NA	NA	NA	NA	NA	NA	0.92	0.622206	0.586339	0.505057	NA	NA	NA	NA	NA	NA	NA	N	N	N	NA	NA	NA	NA	NA	NA	NA	1
F07	20	F07-20	MATR3(∆RRM2)-EGFP diffuse	7	4	102	unfound	1	TRUE	514.398	917.203	1284.75	1788.52	NA	NA	NA	NA	NA	NA	0.92	0.623285	1.16168	0.996639	0.893664	NA	NA	NA	NA	NA	NA	N	Y	Y	N	NA	NA	NA	NA	NA	NA	1
F07	17	F07-17	MATR3(∆RRM2)-EGFP diffuse	7	6	150	unfound	1	TRUE	455.056	794.118	563.057	800.85	594.607	611.699	NA	NA	NA	NA	0.92	0.623535	0.805637	0.380039	0.360979	0.261541	0.350866	NA	NA	NA	NA	N	N	N	N	N	N	NA	NA	NA	NA	1
G08	1	G08-1	MATR3(∆RRM2)-EGFP diffuse	8	2	52	unfound	1	TRUE	196.822	204.346	NA	NA	NA	NA	NA	NA	NA	NA	0.92	0.62362	0.82143	NA	NA	NA	NA	NA	NA	NA	NA	N	N	NA	NA	NA	NA	NA	NA	NA	NA	1
C08	2	C08-2	MATR3(∆RRM2)-EGFP diffuse	8	5	126	unfound	1	TRUE	379.104	948.42	686.011	513.64	1163.85	NA	NA	NA	NA	NA	0.92	0.623737	0.549993	0.490997	0.452938	0.15345	NA	NA	NA	NA	NA	N	N	N	N	N	NA	NA	NA	NA	NA	1
G09	4	G09-4	MATR3(∆RRM2)-EGFP diffuse	9	1	24	unfound	1	TRUE	387.91	NA	NA	NA	NA	NA	NA	NA	NA	NA	0.92	0.624516	NA	NA	NA	NA	NA	NA	NA	NA	NA	N	NA	NA	NA	NA	NA	NA	NA	NA	NA	1
C09	26	C09-26	MATR3(∆RRM2)-EGFP diffuse	9	2	54	unfound	1	TRUE	155.556	186.57	NA	NA	NA	NA	NA	NA	NA	NA	0.92	0.625861	0.569519	NA	NA	NA	NA	NA	NA	NA	NA	N	N	NA	NA	NA	NA	NA	NA	NA	NA	3
E09	54	E09-54	MATR3(∆RRM2)-EGFP diffuse	9	2	52	unfound	1	TRUE	230.877	426.831	NA	NA	NA	NA	NA	NA	NA	NA	0.92	0.626002	0.809787	NA	NA	NA	NA	NA	NA	NA	NA	N	N	NA	NA	NA	NA	NA	NA	NA	NA	1
E08	56	E08-56	MATR3(∆RRM2)-EGFP diffuse	8	1	24	unfound	1	TRUE	65.7706	NA	NA	NA	NA	NA	NA	NA	NA	NA	0.92	0.627251	NA	NA	NA	NA	NA	NA	NA	NA	NA	N	NA	NA	NA	NA	NA	NA	NA	NA	NA	1
E09	58	E09-58	MATR3(∆RRM2)-EGFP diffuse	9	7	173	unfound	1	TRUE	136.476	298.944	244.77	315.832	297.244	282.869	409.378	NA	NA	NA	0.92	0.628598	0.628305	0.65356	0.839157	0.617076	0.438709	0.663769	NA	NA	NA	N	N	N	N	N	N	N	NA	NA	NA	1
F09	21	F09-21	MATR3(∆RRM2)-EGFP diffuse	9	1	30	unfound	1	TRUE	198.899	NA	NA	NA	NA	NA	NA	NA	NA	NA	0.92	0.629132	NA	NA	NA	NA	NA	NA	NA	NA	NA	N	NA	NA	NA	NA	NA	NA	NA	NA	NA	2
F08	43	F08-43	MATR3(∆RRM2)-EGFP diffuse	8	2	53	unfound	1	TRUE	53.5273	43.9748	NA	NA	NA	NA	NA	NA	NA	NA	0.92	0.629782	0.609457	NA	NA	NA	NA	NA	NA	NA	NA	N	N	NA	NA	NA	NA	NA	NA	NA	NA	2
C07	25	C07-25	MATR3(∆RRM2)-EGFP diffuse	7	2	54	unfound	1	TRUE	380.378	497.766	NA	NA	NA	NA	NA	NA	NA	NA	0.92	0.629846	0.673125	NA	NA	NA	NA	NA	NA	NA	NA	N	N	NA	NA	NA	NA	NA	NA	NA	NA	3
G08	21	G08-21	MATR3(∆RRM2)-EGFP diffuse	8	10	245	NA	0	FALSE	195.952	260.811	409.838	631.117	789.215	854.342	1053.69	1635.46	1822.71	1058.62	0.92	0.629884	0.824917	0.868603	1.0497	1.08396	0.745228	0.904421	1.29746	1.14022	1.27589	N	N	N	Y	Y	N	N	Y	Y	Y	1
B09	63	B09-63	MATR3(∆RRM2)-EGFP diffuse	9	10	247	NA	0	FALSE	262.978	249.702	367.335	535.561	420.416	408.571	450.796	439.643	432.263	456.442	0.92	0.632493	0.685797	0.686598	0.904462	0.534645	0.882834	0.541078	0.452906	0.416853	0.37482	N	N	N	N	N	N	N	N	N	N	3
F08	73	F08-73	MATR3(∆RRM2)-EGFP diffuse	8	1	30	unfound	1	TRUE	159.741	NA	NA	NA	NA	NA	NA	NA	NA	NA	0.92	0.634024	NA	NA	NA	NA	NA	NA	NA	NA	NA	N	NA	NA	NA	NA	NA	NA	NA	NA	NA	2
C08	6	C08-6	MATR3(∆RRM2)-EGFP diffuse	8	1	24	unfound	1	TRUE	363.269	NA	NA	NA	NA	NA	NA	NA	NA	NA	0.92	0.634385	NA	NA	NA	NA	NA	NA	NA	NA	NA	N	NA	NA	NA	NA	NA	NA	NA	NA	NA	1
G09	51	G09-51	MATR3(∆RRM2)-EGFP diffuse	9	2	52	unfound	1	TRUE	212.592	345.385	NA	NA	NA	NA	NA	NA	NA	NA	0.92	0.634959	0.922223	NA	NA	NA	NA	NA	NA	NA	NA	N	Y	NA	NA	NA	NA	NA	NA	NA	NA	1
G07	58	G07-58	MATR3(∆RRM2)-EGFP diffuse	7	4	103	unfound	1	TRUE	163.676	158.661	215.932	305.621	NA	NA	NA	NA	NA	NA	0.92	0.635761	0.582753	0.567799	0.606832	NA	NA	NA	NA	NA	NA	N	N	N	N	NA	NA	NA	NA	NA	NA	2
D09	33	D09-33	MATR3(∆RRM2)-EGFP diffuse	9	10	246	NA	0	FALSE	152.734	146.143	156.202	158.448	230.364	285.355	265.817	147.979	174.847	164.487	0.92	0.636089	0.70626	0.626773	0.676167	0.592386	0.715929	0.691914	0.649098	0.698644	0.595196	N	N	N	N	N	N	N	N	N	N	2
C08	28	C08-28	MATR3(∆RRM2)-EGFP diffuse	8	2	53	unfound	1	TRUE	265.79	156.21	NA	NA	NA	NA	NA	NA	NA	NA	0.92	0.637432	0.294586	NA	NA	NA	NA	NA	NA	NA	NA	N	N	NA	NA	NA	NA	NA	NA	NA	NA	2
C07	26	C07-26	MATR3(∆RRM2)-EGFP diffuse	7	2	52	unfound	1	TRUE	1023.83	1559.92	NA	NA	NA	NA	NA	NA	NA	NA	0.92	0.637474	0.555579	NA	NA	NA	NA	NA	NA	NA	NA	N	N	NA	NA	NA	NA	NA	NA	NA	NA	1
B08	56	B08-56	MATR3(∆RRM2)-EGFP diffuse	8	10	245	NA	0	FALSE	131.804	292.478	51.359	428.591	1030.9	549.304	627.116	708.459	552.471	1060.67	0.92	0.638061	1.23575	0.25817	1.98795	1.42193	0.977748	1.0488	1.4542	0.986763	1.53943	N	Y	N	Y	Y	Y	Y	Y	Y	Y	1
D09	6	D09-6	MATR3(∆RRM2)-EGFP diffuse	9	1	30	unfound	1	TRUE	105.316	NA	NA	NA	NA	NA	NA	NA	NA	NA	0.92	0.638084	NA	NA	NA	NA	NA	NA	NA	NA	NA	N	NA	NA	NA	NA	NA	NA	NA	NA	NA	2
G07	25	G07-25	MATR3(∆RRM2)-EGFP diffuse	7	4	103	unfound	1	TRUE	238.504	464.021	635.828	698.554	NA	NA	NA	NA	NA	NA	0.92	0.638141	1.67052	1.60156	1.74827	NA	NA	NA	NA	NA	NA	N	Y	Y	Y	NA	NA	NA	NA	NA	NA	2
C07	39	C07-39	MATR3(∆RRM2)-EGFP diffuse	7	2	53	unfound	1	TRUE	119.948	132.686	NA	NA	NA	NA	NA	NA	NA	NA	0.92	0.639747	0.845483	NA	NA	NA	NA	NA	NA	NA	NA	N	N	NA	NA	NA	NA	NA	NA	NA	NA	2
C08	40	C08-40	MATR3(∆RRM2)-EGFP diffuse	8	1	30	unfound	1	TRUE	137.294	NA	NA	NA	NA	NA	NA	NA	NA	NA	0.92	0.639945	NA	NA	NA	NA	NA	NA	NA	NA	NA	N	NA	NA	NA	NA	NA	NA	NA	NA	NA	2
C08	50	C08-50	MATR3(∆RRM2)-EGFP diffuse	8	6	149	unfound	1	TRUE	96.7516	116.594	163.088	179.934	180.004	106.33	NA	NA	NA	NA	0.92	0.640725	0.626455	0.674714	0.482451	0.622708	0.314182	NA	NA	NA	NA	N	N	N	N	N	N	NA	NA	NA	NA	2
D08	35	D08-35	MATR3(∆RRM2)-EGFP diffuse	8	2	52	unfound	1	TRUE	262.182	414.318	NA	NA	NA	NA	NA	NA	NA	NA	0.92	0.641227	0.92249	NA	NA	NA	NA	NA	NA	NA	NA	N	Y	NA	NA	NA	NA	NA	NA	NA	NA	1
C08	26	C08-26	MATR3(∆RRM2)-EGFP diffuse	8	8	196	unfound	1	TRUE	189.263	268.593	341.521	445.619	708.138	357.27	561.318	732.594	NA	NA	0.92	0.64335	0.980714	1.22244	1.66723	1.11302	1.00734	0.777812	0.996544	NA	NA	N	Y	Y	Y	Y	Y	N	Y	NA	NA	2
C07	12	C07-12	MATR3(∆RRM2)-EGFP diffuse	7	4	102	unfound	1	TRUE	191.095	658.99	554.037	389.543	NA	NA	NA	NA	NA	NA	0.92	0.644669	0.732316	0.753122	1.06624	NA	NA	NA	NA	NA	NA	N	N	N	Y	NA	NA	NA	NA	NA	NA	1
D08	45	D08-45	MATR3(∆RRM2)-EGFP diffuse	8	1	28	unfound	1	TRUE	254.543	NA	NA	NA	NA	NA	NA	NA	NA	NA	0.92	0.645303	NA	NA	NA	NA	NA	NA	NA	NA	NA	N	NA	NA	NA	NA	NA	NA	NA	NA	NA	3
C09	14	C09-14	MATR3(∆RRM2)-EGFP diffuse	9	1	30	unfound	1	TRUE	131.668	NA	NA	NA	NA	NA	NA	NA	NA	NA	0.92	0.645431	NA	NA	NA	NA	NA	NA	NA	NA	NA	N	NA	NA	NA	NA	NA	NA	NA	NA	NA	2
D09	23	D09-23	MATR3(∆RRM2)-EGFP diffuse	9	1	28	unfound	1	TRUE	305.415	NA	NA	NA	NA	NA	NA	NA	NA	NA	0.92	0.645751	NA	NA	NA	NA	NA	NA	NA	NA	NA	N	NA	NA	NA	NA	NA	NA	NA	NA	NA	3
G08	13	G08-13	MATR3(∆RRM2)-EGFP diffuse	8	3	75	unfound	1	TRUE	152.032	279.498	283.554	NA	NA	NA	NA	NA	NA	NA	0.92	0.646787	0.781333	0.667844	NA	NA	NA	NA	NA	NA	NA	N	N	N	NA	NA	NA	NA	NA	NA	NA	1
F07	52	F07-52	MATR3(∆RRM2)-EGFP diffuse	7	2	52	unfound	1	TRUE	177.701	327.367	NA	NA	NA	NA	NA	NA	NA	NA	0.92	0.647667	0.473738	NA	NA	NA	NA	NA	NA	NA	NA	N	N	NA	NA	NA	NA	NA	NA	NA	NA	1
D08	12	D08-12	MATR3(∆RRM2)-EGFP diffuse	8	1	28	unfound	1	TRUE	291.355	NA	NA	NA	NA	NA	NA	NA	NA	NA	0.92	0.648126	NA	NA	NA	NA	NA	NA	NA	NA	NA	N	NA	NA	NA	NA	NA	NA	NA	NA	NA	3
F08	16	F08-16	MATR3(∆RRM2)-EGFP diffuse	8	4	103	unfound	1	TRUE	123.927	243.149	176.699	181.091	NA	NA	NA	NA	NA	NA	0.92	0.648972	0.533964	0.43966	0.421216	NA	NA	NA	NA	NA	NA	N	N	N	N	NA	NA	NA	NA	NA	NA	2
D09	9	D09-9	MATR3(∆RRM2)-EGFP diffuse	9	8	197	unfound	1	TRUE	157.158	231.371	206.816	202.699	178.795	157.967	181.707	198.395	NA	NA	0.92	0.649023	0.78339	0.593274	0.563762	0.522354	0.27513	0.436764	0.427838	NA	NA	N	N	N	N	N	N	N	N	NA	NA	1
F09	45	F09-45	MATR3(∆RRM2)-EGFP diffuse	9	3	76	unfound	1	TRUE	240.326	319.153	442.523	NA	NA	NA	NA	NA	NA	NA	0.92	0.649354	0.721228	0.793301	NA	NA	NA	NA	NA	NA	NA	N	N	N	NA	NA	NA	NA	NA	NA	NA	2
C08	30	C08-30	MATR3(∆RRM2)-EGFP diffuse	8	1	30	unfound	1	TRUE	33.5141	NA	NA	NA	NA	NA	NA	NA	NA	NA	0.92	0.650092	NA	NA	NA	NA	NA	NA	NA	NA	NA	N	NA	NA	NA	NA	NA	NA	NA	NA	NA	2
B09	4	B09-4	MATR3(∆RRM2)-EGFP diffuse	9	8	197	unfound	1	TRUE	225.817	706.772	730.312	1101.84	1890.13	1251.85	1264.99	1663.43	NA	NA	0.92	0.652164	1.11616	1.01884	1.11945	0.817131	0.631028	0.793461	0.84245	NA	NA	N	Y	Y	Y	N	N	N	N	NA	NA	1
D07	48	D07-48	MATR3(∆RRM2)-EGFP diffuse	7	5	128	unfound	1	TRUE	123.534	233.373	218.634	202.819	217.952	NA	NA	NA	NA	NA	0.92	0.652237	1.02511	0.837566	0.66362	1.04986	NA	NA	NA	NA	NA	N	Y	N	N	Y	NA	NA	NA	NA	NA	3
F08	70	F08-70	MATR3(∆RRM2)-EGFP diffuse	8	9	221	unfound	1	TRUE	236.183	279.274	284.245	340.01	234.242	197.533	149.514	148.295	135.955	NA	0.92	0.653261	0.691616	0.629135	0.745349	0.654755	0.607225	0.637707	0.63968	0.643468	NA	N	N	N	N	N	N	N	N	N	NA	2
B09	48	B09-48	MATR3(∆RRM2)-EGFP diffuse	9	1	28	unfound	1	TRUE	225.191	NA	NA	NA	NA	NA	NA	NA	NA	NA	0.92	0.653528	NA	NA	NA	NA	NA	NA	NA	NA	NA	N	NA	NA	NA	NA	NA	NA	NA	NA	NA	3
D07	18	D07-18	MATR3(∆RRM2)-EGFP diffuse	7	4	102	unfound	1	TRUE	696.35	1753.17	2979.46	3458.15	NA	NA	NA	NA	NA	NA	0.92	0.654461	0.656292	0.326177	0.506072	NA	NA	NA	NA	NA	NA	N	N	N	N	NA	NA	NA	NA	NA	NA	3
B09	27	B09-27	MATR3(∆RRM2)-EGFP diffuse	9	4	102	unfound	1	TRUE	295.671	376.944	378.143	193.252	NA	NA	NA	NA	NA	NA	0.92	0.655202	0.807944	0.78906	0.126583	NA	NA	NA	NA	NA	NA	N	N	N	N	NA	NA	NA	NA	NA	NA	3
C07	32	C07-32	MATR3(∆RRM2)-EGFP diffuse	7	1	30	unfound	1	TRUE	112.751	NA	NA	NA	NA	NA	NA	NA	NA	NA	0.92	0.655327	NA	NA	NA	NA	NA	NA	NA	NA	NA	N	NA	NA	NA	NA	NA	NA	NA	NA	NA	2
C07	27	C07-27	MATR3(∆RRM2)-EGFP diffuse	7	10	247	NA	0	FALSE	200.948	230.465	382.527	538.246	1074.89	886.588	976.995	1090.97	1493.2	1143.63	0.92	0.655462	0.681343	0.831556	0.827845	0.519863	0.964644	0.803519	0.47575	0.622748	0.585807	N	N	N	N	N	Y	N	N	N	N	3
F07	4	F07-4	MATR3(∆RRM2)-EGFP diffuse	7	7	173	unfound	1	TRUE	147.594	400.417	784.767	843.042	873.575	716.96	988.467	NA	NA	NA	0.92	0.655767	1.77896	0.998589	1.346	1.04506	0.735953	0.789124	NA	NA	NA	N	Y	Y	Y	Y	N	N	NA	NA	NA	1
C07	16	C07-16	MATR3(∆RRM2)-EGFP diffuse	7	2	54	unfound	1	TRUE	241.053	333.858	NA	NA	NA	NA	NA	NA	NA	NA	0.92	0.656822	0.75592	NA	NA	NA	NA	NA	NA	NA	NA	N	N	NA	NA	NA	NA	NA	NA	NA	NA	3
D08	34	D08-34	MATR3(∆RRM2)-EGFP diffuse	8	2	54	unfound	1	TRUE	58.5097	79.8507	NA	NA	NA	NA	NA	NA	NA	NA	0.92	0.6571	0.852948	NA	NA	NA	NA	NA	NA	NA	NA	N	N	NA	NA	NA	NA	NA	NA	NA	NA	3
C08	16	C08-16	MATR3(∆RRM2)-EGFP diffuse	8	8	197	unfound	1	TRUE	101.266	214.806	414.785	569.182	581.06	474.93	595.902	1563.61	NA	NA	0.92	0.657945	0.814699	1.15975	1.47398	1.10295	0.786698	1.09788	1.19582	NA	NA	N	N	Y	Y	Y	N	Y	Y	NA	NA	1
D07	39	D07-39	MATR3(∆RRM2)-EGFP diffuse	7	1	24	unfound	1	TRUE	270.833	NA	NA	NA	NA	NA	NA	NA	NA	NA	0.92	0.658323	NA	NA	NA	NA	NA	NA	NA	NA	NA	N	NA	NA	NA	NA	NA	NA	NA	NA	NA	1
C08	10	C08-10	MATR3(∆RRM2)-EGFP diffuse	8	8	196	unfound	1	TRUE	221.079	550.088	1159.55	1784.5	1432.35	2140.49	2557.25	2264.54	NA	NA	0.92	0.660481	1.22805	0.983987	1.36953	0.625564	0.67489	0.815724	0.332194	NA	NA	N	Y	Y	Y	N	N	N	N	NA	NA	3
B08	28	B08-28	MATR3(∆RRM2)-EGFP diffuse	8	5	128	unfound	1	TRUE	212.22	273.089	231.652	224.434	166.054	NA	NA	NA	NA	NA	0.92	0.660931	0.721528	0.73166	0.80155	0.245751	NA	NA	NA	NA	NA	N	N	N	N	N	NA	NA	NA	NA	NA	3
C07	18	C07-18	MATR3(∆RRM2)-EGFP diffuse	7	3	75	unfound	1	TRUE	788.01	2200.13	1919.82	NA	NA	NA	NA	NA	NA	NA	0.92	0.660938	0.523371	0.484413	NA	NA	NA	NA	NA	NA	NA	N	N	N	NA	NA	NA	NA	NA	NA	NA	1
F09	39	F09-39	MATR3(∆RRM2)-EGFP diffuse	9	1	24	unfound	1	TRUE	535.487	NA	NA	NA	NA	NA	NA	NA	NA	NA	0.92	0.662062	NA	NA	NA	NA	NA	NA	NA	NA	NA	N	NA	NA	NA	NA	NA	NA	NA	NA	NA	1
B07	15	B07-15	MATR3(∆RRM2)-EGFP diffuse	7	1	30	unfound	1	TRUE	511.254	NA	NA	NA	NA	NA	NA	NA	NA	NA	0.92	0.663923	NA	NA	NA	NA	NA	NA	NA	NA	NA	N	NA	NA	NA	NA	NA	NA	NA	NA	NA	2
F09	56	F09-56	MATR3(∆RRM2)-EGFP diffuse	9	1	24	unfound	1	TRUE	124.425	NA	NA	NA	NA	NA	NA	NA	NA	NA	0.92	0.66456	NA	NA	NA	NA	NA	NA	NA	NA	NA	N	NA	NA	NA	NA	NA	NA	NA	NA	NA	1
E07	21	E07-21	MATR3(∆RRM2)-EGFP diffuse	7	10	245	NA	0	FALSE	301.286	359.953	366.843	282.835	274.732	208.429	229.501	203.941	182.685	196.49	0.92	0.666341	0.671567	0.604023	0.686372	0.650589	0.429306	0.568031	0.751911	0.656588	0.599014	N	N	N	N	N	N	N	N	N	N	1
C07	7	C07-7	MATR3(∆RRM2)-EGFP diffuse	7	1	30	unfound	1	TRUE	216.457	NA	NA	NA	NA	NA	NA	NA	NA	NA	0.92	0.66714	NA	NA	NA	NA	NA	NA	NA	NA	NA	N	NA	NA	NA	NA	NA	NA	NA	NA	NA	2
D07	54	D07-54	MATR3(∆RRM2)-EGFP diffuse	7	4	102	unfound	1	TRUE	104.403	269.354	328.233	393.132	NA	NA	NA	NA	NA	NA	0.92	0.668156	0.825495	0.863184	1.15318	NA	NA	NA	NA	NA	NA	N	N	N	Y	NA	NA	NA	NA	NA	NA	1
C09	23	C09-23	MATR3(∆RRM2)-EGFP diffuse	9	9	222	unfound	1	TRUE	183.194	367.973	438.328	490.577	375.945	579.728	633.781	691.081	423.652	NA	0.92	0.670102	0.944003	0.872698	1.18994	0.597976	0.986234	1.01864	0.392311	0.452513	NA	N	Y	N	Y	N	Y	Y	N	N	NA	3
E07	64	E07-64	MATR3(∆RRM2)-EGFP diffuse	7	4	102	unfound	1	TRUE	127.498	266.504	340.048	765.634	NA	NA	NA	NA	NA	NA	0.92	0.671563	1.12676	0.706809	0.878535	NA	NA	NA	NA	NA	NA	N	Y	N	N	NA	NA	NA	NA	NA	NA	1
C08	54	C08-54	MATR3(∆RRM2)-EGFP diffuse	8	10	246	NA	0	FALSE	191.312	260.892	272.362	222.824	198.477	253.173	211.863	186.75	204.729	173.28	0.92	0.674	0.777933	0.735339	0.82597	0.706841	0.746497	0.788124	0.511805	0.632377	0.588915	N	N	N	N	N	N	N	N	N	N	2
F08	34	F08-34	MATR3(∆RRM2)-EGFP diffuse	8	10	246	NA	0	FALSE	309.007	553.223	878.029	1178.51	1491.81	1229.15	964.711	784.22	818.719	309.465	0.92	0.676497	1.09036	1.25853	1.33123	1.12604	0.767446	0.708156	0.79611	1.02972	0.265221	N	Y	Y	Y	Y	N	N	N	Y	N	2
C07	55	C07-55	MATR3(∆RRM2)-EGFP diffuse	7	10	247	NA	0	FALSE	226.167	530.218	720.271	1139.75	1082.97	1204.53	1374.82	1694.73	2020.1	1752.34	0.92	0.676518	2.10743	2.03842	1.105	1.87062	1.68055	1.5652	1.32051	1.28578	1.28684	N	Y	Y	Y	Y	Y	Y	Y	Y	Y	3
E09	40	E09-40	MATR3(∆RRM2)-EGFP diffuse	9	1	24	unfound	1	TRUE	186.307	NA	NA	NA	NA	NA	NA	NA	NA	NA	0.92	0.680115	NA	NA	NA	NA	NA	NA	NA	NA	NA	N	NA	NA	NA	NA	NA	NA	NA	NA	NA	1
F08	41	F08-41	MATR3(∆RRM2)-EGFP diffuse	8	8	197	unfound	1	TRUE	293.132	461.596	566.264	571.853	617.642	662.904	1011.24	1162.14	NA	NA	0.92	0.68052	0.662168	0.8918	0.895414	0.995632	0.74662	1.04872	1.01644	NA	NA	N	N	N	N	Y	N	Y	Y	NA	NA	1
F08	42	F08-42	MATR3(∆RRM2)-EGFP diffuse	8	4	102	unfound	1	TRUE	2795.06	1569.03	2656.31	2078.35	NA	NA	NA	NA	NA	NA	0.92	0.681047	0.732867	0.759862	0.780144	NA	NA	NA	NA	NA	NA	N	N	N	N	NA	NA	NA	NA	NA	NA	1
C08	56	C08-56	MATR3(∆RRM2)-EGFP diffuse	8	1	30	unfound	1	TRUE	92.7115	NA	NA	NA	NA	NA	NA	NA	NA	NA	0.92	0.682436	NA	NA	NA	NA	NA	NA	NA	NA	NA	N	NA	NA	NA	NA	NA	NA	NA	NA	NA	2
G07	59	G07-59	MATR3(∆RRM2)-EGFP diffuse	7	2	52	unfound	1	TRUE	2637.32	3967.7	NA	NA	NA	NA	NA	NA	NA	NA	0.92	0.683215	0.759995	NA	NA	NA	NA	NA	NA	NA	NA	N	N	NA	NA	NA	NA	NA	NA	NA	NA	1
G09	30	G09-30	MATR3(∆RRM2)-EGFP diffuse	9	1	30	unfound	1	TRUE	167.014	NA	NA	NA	NA	NA	NA	NA	NA	NA	0.92	0.684023	NA	NA	NA	NA	NA	NA	NA	NA	NA	N	NA	NA	NA	NA	NA	NA	NA	NA	NA	2
D07	6	D07-6	MATR3(∆RRM2)-EGFP diffuse	7	3	76	unfound	1	TRUE	189.19	274.669	279.404	NA	NA	NA	NA	NA	NA	NA	0.92	0.684321	0.743882	0.554714	NA	NA	NA	NA	NA	NA	NA	N	N	N	NA	NA	NA	NA	NA	NA	NA	2
C09	33	C09-33	MATR3(∆RRM2)-EGFP diffuse	9	1	30	unfound	1	TRUE	70.6627	NA	NA	NA	NA	NA	NA	NA	NA	NA	0.92	0.684965	NA	NA	NA	NA	NA	NA	NA	NA	NA	N	NA	NA	NA	NA	NA	NA	NA	NA	NA	2
B08	31	B08-31	MATR3(∆RRM2)-EGFP diffuse	8	10	247	NA	0	FALSE	221.241	539.353	1521.91	1417.49	1614.4	1082.48	923.917	933.272	649.44	655.513	0.92	0.685095	1.35577	1.67649	1.48268	1.29664	1.6684	1.68895	0.924346	0.949868	1.15519	N	Y	Y	Y	Y	Y	Y	Y	Y	Y	3
E07	25	E07-25	MATR3(∆RRM2)-EGFP diffuse	7	1	24	unfound	1	TRUE	338.808	NA	NA	NA	NA	NA	NA	NA	NA	NA	0.92	0.685551	NA	NA	NA	NA	NA	NA	NA	NA	NA	N	NA	NA	NA	NA	NA	NA	NA	NA	NA	1
D07	38	D07-38	MATR3(∆RRM2)-EGFP diffuse	7	7	173	unfound	1	TRUE	116.991	490.281	743.488	774.045	599.809	784.445	126.194	NA	NA	NA	0.92	0.685595	1.62679	0.948753	1.06006	0.935972	0.741739	0.668522	NA	NA	NA	N	Y	Y	Y	Y	N	N	NA	NA	NA	1
C08	21	C08-21	MATR3(∆RRM2)-EGFP diffuse	8	8	196	unfound	1	TRUE	201.497	280.583	270.424	512.947	494.797	673.59	959.386	388.59	NA	NA	0.92	0.685771	0.515654	0.4504	0.511346	0.473003	0.469246	0.874	0.123181	NA	NA	N	N	N	N	N	N	N	N	NA	NA	2
D08	28	D08-28	MATR3(∆RRM2)-EGFP diffuse	8	1	28	unfound	1	TRUE	366.727	NA	NA	NA	NA	NA	NA	NA	NA	NA	0.92	0.686411	NA	NA	NA	NA	NA	NA	NA	NA	NA	N	NA	NA	NA	NA	NA	NA	NA	NA	NA	3
E09	64	E09-64	MATR3(∆RRM2)-EGFP diffuse	9	1	30	unfound	1	TRUE	199.187	NA	NA	NA	NA	NA	NA	NA	NA	NA	0.92	0.687392	NA	NA	NA	NA	NA	NA	NA	NA	NA	N	NA	NA	NA	NA	NA	NA	NA	NA	NA	2
D09	54	D09-54	MATR3(∆RRM2)-EGFP diffuse	9	2	54	unfound	1	TRUE	252.246	292.307	NA	NA	NA	NA	NA	NA	NA	NA	0.92	0.688757	0.283371	NA	NA	NA	NA	NA	NA	NA	NA	N	N	NA	NA	NA	NA	NA	NA	NA	NA	3
D09	56	D09-56	MATR3(∆RRM2)-EGFP diffuse	9	1	28	unfound	1	TRUE	103.423	NA	NA	NA	NA	NA	NA	NA	NA	NA	0.92	0.688838	NA	NA	NA	NA	NA	NA	NA	NA	NA	N	NA	NA	NA	NA	NA	NA	NA	NA	NA	3
C08	45	C08-45	MATR3(∆RRM2)-EGFP diffuse	8	5	126	unfound	1	TRUE	133.408	121.918	241.214	248.997	162.47	NA	NA	NA	NA	NA	0.92	0.688876	0.486268	0.410146	0.451203	0.364743	NA	NA	NA	NA	NA	N	N	N	N	N	NA	NA	NA	NA	NA	1
D07	39	D07-39	MATR3(∆RRM2)-EGFP diffuse	7	3	77	unfound	1	TRUE	311.56	440.221	451.785	NA	NA	NA	NA	NA	NA	NA	0.92	0.690135	0.903653	0.778288	NA	NA	NA	NA	NA	NA	NA	N	N	N	NA	NA	NA	NA	NA	NA	NA	3
C07	26	C07-26	MATR3(∆RRM2)-EGFP diffuse	7	10	246	NA	0	FALSE	230.187	313.144	675.505	725.101	905.219	892.146	942.271	849.665	1057.78	1610.05	0.92	0.690627	1.08657	1.05967	1.11511	1.8127	0.866539	1.25627	1.39751	1.4497	1.3624	N	Y	Y	Y	Y	N	Y	Y	Y	Y	2
D09	44	D09-44	MATR3(∆RRM2)-EGFP diffuse	9	1	30	unfound	1	TRUE	59.9811	NA	NA	NA	NA	NA	NA	NA	NA	NA	0.92	0.691499	NA	NA	NA	NA	NA	NA	NA	NA	NA	N	NA	NA	NA	NA	NA	NA	NA	NA	NA	2
[truncated: 5,067 more rows]

## Sheet: Fig. 4H
well	id	well-id	group	column	last_tp	last_time	death_cause	censored	event	GFP-mean-1	GFP-mean-2	GFP-mean-3	GFP-mean-4	GFP-mean-5	GFP-mean-6	GFP-mean-7	GFP-mean-8	GFP-mean-9	GFP-mean-10	nCV cutoff	GFP-n_CV-1	GFP-n_CV-2	GFP-n_CV-3	GFP-n_CV-4	GFP-n_CV-5	GFP-n_CV-6	GFP-n_CV-7	GFP-n_CV-8	GFP-n_CV-9	GFP-n_CV-10	puncta-1	puncta-2	puncta-3	puncta-4	puncta-5	puncta-6	puncta-7	puncta-8	puncta-9	puncta-10	replicate
[truncated: 3,486 more rows]
