# Supplementary material for: Matrin 3-dependent neurotoxicity is modified by nucleic acid binding and nucleocytoplasmic localization
Source: eLife. 2018 Jul 17;7:e35977. doi: 10.7554/eLife.35977 (PMC6050042; doi:10.7554/eLife.35977)
Supplement: Figure 6—source data 1. [file elife-35977-fig6-data1.xlsx]

## Sheet: Fig. 6 information
Matrin 3-dependent neurotoxicity is modified by nucleic acid binding and nucleocytoplasmic localization
A. Malik et al.
Source data for Figure 6: Reducing MATR3 nuclear localization mitigates overexpression toxicity
Sheet 1
Survival data for neurons transfected with EGFP, MATR3(WT)-EGFP, and MATR3(∆pNLS4N)-EGFP (Fig. 6E)
Sheet 2
Nucleocytoplasmic ratios for neurons transfected with MATR3(WT)-EGFP, MATR3(S85C)-EGFP, MATR3(F115C)-EGFP, MATR3(P154S)-EGFP, and MATR3(T622A)-EGFP (Fig. 6F)
Sheet 3
Nucleocytoplasmic ratios for neurons transfected with EGFP, pNLS4N-EGFP, and SV40 large T antigen NLS-EGFP (Fig. 6-Supplement 1B)

## Sheet: Fig. 6E
well	id	well-id	group	column	last_tp	last_time	death_cause	censored	event	replicate
A01	1	A01-1	EGFP	1	1	18	unfound	1	TRUE	2
A01	2	A01-2	EGFP	1	9	200	unfound	1	TRUE	2
A01	3	A01-3	EGFP	1	9	200	unfound	1	TRUE	2
A01	4	A01-4	EGFP	1	10	224	NA	0	FALSE	2
A01	5	A01-5	EGFP	1	5	105	unfound	1	TRUE	2
A01	6	A01-6	EGFP	1	3	68	unfound	1	TRUE	2
A01	7	A01-7	EGFP	1	1	18	unfound	1	TRUE	2
A01	8	A01-8	EGFP	1	10	224	NA	0	FALSE	2
A01	9	A01-9	EGFP	1	2	42	unfound	1	TRUE	2
A01	10	A01-10	EGFP	1	2	42	unfound	1	TRUE	2
A01	11	A01-11	EGFP	1	1	18	unfound	1	TRUE	2
A01	12	A01-12	EGFP	1	10	224	NA	0	FALSE	2
A01	13	A01-13	EGFP	1	10	224	NA	0	FALSE	2
A01	14	A01-14	EGFP	1	1	18	unfound	1	TRUE	2
A01	15	A01-15	EGFP	1	5	105	unfound	1	TRUE	2
A01	16	A01-16	EGFP	1	2	42	unfound	1	TRUE	2
A01	17	A01-17	EGFP	1	3	68	unfound	1	TRUE	2
A01	18	A01-18	EGFP	1	10	224	NA	0	FALSE	2
A01	19	A01-19	EGFP	1	1	18	unfound	1	TRUE	2
A01	20	A01-20	EGFP	1	3	68	unfound	1	TRUE	2
A01	21	A01-21	EGFP	1	5	105	unfound	1	TRUE	2
A01	22	A01-22	EGFP	1	10	224	NA	0	FALSE	2
A01	23	A01-23	EGFP	1	5	105	unfound	1	TRUE	2
A01	24	A01-24	EGFP	1	1	18	unfound	1	TRUE	2
A01	25	A01-25	EGFP	1	10	224	NA	0	FALSE	2
A01	26	A01-26	EGFP	1	1	18	unfound	1	TRUE	2
A01	27	A01-27	EGFP	1	1	18	unfound	1	TRUE	2
A01	28	A01-28	EGFP	1	2	42	unfound	1	TRUE	2
A01	29	A01-29	EGFP	1	7	156	unfound	1	TRUE	2
A01	30	A01-30	EGFP	1	2	42	unfound	1	TRUE	2
A01	31	A01-31	EGFP	1	9	200	unfound	1	TRUE	2
A01	32	A01-32	EGFP	1	1	18	unfound	1	TRUE	2
A01	33	A01-33	EGFP	1	1	18	unfound	1	TRUE	2
A01	34	A01-34	EGFP	1	2	42	unfound	1	TRUE	2
A01	35	A01-35	EGFP	1	8	177	unfound	1	TRUE	2
A01	36	A01-36	EGFP	1	1	18	unfound	1	TRUE	2
A01	37	A01-37	EGFP	1	1	18	unfound	1	TRUE	2
A01	38	A01-38	EGFP	1	6	128	unfound	1	TRUE	2
A01	39	A01-39	EGFP	1	2	42	unfound	1	TRUE	2
A01	40	A01-40	EGFP	1	5	105	unfound	1	TRUE	2
A01	41	A01-41	EGFP	1	1	18	unfound	1	TRUE	2
A01	42	A01-42	EGFP	1	2	42	unfound	1	TRUE	2
A01	43	A01-43	EGFP	1	5	105	unfound	1	TRUE	2
A01	44	A01-44	EGFP	1	1	18	unfound	1	TRUE	2
A02	1	A02-1	EGFP	2	2	42	unfound	1	TRUE	2
A02	2	A02-2	EGFP	2	10	224	NA	0	FALSE	2
A02	3	A02-3	EGFP	2	10	224	NA	0	FALSE	2
A02	4	A02-4	EGFP	2	5	105	unfound	1	TRUE	2
A02	5	A02-5	EGFP	2	6	128	unfound	1	TRUE	2
A02	6	A02-6	EGFP	2	1	18	unfound	1	TRUE	2
A02	7	A02-7	EGFP	2	1	18	unfound	1	TRUE	2
A02	8	A02-8	EGFP	2	10	224	NA	0	FALSE	2
A02	9	A02-9	EGFP	2	10	224	NA	0	FALSE	2
A02	10	A02-10	EGFP	2	1	18	unfound	1	TRUE	2
A02	11	A02-11	EGFP	2	10	224	NA	0	FALSE	2
A02	12	A02-12	EGFP	2	9	200	unfound	1	TRUE	2
A02	13	A02-13	EGFP	2	2	42	unfound	1	TRUE	2
A02	14	A02-14	EGFP	2	5	105	unfound	1	TRUE	2
A02	15	A02-15	EGFP	2	1	18	unfound	1	TRUE	2
A02	16	A02-16	EGFP	2	6	128	unfound	1	TRUE	2
A02	17	A02-17	EGFP	2	1	18	unfound	1	TRUE	2
A02	18	A02-18	EGFP	2	8	177	unfound	1	TRUE	2
A02	19	A02-19	EGFP	2	1	18	unfound	1	TRUE	2
A02	20	A02-20	EGFP	2	1	18	unfound	1	TRUE	2
A02	21	A02-21	EGFP	2	2	42	unfound	1	TRUE	2
A02	22	A02-22	EGFP	2	1	18	unfound	1	TRUE	2
A02	23	A02-23	EGFP	2	1	18	unfound	1	TRUE	2
A02	24	A02-24	EGFP	2	2	42	unfound	1	TRUE	2
A02	25	A02-25	EGFP	2	10	224	NA	0	FALSE	2
A02	26	A02-26	EGFP	2	10	224	NA	0	FALSE	2
A02	27	A02-27	EGFP	2	8	177	unfound	1	TRUE	2
A02	28	A02-28	EGFP	2	3	68	unfound	1	TRUE	2
A02	29	A02-29	EGFP	2	1	18	unfound	1	TRUE	2
B01	1	B01-1	EGFP	1	2	42	unfound	1	TRUE	2
B01	2	B01-2	EGFP	1	5	105	unfound	1	TRUE	2
B01	3	B01-3	EGFP	1	9	200	unfound	1	TRUE	2
B01	4	B01-4	EGFP	1	10	224	NA	0	FALSE	2
B01	5	B01-5	EGFP	1	3	68	unfound	1	TRUE	2
B01	6	B01-6	EGFP	1	2	42	unfound	1	TRUE	2
B01	7	B01-7	EGFP	1	1	18	unfound	1	TRUE	2
B01	8	B01-8	EGFP	1	10	224	NA	0	FALSE	2
B01	9	B01-9	EGFP	1	5	105	unfound	1	TRUE	2
B01	10	B01-10	EGFP	1	10	224	NA	0	FALSE	2
B01	11	B01-11	EGFP	1	8	177	unfound	1	TRUE	2
B01	12	B01-12	EGFP	1	1	18	unfound	1	TRUE	2
B01	13	B01-13	EGFP	1	10	224	NA	0	FALSE	2
B01	14	B01-14	EGFP	1	1	18	unfound	1	TRUE	2
B01	15	B01-15	EGFP	1	5	105	unfound	1	TRUE	2
B01	16	B01-16	EGFP	1	6	128	unfound	1	TRUE	2
B01	17	B01-17	EGFP	1	1	18	unfound	1	TRUE	2
B01	18	B01-18	EGFP	1	1	18	unfound	1	TRUE	2
B01	19	B01-19	EGFP	1	3	68	unfound	1	TRUE	2
B01	20	B01-20	EGFP	1	1	18	unfound	1	TRUE	2
B01	21	B01-21	EGFP	1	1	18	unfound	1	TRUE	2
B01	22	B01-22	EGFP	1	1	18	unfound	1	TRUE	2
B01	23	B01-23	EGFP	1	4	89	unfound	1	TRUE	2
B01	24	B01-24	EGFP	1	1	18	unfound	1	TRUE	2
B01	25	B01-25	EGFP	1	1	18	unfound	1	TRUE	2
B01	26	B01-26	EGFP	1	1	18	unfound	1	TRUE	2
B01	27	B01-27	EGFP	1	10	224	NA	0	FALSE	2
B01	28	B01-28	EGFP	1	2	42	unfound	1	TRUE	2
B01	29	B01-29	EGFP	1	2	42	unfound	1	TRUE	2
B01	30	B01-30	EGFP	1	1	18	unfound	1	TRUE	2
B01	31	B01-31	EGFP	1	1	18	unfound	1	TRUE	2
B01	32	B01-32	EGFP	1	2	42	unfound	1	TRUE	2
B01	33	B01-33	EGFP	1	3	68	unfound	1	TRUE	2
B01	34	B01-34	EGFP	1	2	42	unfound	1	TRUE	2
B01	35	B01-35	EGFP	1	1	18	unfound	1	TRUE	2
B01	36	B01-36	EGFP	1	1	18	unfound	1	TRUE	2
B01	37	B01-37	EGFP	1	1	18	unfound	1	TRUE	2
B01	38	B01-38	EGFP	1	8	177	unfound	1	TRUE	2
B01	39	B01-39	EGFP	1	3	68	unfound	1	TRUE	2
B01	40	B01-40	EGFP	1	1	18	unfound	1	TRUE	2
B01	41	B01-41	EGFP	1	3	68	unfound	1	TRUE	2
B01	42	B01-42	EGFP	1	1	18	unfound	1	TRUE	2
B01	43	B01-43	EGFP	1	6	128	unfound	1	TRUE	2
B01	44	B01-44	EGFP	1	9	200	unfound	1	TRUE	2
B01	45	B01-45	EGFP	1	10	224	NA	0	FALSE	2
B01	46	B01-46	EGFP	1	1	18	unfound	1	TRUE	2
B01	47	B01-47	EGFP	1	1	18	unfound	1	TRUE	2
B01	48	B01-48	EGFP	1	2	42	unfound	1	TRUE	2
B01	49	B01-49	EGFP	1	10	224	NA	0	FALSE	2
B01	50	B01-50	EGFP	1	4	89	unfound	1	TRUE	2
B01	51	B01-51	EGFP	1	1	18	unfound	1	TRUE	2
B01	52	B01-52	EGFP	1	1	18	unfound	1	TRUE	2
B01	53	B01-53	EGFP	1	3	68	unfound	1	TRUE	2
B01	54	B01-54	EGFP	1	6	128	unfound	1	TRUE	2
B01	55	B01-55	EGFP	1	1	18	unfound	1	TRUE	2
B01	56	B01-56	EGFP	1	1	18	unfound	1	TRUE	2
B01	57	B01-57	EGFP	1	1	18	unfound	1	TRUE	2
B01	58	B01-58	EGFP	1	1	18	unfound	1	TRUE	2
B01	59	B01-59	EGFP	1	1	18	unfound	1	TRUE	2
B01	60	B01-60	EGFP	1	10	224	NA	0	FALSE	2
B01	61	B01-61	EGFP	1	3	68	unfound	1	TRUE	2
B01	62	B01-62	EGFP	1	1	18	unfound	1	TRUE	2
B01	63	B01-63	EGFP	1	1	18	unfound	1	TRUE	2
B01	64	B01-64	EGFP	1	1	18	unfound	1	TRUE	2
B01	65	B01-65	EGFP	1	2	42	unfound	1	TRUE	2
B01	66	B01-66	EGFP	1	1	18	unfound	1	TRUE	2
B02	1	B02-1	EGFP	2	1	18	unfound	1	TRUE	2
B02	2	B02-2	EGFP	2	10	224	NA	0	FALSE	2
B02	3	B02-3	EGFP	2	3	68	unfound	1	TRUE	2
B02	4	B02-4	EGFP	2	6	128	unfound	1	TRUE	2
B02	5	B02-5	EGFP	2	2	42	unfound	1	TRUE	2
B02	6	B02-6	EGFP	2	10	224	NA	0	FALSE	2
B02	7	B02-7	EGFP	2	8	177	unfound	1	TRUE	2
B02	8	B02-8	EGFP	2	4	89	unfound	1	TRUE	2
B02	9	B02-9	EGFP	2	1	18	unfound	1	TRUE	2
B02	10	B02-10	EGFP	2	1	18	unfound	1	TRUE	2
B02	11	B02-11	EGFP	2	10	224	NA	0	FALSE	2
B02	12	B02-12	EGFP	2	1	18	unfound	1	TRUE	2
B02	13	B02-13	EGFP	2	5	105	unfound	1	TRUE	2
B02	14	B02-14	EGFP	2	3	68	unfound	1	TRUE	2
B02	15	B02-15	EGFP	2	2	42	unfound	1	TRUE	2
B02	16	B02-16	EGFP	2	4	89	unfound	1	TRUE	2
B02	17	B02-17	EGFP	2	2	42	unfound	1	TRUE	2
B02	18	B02-18	EGFP	2	10	224	NA	0	FALSE	2
B02	19	B02-19	EGFP	2	9	200	unfound	1	TRUE	2
B02	20	B02-20	EGFP	2	1	18	unfound	1	TRUE	2
B02	21	B02-21	EGFP	2	1	18	unfound	1	TRUE	2
B02	22	B02-22	EGFP	2	5	105	unfound	1	TRUE	2
B02	23	B02-23	EGFP	2	10	224	NA	0	FALSE	2
B02	24	B02-24	EGFP	2	10	224	NA	0	FALSE	2
B02	25	B02-25	EGFP	2	10	224	NA	0	FALSE	2
B02	26	B02-26	EGFP	2	1	18	unfound	1	TRUE	2
B02	27	B02-27	EGFP	2	7	156	unfound	1	TRUE	2
B02	28	B02-28	EGFP	2	1	18	unfound	1	TRUE	2
B02	29	B02-29	EGFP	2	2	42	unfound	1	TRUE	2
B02	30	B02-30	EGFP	2	4	89	unfound	1	TRUE	2
B02	31	B02-31	EGFP	2	10	224	NA	0	FALSE	2
B02	32	B02-32	EGFP	2	3	68	unfound	1	TRUE	2
B02	33	B02-33	EGFP	2	1	18	unfound	1	TRUE	2
B02	34	B02-34	EGFP	2	1	18	unfound	1	TRUE	2
B02	35	B02-35	EGFP	2	4	89	unfound	1	TRUE	2
B02	36	B02-36	EGFP	2	10	224	NA	0	FALSE	2
B02	37	B02-37	EGFP	2	10	224	NA	0	FALSE	2
B02	38	B02-38	EGFP	2	2	42	unfound	1	TRUE	2
B02	39	B02-39	EGFP	2	9	200	unfound	1	TRUE	2
B02	40	B02-40	EGFP	2	10	224	NA	0	FALSE	2
B02	41	B02-41	EGFP	2	1	18	unfound	1	TRUE	2
B02	42	B02-42	EGFP	2	10	224	NA	0	FALSE	2
B02	43	B02-43	EGFP	2	10	224	NA	0	FALSE	2
B02	44	B02-44	EGFP	2	9	200	unfound	1	TRUE	2
B02	45	B02-45	EGFP	2	1	18	unfound	1	TRUE	2
B02	46	B02-46	EGFP	2	10	224	NA	0	FALSE	2
B02	47	B02-47	EGFP	2	1	18	unfound	1	TRUE	2
B02	48	B02-48	EGFP	2	1	18	unfound	1	TRUE	2
B02	49	B02-49	EGFP	2	1	18	unfound	1	TRUE	2
B02	50	B02-50	EGFP	2	2	42	unfound	1	TRUE	2
B02	51	B02-51	EGFP	2	1	18	unfound	1	TRUE	2
B02	52	B02-52	EGFP	2	1	18	unfound	1	TRUE	2
B02	53	B02-53	EGFP	2	10	224	NA	0	FALSE	2
B02	54	B02-54	EGFP	2	1	18	unfound	1	TRUE	2
B02	55	B02-55	EGFP	2	2	42	unfound	1	TRUE	2
B02	56	B02-56	EGFP	2	10	224	NA	0	FALSE	2
B02	57	B02-57	EGFP	2	1	18	unfound	1	TRUE	2
B02	58	B02-58	EGFP	2	1	18	unfound	1	TRUE	2
B02	59	B02-59	EGFP	2	4	89	unfound	1	TRUE	2
B02	60	B02-60	EGFP	2	1	18	unfound	1	TRUE	2
B02	61	B02-61	EGFP	2	3	68	unfound	1	TRUE	2
B02	62	B02-62	EGFP	2	1	18	unfound	1	TRUE	2
B02	63	B02-63	EGFP	2	3	68	unfound	1	TRUE	2
B02	64	B02-64	EGFP	2	1	18	unfound	1	TRUE	2
B02	65	B02-65	EGFP	2	1	18	unfound	1	TRUE	2
B02	66	B02-66	EGFP	2	1	18	unfound	1	TRUE	2
B02	67	B02-67	EGFP	2	9	200	unfound	1	TRUE	2
B02	68	B02-68	EGFP	2	3	68	unfound	1	TRUE	2
B02	69	B02-69	EGFP	2	6	128	unfound	1	TRUE	2
B02	70	B02-70	EGFP	2	10	224	NA	0	FALSE	2
B02	71	B02-71	EGFP	2	9	200	unfound	1	TRUE	2
B02	72	B02-72	EGFP	2	1	18	unfound	1	TRUE	2
B02	73	B02-73	EGFP	2	10	224	NA	0	FALSE	2
B02	74	B02-74	EGFP	2	10	224	NA	0	FALSE	2
B02	75	B02-75	EGFP	2	4	89	unfound	1	TRUE	2
B02	76	B02-76	EGFP	2	1	18	unfound	1	TRUE	2
B02	77	B02-77	EGFP	2	9	200	unfound	1	TRUE	2
B02	78	B02-78	EGFP	2	2	42	unfound	1	TRUE	2
B02	79	B02-79	EGFP	2	2	42	unfound	1	TRUE	2
B02	80	B02-80	EGFP	2	6	128	unfound	1	TRUE	2
B02	81	B02-81	EGFP	2	3	68	unfound	1	TRUE	2
B02	82	B02-82	EGFP	2	2	42	unfound	1	TRUE	2
B02	83	B02-83	EGFP	2	10	224	NA	0	FALSE	2
B02	84	B02-84	EGFP	2	10	224	NA	0	FALSE	2
B02	85	B02-85	EGFP	2	1	18	unfound	1	TRUE	2
B02	86	B02-86	EGFP	2	1	18	unfound	1	TRUE	2
B02	87	B02-87	EGFP	2	3	68	unfound	1	TRUE	2
C01	1	C01-1	EGFP	1	10	224	NA	0	FALSE	2
C01	2	C01-2	EGFP	1	10	224	NA	0	FALSE	2
C01	3	C01-3	EGFP	1	1	18	unfound	1	TRUE	2
C01	4	C01-4	EGFP	1	8	177	unfound	1	TRUE	2
C01	5	C01-5	EGFP	1	6	128	unfound	1	TRUE	2
C01	6	C01-6	EGFP	1	1	18	unfound	1	TRUE	2
C01	7	C01-7	EGFP	1	1	18	unfound	1	TRUE	2
C01	8	C01-8	EGFP	1	2	42	unfound	1	TRUE	2
C01	9	C01-9	EGFP	1	9	200	unfound	1	TRUE	2
C01	10	C01-10	EGFP	1	1	18	unfound	1	TRUE	2
C01	11	C01-11	EGFP	1	6	128	unfound	1	TRUE	2
C01	12	C01-12	EGFP	1	10	224	NA	0	FALSE	2
C01	13	C01-13	EGFP	1	1	18	unfound	1	TRUE	2
C01	14	C01-14	EGFP	1	4	89	unfound	1	TRUE	2
C01	15	C01-15	EGFP	1	6	128	unfound	1	TRUE	2
C01	16	C01-16	EGFP	1	1	18	unfound	1	TRUE	2
C01	17	C01-17	EGFP	1	10	224	NA	0	FALSE	2
C01	18	C01-18	EGFP	1	1	18	unfound	1	TRUE	2
C01	19	C01-19	EGFP	1	10	224	NA	0	FALSE	2
C01	20	C01-20	EGFP	1	10	224	NA	0	FALSE	2
C01	21	C01-21	EGFP	1	1	18	unfound	1	TRUE	2
C01	22	C01-22	EGFP	1	10	224	NA	0	FALSE	2
C01	23	C01-23	EGFP	1	1	18	unfound	1	TRUE	2
C01	24	C01-24	EGFP	1	10	224	NA	0	FALSE	2
C01	25	C01-25	EGFP	1	7	156	unfound	1	TRUE	2
C01	26	C01-26	EGFP	1	5	105	unfound	1	TRUE	2
C01	27	C01-27	EGFP	1	3	68	unfound	1	TRUE	2
C01	28	C01-28	EGFP	1	1	18	unfound	1	TRUE	2
C01	29	C01-29	EGFP	1	2	42	unfound	1	TRUE	2
C01	30	C01-30	EGFP	1	10	224	NA	0	FALSE	2
C01	31	C01-31	EGFP	1	10	224	NA	0	FALSE	2
C01	32	C01-32	EGFP	1	6	128	unfound	1	TRUE	2
C01	33	C01-33	EGFP	1	1	18	unfound	1	TRUE	2
C01	34	C01-34	EGFP	1	3	68	unfound	1	TRUE	2
C01	35	C01-35	EGFP	1	9	200	unfound	1	TRUE	2
C01	36	C01-36	EGFP	1	1	18	unfound	1	TRUE	2
C01	37	C01-37	EGFP	1	1	18	unfound	1	TRUE	2
C01	38	C01-38	EGFP	1	1	18	unfound	1	TRUE	2
C01	39	C01-39	EGFP	1	1	18	unfound	1	TRUE	2
C01	40	C01-40	EGFP	1	8	177	unfound	1	TRUE	2
C01	41	C01-41	EGFP	1	10	224	NA	0	FALSE	2
C01	42	C01-42	EGFP	1	1	18	unfound	1	TRUE	2
C01	43	C01-43	EGFP	1	9	200	unfound	1	TRUE	2
C01	44	C01-44	EGFP	1	9	200	unfound	1	TRUE	2
C01	45	C01-45	EGFP	1	1	18	unfound	1	TRUE	2
C01	46	C01-46	EGFP	1	1	18	unfound	1	TRUE	2
C01	47	C01-47	EGFP	1	2	42	unfound	1	TRUE	2
C01	48	C01-48	EGFP	1	9	200	unfound	1	TRUE	2
C01	49	C01-49	EGFP	1	2	42	unfound	1	TRUE	2
C01	50	C01-50	EGFP	1	3	68	unfound	1	TRUE	2
C01	51	C01-51	EGFP	1	1	18	unfound	1	TRUE	2
C01	52	C01-52	EGFP	1	3	68	unfound	1	TRUE	2
C01	53	C01-53	EGFP	1	10	224	NA	0	FALSE	2
C01	54	C01-54	EGFP	1	1	18	unfound	1	TRUE	2
C01	55	C01-55	EGFP	1	1	18	unfound	1	TRUE	2
C01	56	C01-56	EGFP	1	2	42	unfound	1	TRUE	2
C01	57	C01-57	EGFP	1	1	18	unfound	1	TRUE	2
C01	58	C01-58	EGFP	1	1	18	unfound	1	TRUE	2
C01	59	C01-59	EGFP	1	1	18	unfound	1	TRUE	2
C01	60	C01-60	EGFP	1	2	42	unfound	1	TRUE	2
C01	61	C01-61	EGFP	1	8	177	unfound	1	TRUE	2
C01	62	C01-62	EGFP	1	1	18	unfound	1	TRUE	2
C01	63	C01-63	EGFP	1	1	18	unfound	1	TRUE	2
C01	64	C01-64	EGFP	1	1	18	unfound	1	TRUE	2
C01	65	C01-65	EGFP	1	1	18	unfound	1	TRUE	2
C01	66	C01-66	EGFP	1	1	18	unfound	1	TRUE	2
C01	67	C01-67	EGFP	1	3	68	unfound	1	TRUE	2
C01	68	C01-68	EGFP	1	1	18	unfound	1	TRUE	2
C02	1	C02-1	EGFP	2	1	18	unfound	1	TRUE	2
C02	2	C02-2	EGFP	2	2	42	unfound	1	TRUE	2
C02	3	C02-3	EGFP	2	1	18	unfound	1	TRUE	2
C02	4	C02-4	EGFP	2	4	89	unfound	1	TRUE	2
C02	5	C02-5	EGFP	2	1	18	unfound	1	TRUE	2
C02	6	C02-6	EGFP	2	1	18	unfound	1	TRUE	2
C02	7	C02-7	EGFP	2	10	224	NA	0	FALSE	2
C02	8	C02-8	EGFP	2	1	18	unfound	1	TRUE	2
C02	9	C02-9	EGFP	2	5	105	unfound	1	TRUE	2
C02	10	C02-10	EGFP	2	10	224	NA	0	FALSE	2
C02	11	C02-11	EGFP	2	10	224	NA	0	FALSE	2
C02	12	C02-12	EGFP	2	3	68	unfound	1	TRUE	2
C02	13	C02-13	EGFP	2	1	18	unfound	1	TRUE	2
C02	14	C02-14	EGFP	2	5	105	unfound	1	TRUE	2
C02	15	C02-15	EGFP	2	10	224	NA	0	FALSE	2
C02	16	C02-16	EGFP	2	1	18	unfound	1	TRUE	2
C02	17	C02-17	EGFP	2	1	18	unfound	1	TRUE	2
C02	18	C02-18	EGFP	2	1	18	unfound	1	TRUE	2
C02	19	C02-19	EGFP	2	1	18	unfound	1	TRUE	2
C02	20	C02-20	EGFP	2	3	68	unfound	1	TRUE	2
C02	21	C02-21	EGFP	2	4	89	unfound	1	TRUE	2
C02	22	C02-22	EGFP	2	1	18	unfound	1	TRUE	2
C02	23	C02-23	EGFP	2	1	18	unfound	1	TRUE	2
C02	24	C02-24	EGFP	2	1	18	unfound	1	TRUE	2
C02	25	C02-25	EGFP	2	8	177	unfound	1	TRUE	2
C02	26	C02-26	EGFP	2	2	42	unfound	1	TRUE	2
C02	27	C02-27	EGFP	2	1	18	unfound	1	TRUE	2
C02	28	C02-28	EGFP	2	6	128	unfound	1	TRUE	2
C02	29	C02-29	EGFP	2	10	224	NA	0	FALSE	2
C02	30	C02-30	EGFP	2	2	42	unfound	1	TRUE	2
C02	31	C02-31	EGFP	2	10	224	NA	0	FALSE	2
C02	32	C02-32	EGFP	2	10	224	NA	0	FALSE	2
C02	33	C02-33	EGFP	2	10	224	NA	0	FALSE	2
C02	34	C02-34	EGFP	2	1	18	unfound	1	TRUE	2
C02	35	C02-35	EGFP	2	5	105	unfound	1	TRUE	2
C02	36	C02-36	EGFP	2	1	18	unfound	1	TRUE	2
C02	37	C02-37	EGFP	2	1	18	unfound	1	TRUE	2
C02	38	C02-38	EGFP	2	1	18	unfound	1	TRUE	2
C02	39	C02-39	EGFP	2	1	18	unfound	1	TRUE	2
C02	40	C02-40	EGFP	2	9	200	unfound	1	TRUE	2
C02	41	C02-41	EGFP	2	2	42	unfound	1	TRUE	2
C02	42	C02-42	EGFP	2	4	89	unfound	1	TRUE	2
C02	43	C02-43	EGFP	2	1	18	unfound	1	TRUE	2
C02	44	C02-44	EGFP	2	4	89	unfound	1	TRUE	2
C02	45	C02-45	EGFP	2	4	89	unfound	1	TRUE	2
C02	46	C02-46	EGFP	2	1	18	unfound	1	TRUE	2
C02	47	C02-47	EGFP	2	1	18	unfound	1	TRUE	2
C02	48	C02-48	EGFP	2	1	18	unfound	1	TRUE	2
C02	49	C02-49	EGFP	2	2	42	unfound	1	TRUE	2
C02	50	C02-50	EGFP	2	1	18	unfound	1	TRUE	2
C02	51	C02-51	EGFP	2	4	89	unfound	1	TRUE	2
C02	52	C02-52	EGFP	2	1	18	unfound	1	TRUE	2
C02	53	C02-53	EGFP	2	1	18	unfound	1	TRUE	2
C02	54	C02-54	EGFP	2	3	68	unfound	1	TRUE	2
C02	55	C02-55	EGFP	2	3	68	unfound	1	TRUE	2
C02	56	C02-56	EGFP	2	6	128	unfound	1	TRUE	2
C02	57	C02-57	EGFP	2	1	18	unfound	1	TRUE	2
C02	58	C02-58	EGFP	2	1	18	unfound	1	TRUE	2
C02	59	C02-59	EGFP	2	2	42	unfound	1	TRUE	2
C02	60	C02-60	EGFP	2	1	18	unfound	1	TRUE	2
C02	61	C02-61	EGFP	2	2	42	unfound	1	TRUE	2
C02	62	C02-62	EGFP	2	10	224	NA	0	FALSE	2
C02	63	C02-63	EGFP	2	2	42	unfound	1	TRUE	2
C02	64	C02-64	EGFP	2	1	18	unfound	1	TRUE	2
C02	65	C02-65	EGFP	2	10	224	NA	0	FALSE	2
C02	66	C02-66	EGFP	2	1	18	unfound	1	TRUE	2
C02	67	C02-67	EGFP	2	3	68	unfound	1	TRUE	2
C02	68	C02-68	EGFP	2	4	89	unfound	1	TRUE	2
C02	69	C02-69	EGFP	2	10	224	NA	0	FALSE	2
C02	70	C02-70	EGFP	2	1	18	unfound	1	TRUE	2
C02	71	C02-71	EGFP	2	1	18	unfound	1	TRUE	2
C02	72	C02-72	EGFP	2	1	18	unfound	1	TRUE	2
C02	73	C02-73	EGFP	2	6	128	unfound	1	TRUE	2
C02	74	C02-74	EGFP	2	3	68	unfound	1	TRUE	2
C02	75	C02-75	EGFP	2	10	224	NA	0	FALSE	2
C02	76	C02-76	EGFP	2	1	18	unfound	1	TRUE	2
D01	1	D01-1	EGFP	1	1	18	unfound	1	TRUE	2
D01	2	D01-2	EGFP	1	10	224	NA	0	FALSE	2
D01	3	D01-3	EGFP	1	2	42	unfound	1	TRUE	2
D01	4	D01-4	EGFP	1	9	200	unfound	1	TRUE	2
D01	5	D01-5	EGFP	1	5	105	unfound	1	TRUE	2
D01	6	D01-6	EGFP	1	7	156	unfound	1	TRUE	2
D01	7	D01-7	EGFP	1	10	224	NA	0	FALSE	2
D01	8	D01-8	EGFP	1	2	42	unfound	1	TRUE	2
D01	9	D01-9	EGFP	1	2	42	unfound	1	TRUE	2
D01	10	D01-10	EGFP	1	10	224	NA	0	FALSE	2
D01	11	D01-11	EGFP	1	1	18	unfound	1	TRUE	2
D01	12	D01-12	EGFP	1	10	224	NA	0	FALSE	2
D01	13	D01-13	EGFP	1	2	42	unfound	1	TRUE	2
D01	14	D01-14	EGFP	1	1	18	unfound	1	TRUE	2
D01	15	D01-15	EGFP	1	1	18	unfound	1	TRUE	2
D01	16	D01-16	EGFP	1	1	18	unfound	1	TRUE	2
D01	17	D01-17	EGFP	1	2	42	unfound	1	TRUE	2
D01	18	D01-18	EGFP	1	10	224	NA	0	FALSE	2
D01	19	D01-19	EGFP	1	10	224	NA	0	FALSE	2
D01	20	D01-20	EGFP	1	10	224	NA	0	FALSE	2
D01	21	D01-21	EGFP	1	2	42	unfound	1	TRUE	2
D01	22	D01-22	EGFP	1	10	224	NA	0	FALSE	2
D01	23	D01-23	EGFP	1	4	89	unfound	1	TRUE	2
D01	24	D01-24	EGFP	1	1	18	unfound	1	TRUE	2
D01	25	D01-25	EGFP	1	1	18	unfound	1	TRUE	2
D01	26	D01-26	EGFP	1	2	42	unfound	1	TRUE	2
D01	27	D01-27	EGFP	1	10	224	NA	0	FALSE	2
D01	28	D01-28	EGFP	1	1	18	unfound	1	TRUE	2
D01	29	D01-29	EGFP	1	1	18	unfound	1	TRUE	2
D01	30	D01-30	EGFP	1	6	128	unfound	1	TRUE	2
D01	31	D01-31	EGFP	1	1	18	unfound	1	TRUE	2
D01	32	D01-32	EGFP	1	1	18	unfound	1	TRUE	2
D01	33	D01-33	EGFP	1	6	128	unfound	1	TRUE	2
D01	34	D01-34	EGFP	1	1	18	unfound	1	TRUE	2
D01	35	D01-35	EGFP	1	4	89	unfound	1	TRUE	2
D01	36	D01-36	EGFP	1	8	177	unfound	1	TRUE	2
D01	37	D01-37	EGFP	1	1	18	unfound	1	TRUE	2
D01	38	D01-38	EGFP	1	1	18	unfound	1	TRUE	2
D01	39	D01-39	EGFP	1	6	128	unfound	1	TRUE	2
D01	40	D01-40	EGFP	1	1	18	unfound	1	TRUE	2
D01	41	D01-41	EGFP	1	1	18	unfound	1	TRUE	2
D01	42	D01-42	EGFP	1	1	18	unfound	1	TRUE	2
D01	43	D01-43	EGFP	1	2	42	unfound	1	TRUE	2
D01	44	D01-44	EGFP	1	1	18	unfound	1	TRUE	2
D01	45	D01-45	EGFP	1	10	224	NA	0	FALSE	2
D01	46	D01-46	EGFP	1	1	18	unfound	1	TRUE	2
D01	47	D01-47	EGFP	1	2	42	unfound	1	TRUE	2
D01	48	D01-48	EGFP	1	6	128	unfound	1	TRUE	2
D01	49	D01-49	EGFP	1	10	224	NA	0	FALSE	2
D01	50	D01-50	EGFP	1	1	18	unfound	1	TRUE	2
D01	51	D01-51	EGFP	1	5	105	unfound	1	TRUE	2
D01	52	D01-52	EGFP	1	1	18	unfound	1	TRUE	2
D01	53	D01-53	EGFP	1	1	18	unfound	1	TRUE	2
D01	54	D01-54	EGFP	1	6	128	unfound	1	TRUE	2
D01	55	D01-55	EGFP	1	4	89	unfound	1	TRUE	2
D01	56	D01-56	EGFP	1	4	89	unfound	1	TRUE	2
D01	57	D01-57	EGFP	1	1	18	unfound	1	TRUE	2
D01	58	D01-58	EGFP	1	1	18	unfound	1	TRUE	2
D01	59	D01-59	EGFP	1	10	224	NA	0	FALSE	2
D01	60	D01-60	EGFP	1	1	18	unfound	1	TRUE	2
D01	61	D01-61	EGFP	1	1	18	unfound	1	TRUE	2
D01	62	D01-62	EGFP	1	1	18	unfound	1	TRUE	2
D01	63	D01-63	EGFP	1	10	224	NA	0	FALSE	2
D01	64	D01-64	EGFP	1	3	68	unfound	1	TRUE	2
D01	65	D01-65	EGFP	1	7	156	unfound	1	TRUE	2
D01	66	D01-66	EGFP	1	1	18	unfound	1	TRUE	2
D01	67	D01-67	EGFP	1	3	68	unfound	1	TRUE	2
D01	68	D01-68	EGFP	1	1	18	unfound	1	TRUE	2
D02	1	D02-1	EGFP	2	9	200	unfound	1	TRUE	2
D02	2	D02-2	EGFP	2	10	224	NA	0	FALSE	2
D02	3	D02-3	EGFP	2	2	42	unfound	1	TRUE	2
D02	4	D02-4	EGFP	2	2	42	unfound	1	TRUE	2
D02	5	D02-5	EGFP	2	4	89	unfound	1	TRUE	2
D02	6	D02-6	EGFP	2	10	224	NA	0	FALSE	2
D02	7	D02-7	EGFP	2	1	18	unfound	1	TRUE	2
D02	8	D02-8	EGFP	2	1	18	unfound	1	TRUE	2
D02	9	D02-9	EGFP	2	3	68	unfound	1	TRUE	2
D02	10	D02-10	EGFP	2	10	224	NA	0	FALSE	2
D02	11	D02-11	EGFP	2	3	68	unfound	1	TRUE	2
D02	12	D02-12	EGFP	2	1	18	unfound	1	TRUE	2
D02	13	D02-13	EGFP	2	4	89	unfound	1	TRUE	2
D02	14	D02-14	EGFP	2	1	18	unfound	1	TRUE	2
D02	15	D02-15	EGFP	2	1	18	unfound	1	TRUE	2
D02	16	D02-16	EGFP	2	9	200	unfound	1	TRUE	2
D02	17	D02-17	EGFP	2	1	18	unfound	1	TRUE	2
D02	18	D02-18	EGFP	2	1	18	unfound	1	TRUE	2
D02	19	D02-19	EGFP	2	1	18	unfound	1	TRUE	2
D02	20	D02-20	EGFP	2	1	18	unfound	1	TRUE	2
D02	21	D02-21	EGFP	2	1	18	unfound	1	TRUE	2
D02	22	D02-22	EGFP	2	6	128	unfound	1	TRUE	2
D02	23	D02-23	EGFP	2	10	224	NA	0	FALSE	2
D02	24	D02-24	EGFP	2	4	89	unfound	1	TRUE	2
D02	25	D02-25	EGFP	2	10	224	NA	0	FALSE	2
D02	26	D02-26	EGFP	2	10	224	NA	0	FALSE	2
D02	27	D02-27	EGFP	2	4	89	unfound	1	TRUE	2
D02	28	D02-28	EGFP	2	2	42	unfound	1	TRUE	2
D02	29	D02-29	EGFP	2	1	18	unfound	1	TRUE	2
D02	30	D02-30	EGFP	2	1	18	unfound	1	TRUE	2
D02	31	D02-31	EGFP	2	10	224	NA	0	FALSE	2
D02	32	D02-32	EGFP	2	1	18	unfound	1	TRUE	2
D02	33	D02-33	EGFP	2	1	18	unfound	1	TRUE	2
D02	34	D02-34	EGFP	2	5	105	unfound	1	TRUE	2
D02	35	D02-35	EGFP	2	1	18	unfound	1	TRUE	2
D02	36	D02-36	EGFP	2	10	224	NA	0	FALSE	2
D02	37	D02-37	EGFP	2	1	18	unfound	1	TRUE	2
D02	38	D02-38	EGFP	2	1	18	unfound	1	TRUE	2
D02	39	D02-39	EGFP	2	1	18	unfound	1	TRUE	2
D02	40	D02-40	EGFP	2	1	18	unfound	1	TRUE	2
D02	41	D02-41	EGFP	2	2	42	unfound	1	TRUE	2
D02	42	D02-42	EGFP	2	1	18	unfound	1	TRUE	2
D02	43	D02-43	EGFP	2	2	42	unfound	1	TRUE	2
D02	44	D02-44	EGFP	2	2	42	unfound	1	TRUE	2
D02	45	D02-45	EGFP	2	10	224	NA	0	FALSE	2
D02	46	D02-46	EGFP	2	6	128	unfound	1	TRUE	2
D02	47	D02-47	EGFP	2	7	156	unfound	1	TRUE	2
D02	48	D02-48	EGFP	2	1	18	unfound	1	TRUE	2
D02	49	D02-49	EGFP	2	1	18	unfound	1	TRUE	2
D02	50	D02-50	EGFP	2	10	224	NA	0	FALSE	2
D02	51	D02-51	EGFP	2	4	89	unfound	1	TRUE	2
D02	52	D02-52	EGFP	2	1	18	unfound	1	TRUE	2
D02	53	D02-53	EGFP	2	1	18	unfound	1	TRUE	2
D02	54	D02-54	EGFP	2	10	224	NA	0	FALSE	2
D02	55	D02-55	EGFP	2	1	18	unfound	1	TRUE	2
D02	56	D02-56	EGFP	2	2	42	unfound	1	TRUE	2
D02	57	D02-57	EGFP	2	1	18	unfound	1	TRUE	2
D02	58	D02-58	EGFP	2	1	18	unfound	1	TRUE	2
D02	59	D02-59	EGFP	2	1	18	unfound	1	TRUE	2
D02	60	D02-60	EGFP	2	9	200	unfound	1	TRUE	2
D02	61	D02-61	EGFP	2	2	42	unfound	1	TRUE	2
D02	62	D02-62	EGFP	2	6	128	unfound	1	TRUE	2
D02	63	D02-63	EGFP	2	1	18	unfound	1	TRUE	2
D02	64	D02-64	EGFP	2	10	224	NA	0	FALSE	2
D02	65	D02-65	EGFP	2	1	18	unfound	1	TRUE	2
D02	66	D02-66	EGFP	2	4	89	unfound	1	TRUE	2
D02	67	D02-67	EGFP	2	1	18	unfound	1	TRUE	2
D02	68	D02-68	EGFP	2	1	18	unfound	1	TRUE	2
D02	69	D02-69	EGFP	2	1	18	unfound	1	TRUE	2
D02	70	D02-70	EGFP	2	10	224	NA	0	FALSE	2
E01	1	E01-1	EGFP	1	1	18	unfound	1	TRUE	2
E01	2	E01-2	EGFP	1	6	128	unfound	1	TRUE	2
E01	3	E01-3	EGFP	1	8	177	unfound	1	TRUE	2
E01	4	E01-4	EGFP	1	3	68	unfound	1	TRUE	2
E01	5	E01-5	EGFP	1	1	18	unfound	1	TRUE	2
E01	6	E01-6	EGFP	1	10	224	NA	0	FALSE	2
E01	7	E01-7	EGFP	1	1	18	unfound	1	TRUE	2
E01	8	E01-8	EGFP	1	3	68	unfound	1	TRUE	2
E01	9	E01-9	EGFP	1	1	18	unfound	1	TRUE	2
E01	10	E01-10	EGFP	1	1	18	unfound	1	TRUE	2
E01	11	E01-11	EGFP	1	3	68	unfound	1	TRUE	2
E01	12	E01-12	EGFP	1	10	224	NA	0	FALSE	2
E01	13	E01-13	EGFP	1	2	42	unfound	1	TRUE	2
E01	14	E01-14	EGFP	1	2	42	unfound	1	TRUE	2
E01	15	E01-15	EGFP	1	1	18	unfound	1	TRUE	2
E01	16	E01-16	EGFP	1	2	42	unfound	1	TRUE	2
E01	17	E01-17	EGFP	1	1	18	unfound	1	TRUE	2
E01	18	E01-18	EGFP	1	8	177	unfound	1	TRUE	2
E01	19	E01-19	EGFP	1	2	42	unfound	1	TRUE	2
E01	20	E01-20	EGFP	1	1	18	unfound	1	TRUE	2
E01	21	E01-21	EGFP	1	10	224	NA	0	FALSE	2
E01	22	E01-22	EGFP	1	10	224	NA	0	FALSE	2
E01	23	E01-23	EGFP	1	6	128	unfound	1	TRUE	2
E01	24	E01-24	EGFP	1	1	18	unfound	1	TRUE	2
E01	25	E01-25	EGFP	1	5	105	unfound	1	TRUE	2
E01	26	E01-26	EGFP	1	1	18	unfound	1	TRUE	2
E01	27	E01-27	EGFP	1	10	224	NA	0	FALSE	2
E01	28	E01-28	EGFP	1	10	224	NA	0	FALSE	2
E01	29	E01-29	EGFP	1	8	177	unfound	1	TRUE	2
E01	30	E01-30	EGFP	1	1	18	unfound	1	TRUE	2
E01	31	E01-31	EGFP	1	10	224	NA	0	FALSE	2
E01	32	E01-32	EGFP	1	1	18	unfound	1	TRUE	2
E01	33	E01-33	EGFP	1	10	224	NA	0	FALSE	2
E01	34	E01-34	EGFP	1	10	224	NA	0	FALSE	2
E01	35	E01-35	EGFP	1	10	224	NA	0	FALSE	2
E01	36	E01-36	EGFP	1	4	89	unfound	1	TRUE	2
E01	37	E01-37	EGFP	1	4	89	unfound	1	TRUE	2
E01	38	E01-38	EGFP	1	4	89	unfound	1	TRUE	2
E01	39	E01-39	EGFP	1	7	156	unfound	1	TRUE	2
E01	40	E01-40	EGFP	1	10	224	NA	0	FALSE	2
E01	41	E01-41	EGFP	1	1	18	unfound	1	TRUE	2
E01	42	E01-42	EGFP	1	1	18	unfound	1	TRUE	2
E01	43	E01-43	EGFP	1	1	18	unfound	1	TRUE	2
E01	44	E01-44	EGFP	1	3	68	unfound	1	TRUE	2
E01	45	E01-45	EGFP	1	10	224	NA	0	FALSE	2
E01	46	E01-46	EGFP	1	1	18	unfound	1	TRUE	2
E01	47	E01-47	EGFP	1	3	68	unfound	1	TRUE	2
E01	48	E01-48	EGFP	1	1	18	unfound	1	TRUE	2
E01	49	E01-49	EGFP	1	3	68	unfound	1	TRUE	2
E01	50	E01-50	EGFP	1	10	224	NA	0	FALSE	2
E01	51	E01-51	EGFP	1	2	42	unfound	1	TRUE	2
E01	52	E01-52	EGFP	1	10	224	NA	0	FALSE	2
E01	53	E01-53	EGFP	1	2	42	unfound	1	TRUE	2
E01	54	E01-54	EGFP	1	10	224	NA	0	FALSE	2
E01	55	E01-55	EGFP	1	1	18	unfound	1	TRUE	2
E01	56	E01-56	EGFP	1	7	156	unfound	1	TRUE	2
E01	57	E01-57	EGFP	1	4	89	unfound	1	TRUE	2
E01	58	E01-58	EGFP	1	2	42	unfound	1	TRUE	2
E01	59	E01-59	EGFP	1	10	224	NA	0	FALSE	2
E01	60	E01-60	EGFP	1	1	18	unfound	1	TRUE	2
E01	61	E01-61	EGFP	1	1	18	unfound	1	TRUE	2
E01	62	E01-62	EGFP	1	5	105	unfound	1	TRUE	2
E01	63	E01-63	EGFP	1	7	156	unfound	1	TRUE	2
E01	64	E01-64	EGFP	1	1	18	unfound	1	TRUE	2
E01	65	E01-65	EGFP	1	1	18	unfound	1	TRUE	2
E01	66	E01-66	EGFP	1	1	18	unfound	1	TRUE	2
E01	67	E01-67	EGFP	1	4	89	unfound	1	TRUE	2
E01	68	E01-68	EGFP	1	1	18	unfound	1	TRUE	2
E01	69	E01-69	EGFP	1	10	224	NA	0	FALSE	2
E01	70	E01-70	EGFP	1	8	177	unfound	1	TRUE	2
E01	71	E01-71	EGFP	1	9	200	unfound	1	TRUE	2
E01	72	E01-72	EGFP	1	1	18	unfound	1	TRUE	2
E01	73	E01-73	EGFP	1	1	18	unfound	1	TRUE	2
E01	74	E01-74	EGFP	1	7	156	unfound	1	TRUE	2
E02	1	E02-1	EGFP	2	8	177	unfound	1	TRUE	2
E02	2	E02-2	EGFP	2	4	89	unfound	1	TRUE	2
E02	3	E02-3	EGFP	2	5	105	unfound	1	TRUE	2
E02	4	E02-4	EGFP	2	4	89	unfound	1	TRUE	2
E02	5	E02-5	EGFP	2	1	18	unfound	1	TRUE	2
E02	6	E02-6	EGFP	2	1	18	unfound	1	TRUE	2
E02	7	E02-7	EGFP	2	10	224	NA	0	FALSE	2
E02	8	E02-8	EGFP	2	4	89	unfound	1	TRUE	2
E02	9	E02-9	EGFP	2	1	18	unfound	1	TRUE	2
E02	10	E02-10	EGFP	2	1	18	unfound	1	TRUE	2
E02	11	E02-11	EGFP	2	1	18	unfound	1	TRUE	2
E02	12	E02-12	EGFP	2	10	224	NA	0	FALSE	2
E02	13	E02-13	EGFP	2	6	128	unfound	1	TRUE	2
E02	14	E02-14	EGFP	2	1	18	unfound	1	TRUE	2
E02	15	E02-15	EGFP	2	2	42	unfound	1	TRUE	2
E02	16	E02-16	EGFP	2	5	105	unfound	1	TRUE	2
E02	17	E02-17	EGFP	2	2	42	unfound	1	TRUE	2
E02	18	E02-18	EGFP	2	2	42	unfound	1	TRUE	2
E02	19	E02-19	EGFP	2	10	224	NA	0	FALSE	2
E02	20	E02-20	EGFP	2	10	224	NA	0	FALSE	2
E02	21	E02-21	EGFP	2	10	224	NA	0	FALSE	2
E02	22	E02-22	EGFP	2	1	18	unfound	1	TRUE	2
E02	23	E02-23	EGFP	2	1	18	unfound	1	TRUE	2
E02	24	E02-24	EGFP	2	1	18	unfound	1	TRUE	2
E02	25	E02-25	EGFP	2	1	18	unfound	1	TRUE	2
E02	26	E02-26	EGFP	2	1	18	unfound	1	TRUE	2
E02	27	E02-27	EGFP	2	2	42	unfound	1	TRUE	2
E02	28	E02-28	EGFP	2	2	42	unfound	1	TRUE	2
E02	29	E02-29	EGFP	2	1	18	unfound	1	TRUE	2
E02	30	E02-30	EGFP	2	1	18	unfound	1	TRUE	2
E02	31	E02-31	EGFP	2	1	18	unfound	1	TRUE	2
E02	32	E02-32	EGFP	2	1	18	unfound	1	TRUE	2
E02	33	E02-33	EGFP	2	4	89	unfound	1	TRUE	2
E02	34	E02-34	EGFP	2	1	18	unfound	1	TRUE	2
E02	35	E02-35	EGFP	2	1	18	unfound	1	TRUE	2
E02	36	E02-36	EGFP	2	4	89	unfound	1	TRUE	2
E02	37	E02-37	EGFP	2	1	18	unfound	1	TRUE	2
E02	38	E02-38	EGFP	2	1	18	unfound	1	TRUE	2
E02	39	E02-39	EGFP	2	6	128	unfound	1	TRUE	2
E02	40	E02-40	EGFP	2	5	105	unfound	1	TRUE	2
E02	41	E02-41	EGFP	2	5	105	unfound	1	TRUE	2
E02	42	E02-42	EGFP	2	1	18	unfound	1	TRUE	2
E02	43	E02-43	EGFP	2	9	200	unfound	1	TRUE	2
E02	44	E02-44	EGFP	2	1	18	unfound	1	TRUE	2
E02	45	E02-45	EGFP	2	2	42	unfound	1	TRUE	2
E02	46	E02-46	EGFP	2	10	224	NA	0	FALSE	2
E02	47	E02-47	EGFP	2	2	42	unfound	1	TRUE	2
E02	48	E02-48	EGFP	2	2	42	unfound	1	TRUE	2
E02	49	E02-49	EGFP	2	10	224	NA	0	FALSE	2
E02	50	E02-50	EGFP	2	1	18	unfound	1	TRUE	2
E02	51	E02-51	EGFP	2	1	18	unfound	1	TRUE	2
E02	52	E02-52	EGFP	2	2	42	unfound	1	TRUE	2
E02	53	E02-53	EGFP	2	1	18	unfound	1	TRUE	2
E02	54	E02-54	EGFP	2	1	18	unfound	1	TRUE	2
F01	1	F01-1	EGFP	1	8	177	unfound	1	TRUE	2
F01	2	F01-2	EGFP	1	4	89	unfound	1	TRUE	2
F01	3	F01-3	EGFP	1	3	68	unfound	1	TRUE	2
F01	4	F01-4	EGFP	1	1	18	unfound	1	TRUE	2
F01	5	F01-5	EGFP	1	2	42	unfound	1	TRUE	2
F01	6	F01-6	EGFP	1	5	105	unfound	1	TRUE	2
F01	7	F01-7	EGFP	1	10	224	NA	0	FALSE	2
F01	8	F01-8	EGFP	1	7	156	unfound	1	TRUE	2
F01	9	F01-9	EGFP	1	10	224	NA	0	FALSE	2
F01	10	F01-10	EGFP	1	10	224	NA	0	FALSE	2
F01	11	F01-11	EGFP	1	7	156	unfound	1	TRUE	2
F01	12	F01-12	EGFP	1	10	224	NA	0	FALSE	2
F01	13	F01-13	EGFP	1	7	156	unfound	1	TRUE	2
F01	14	F01-14	EGFP	1	5	105	unfound	1	TRUE	2
F01	15	F01-15	EGFP	1	10	224	NA	0	FALSE	2
F01	16	F01-16	EGFP	1	9	200	unfound	1	TRUE	2
F01	17	F01-17	EGFP	1	7	156	unfound	1	TRUE	2
F01	18	F01-18	EGFP	1	9	200	unfound	1	TRUE	2
F01	19	F01-19	EGFP	1	1	18	unfound	1	TRUE	2
F01	20	F01-20	EGFP	1	1	18	unfound	1	TRUE	2
F01	21	F01-21	EGFP	1	1	18	unfound	1	TRUE	2
F01	22	F01-22	EGFP	1	10	224	NA	0	FALSE	2
F01	23	F01-23	EGFP	1	10	224	NA	0	FALSE	2
F01	24	F01-24	EGFP	1	4	89	unfound	1	TRUE	2
F01	25	F01-25	EGFP	1	1	18	unfound	1	TRUE	2
F01	26	F01-26	EGFP	1	10	224	NA	0	FALSE	2
F01	27	F01-27	EGFP	1	6	128	unfound	1	TRUE	2
F01	28	F01-28	EGFP	1	1	18	unfound	1	TRUE	2
F01	29	F01-29	EGFP	1	1	18	unfound	1	TRUE	2
F01	30	F01-30	EGFP	1	2	42	unfound	1	TRUE	2
F01	31	F01-31	EGFP	1	2	42	unfound	1	TRUE	2
F01	32	F01-32	EGFP	1	1	18	unfound	1	TRUE	2
F01	33	F01-33	EGFP	1	2	42	unfound	1	TRUE	2
F01	34	F01-34	EGFP	1	10	224	NA	0	FALSE	2
F01	35	F01-35	EGFP	1	10	224	NA	0	FALSE	2
F01	36	F01-36	EGFP	1	1	18	unfound	1	TRUE	2
F01	37	F01-37	EGFP	1	1	18	unfound	1	TRUE	2
F01	38	F01-38	EGFP	1	7	156	unfound	1	TRUE	2
F01	39	F01-39	EGFP	1	1	18	unfound	1	TRUE	2
F01	40	F01-40	EGFP	1	1	18	unfound	1	TRUE	2
F01	41	F01-41	EGFP	1	1	18	unfound	1	TRUE	2
F01	42	F01-42	EGFP	1	2	42	unfound	1	TRUE	2
F01	43	F01-43	EGFP	1	1	18	unfound	1	TRUE	2
F01	44	F01-44	EGFP	1	1	18	unfound	1	TRUE	2
F01	45	F01-45	EGFP	1	2	42	unfound	1	TRUE	2
F01	46	F01-46	EGFP	1	2	42	unfound	1	TRUE	2
F01	47	F01-47	EGFP	1	7	156	unfound	1	TRUE	2
F01	48	F01-48	EGFP	1	1	18	unfound	1	TRUE	2
F01	49	F01-49	EGFP	1	10	224	NA	0	FALSE	2
F01	50	F01-50	EGFP	1	1	18	unfound	1	TRUE	2
F01	51	F01-51	EGFP	1	10	224	NA	0	FALSE	2
F01	52	F01-52	EGFP	1	10	224	NA	0	FALSE	2
F01	53	F01-53	EGFP	1	2	42	unfound	1	TRUE	2
F01	54	F01-54	EGFP	1	5	105	unfound	1	TRUE	2
F01	55	F01-55	EGFP	1	1	18	unfound	1	TRUE	2
F01	56	F01-56	EGFP	1	1	18	unfound	1	TRUE	2
F01	57	F01-57	EGFP	1	1	18	unfound	1	TRUE	2
F01	58	F01-58	EGFP	1	7	156	unfound	1	TRUE	2
F01	59	F01-59	EGFP	1	2	42	unfound	1	TRUE	2
F01	60	F01-60	EGFP	1	4	89	unfound	1	TRUE	2
F01	61	F01-61	EGFP	1	3	68	unfound	1	TRUE	2
F01	62	F01-62	EGFP	1	4	89	unfound	1	TRUE	2
F01	63	F01-63	EGFP	1	1	18	unfound	1	TRUE	2
F01	64	F01-64	EGFP	1	2	42	unfound	1	TRUE	2
F01	65	F01-65	EGFP	1	1	18	unfound	1	TRUE	2
F01	66	F01-66	EGFP	1	7	156	unfound	1	TRUE	2
F01	67	F01-67	EGFP	1	1	18	unfound	1	TRUE	2
F01	68	F01-68	EGFP	1	1	18	unfound	1	TRUE	2
F02	1	F02-1	EGFP	2	6	128	unfound	1	TRUE	2
F02	2	F02-2	EGFP	2	1	18	unfound	1	TRUE	2
F02	3	F02-3	EGFP	2	6	128	unfound	1	TRUE	2
F02	4	F02-4	EGFP	2	2	42	unfound	1	TRUE	2
F02	5	F02-5	EGFP	2	1	18	unfound	1	TRUE	2
F02	6	F02-6	EGFP	2	2	42	unfound	1	TRUE	2
F02	7	F02-7	EGFP	2	1	18	unfound	1	TRUE	2
F02	8	F02-8	EGFP	2	1	18	unfound	1	TRUE	2
F02	9	F02-9	EGFP	2	1	18	unfound	1	TRUE	2
F02	10	F02-10	EGFP	2	6	128	unfound	1	TRUE	2
F02	11	F02-11	EGFP	2	8	177	unfound	1	TRUE	2
F02	12	F02-12	EGFP	2	1	18	unfound	1	TRUE	2
F02	13	F02-13	EGFP	2	1	18	unfound	1	TRUE	2
F02	14	F02-14	EGFP	2	10	224	NA	0	FALSE	2
F02	15	F02-15	EGFP	2	1	18	unfound	1	TRUE	2
F02	16	F02-16	EGFP	2	2	42	unfound	1	TRUE	2
F02	17	F02-17	EGFP	2	10	224	NA	0	FALSE	2
F02	18	F02-18	EGFP	2	1	18	unfound	1	TRUE	2
F02	19	F02-19	EGFP	2	4	89	unfound	1	TRUE	2
F02	20	F02-20	EGFP	2	10	224	NA	0	FALSE	2
F02	21	F02-21	EGFP	2	10	224	NA	0	FALSE	2
F02	22	F02-22	EGFP	2	1	18	unfound	1	TRUE	2
F02	23	F02-23	EGFP	2	1	18	unfound	1	TRUE	2
F02	24	F02-24	EGFP	2	1	18	unfound	1	TRUE	2
F02	25	F02-25	EGFP	2	1	18	unfound	1	TRUE	2
F02	26	F02-26	EGFP	2	1	18	unfound	1	TRUE	2
F02	27	F02-27	EGFP	2	2	42	unfound	1	TRUE	2
F02	28	F02-28	EGFP	2	2	42	unfound	1	TRUE	2
F02	29	F02-29	EGFP	2	2	42	unfound	1	TRUE	2
F02	30	F02-30	EGFP	2	1	18	unfound	1	TRUE	2
F02	31	F02-31	EGFP	2	6	128	unfound	1	TRUE	2
F02	32	F02-32	EGFP	2	10	224	NA	0	FALSE	2
F02	33	F02-33	EGFP	2	1	18	unfound	1	TRUE	2
F02	34	F02-34	EGFP	2	6	128	unfound	1	TRUE	2
F02	35	F02-35	EGFP	2	8	177	unfound	1	TRUE	2
F02	36	F02-36	EGFP	2	1	18	unfound	1	TRUE	2
F02	37	F02-37	EGFP	2	2	42	unfound	1	TRUE	2
F02	38	F02-38	EGFP	2	2	42	unfound	1	TRUE	2
F02	39	F02-39	EGFP	2	1	18	unfound	1	TRUE	2
F02	40	F02-40	EGFP	2	1	18	unfound	1	TRUE	2
F02	41	F02-41	EGFP	2	2	42	unfound	1	TRUE	2
F02	42	F02-42	EGFP	2	1	18	unfound	1	TRUE	2
F02	43	F02-43	EGFP	2	2	42	unfound	1	TRUE	2
F02	44	F02-44	EGFP	2	1	18	unfound	1	TRUE	2
F02	45	F02-45	EGFP	2	2	42	unfound	1	TRUE	2
F02	46	F02-46	EGFP	2	1	18	unfound	1	TRUE	2
F02	47	F02-47	EGFP	2	10	224	NA	0	FALSE	2
F02	48	F02-48	EGFP	2	5	105	unfound	1	TRUE	2
F02	49	F02-49	EGFP	2	7	156	unfound	1	TRUE	2
F02	50	F02-50	EGFP	2	6	128	unfound	1	TRUE	2
F02	51	F02-51	EGFP	2	2	42	unfound	1	TRUE	2
F02	52	F02-52	EGFP	2	1	18	unfound	1	TRUE	2
G01	1	G01-1	EGFP	1	9	200	unfound	1	TRUE	2
G01	2	G01-2	EGFP	1	8	177	unfound	1	TRUE	2
G01	3	G01-3	EGFP	1	5	105	unfound	1	TRUE	2
G01	4	G01-4	EGFP	1	10	224	NA	0	FALSE	2
G01	5	G01-5	EGFP	1	1	18	unfound	1	TRUE	2
G01	6	G01-6	EGFP	1	1	18	unfound	1	TRUE	2
G01	7	G01-7	EGFP	1	3	68	unfound	1	TRUE	2
G01	8	G01-8	EGFP	1	7	156	unfound	1	TRUE	2
G01	9	G01-9	EGFP	1	1	18	unfound	1	TRUE	2
G01	10	G01-10	EGFP	1	1	18	unfound	1	TRUE	2
G01	11	G01-11	EGFP	1	1	18	unfound	1	TRUE	2
G01	12	G01-12	EGFP	1	1	18	unfound	1	TRUE	2
G01	13	G01-13	EGFP	1	8	177	unfound	1	TRUE	2
G01	14	G01-14	EGFP	1	8	177	unfound	1	TRUE	2
G01	15	G01-15	EGFP	1	2	42	unfound	1	TRUE	2
G01	16	G01-16	EGFP	1	6	128	unfound	1	TRUE	2
G01	17	G01-17	EGFP	1	10	224	NA	0	FALSE	2
G01	18	G01-18	EGFP	1	1	18	unfound	1	TRUE	2
G01	19	G01-19	EGFP	1	10	224	NA	0	FALSE	2
G01	20	G01-20	EGFP	1	1	18	unfound	1	TRUE	2
G01	21	G01-21	EGFP	1	1	18	unfound	1	TRUE	2
G01	22	G01-22	EGFP	1	10	224	NA	0	FALSE	2
G01	23	G01-23	EGFP	1	7	156	unfound	1	TRUE	2
G01	24	G01-24	EGFP	1	1	18	unfound	1	TRUE	2
G01	25	G01-25	EGFP	1	1	18	unfound	1	TRUE	2
G01	26	G01-26	EGFP	1	1	18	unfound	1	TRUE	2
G01	27	G01-27	EGFP	1	1	18	unfound	1	TRUE	2
G01	28	G01-28	EGFP	1	8	177	unfound	1	TRUE	2
G01	29	G01-29	EGFP	1	1	18	unfound	1	TRUE	2
G01	30	G01-30	EGFP	1	1	18	unfound	1	TRUE	2
G01	31	G01-31	EGFP	1	8	177	unfound	1	TRUE	2
G01	32	G01-32	EGFP	1	1	18	unfound	1	TRUE	2
G01	33	G01-33	EGFP	1	4	89	unfound	1	TRUE	2
G01	34	G01-34	EGFP	1	4	89	unfound	1	TRUE	2
G01	35	G01-35	EGFP	1	1	18	unfound	1	TRUE	2
G01	36	G01-36	EGFP	1	1	18	unfound	1	TRUE	2
G01	37	G01-37	EGFP	1	7	156	unfound	1	TRUE	2
G01	38	G01-38	EGFP	1	3	68	unfound	1	TRUE	2
G01	39	G01-39	EGFP	1	3	68	unfound	1	TRUE	2
G01	40	G01-40	EGFP	1	4	89	unfound	1	TRUE	2
G02	1	G02-1	EGFP	2	10	224	NA	0	FALSE	2
G02	2	G02-2	EGFP	2	7	156	unfound	1	TRUE	2
G02	3	G02-3	EGFP	2	1	18	unfound	1	TRUE	2
G02	4	G02-4	EGFP	2	10	224	NA	0	FALSE	2
G02	5	G02-5	EGFP	2	10	224	NA	0	FALSE	2
G02	6	G02-6	EGFP	2	1	18	unfound	1	TRUE	2
G02	7	G02-7	EGFP	2	7	156	unfound	1	TRUE	2
G02	8	G02-8	EGFP	2	1	18	unfound	1	TRUE	2
G02	9	G02-9	EGFP	2	5	105	unfound	1	TRUE	2
G02	10	G02-10	EGFP	2	1	18	unfound	1	TRUE	2
G02	11	G02-11	EGFP	2	1	18	unfound	1	TRUE	2
G02	12	G02-12	EGFP	2	2	42	unfound	1	TRUE	2
G02	13	G02-13	EGFP	2	10	224	NA	0	FALSE	2
G02	14	G02-14	EGFP	2	1	18	unfound	1	TRUE	2
G02	15	G02-15	EGFP	2	10	224	NA	0	FALSE	2
G02	16	G02-16	EGFP	2	4	89	unfound	1	TRUE	2
G02	17	G02-17	EGFP	2	10	224	NA	0	FALSE	2
G02	18	G02-18	EGFP	2	5	105	unfound	1	TRUE	2
G02	19	G02-19	EGFP	2	1	18	unfound	1	TRUE	2
G02	20	G02-20	EGFP	2	1	18	unfound	1	TRUE	2
G02	21	G02-21	EGFP	2	6	128	unfound	1	TRUE	2
G02	22	G02-22	EGFP	2	10	224	NA	0	FALSE	2
G02	23	G02-23	EGFP	2	8	177	unfound	1	TRUE	2
G02	24	G02-24	EGFP	2	5	105	unfound	1	TRUE	2
G02	25	G02-25	EGFP	2	2	42	unfound	1	TRUE	2
G02	26	G02-26	EGFP	2	1	18	unfound	1	TRUE	2
G02	27	G02-27	EGFP	2	1	18	unfound	1	TRUE	2
G02	28	G02-28	EGFP	2	10	224	NA	0	FALSE	2
G02	29	G02-29	EGFP	2	5	105	unfound	1	TRUE	2
G02	30	G02-30	EGFP	2	3	68	unfound	1	TRUE	2
G02	31	G02-31	EGFP	2	1	18	unfound	1	TRUE	2
G02	32	G02-32	EGFP	2	1	18	unfound	1	TRUE	2
G02	33	G02-33	EGFP	2	1	18	unfound	1	TRUE	2
G02	34	G02-34	EGFP	2	3	68	unfound	1	TRUE	2
G02	35	G02-35	EGFP	2	4	89	unfound	1	TRUE	2
G02	36	G02-36	EGFP	2	2	42	unfound	1	TRUE	2
G02	37	G02-37	EGFP	2	2	42	unfound	1	TRUE	2
G02	38	G02-38	EGFP	2	7	156	unfound	1	TRUE	2
H01	1	H01-1	EGFP	1	1	18	unfound	1	TRUE	2
H01	2	H01-2	EGFP	1	1	18	unfound	1	TRUE	2
H01	3	H01-3	EGFP	1	10	224	NA	0	FALSE	2
H01	4	H01-4	EGFP	1	10	224	NA	0	FALSE	2
H01	5	H01-5	EGFP	1	10	224	NA	0	FALSE	2
H01	6	H01-6	EGFP	1	10	224	NA	0	FALSE	2
H01	7	H01-7	EGFP	1	4	89	unfound	1	TRUE	2
H01	8	H01-8	EGFP	1	9	200	unfound	1	TRUE	2
H01	9	H01-9	EGFP	1	1	18	unfound	1	TRUE	2
H01	10	H01-10	EGFP	1	1	18	unfound	1	TRUE	2
H01	11	H01-11	EGFP	1	10	224	NA	0	FALSE	2
H01	12	H01-12	EGFP	1	10	224	NA	0	FALSE	2
H01	13	H01-13	EGFP	1	2	42	unfound	1	TRUE	2
H01	14	H01-14	EGFP	1	8	177	unfound	1	TRUE	2
H01	15	H01-15	EGFP	1	2	42	unfound	1	TRUE	2
H01	16	H01-16	EGFP	1	1	18	unfound	1	TRUE	2
H01	17	H01-17	EGFP	1	2	42	unfound	1	TRUE	2
H01	18	H01-18	EGFP	1	10	224	NA	0	FALSE	2
H01	19	H01-19	EGFP	1	1	18	unfound	1	TRUE	2
H01	20	H01-20	EGFP	1	10	224	NA	0	FALSE	2
H01	21	H01-21	EGFP	1	1	18	unfound	1	TRUE	2
H01	22	H01-22	EGFP	1	10	224	NA	0	FALSE	2
H01	23	H01-23	EGFP	1	1	18	unfound	1	TRUE	2
H01	24	H01-24	EGFP	1	7	156	unfound	1	TRUE	2
H01	25	H01-25	EGFP	1	3	68	unfound	1	TRUE	2
H01	26	H01-26	EGFP	1	1	18	unfound	1	TRUE	2
H01	27	H01-27	EGFP	1	1	18	unfound	1	TRUE	2
H01	28	H01-28	EGFP	1	2	42	unfound	1	TRUE	2
H01	29	H01-29	EGFP	1	1	18	unfound	1	TRUE	2
H01	30	H01-30	EGFP	1	1	18	unfound	1	TRUE	2
H01	31	H01-31	EGFP	1	7	156	unfound	1	TRUE	2
H01	32	H01-32	EGFP	1	10	224	NA	0	FALSE	2
H01	33	H01-33	EGFP	1	1	18	unfound	1	TRUE	2
H01	34	H01-34	EGFP	1	10	224	NA	0	FALSE	2
H01	35	H01-35	EGFP	1	10	224	NA	0	FALSE	2
H01	36	H01-36	EGFP	1	10	224	NA	0	FALSE	2
H01	37	H01-37	EGFP	1	1	18	unfound	1	TRUE	2
H01	38	H01-38	EGFP	1	2	42	unfound	1	TRUE	2
H01	39	H01-39	EGFP	1	10	224	NA	0	FALSE	2
H01	40	H01-40	EGFP	1	1	18	unfound	1	TRUE	2
H01	41	H01-41	EGFP	1	10	224	NA	0	FALSE	2
H01	42	H01-42	EGFP	1	1	18	unfound	1	TRUE	2
H01	43	H01-43	EGFP	1	10	224	NA	0	FALSE	2
H01	44	H01-44	EGFP	1	1	18	unfound	1	TRUE	2
H01	45	H01-45	EGFP	1	1	18	unfound	1	TRUE	2
H01	46	H01-46	EGFP	1	1	18	unfound	1	TRUE	2
H01	47	H01-47	EGFP	1	1	18	unfound	1	TRUE	2
H01	48	H01-48	EGFP	1	10	224	NA	0	FALSE	2
H01	49	H01-49	EGFP	1	1	18	unfound	1	TRUE	2
H01	50	H01-50	EGFP	1	1	18	unfound	1	TRUE	2
H01	51	H01-51	EGFP	1	1	18	unfound	1	TRUE	2
H01	52	H01-52	EGFP	1	1	18	unfound	1	TRUE	2
H01	53	H01-53	EGFP	1	2	42	unfound	1	TRUE	2
H01	54	H01-54	EGFP	1	2	42	unfound	1	TRUE	2
H01	55	H01-55	EGFP	1	3	68	unfound	1	TRUE	2
H01	56	H01-56	EGFP	1	1	18	unfound	1	TRUE	2
H01	57	H01-57	EGFP	1	2	42	unfound	1	TRUE	2
H01	58	H01-58	EGFP	1	3	68	unfound	1	TRUE	2
H01	59	H01-59	EGFP	1	3	68	unfound	1	TRUE	2
H02	1	H02-1	EGFP	2	10	224	NA	0	FALSE	2
H02	2	H02-2	EGFP	2	1	18	unfound	1	TRUE	2
H02	3	H02-3	EGFP	2	8	177	unfound	1	TRUE	2
H02	4	H02-4	EGFP	2	10	224	NA	0	FALSE	2
H02	5	H02-5	EGFP	2	10	224	NA	0	FALSE	2
H02	6	H02-6	EGFP	2	6	128	unfound	1	TRUE	2
H02	7	H02-7	EGFP	2	1	18	unfound	1	TRUE	2
H02	8	H02-8	EGFP	2	1	18	unfound	1	TRUE	2
H02	9	H02-9	EGFP	2	1	18	unfound	1	TRUE	2
H02	10	H02-10	EGFP	2	10	224	NA	0	FALSE	2
H02	11	H02-11	EGFP	2	3	68	unfound	1	TRUE	2
H02	12	H02-12	EGFP	2	10	224	NA	0	FALSE	2
H02	13	H02-13	EGFP	2	5	105	unfound	1	TRUE	2
H02	14	H02-14	EGFP	2	1	18	unfound	1	TRUE	2
H02	15	H02-15	EGFP	2	2	42	unfound	1	TRUE	2
H02	16	H02-16	EGFP	2	1	18	unfound	1	TRUE	2
H02	17	H02-17	EGFP	2	10	224	NA	0	FALSE	2
H02	18	H02-18	EGFP	2	10	224	NA	0	FALSE	2
H02	19	H02-19	EGFP	2	1	18	unfound	1	TRUE	2
H02	20	H02-20	EGFP	2	10	224	NA	0	FALSE	2
H02	21	H02-21	EGFP	2	5	105	unfound	1	TRUE	2
H02	22	H02-22	EGFP	2	9	200	unfound	1	TRUE	2
H02	23	H02-23	EGFP	2	1	18	unfound	1	TRUE	2
H02	24	H02-24	EGFP	2	9	200	unfound	1	TRUE	2
H02	25	H02-25	EGFP	2	1	18	unfound	1	TRUE	2
H02	26	H02-26	EGFP	2	3	68	unfound	1	TRUE	2
H02	27	H02-27	EGFP	2	1	18	unfound	1	TRUE	2
H02	28	H02-28	EGFP	2	1	18	unfound	1	TRUE	2
H02	29	H02-29	EGFP	2	10	224	NA	0	FALSE	2
H02	30	H02-30	EGFP	2	1	18	unfound	1	TRUE	2
H02	31	H02-31	EGFP	2	1	18	unfound	1	TRUE	2
H02	32	H02-32	EGFP	2	10	224	NA	0	FALSE	2
H02	33	H02-33	EGFP	2	3	68	unfound	1	TRUE	2
H02	34	H02-34	EGFP	2	3	68	unfound	1	TRUE	2
H02	35	H02-35	EGFP	2	10	224	NA	0	FALSE	2
H02	36	H02-36	EGFP	2	1	18	unfound	1	TRUE	2
H02	37	H02-37	EGFP	2	9	200	unfound	1	TRUE	2
H02	38	H02-38	EGFP	2	1	18	unfound	1	TRUE	2
H02	39	H02-39	EGFP	2	2	42	unfound	1	TRUE	2
H02	40	H02-40	EGFP	2	1	18	unfound	1	TRUE	2
H02	41	H02-41	EGFP	2	10	224	NA	0	FALSE	2
H02	42	H02-42	EGFP	2	4	89	unfound	1	TRUE	2
H02	43	H02-43	EGFP	2	6	128	unfound	1	TRUE	2
H02	44	H02-44	EGFP	2	1	18	unfound	1	TRUE	2
H02	45	H02-45	EGFP	2	10	224	NA	0	FALSE	2
H02	46	H02-46	EGFP	2	2	42	unfound	1	TRUE	2
H02	47	H02-47	EGFP	2	8	177	unfound	1	TRUE	2
H02	48	H02-48	EGFP	2	1	18	unfound	1	TRUE	2
H02	49	H02-49	EGFP	2	1	18	unfound	1	TRUE	2
H02	50	H02-50	EGFP	2	1	18	unfound	1	TRUE	2
H02	51	H02-51	EGFP	2	6	128	unfound	1	TRUE	2
H02	52	H02-52	EGFP	2	5	105	unfound	1	TRUE	2
H02	53	H02-53	EGFP	2	1	18	unfound	1	TRUE	2
H02	54	H02-54	EGFP	2	8	177	unfound	1	TRUE	2
H02	55	H02-55	EGFP	2	1	18	unfound	1	TRUE	2
H02	56	H02-56	EGFP	2	5	105	unfound	1	TRUE	2
H02	57	H02-57	EGFP	2	1	18	unfound	1	TRUE	2
H02	58	H02-58	EGFP	2	1	18	unfound	1	TRUE	2
H02	59	H02-59	EGFP	2	1	18	unfound	1	TRUE	2
H02	60	H02-60	EGFP	2	1	18	unfound	1	TRUE	2
H02	61	H02-61	EGFP	2	1	18	unfound	1	TRUE	2
H02	62	H02-62	EGFP	2	2	42	unfound	1	TRUE	2
H02	63	H02-63	EGFP	2	1	18	unfound	1	TRUE	2
H02	64	H02-64	EGFP	2	5	105	unfound	1	TRUE	2
H02	65	H02-65	EGFP	2	5	105	unfound	1	TRUE	2
H02	66	H02-66	EGFP	2	1	18	unfound	1	TRUE	2
H02	67	H02-67	EGFP	2	1	18	unfound	1	TRUE	2
H02	68	H02-68	EGFP	2	1	18	unfound	1	TRUE	2
H02	69	H02-69	EGFP	2	1	18	unfound	1	TRUE	2
H02	70	H02-70	EGFP	2	10	224	NA	0	FALSE	2
A11	1	A11-1	MATR3(∆pNLS4N)-EGFP	11	10	224	NA	0	FALSE	2
A11	2	A11-2	MATR3(∆pNLS4N)-EGFP	11	1	18	unfound	1	TRUE	2
A11	3	A11-3	MATR3(∆pNLS4N)-EGFP	11	3	68	unfound	1	TRUE	2
A11	4	A11-4	MATR3(∆pNLS4N)-EGFP	11	3	68	unfound	1	TRUE	2
A11	5	A11-5	MATR3(∆pNLS4N)-EGFP	11	3	68	unfound	1	TRUE	2
A11	6	A11-6	MATR3(∆pNLS4N)-EGFP	11	1	18	unfound	1	TRUE	2
A11	7	A11-7	MATR3(∆pNLS4N)-EGFP	11	4	89	unfound	1	TRUE	2
A11	8	A11-8	MATR3(∆pNLS4N)-EGFP	11	1	18	unfound	1	TRUE	2
A11	9	A11-9	MATR3(∆pNLS4N)-EGFP	11	2	42	unfound	1	TRUE	2
A11	10	A11-10	MATR3(∆pNLS4N)-EGFP	11	10	224	NA	0	FALSE	2
A11	11	A11-11	MATR3(∆pNLS4N)-EGFP	11	1	18	unfound	1	TRUE	2
A11	12	A11-12	MATR3(∆pNLS4N)-EGFP	11	1	18	unfound	1	TRUE	2
A11	13	A11-13	MATR3(∆pNLS4N)-EGFP	11	10	224	NA	0	FALSE	2
A11	14	A11-14	MATR3(∆pNLS4N)-EGFP	11	1	18	unfound	1	TRUE	2
A11	15	A11-15	MATR3(∆pNLS4N)-EGFP	11	1	18	unfound	1	TRUE	2
A11	16	A11-16	MATR3(∆pNLS4N)-EGFP	11	1	18	unfound	1	TRUE	2
A11	17	A11-17	MATR3(∆pNLS4N)-EGFP	11	1	18	unfound	1	TRUE	2
A11	18	A11-18	MATR3(∆pNLS4N)-EGFP	11	1	18	unfound	1	TRUE	2
A11	19	A11-19	MATR3(∆pNLS4N)-EGFP	11	3	68	unfound	1	TRUE	2
A11	20	A11-20	MATR3(∆pNLS4N)-EGFP	11	1	18	unfound	1	TRUE	2
A11	21	A11-21	MATR3(∆pNLS4N)-EGFP	11	5	105	unfound	1	TRUE	2
A11	22	A11-22	MATR3(∆pNLS4N)-EGFP	11	1	18	unfound	1	TRUE	2
A11	23	A11-23	MATR3(∆pNLS4N)-EGFP	11	1	18	unfound	1	TRUE	2
A11	24	A11-24	MATR3(∆pNLS4N)-EGFP	11	10	224	NA	0	FALSE	2
A12	1	A12-1	MATR3(∆pNLS4N)-EGFP	12	2	42	unfound	1	TRUE	2
A12	2	A12-2	MATR3(∆pNLS4N)-EGFP	12	3	68	unfound	1	TRUE	2
A12	3	A12-3	MATR3(∆pNLS4N)-EGFP	12	7	156	unfound	1	TRUE	2
A12	4	A12-4	MATR3(∆pNLS4N)-EGFP	12	1	18	unfound	1	TRUE	2
A12	5	A12-5	MATR3(∆pNLS4N)-EGFP	12	2	42	unfound	1	TRUE	2
A12	6	A12-6	MATR3(∆pNLS4N)-EGFP	12	2	42	unfound	1	TRUE	2
A12	7	A12-7	MATR3(∆pNLS4N)-EGFP	12	1	18	unfound	1	TRUE	2
A12	8	A12-8	MATR3(∆pNLS4N)-EGFP	12	10	224	NA	0	FALSE	2
A12	9	A12-9	MATR3(∆pNLS4N)-EGFP	12	10	224	NA	0	FALSE	2
A12	10	A12-10	MATR3(∆pNLS4N)-EGFP	12	2	42	unfound	1	TRUE	2
A12	11	A12-11	MATR3(∆pNLS4N)-EGFP	12	5	105	unfound	1	TRUE	2
A12	12	A12-12	MATR3(∆pNLS4N)-EGFP	12	1	18	unfound	1	TRUE	2
A12	13	A12-13	MATR3(∆pNLS4N)-EGFP	12	1	18	unfound	1	TRUE	2
A12	14	A12-14	MATR3(∆pNLS4N)-EGFP	12	1	18	unfound	1	TRUE	2
A12	15	A12-15	MATR3(∆pNLS4N)-EGFP	12	1	18	unfound	1	TRUE	2
A12	16	A12-16	MATR3(∆pNLS4N)-EGFP	12	1	18	unfound	1	TRUE	2
A12	17	A12-17	MATR3(∆pNLS4N)-EGFP	12	1	18	unfound	1	TRUE	2
A12	18	A12-18	MATR3(∆pNLS4N)-EGFP	12	1	18	unfound	1	TRUE	2
A12	19	A12-19	MATR3(∆pNLS4N)-EGFP	12	1	18	unfound	1	TRUE	2
A12	20	A12-20	MATR3(∆pNLS4N)-EGFP	12	10	224	NA	0	FALSE	2
A12	21	A12-21	MATR3(∆pNLS4N)-EGFP	12	1	18	unfound	1	TRUE	2
A12	22	A12-22	MATR3(∆pNLS4N)-EGFP	12	10	224	NA	0	FALSE	2
A12	23	A12-23	MATR3(∆pNLS4N)-EGFP	12	1	18	unfound	1	TRUE	2
A12	24	A12-24	MATR3(∆pNLS4N)-EGFP	12	1	18	unfound	1	TRUE	2
A12	25	A12-25	MATR3(∆pNLS4N)-EGFP	12	1	18	unfound	1	TRUE	2
A12	26	A12-26	MATR3(∆pNLS4N)-EGFP	12	1	18	unfound	1	TRUE	2
A12	27	A12-27	MATR3(∆pNLS4N)-EGFP	12	1	18	unfound	1	TRUE	2
A12	28	A12-28	MATR3(∆pNLS4N)-EGFP	12	1	18	unfound	1	TRUE	2
A12	29	A12-29	MATR3(∆pNLS4N)-EGFP	12	9	200	unfound	1	TRUE	2
A12	30	A12-30	MATR3(∆pNLS4N)-EGFP	12	1	18	unfound	1	TRUE	2
A12	31	A12-31	MATR3(∆pNLS4N)-EGFP	12	1	18	unfound	1	TRUE	2
A12	32	A12-32	MATR3(∆pNLS4N)-EGFP	12	2	42	unfound	1	TRUE	2
A12	33	A12-33	MATR3(∆pNLS4N)-EGFP	12	1	18	unfound	1	TRUE	2
A12	34	A12-34	MATR3(∆pNLS4N)-EGFP	12	10	224	NA	0	FALSE	2
A12	35	A12-35	MATR3(∆pNLS4N)-EGFP	12	1	18	unfound	1	TRUE	2
A12	36	A12-36	MATR3(∆pNLS4N)-EGFP	12	10	224	NA	0	FALSE	2
A12	37	A12-37	MATR3(∆pNLS4N)-EGFP	12	4	89	unfound	1	TRUE	2
A12	38	A12-38	MATR3(∆pNLS4N)-EGFP	12	1	18	unfound	1	TRUE	2
A12	39	A12-39	MATR3(∆pNLS4N)-EGFP	12	5	105	unfound	1	TRUE	2
A12	40	A12-40	MATR3(∆pNLS4N)-EGFP	12	1	18	unfound	1	TRUE	2
A12	41	A12-41	MATR3(∆pNLS4N)-EGFP	12	2	42	unfound	1	TRUE	2
A12	42	A12-42	MATR3(∆pNLS4N)-EGFP	12	1	18	unfound	1	TRUE	2
A12	43	A12-43	MATR3(∆pNLS4N)-EGFP	12	1	18	unfound	1	TRUE	2
B11	1	B11-1	MATR3(∆pNLS4N)-EGFP	11	10	224	NA	0	FALSE	2
B11	2	B11-2	MATR3(∆pNLS4N)-EGFP	11	2	42	unfound	1	TRUE	2
B11	3	B11-3	MATR3(∆pNLS4N)-EGFP	11	10	224	NA	0	FALSE	2
B11	4	B11-4	MATR3(∆pNLS4N)-EGFP	11	10	224	NA	0	FALSE	2
B11	5	B11-5	MATR3(∆pNLS4N)-EGFP	11	10	224	NA	0	FALSE	2
B11	6	B11-6	MATR3(∆pNLS4N)-EGFP	11	1	18	unfound	1	TRUE	2
B11	7	B11-7	MATR3(∆pNLS4N)-EGFP	11	2	42	unfound	1	TRUE	2
B11	8	B11-8	MATR3(∆pNLS4N)-EGFP	11	3	68	unfound	1	TRUE	2
B11	9	B11-9	MATR3(∆pNLS4N)-EGFP	11	1	18	unfound	1	TRUE	2
B11	10	B11-10	MATR3(∆pNLS4N)-EGFP	11	10	224	NA	0	FALSE	2
B11	11	B11-11	MATR3(∆pNLS4N)-EGFP	11	10	224	NA	0	FALSE	2
B11	12	B11-12	MATR3(∆pNLS4N)-EGFP	11	1	18	unfound	1	TRUE	2
B11	13	B11-13	MATR3(∆pNLS4N)-EGFP	11	1	18	unfound	1	TRUE	2
B11	14	B11-14	MATR3(∆pNLS4N)-EGFP	11	2	42	unfound	1	TRUE	2
B11	15	B11-15	MATR3(∆pNLS4N)-EGFP	11	1	18	unfound	1	TRUE	2
B11	16	B11-16	MATR3(∆pNLS4N)-EGFP	11	1	18	unfound	1	TRUE	2
B11	17	B11-17	MATR3(∆pNLS4N)-EGFP	11	1	18	unfound	1	TRUE	2
B11	18	B11-18	MATR3(∆pNLS4N)-EGFP	11	1	18	unfound	1	TRUE	2
B11	19	B11-19	MATR3(∆pNLS4N)-EGFP	11	1	18	unfound	1	TRUE	2
B11	20	B11-20	MATR3(∆pNLS4N)-EGFP	11	4	89	unfound	1	TRUE	2
B11	21	B11-21	MATR3(∆pNLS4N)-EGFP	11	8	177	unfound	1	TRUE	2
B11	22	B11-22	MATR3(∆pNLS4N)-EGFP	11	10	224	NA	0	FALSE	2
B11	23	B11-23	MATR3(∆pNLS4N)-EGFP	11	10	224	NA	0	FALSE	2
B11	24	B11-24	MATR3(∆pNLS4N)-EGFP	11	2	42	unfound	1	TRUE	2
B11	25	B11-25	MATR3(∆pNLS4N)-EGFP	11	6	128	unfound	1	TRUE	2
B11	26	B11-26	MATR3(∆pNLS4N)-EGFP	11	2	42	unfound	1	TRUE	2
B11	27	B11-27	MATR3(∆pNLS4N)-EGFP	11	1	18	unfound	1	TRUE	2
B11	28	B11-28	MATR3(∆pNLS4N)-EGFP	11	1	18	unfound	1	TRUE	2
B11	29	B11-29	MATR3(∆pNLS4N)-EGFP	11	1	18	unfound	1	TRUE	2
B11	30	B11-30	MATR3(∆pNLS4N)-EGFP	11	3	68	unfound	1	TRUE	2
B11	31	B11-31	MATR3(∆pNLS4N)-EGFP	11	3	68	unfound	1	TRUE	2
B11	32	B11-32	MATR3(∆pNLS4N)-EGFP	11	5	105	unfound	1	TRUE	2
B11	33	B11-33	MATR3(∆pNLS4N)-EGFP	11	1	18	unfound	1	TRUE	2
B11	34	B11-34	MATR3(∆pNLS4N)-EGFP	11	1	18	unfound	1	TRUE	2
B11	35	B11-35	MATR3(∆pNLS4N)-EGFP	11	1	18	unfound	1	TRUE	2
B11	36	B11-36	MATR3(∆pNLS4N)-EGFP	11	10	224	NA	0	FALSE	2
B11	37	B11-37	MATR3(∆pNLS4N)-EGFP	11	10	224	NA	0	FALSE	2
B11	38	B11-38	MATR3(∆pNLS4N)-EGFP	11	1	18	unfound	1	TRUE	2
B12	1	B12-1	MATR3(∆pNLS4N)-EGFP	12	3	68	unfound	1	TRUE	2
B12	2	B12-2	MATR3(∆pNLS4N)-EGFP	12	10	224	NA	0	FALSE	2
B12	3	B12-3	MATR3(∆pNLS4N)-EGFP	12	6	128	unfound	1	TRUE	2
B12	4	B12-4	MATR3(∆pNLS4N)-EGFP	12	2	42	unfound	1	TRUE	2
B12	5	B12-5	MATR3(∆pNLS4N)-EGFP	12	10	224	NA	0	FALSE	2
B12	6	B12-6	MATR3(∆pNLS4N)-EGFP	12	1	18	unfound	1	TRUE	2
B12	7	B12-7	MATR3(∆pNLS4N)-EGFP	12	10	224	NA	0	FALSE	2
B12	8	B12-8	MATR3(∆pNLS4N)-EGFP	12	1	18	unfound	1	TRUE	2
B12	9	B12-9	MATR3(∆pNLS4N)-EGFP	12	1	18	unfound	1	TRUE	2
B12	10	B12-10	MATR3(∆pNLS4N)-EGFP	12	1	18	unfound	1	TRUE	2
B12	11	B12-11	MATR3(∆pNLS4N)-EGFP	12	1	18	unfound	1	TRUE	2
B12	12	B12-12	MATR3(∆pNLS4N)-EGFP	12	5	105	unfound	1	TRUE	2
B12	13	B12-13	MATR3(∆pNLS4N)-EGFP	12	2	42	unfound	1	TRUE	2
B12	14	B12-14	MATR3(∆pNLS4N)-EGFP	12	2	42	unfound	1	TRUE	2
B12	15	B12-15	MATR3(∆pNLS4N)-EGFP	12	5	105	unfound	1	TRUE	2
B12	16	B12-16	MATR3(∆pNLS4N)-EGFP	12	10	224	NA	0	FALSE	2
B12	17	B12-17	MATR3(∆pNLS4N)-EGFP	12	1	18	unfound	1	TRUE	2
B12	18	B12-18	MATR3(∆pNLS4N)-EGFP	12	1	18	unfound	1	TRUE	2
B12	19	B12-19	MATR3(∆pNLS4N)-EGFP	12	2	42	unfound	1	TRUE	2
B12	20	B12-20	MATR3(∆pNLS4N)-EGFP	12	5	105	unfound	1	TRUE	2
B12	21	B12-21	MATR3(∆pNLS4N)-EGFP	12	1	18	unfound	1	TRUE	2
B12	22	B12-22	MATR3(∆pNLS4N)-EGFP	12	7	156	unfound	1	TRUE	2
B12	23	B12-23	MATR3(∆pNLS4N)-EGFP	12	6	128	unfound	1	TRUE	2
B12	24	B12-24	MATR3(∆pNLS4N)-EGFP	12	1	18	unfound	1	TRUE	2
B12	25	B12-25	MATR3(∆pNLS4N)-EGFP	12	2	42	unfound	1	TRUE	2
B12	26	B12-26	MATR3(∆pNLS4N)-EGFP	12	1	18	unfound	1	TRUE	2
B12	27	B12-27	MATR3(∆pNLS4N)-EGFP	12	1	18	unfound	1	TRUE	2
B12	28	B12-28	MATR3(∆pNLS4N)-EGFP	12	1	18	unfound	1	TRUE	2
B12	29	B12-29	MATR3(∆pNLS4N)-EGFP	12	1	18	unfound	1	TRUE	2
B12	30	B12-30	MATR3(∆pNLS4N)-EGFP	12	5	105	unfound	1	TRUE	2
B12	31	B12-31	MATR3(∆pNLS4N)-EGFP	12	1	18	unfound	1	TRUE	2
B12	32	B12-32	MATR3(∆pNLS4N)-EGFP	12	1	18	unfound	1	TRUE	2
B12	33	B12-33	MATR3(∆pNLS4N)-EGFP	12	1	18	unfound	1	TRUE	2
B12	34	B12-34	MATR3(∆pNLS4N)-EGFP	12	1	18	unfound	1	TRUE	2
B12	35	B12-35	MATR3(∆pNLS4N)-EGFP	12	1	18	unfound	1	TRUE	2
B12	36	B12-36	MATR3(∆pNLS4N)-EGFP	12	5	105	unfound	1	TRUE	2
B12	37	B12-37	MATR3(∆pNLS4N)-EGFP	12	1	18	unfound	1	TRUE	2
C11	1	C11-1	MATR3(∆pNLS4N)-EGFP	11	10	224	NA	0	FALSE	2
C11	2	C11-2	MATR3(∆pNLS4N)-EGFP	11	10	224	NA	0	FALSE	2
C11	3	C11-3	MATR3(∆pNLS4N)-EGFP	11	10	224	NA	0	FALSE	2
C11	4	C11-4	MATR3(∆pNLS4N)-EGFP	11	9	200	unfound	1	TRUE	2
C11	5	C11-5	MATR3(∆pNLS4N)-EGFP	11	10	224	NA	0	FALSE	2
C11	6	C11-6	MATR3(∆pNLS4N)-EGFP	11	1	18	unfound	1	TRUE	2
C11	7	C11-7	MATR3(∆pNLS4N)-EGFP	11	10	224	NA	0	FALSE	2
C11	8	C11-8	MATR3(∆pNLS4N)-EGFP	11	2	42	unfound	1	TRUE	2
C11	9	C11-9	MATR3(∆pNLS4N)-EGFP	11	1	18	unfound	1	TRUE	2
C11	10	C11-10	MATR3(∆pNLS4N)-EGFP	11	1	18	unfound	1	TRUE	2
C11	11	C11-11	MATR3(∆pNLS4N)-EGFP	11	1	18	unfound	1	TRUE	2
C11	12	C11-12	MATR3(∆pNLS4N)-EGFP	11	2	42	unfound	1	TRUE	2
C11	13	C11-13	MATR3(∆pNLS4N)-EGFP	11	1	18	unfound	1	TRUE	2
C11	14	C11-14	MATR3(∆pNLS4N)-EGFP	11	10	224	NA	0	FALSE	2
C11	15	C11-15	MATR3(∆pNLS4N)-EGFP	11	5	105	unfound	1	TRUE	2
C11	16	C11-16	MATR3(∆pNLS4N)-EGFP	11	1	18	unfound	1	TRUE	2
C11	17	C11-17	MATR3(∆pNLS4N)-EGFP	11	1	18	unfound	1	TRUE	2
C11	18	C11-18	MATR3(∆pNLS4N)-EGFP	11	1	18	unfound	1	TRUE	2
C11	19	C11-19	MATR3(∆pNLS4N)-EGFP	11	10	224	NA	0	FALSE	2
C11	20	C11-20	MATR3(∆pNLS4N)-EGFP	11	1	18	unfound	1	TRUE	2
C11	21	C11-21	MATR3(∆pNLS4N)-EGFP	11	1	18	unfound	1	TRUE	2
C11	22	C11-22	MATR3(∆pNLS4N)-EGFP	11	10	224	NA	0	FALSE	2
C11	23	C11-23	MATR3(∆pNLS4N)-EGFP	11	1	18	unfound	1	TRUE	2
C11	24	C11-24	MATR3(∆pNLS4N)-EGFP	11	1	18	unfound	1	TRUE	2
C11	25	C11-25	MATR3(∆pNLS4N)-EGFP	11	1	18	unfound	1	TRUE	2
C11	26	C11-26	MATR3(∆pNLS4N)-EGFP	11	1	18	unfound	1	TRUE	2
C11	27	C11-27	MATR3(∆pNLS4N)-EGFP	11	2	42	unfound	1	TRUE	2
C11	28	C11-28	MATR3(∆pNLS4N)-EGFP	11	1	18	unfound	1	TRUE	2
C11	29	C11-29	MATR3(∆pNLS4N)-EGFP	11	1	18	unfound	1	TRUE	2
C11	30	C11-30	MATR3(∆pNLS4N)-EGFP	11	10	224	NA	0	FALSE	2
C11	31	C11-31	MATR3(∆pNLS4N)-EGFP	11	1	18	unfound	1	TRUE	2
C11	32	C11-32	MATR3(∆pNLS4N)-EGFP	11	1	18	unfound	1	TRUE	2
C11	33	C11-33	MATR3(∆pNLS4N)-EGFP	11	1	18	unfound	1	TRUE	2
C11	34	C11-34	MATR3(∆pNLS4N)-EGFP	11	10	224	NA	0	FALSE	2
C11	35	C11-35	MATR3(∆pNLS4N)-EGFP	11	1	18	unfound	1	TRUE	2
C11	36	C11-36	MATR3(∆pNLS4N)-EGFP	11	1	18	unfound	1	TRUE	2
C11	37	C11-37	MATR3(∆pNLS4N)-EGFP	11	1	18	unfound	1	TRUE	2
C11	38	C11-38	MATR3(∆pNLS4N)-EGFP	11	2	42	unfound	1	TRUE	2
C12	1	C12-1	MATR3(∆pNLS4N)-EGFP	12	10	224	NA	0	FALSE	2
C12	2	C12-2	MATR3(∆pNLS4N)-EGFP	12	10	224	NA	0	FALSE	2
C12	3	C12-3	MATR3(∆pNLS4N)-EGFP	12	4	89	unfound	1	TRUE	2
C12	4	C12-4	MATR3(∆pNLS4N)-EGFP	12	1	18	unfound	1	TRUE	2
C12	5	C12-5	MATR3(∆pNLS4N)-EGFP	12	1	18	unfound	1	TRUE	2
C12	6	C12-6	MATR3(∆pNLS4N)-EGFP	12	2	42	unfound	1	TRUE	2
C12	7	C12-7	MATR3(∆pNLS4N)-EGFP	12	1	18	unfound	1	TRUE	2
C12	8	C12-8	MATR3(∆pNLS4N)-EGFP	12	1	18	unfound	1	TRUE	2
C12	9	C12-9	MATR3(∆pNLS4N)-EGFP	12	10	224	NA	0	FALSE	2
C12	10	C12-10	MATR3(∆pNLS4N)-EGFP	12	8	177	unfound	1	TRUE	2
C12	11	C12-11	MATR3(∆pNLS4N)-EGFP	12	1	18	unfound	1	TRUE	2
C12	12	C12-12	MATR3(∆pNLS4N)-EGFP	12	3	68	unfound	1	TRUE	2
C12	13	C12-13	MATR3(∆pNLS4N)-EGFP	12	1	18	unfound	1	TRUE	2
C12	14	C12-14	MATR3(∆pNLS4N)-EGFP	12	10	224	NA	0	FALSE	2
C12	15	C12-15	MATR3(∆pNLS4N)-EGFP	12	1	18	unfound	1	TRUE	2
C12	16	C12-16	MATR3(∆pNLS4N)-EGFP	12	1	18	unfound	1	TRUE	2
C12	17	C12-17	MATR3(∆pNLS4N)-EGFP	12	10	224	NA	0	FALSE	2
C12	18	C12-18	MATR3(∆pNLS4N)-EGFP	12	3	68	unfound	1	TRUE	2
C12	19	C12-19	MATR3(∆pNLS4N)-EGFP	12	10	224	NA	0	FALSE	2
C12	20	C12-20	MATR3(∆pNLS4N)-EGFP	12	10	224	NA	0	FALSE	2
C12	21	C12-21	MATR3(∆pNLS4N)-EGFP	12	10	224	NA	0	FALSE	2
C12	22	C12-22	MATR3(∆pNLS4N)-EGFP	12	10	224	NA	0	FALSE	2
C12	23	C12-23	MATR3(∆pNLS4N)-EGFP	12	1	18	unfound	1	TRUE	2
C12	24	C12-24	MATR3(∆pNLS4N)-EGFP	12	10	224	NA	0	FALSE	2
C12	25	C12-25	MATR3(∆pNLS4N)-EGFP	12	1	18	unfound	1	TRUE	2
C12	26	C12-26	MATR3(∆pNLS4N)-EGFP	12	1	18	unfound	1	TRUE	2
C12	27	C12-27	MATR3(∆pNLS4N)-EGFP	12	1	18	unfound	1	TRUE	2
C12	28	C12-28	MATR3(∆pNLS4N)-EGFP	12	2	42	unfound	1	TRUE	2
C12	29	C12-29	MATR3(∆pNLS4N)-EGFP	12	10	224	NA	0	FALSE	2
C12	30	C12-30	MATR3(∆pNLS4N)-EGFP	12	1	18	unfound	1	TRUE	2
C12	31	C12-31	MATR3(∆pNLS4N)-EGFP	12	1	18	unfound	1	TRUE	2
C12	32	C12-32	MATR3(∆pNLS4N)-EGFP	12	1	18	unfound	1	TRUE	2
C12	33	C12-33	MATR3(∆pNLS4N)-EGFP	12	5	105	unfound	1	TRUE	2
C12	34	C12-34	MATR3(∆pNLS4N)-EGFP	12	1	18	unfound	1	TRUE	2
C12	35	C12-35	MATR3(∆pNLS4N)-EGFP	12	2	42	unfound	1	TRUE	2
C12	36	C12-36	MATR3(∆pNLS4N)-EGFP	12	1	18	unfound	1	TRUE	2
C12	37	C12-37	MATR3(∆pNLS4N)-EGFP	12	10	224	NA	0	FALSE	2
C12	38	C12-38	MATR3(∆pNLS4N)-EGFP	12	1	18	unfound	1	TRUE	2
C12	39	C12-39	MATR3(∆pNLS4N)-EGFP	12	1	18	unfound	1	TRUE	2
C12	40	C12-40	MATR3(∆pNLS4N)-EGFP	12	1	18	unfound	1	TRUE	2
C12	41	C12-41	MATR3(∆pNLS4N)-EGFP	12	1	18	unfound	1	TRUE	2
C12	42	C12-42	MATR3(∆pNLS4N)-EGFP	12	7	156	unfound	1	TRUE	2
C12	43	C12-43	MATR3(∆pNLS4N)-EGFP	12	10	224	NA	0	FALSE	2
C12	44	C12-44	MATR3(∆pNLS4N)-EGFP	12	7	156	unfound	1	TRUE	2
C12	45	C12-45	MATR3(∆pNLS4N)-EGFP	12	9	200	unfound	1	TRUE	2
C12	46	C12-46	MATR3(∆pNLS4N)-EGFP	12	5	105	unfound	1	TRUE	2
C12	47	C12-47	MATR3(∆pNLS4N)-EGFP	12	2	42	unfound	1	TRUE	2
C12	48	C12-48	MATR3(∆pNLS4N)-EGFP	12	5	105	unfound	1	TRUE	2
C12	49	C12-49	MATR3(∆pNLS4N)-EGFP	12	1	18	unfound	1	TRUE	2
D11	1	D11-1	MATR3(∆pNLS4N)-EGFP	11	2	42	unfound	1	TRUE	2
D11	2	D11-2	MATR3(∆pNLS4N)-EGFP	11	10	224	NA	0	FALSE	2
D11	3	D11-3	MATR3(∆pNLS4N)-EGFP	11	1	18	unfound	1	TRUE	2
D11	4	D11-4	MATR3(∆pNLS4N)-EGFP	11	1	18	unfound	1	TRUE	2
D11	5	D11-5	MATR3(∆pNLS4N)-EGFP	11	1	18	unfound	1	TRUE	2
D11	6	D11-6	MATR3(∆pNLS4N)-EGFP	11	4	89	unfound	1	TRUE	2
D11	7	D11-7	MATR3(∆pNLS4N)-EGFP	11	1	18	unfound	1	TRUE	2
D11	8	D11-8	MATR3(∆pNLS4N)-EGFP	11	10	224	NA	0	FALSE	2
D11	9	D11-9	MATR3(∆pNLS4N)-EGFP	11	3	68	unfound	1	TRUE	2
D11	10	D11-10	MATR3(∆pNLS4N)-EGFP	11	10	224	NA	0	FALSE	2
D11	11	D11-11	MATR3(∆pNLS4N)-EGFP	11	10	224	NA	0	FALSE	2
D11	12	D11-12	MATR3(∆pNLS4N)-EGFP	11	8	177	unfound	1	TRUE	2
D11	13	D11-13	MATR3(∆pNLS4N)-EGFP	11	1	18	unfound	1	TRUE	2
D11	14	D11-14	MATR3(∆pNLS4N)-EGFP	11	1	18	unfound	1	TRUE	2
D11	15	D11-15	MATR3(∆pNLS4N)-EGFP	11	10	224	NA	0	FALSE	2
D11	16	D11-16	MATR3(∆pNLS4N)-EGFP	11	1	18	unfound	1	TRUE	2
D11	17	D11-17	MATR3(∆pNLS4N)-EGFP	11	1	18	unfound	1	TRUE	2
D11	18	D11-18	MATR3(∆pNLS4N)-EGFP	11	1	18	unfound	1	TRUE	2
D11	19	D11-19	MATR3(∆pNLS4N)-EGFP	11	1	18	unfound	1	TRUE	2
D11	20	D11-20	MATR3(∆pNLS4N)-EGFP	11	2	42	unfound	1	TRUE	2
D11	21	D11-21	MATR3(∆pNLS4N)-EGFP	11	1	18	unfound	1	TRUE	2
D11	22	D11-22	MATR3(∆pNLS4N)-EGFP	11	2	42	unfound	1	TRUE	2
D11	23	D11-23	MATR3(∆pNLS4N)-EGFP	11	1	18	unfound	1	TRUE	2
D12	1	D12-1	MATR3(∆pNLS4N)-EGFP	12	10	224	NA	0	FALSE	2
D12	2	D12-2	MATR3(∆pNLS4N)-EGFP	12	10	224	NA	0	FALSE	2
D12	3	D12-3	MATR3(∆pNLS4N)-EGFP	12	3	68	unfound	1	TRUE	2
D12	4	D12-4	MATR3(∆pNLS4N)-EGFP	12	1	18	unfound	1	TRUE	2
D12	5	D12-5	MATR3(∆pNLS4N)-EGFP	12	2	42	unfound	1	TRUE	2
D12	6	D12-6	MATR3(∆pNLS4N)-EGFP	12	1	18	unfound	1	TRUE	2
D12	7	D12-7	MATR3(∆pNLS4N)-EGFP	12	1	18	unfound	1	TRUE	2
D12	8	D12-8	MATR3(∆pNLS4N)-EGFP	12	1	18	unfound	1	TRUE	2
D12	9	D12-9	MATR3(∆pNLS4N)-EGFP	12	2	42	unfound	1	TRUE	2
D12	10	D12-10	MATR3(∆pNLS4N)-EGFP	12	1	18	unfound	1	TRUE	2
D12	11	D12-11	MATR3(∆pNLS4N)-EGFP	12	10	224	NA	0	FALSE	2
D12	12	D12-12	MATR3(∆pNLS4N)-EGFP	12	1	18	unfound	1	TRUE	2
D12	13	D12-13	MATR3(∆pNLS4N)-EGFP	12	10	224	NA	0	FALSE	2
D12	14	D12-14	MATR3(∆pNLS4N)-EGFP	12	10	224	NA	0	FALSE	2
D12	15	D12-15	MATR3(∆pNLS4N)-EGFP	12	1	18	unfound	1	TRUE	2
D12	16	D12-16	MATR3(∆pNLS4N)-EGFP	12	1	18	unfound	1	TRUE	2
D12	17	D12-17	MATR3(∆pNLS4N)-EGFP	12	1	18	unfound	1	TRUE	2
D12	18	D12-18	MATR3(∆pNLS4N)-EGFP	12	1	18	unfound	1	TRUE	2
D12	19	D12-19	MATR3(∆pNLS4N)-EGFP	12	1	18	unfound	1	TRUE	2
D12	20	D12-20	MATR3(∆pNLS4N)-EGFP	12	1	18	unfound	1	TRUE	2
D12	21	D12-21	MATR3(∆pNLS4N)-EGFP	12	1	18	unfound	1	TRUE	2
D12	22	D12-22	MATR3(∆pNLS4N)-EGFP	12	1	18	unfound	1	TRUE	2
D12	23	D12-23	MATR3(∆pNLS4N)-EGFP	12	1	18	unfound	1	TRUE	2
D12	24	D12-24	MATR3(∆pNLS4N)-EGFP	12	10	224	NA	0	FALSE	2
D12	25	D12-25	MATR3(∆pNLS4N)-EGFP	12	1	18	unfound	1	TRUE	2
D12	26	D12-26	MATR3(∆pNLS4N)-EGFP	12	2	42	unfound	1	TRUE	2
D12	27	D12-27	MATR3(∆pNLS4N)-EGFP	12	10	224	NA	0	FALSE	2
D12	28	D12-28	MATR3(∆pNLS4N)-EGFP	12	1	18	unfound	1	TRUE	2
D12	29	D12-29	MATR3(∆pNLS4N)-EGFP	12	10	224	NA	0	FALSE	2
D12	30	D12-30	MATR3(∆pNLS4N)-EGFP	12	10	224	NA	0	FALSE	2
D12	31	D12-31	MATR3(∆pNLS4N)-EGFP	12	4	89	unfound	1	TRUE	2
D12	32	D12-32	MATR3(∆pNLS4N)-EGFP	12	2	42	unfound	1	TRUE	2
D12	33	D12-33	MATR3(∆pNLS4N)-EGFP	12	1	18	unfound	1	TRUE	2
D12	34	D12-34	MATR3(∆pNLS4N)-EGFP	12	10	224	NA	0	FALSE	2
D12	35	D12-35	MATR3(∆pNLS4N)-EGFP	12	3	68	unfound	1	TRUE	2
D12	36	D12-36	MATR3(∆pNLS4N)-EGFP	12	10	224	NA	0	FALSE	2
D12	37	D12-37	MATR3(∆pNLS4N)-EGFP	12	3	68	unfound	1	TRUE	2
D12	38	D12-38	MATR3(∆pNLS4N)-EGFP	12	4	89	unfound	1	TRUE	2
D12	39	D12-39	MATR3(∆pNLS4N)-EGFP	12	1	18	unfound	1	TRUE	2
D12	40	D12-40	MATR3(∆pNLS4N)-EGFP	12	8	177	unfound	1	TRUE	2
D12	41	D12-41	MATR3(∆pNLS4N)-EGFP	12	6	128	unfound	1	TRUE	2
D12	42	D12-42	MATR3(∆pNLS4N)-EGFP	12	8	177	unfound	1	TRUE	2
D12	43	D12-43	MATR3(∆pNLS4N)-EGFP	12	1	18	unfound	1	TRUE	2
D12	44	D12-44	MATR3(∆pNLS4N)-EGFP	12	1	18	unfound	1	TRUE	2
D12	45	D12-45	MATR3(∆pNLS4N)-EGFP	12	10	224	NA	0	FALSE	2
D12	46	D12-46	MATR3(∆pNLS4N)-EGFP	12	1	18	unfound	1	TRUE	2
D12	47	D12-47	MATR3(∆pNLS4N)-EGFP	12	10	224	NA	0	FALSE	2
E11	1	E11-1	MATR3(∆pNLS4N)-EGFP	11	8	177	unfound	1	TRUE	2
E11	2	E11-2	MATR3(∆pNLS4N)-EGFP	11	1	18	unfound	1	TRUE	2
E11	3	E11-3	MATR3(∆pNLS4N)-EGFP	11	10	224	NA	0	FALSE	2
E11	4	E11-4	MATR3(∆pNLS4N)-EGFP	11	10	224	NA	0	FALSE	2
E11	5	E11-5	MATR3(∆pNLS4N)-EGFP	11	10	224	NA	0	FALSE	2
E11	6	E11-6	MATR3(∆pNLS4N)-EGFP	11	9	200	unfound	1	TRUE	2
E11	7	E11-7	MATR3(∆pNLS4N)-EGFP	11	1	18	unfound	1	TRUE	2
E11	8	E11-8	MATR3(∆pNLS4N)-EGFP	11	1	18	unfound	1	TRUE	2
E11	9	E11-9	MATR3(∆pNLS4N)-EGFP	11	1	18	unfound	1	TRUE	2
E11	10	E11-10	MATR3(∆pNLS4N)-EGFP	11	1	18	unfound	1	TRUE	2
E11	11	E11-11	MATR3(∆pNLS4N)-EGFP	11	2	42	unfound	1	TRUE	2
E11	12	E11-12	MATR3(∆pNLS4N)-EGFP	11	1	18	unfound	1	TRUE	2
E11	13	E11-13	MATR3(∆pNLS4N)-EGFP	11	1	18	unfound	1	TRUE	2
E11	14	E11-14	MATR3(∆pNLS4N)-EGFP	11	10	224	NA	0	FALSE	2
E11	15	E11-15	MATR3(∆pNLS4N)-EGFP	11	10	224	NA	0	FALSE	2
E11	16	E11-16	MATR3(∆pNLS4N)-EGFP	11	1	18	unfound	1	TRUE	2
E11	17	E11-17	MATR3(∆pNLS4N)-EGFP	11	1	18	unfound	1	TRUE	2
E11	18	E11-18	MATR3(∆pNLS4N)-EGFP	11	1	18	unfound	1	TRUE	2
E11	19	E11-19	MATR3(∆pNLS4N)-EGFP	11	1	18	unfound	1	TRUE	2
E11	20	E11-20	MATR3(∆pNLS4N)-EGFP	11	1	18	unfound	1	TRUE	2
E11	21	E11-21	MATR3(∆pNLS4N)-EGFP	11	1	18	unfound	1	TRUE	2
E11	22	E11-22	MATR3(∆pNLS4N)-EGFP	11	1	18	unfound	1	TRUE	2
E11	23	E11-23	MATR3(∆pNLS4N)-EGFP	11	1	18	unfound	1	TRUE	2
E11	24	E11-24	MATR3(∆pNLS4N)-EGFP	11	1	18	unfound	1	TRUE	2
E11	25	E11-25	MATR3(∆pNLS4N)-EGFP	11	1	18	unfound	1	TRUE	2
E11	26	E11-26	MATR3(∆pNLS4N)-EGFP	11	1	18	unfound	1	TRUE	2
E11	27	E11-27	MATR3(∆pNLS4N)-EGFP	11	1	18	unfound	1	TRUE	2
E11	28	E11-28	MATR3(∆pNLS4N)-EGFP	11	10	224	NA	0	FALSE	2
E11	29	E11-29	MATR3(∆pNLS4N)-EGFP	11	9	200	unfound	1	TRUE	2
E11	30	E11-30	MATR3(∆pNLS4N)-EGFP	11	1	18	unfound	1	TRUE	2
E11	31	E11-31	MATR3(∆pNLS4N)-EGFP	11	1	18	unfound	1	TRUE	2
E11	32	E11-32	MATR3(∆pNLS4N)-EGFP	11	10	224	NA	0	FALSE	2
E12	1	E12-1	MATR3(∆pNLS4N)-EGFP	12	2	42	unfound	1	TRUE	2
E12	2	E12-2	MATR3(∆pNLS4N)-EGFP	12	6	128	unfound	1	TRUE	2
E12	3	E12-3	MATR3(∆pNLS4N)-EGFP	12	9	200	unfound	1	TRUE	2
E12	4	E12-4	MATR3(∆pNLS4N)-EGFP	12	1	18	unfound	1	TRUE	2
E12	5	E12-5	MATR3(∆pNLS4N)-EGFP	12	4	89	unfound	1	TRUE	2
E12	6	E12-6	MATR3(∆pNLS4N)-EGFP	12	1	18	unfound	1	TRUE	2
E12	7	E12-7	MATR3(∆pNLS4N)-EGFP	12	1	18	unfound	1	TRUE	2
E12	8	E12-8	MATR3(∆pNLS4N)-EGFP	12	5	105	unfound	1	TRUE	2
E12	9	E12-9	MATR3(∆pNLS4N)-EGFP	12	1	18	unfound	1	TRUE	2
E12	10	E12-10	MATR3(∆pNLS4N)-EGFP	12	1	18	unfound	1	TRUE	2
E12	11	E12-11	MATR3(∆pNLS4N)-EGFP	12	1	18	unfound	1	TRUE	2
E12	12	E12-12	MATR3(∆pNLS4N)-EGFP	12	1	18	unfound	1	TRUE	2
E12	13	E12-13	MATR3(∆pNLS4N)-EGFP	12	1	18	unfound	1	TRUE	2
E12	14	E12-14	MATR3(∆pNLS4N)-EGFP	12	1	18	unfound	1	TRUE	2
E12	15	E12-15	MATR3(∆pNLS4N)-EGFP	12	1	18	unfound	1	TRUE	2
E12	16	E12-16	MATR3(∆pNLS4N)-EGFP	12	10	224	NA	0	FALSE	2
E12	17	E12-17	MATR3(∆pNLS4N)-EGFP	12	9	200	unfound	1	TRUE	2
E12	18	E12-18	MATR3(∆pNLS4N)-EGFP	12	4	89	unfound	1	TRUE	2
E12	19	E12-19	MATR3(∆pNLS4N)-EGFP	12	2	42	unfound	1	TRUE	2
E12	20	E12-20	MATR3(∆pNLS4N)-EGFP	12	1	18	unfound	1	TRUE	2
E12	21	E12-21	MATR3(∆pNLS4N)-EGFP	12	3	68	unfound	1	TRUE	2
E12	22	E12-22	MATR3(∆pNLS4N)-EGFP	12	3	68	unfound	1	TRUE	2
E12	23	E12-23	MATR3(∆pNLS4N)-EGFP	12	1	18	unfound	1	TRUE	2
E12	24	E12-24	MATR3(∆pNLS4N)-EGFP	12	6	128	unfound	1	TRUE	2
E12	25	E12-25	MATR3(∆pNLS4N)-EGFP	12	4	89	unfound	1	TRUE	2
E12	26	E12-26	MATR3(∆pNLS4N)-EGFP	12	7	156	unfound	1	TRUE	2
E12	27	E12-27	MATR3(∆pNLS4N)-EGFP	12	1	18	unfound	1	TRUE	2
E12	28	E12-28	MATR3(∆pNLS4N)-EGFP	12	1	18	unfound	1	TRUE	2
E12	29	E12-29	MATR3(∆pNLS4N)-EGFP	12	1	18	unfound	1	TRUE	2
E12	30	E12-30	MATR3(∆pNLS4N)-EGFP	12	2	42	unfound	1	TRUE	2
E12	31	E12-31	MATR3(∆pNLS4N)-EGFP	12	1	18	unfound	1	TRUE	2
E12	32	E12-32	MATR3(∆pNLS4N)-EGFP	12	3	68	unfound	1	TRUE	2
E12	33	E12-33	MATR3(∆pNLS4N)-EGFP	12	10	224	NA	0	FALSE	2
E12	34	E12-34	MATR3(∆pNLS4N)-EGFP	12	1	18	unfound	1	TRUE	2
E12	35	E12-35	MATR3(∆pNLS4N)-EGFP	12	1	18	unfound	1	TRUE	2
E12	36	E12-36	MATR3(∆pNLS4N)-EGFP	12	1	18	unfound	1	TRUE	2
E12	37	E12-37	MATR3(∆pNLS4N)-EGFP	12	2	42	unfound	1	TRUE	2
E12	38	E12-38	MATR3(∆pNLS4N)-EGFP	12	10	224	NA	0	FALSE	2
F11	1	F11-1	MATR3(∆pNLS4N)-EGFP	11	10	224	NA	0	FALSE	2
F11	2	F11-2	MATR3(∆pNLS4N)-EGFP	11	10	224	NA	0	FALSE	2
F11	3	F11-3	MATR3(∆pNLS4N)-EGFP	11	6	128	unfound	1	TRUE	2
F11	4	F11-4	MATR3(∆pNLS4N)-EGFP	11	2	42	unfound	1	TRUE	2
F11	5	F11-5	MATR3(∆pNLS4N)-EGFP	11	1	18	unfound	1	TRUE	2
F11	6	F11-6	MATR3(∆pNLS4N)-EGFP	11	10	224	NA	0	FALSE	2
F11	7	F11-7	MATR3(∆pNLS4N)-EGFP	11	6	128	unfound	1	TRUE	2
F11	8	F11-8	MATR3(∆pNLS4N)-EGFP	11	10	224	NA	0	FALSE	2
F11	9	F11-9	MATR3(∆pNLS4N)-EGFP	11	1	18	unfound	1	TRUE	2
F11	10	F11-10	MATR3(∆pNLS4N)-EGFP	11	10	224	NA	0	FALSE	2
F11	11	F11-11	MATR3(∆pNLS4N)-EGFP	11	10	224	NA	0	FALSE	2
F11	12	F11-12	MATR3(∆pNLS4N)-EGFP	11	10	224	NA	0	FALSE	2
F11	13	F11-13	MATR3(∆pNLS4N)-EGFP	11	1	18	unfound	1	TRUE	2
F11	14	F11-14	MATR3(∆pNLS4N)-EGFP	11	1	18	unfound	1	TRUE	2
F11	15	F11-15	MATR3(∆pNLS4N)-EGFP	11	1	18	unfound	1	TRUE	2
F11	16	F11-16	MATR3(∆pNLS4N)-EGFP	11	10	224	NA	0	FALSE	2
F11	17	F11-17	MATR3(∆pNLS4N)-EGFP	11	10	224	NA	0	FALSE	2
F11	18	F11-18	MATR3(∆pNLS4N)-EGFP	11	6	128	unfound	1	TRUE	2
F11	19	F11-19	MATR3(∆pNLS4N)-EGFP	11	5	105	unfound	1	TRUE	2
F11	20	F11-20	MATR3(∆pNLS4N)-EGFP	11	9	200	unfound	1	TRUE	2
F11	21	F11-21	MATR3(∆pNLS4N)-EGFP	11	9	200	unfound	1	TRUE	2
F11	22	F11-22	MATR3(∆pNLS4N)-EGFP	11	10	224	NA	0	FALSE	2
F11	23	F11-23	MATR3(∆pNLS4N)-EGFP	11	1	18	unfound	1	TRUE	2
F11	24	F11-24	MATR3(∆pNLS4N)-EGFP	11	2	42	unfound	1	TRUE	2
F11	25	F11-25	MATR3(∆pNLS4N)-EGFP	11	1	18	unfound	1	TRUE	2
F11	26	F11-26	MATR3(∆pNLS4N)-EGFP	11	7	156	unfound	1	TRUE	2
F11	27	F11-27	MATR3(∆pNLS4N)-EGFP	11	9	200	unfound	1	TRUE	2
F11	28	F11-28	MATR3(∆pNLS4N)-EGFP	11	1	18	unfound	1	TRUE	2
F11	29	F11-29	MATR3(∆pNLS4N)-EGFP	11	3	68	unfound	1	TRUE	2
F11	30	F11-30	MATR3(∆pNLS4N)-EGFP	11	1	18	unfound	1	TRUE	2
F11	31	F11-31	MATR3(∆pNLS4N)-EGFP	11	3	68	unfound	1	TRUE	2
F11	32	F11-32	MATR3(∆pNLS4N)-EGFP	11	6	128	unfound	1	TRUE	2
F11	33	F11-33	MATR3(∆pNLS4N)-EGFP	11	1	18	unfound	1	TRUE	2
F11	34	F11-34	MATR3(∆pNLS4N)-EGFP	11	1	18	unfound	1	TRUE	2
F11	35	F11-35	MATR3(∆pNLS4N)-EGFP	11	4	89	unfound	1	TRUE	2
F11	36	F11-36	MATR3(∆pNLS4N)-EGFP	11	10	224	NA	0	FALSE	2
F11	37	F11-37	MATR3(∆pNLS4N)-EGFP	11	5	105	unfound	1	TRUE	2
F11	38	F11-38	MATR3(∆pNLS4N)-EGFP	11	1	18	unfound	1	TRUE	2
F11	39	F11-39	MATR3(∆pNLS4N)-EGFP	11	1	18	unfound	1	TRUE	2
F11	40	F11-40	MATR3(∆pNLS4N)-EGFP	11	10	224	NA	0	FALSE	2
F11	41	F11-41	MATR3(∆pNLS4N)-EGFP	11	1	18	unfound	1	TRUE	2
F11	42	F11-42	MATR3(∆pNLS4N)-EGFP	11	1	18	unfound	1	TRUE	2
F11	43	F11-43	MATR3(∆pNLS4N)-EGFP	11	8	177	unfound	1	TRUE	2
F11	44	F11-44	MATR3(∆pNLS4N)-EGFP	11	1	18	unfound	1	TRUE	2
F12	1	F12-1	MATR3(∆pNLS4N)-EGFP	12	3	68	unfound	1	TRUE	2
F12	2	F12-2	MATR3(∆pNLS4N)-EGFP	12	10	224	NA	0	FALSE	2
F12	3	F12-3	MATR3(∆pNLS4N)-EGFP	12	5	105	unfound	1	TRUE	2
F12	4	F12-4	MATR3(∆pNLS4N)-EGFP	12	10	224	NA	0	FALSE	2
F12	5	F12-5	MATR3(∆pNLS4N)-EGFP	12	10	224	NA	0	FALSE	2
F12	6	F12-6	MATR3(∆pNLS4N)-EGFP	12	2	42	unfound	1	TRUE	2
F12	7	F12-7	MATR3(∆pNLS4N)-EGFP	12	4	89	unfound	1	TRUE	2
F12	8	F12-8	MATR3(∆pNLS4N)-EGFP	12	1	18	unfound	1	TRUE	2
F12	9	F12-9	MATR3(∆pNLS4N)-EGFP	12	1	18	unfound	1	TRUE	2
F12	10	F12-10	MATR3(∆pNLS4N)-EGFP	12	6	128	unfound	1	TRUE	2
F12	11	F12-11	MATR3(∆pNLS4N)-EGFP	12	10	224	NA	0	FALSE	2
F12	12	F12-12	MATR3(∆pNLS4N)-EGFP	12	1	18	unfound	1	TRUE	2
F12	13	F12-13	MATR3(∆pNLS4N)-EGFP	12	1	18	unfound	1	TRUE	2
F12	14	F12-14	MATR3(∆pNLS4N)-EGFP	12	10	224	NA	0	FALSE	2
F12	15	F12-15	MATR3(∆pNLS4N)-EGFP	12	2	42	unfound	1	TRUE	2
F12	16	F12-16	MATR3(∆pNLS4N)-EGFP	12	1	18	unfound	1	TRUE	2
F12	17	F12-17	MATR3(∆pNLS4N)-EGFP	12	2	42	unfound	1	TRUE	2
F12	18	F12-18	MATR3(∆pNLS4N)-EGFP	12	10	224	NA	0	FALSE	2
F12	19	F12-19	MATR3(∆pNLS4N)-EGFP	12	10	224	NA	0	FALSE	2
F12	20	F12-20	MATR3(∆pNLS4N)-EGFP	12	1	18	unfound	1	TRUE	2
F12	21	F12-21	MATR3(∆pNLS4N)-EGFP	12	7	156	unfound	1	TRUE	2
F12	22	F12-22	MATR3(∆pNLS4N)-EGFP	12	1	18	unfound	1	TRUE	2
F12	23	F12-23	MATR3(∆pNLS4N)-EGFP	12	1	18	unfound	1	TRUE	2
F12	24	F12-24	MATR3(∆pNLS4N)-EGFP	12	1	18	unfound	1	TRUE	2
F12	25	F12-25	MATR3(∆pNLS4N)-EGFP	12	10	224	NA	0	FALSE	2
F12	26	F12-26	MATR3(∆pNLS4N)-EGFP	12	10	224	NA	0	FALSE	2
F12	27	F12-27	MATR3(∆pNLS4N)-EGFP	12	1	18	unfound	1	TRUE	2
F12	28	F12-28	MATR3(∆pNLS4N)-EGFP	12	1	18	unfound	1	TRUE	2
F12	29	F12-29	MATR3(∆pNLS4N)-EGFP	12	1	18	unfound	1	TRUE	2
F12	30	F12-30	MATR3(∆pNLS4N)-EGFP	12	1	18	unfound	1	TRUE	2
F12	31	F12-31	MATR3(∆pNLS4N)-EGFP	12	1	18	unfound	1	TRUE	2
F12	32	F12-32	MATR3(∆pNLS4N)-EGFP	12	8	177	unfound	1	TRUE	2
F12	33	F12-33	MATR3(∆pNLS4N)-EGFP	12	1	18	unfound	1	TRUE	2
F12	34	F12-34	MATR3(∆pNLS4N)-EGFP	12	10	224	NA	0	FALSE	2
F12	35	F12-35	MATR3(∆pNLS4N)-EGFP	12	1	18	unfound	1	TRUE	2
F12	36	F12-36	MATR3(∆pNLS4N)-EGFP	12	3	68	unfound	1	TRUE	2
F12	37	F12-37	MATR3(∆pNLS4N)-EGFP	12	1	18	unfound	1	TRUE	2
F12	38	F12-38	MATR3(∆pNLS4N)-EGFP	12	1	18	unfound	1	TRUE	2
F12	39	F12-39	MATR3(∆pNLS4N)-EGFP	12	1	18	unfound	1	TRUE	2
F12	40	F12-40	MATR3(∆pNLS4N)-EGFP	12	1	18	unfound	1	TRUE	2
F12	41	F12-41	MATR3(∆pNLS4N)-EGFP	12	10	224	NA	0	FALSE	2
F12	42	F12-42	MATR3(∆pNLS4N)-EGFP	12	5	105	unfound	1	TRUE	2
F12	43	F12-43	MATR3(∆pNLS4N)-EGFP	12	1	18	unfound	1	TRUE	2
F12	44	F12-44	MATR3(∆pNLS4N)-EGFP	12	1	18	unfound	1	TRUE	2
F12	45	F12-45	MATR3(∆pNLS4N)-EGFP	12	1	18	unfound	1	TRUE	2
G11	1	G11-1	MATR3(∆pNLS4N)-EGFP	11	10	224	NA	0	FALSE	2
G11	2	G11-2	MATR3(∆pNLS4N)-EGFP	11	2	42	unfound	1	TRUE	2
G11	3	G11-3	MATR3(∆pNLS4N)-EGFP	11	5	105	unfound	1	TRUE	2
G11	4	G11-4	MATR3(∆pNLS4N)-EGFP	11	10	224	NA	0	FALSE	2
G11	5	G11-5	MATR3(∆pNLS4N)-EGFP	11	1	18	unfound	1	TRUE	2
G11	6	G11-6	MATR3(∆pNLS4N)-EGFP	11	9	200	unfound	1	TRUE	2
G11	7	G11-7	MATR3(∆pNLS4N)-EGFP	11	1	18	unfound	1	TRUE	2
G11	8	G11-8	MATR3(∆pNLS4N)-EGFP	11	2	42	unfound	1	TRUE	2
G11	9	G11-9	MATR3(∆pNLS4N)-EGFP	11	10	224	NA	0	FALSE	2
G11	10	G11-10	MATR3(∆pNLS4N)-EGFP	11	9	200	unfound	1	TRUE	2
G11	11	G11-11	MATR3(∆pNLS4N)-EGFP	11	1	18	unfound	1	TRUE	2
G11	12	G11-12	MATR3(∆pNLS4N)-EGFP	11	4	89	unfound	1	TRUE	2
G11	13	G11-13	MATR3(∆pNLS4N)-EGFP	11	6	128	unfound	1	TRUE	2
G11	14	G11-14	MATR3(∆pNLS4N)-EGFP	11	10	224	NA	0	FALSE	2
G11	15	G11-15	MATR3(∆pNLS4N)-EGFP	11	10	224	NA	0	FALSE	2
G11	16	G11-16	MATR3(∆pNLS4N)-EGFP	11	1	18	unfound	1	TRUE	2
G11	17	G11-17	MATR3(∆pNLS4N)-EGFP	11	5	105	unfound	1	TRUE	2
G11	18	G11-18	MATR3(∆pNLS4N)-EGFP	11	10	224	NA	0	FALSE	2
G11	19	G11-19	MATR3(∆pNLS4N)-EGFP	11	1	18	unfound	1	TRUE	2
G11	20	G11-20	MATR3(∆pNLS4N)-EGFP	11	3	68	unfound	1	TRUE	2
G11	21	G11-21	MATR3(∆pNLS4N)-EGFP	11	1	18	unfound	1	TRUE	2
G11	22	G11-22	MATR3(∆pNLS4N)-EGFP	11	1	18	unfound	1	TRUE	2
G11	23	G11-23	MATR3(∆pNLS4N)-EGFP	11	10	224	NA	0	FALSE	2
G11	24	G11-24	MATR3(∆pNLS4N)-EGFP	11	6	128	unfound	1	TRUE	2
G11	25	G11-25	MATR3(∆pNLS4N)-EGFP	11	1	18	unfound	1	TRUE	2
G11	26	G11-26	MATR3(∆pNLS4N)-EGFP	11	4	89	unfound	1	TRUE	2
G11	27	G11-27	MATR3(∆pNLS4N)-EGFP	11	1	18	unfound	1	TRUE	2
G11	28	G11-28	MATR3(∆pNLS4N)-EGFP	11	1	18	unfound	1	TRUE	2
G11	29	G11-29	MATR3(∆pNLS4N)-EGFP	11	1	18	unfound	1	TRUE	2
G11	30	G11-30	MATR3(∆pNLS4N)-EGFP	11	8	177	unfound	1	TRUE	2
G11	31	G11-31	MATR3(∆pNLS4N)-EGFP	11	1	18	unfound	1	TRUE	2
G11	32	G11-32	MATR3(∆pNLS4N)-EGFP	11	3	68	unfound	1	TRUE	2
G11	33	G11-33	MATR3(∆pNLS4N)-EGFP	11	10	224	NA	0	FALSE	2
G11	34	G11-34	MATR3(∆pNLS4N)-EGFP	11	1	18	unfound	1	TRUE	2
G11	35	G11-35	MATR3(∆pNLS4N)-EGFP	11	9	200	unfound	1	TRUE	2
G11	36	G11-36	MATR3(∆pNLS4N)-EGFP	11	7	156	unfound	1	TRUE	2
G11	37	G11-37	MATR3(∆pNLS4N)-EGFP	11	4	89	unfound	1	TRUE	2
G11	38	G11-38	MATR3(∆pNLS4N)-EGFP	11	1	18	unfound	1	TRUE	2
G11	39	G11-39	MATR3(∆pNLS4N)-EGFP	11	1	18	unfound	1	TRUE	2
G11	40	G11-40	MATR3(∆pNLS4N)-EGFP	11	1	18	unfound	1	TRUE	2
G11	41	G11-41	MATR3(∆pNLS4N)-EGFP	11	2	42	unfound	1	TRUE	2
G11	42	G11-42	MATR3(∆pNLS4N)-EGFP	11	1	18	unfound	1	TRUE	2
G11	43	G11-43	MATR3(∆pNLS4N)-EGFP	11	1	18	unfound	1	TRUE	2
G11	44	G11-44	MATR3(∆pNLS4N)-EGFP	11	10	224	NA	0	FALSE	2
G11	45	G11-45	MATR3(∆pNLS4N)-EGFP	11	4	89	unfound	1	TRUE	2
G11	46	G11-46	MATR3(∆pNLS4N)-EGFP	11	10	224	NA	0	FALSE	2
G12	1	G12-1	MATR3(∆pNLS4N)-EGFP	12	10	224	NA	0	FALSE	2
G12	2	G12-2	MATR3(∆pNLS4N)-EGFP	12	10	224	NA	0	FALSE	2
G12	3	G12-3	MATR3(∆pNLS4N)-EGFP	12	3	68	unfound	1	TRUE	2
G12	4	G12-4	MATR3(∆pNLS4N)-EGFP	12	10	224	NA	0	FALSE	2
G12	5	G12-5	MATR3(∆pNLS4N)-EGFP	12	10	224	NA	0	FALSE	2
G12	6	G12-6	MATR3(∆pNLS4N)-EGFP	12	10	224	NA	0	FALSE	2
G12	7	G12-7	MATR3(∆pNLS4N)-EGFP	12	10	224	NA	0	FALSE	2
G12	8	G12-8	MATR3(∆pNLS4N)-EGFP	12	1	18	unfound	1	TRUE	2
G12	9	G12-9	MATR3(∆pNLS4N)-EGFP	12	10	224	NA	0	FALSE	2
G12	10	G12-10	MATR3(∆pNLS4N)-EGFP	12	1	18	unfound	1	TRUE	2
G12	11	G12-11	MATR3(∆pNLS4N)-EGFP	12	10	224	NA	0	FALSE	2
G12	12	G12-12	MATR3(∆pNLS4N)-EGFP	12	1	18	unfound	1	TRUE	2
G12	13	G12-13	MATR3(∆pNLS4N)-EGFP	12	1	18	unfound	1	TRUE	2
G12	14	G12-14	MATR3(∆pNLS4N)-EGFP	12	10	224	NA	0	FALSE	2
G12	15	G12-15	MATR3(∆pNLS4N)-EGFP	12	10	224	NA	0	FALSE	2
G12	16	G12-16	MATR3(∆pNLS4N)-EGFP	12	1	18	unfound	1	TRUE	2
G12	17	G12-17	MATR3(∆pNLS4N)-EGFP	12	1	18	unfound	1	TRUE	2
G12	18	G12-18	MATR3(∆pNLS4N)-EGFP	12	2	42	unfound	1	TRUE	2
G12	19	G12-19	MATR3(∆pNLS4N)-EGFP	12	1	18	unfound	1	TRUE	2
G12	20	G12-20	MATR3(∆pNLS4N)-EGFP	12	10	224	NA	0	FALSE	2
G12	21	G12-21	MATR3(∆pNLS4N)-EGFP	12	7	156	unfound	1	TRUE	2
G12	22	G12-22	MATR3(∆pNLS4N)-EGFP	12	10	224	NA	0	FALSE	2
G12	23	G12-23	MATR3(∆pNLS4N)-EGFP	12	10	224	NA	0	FALSE	2
G12	24	G12-24	MATR3(∆pNLS4N)-EGFP	12	1	18	unfound	1	TRUE	2
G12	25	G12-25	MATR3(∆pNLS4N)-EGFP	12	1	18	unfound	1	TRUE	2
G12	26	G12-26	MATR3(∆pNLS4N)-EGFP	12	4	89	unfound	1	TRUE	2
G12	27	G12-27	MATR3(∆pNLS4N)-EGFP	12	2	42	unfound	1	TRUE	2
G12	28	G12-28	MATR3(∆pNLS4N)-EGFP	12	6	128	unfound	1	TRUE	2
G12	29	G12-29	MATR3(∆pNLS4N)-EGFP	12	3	68	unfound	1	TRUE	2
G12	30	G12-30	MATR3(∆pNLS4N)-EGFP	12	1	18	unfound	1	TRUE	2
G12	31	G12-31	MATR3(∆pNLS4N)-EGFP	12	10	224	NA	0	FALSE	2
G12	32	G12-32	MATR3(∆pNLS4N)-EGFP	12	9	200	unfound	1	TRUE	2
G12	33	G12-33	MATR3(∆pNLS4N)-EGFP	12	2	42	unfound	1	TRUE	2
G12	34	G12-34	MATR3(∆pNLS4N)-EGFP	12	10	224	NA	0	FALSE	2
G12	35	G12-35	MATR3(∆pNLS4N)-EGFP	12	1	18	unfound	1	TRUE	2
G12	36	G12-36	MATR3(∆pNLS4N)-EGFP	12	1	18	unfound	1	TRUE	2
G12	37	G12-37	MATR3(∆pNLS4N)-EGFP	12	1	18	unfound	1	TRUE	2
G12	38	G12-38	MATR3(∆pNLS4N)-EGFP	12	4	89	unfound	1	TRUE	2
G12	39	G12-39	MATR3(∆pNLS4N)-EGFP	12	1	18	unfound	1	TRUE	2
G12	40	G12-40	MATR3(∆pNLS4N)-EGFP	12	1	18	unfound	1	TRUE	2
G12	41	G12-41	MATR3(∆pNLS4N)-EGFP	12	1	18	unfound	1	TRUE	2
G12	42	G12-42	MATR3(∆pNLS4N)-EGFP	12	1	18	unfound	1	TRUE	2
G12	43	G12-43	MATR3(∆pNLS4N)-EGFP	12	1	18	unfound	1	TRUE	2
G12	44	G12-44	MATR3(∆pNLS4N)-EGFP	12	1	18	unfound	1	TRUE	2
G12	45	G12-45	MATR3(∆pNLS4N)-EGFP	12	1	18	unfound	1	TRUE	2
G12	46	G12-46	MATR3(∆pNLS4N)-EGFP	12	1	18	unfound	1	TRUE	2
G12	47	G12-47	MATR3(∆pNLS4N)-EGFP	12	1	18	unfound	1	TRUE	2
G12	48	G12-48	MATR3(∆pNLS4N)-EGFP	12	1	18	unfound	1	TRUE	2
G12	49	G12-49	MATR3(∆pNLS4N)-EGFP	12	10	224	NA	0	FALSE	2
G12	50	G12-50	MATR3(∆pNLS4N)-EGFP	12	1	18	unfound	1	TRUE	2
G12	51	G12-51	MATR3(∆pNLS4N)-EGFP	12	1	18	unfound	1	TRUE	2
G12	52	G12-52	MATR3(∆pNLS4N)-EGFP	12	8	177	unfound	1	TRUE	2
H11	1	H11-1	MATR3(∆pNLS4N)-EGFP	11	10	224	NA	0	FALSE	2
H11	2	H11-2	MATR3(∆pNLS4N)-EGFP	11	10	224	NA	0	FALSE	2
H11	3	H11-3	MATR3(∆pNLS4N)-EGFP	11	8	177	unfound	1	TRUE	2
H11	4	H11-4	MATR3(∆pNLS4N)-EGFP	11	4	89	unfound	1	TRUE	2
H11	5	H11-5	MATR3(∆pNLS4N)-EGFP	11	1	18	unfound	1	TRUE	2
H11	6	H11-6	MATR3(∆pNLS4N)-EGFP	11	1	18	unfound	1	TRUE	2
H11	7	H11-7	MATR3(∆pNLS4N)-EGFP	11	10	224	NA	0	FALSE	2
H11	8	H11-8	MATR3(∆pNLS4N)-EGFP	11	3	68	unfound	1	TRUE	2
H11	9	H11-9	MATR3(∆pNLS4N)-EGFP	11	1	18	unfound	1	TRUE	2
H11	10	H11-10	MATR3(∆pNLS4N)-EGFP	11	1	18	unfound	1	TRUE	2
H11	11	H11-11	MATR3(∆pNLS4N)-EGFP	11	1	18	unfound	1	TRUE	2
H11	12	H11-12	MATR3(∆pNLS4N)-EGFP	11	1	18	unfound	1	TRUE	2
H11	13	H11-13	MATR3(∆pNLS4N)-EGFP	11	5	105	unfound	1	TRUE	2
H11	14	H11-14	MATR3(∆pNLS4N)-EGFP	11	1	18	unfound	1	TRUE	2
H11	15	H11-15	MATR3(∆pNLS4N)-EGFP	11	1	18	unfound	1	TRUE	2
H11	16	H11-16	MATR3(∆pNLS4N)-EGFP	11	2	42	unfound	1	TRUE	2
H11	17	H11-17	MATR3(∆pNLS4N)-EGFP	11	4	89	unfound	1	TRUE	2
H11	18	H11-18	MATR3(∆pNLS4N)-EGFP	11	1	18	unfound	1	TRUE	2
H11	19	H11-19	MATR3(∆pNLS4N)-EGFP	11	1	18	unfound	1	TRUE	2
H11	20	H11-20	MATR3(∆pNLS4N)-EGFP	11	1	18	unfound	1	TRUE	2
H11	21	H11-21	MATR3(∆pNLS4N)-EGFP	11	4	89	unfound	1	TRUE	2
H11	22	H11-22	MATR3(∆pNLS4N)-EGFP	11	1	18	unfound	1	TRUE	2
H11	23	H11-23	MATR3(∆pNLS4N)-EGFP	11	3	68	unfound	1	TRUE	2
H11	24	H11-24	MATR3(∆pNLS4N)-EGFP	11	2	42	unfound	1	TRUE	2
H11	25	H11-25	MATR3(∆pNLS4N)-EGFP	11	8	177	unfound	1	TRUE	2
H11	26	H11-26	MATR3(∆pNLS4N)-EGFP	11	1	18	unfound	1	TRUE	2
H11	27	H11-27	MATR3(∆pNLS4N)-EGFP	11	2	42	unfound	1	TRUE	2
H11	28	H11-28	MATR3(∆pNLS4N)-EGFP	11	9	200	unfound	1	TRUE	2
H11	29	H11-29	MATR3(∆pNLS4N)-EGFP	11	9	200	unfound	1	TRUE	2
H11	30	H11-30	MATR3(∆pNLS4N)-EGFP	11	8	177	unfound	1	TRUE	2
H11	31	H11-31	MATR3(∆pNLS4N)-EGFP	11	1	18	unfound	1	TRUE	2
H11	32	H11-32	MATR3(∆pNLS4N)-EGFP	11	2	42	unfound	1	TRUE	2
H11	33	H11-33	MATR3(∆pNLS4N)-EGFP	11	7	156	unfound	1	TRUE	2
H11	34	H11-34	MATR3(∆pNLS4N)-EGFP	11	1	18	unfound	1	TRUE	2
H11	35	H11-35	MATR3(∆pNLS4N)-EGFP	11	1	18	unfound	1	TRUE	2
H11	36	H11-36	MATR3(∆pNLS4N)-EGFP	11	1	18	unfound	1	TRUE	2
H11	37	H11-37	MATR3(∆pNLS4N)-EGFP	11	5	105	unfound	1	TRUE	2
H11	38	H11-38	MATR3(∆pNLS4N)-EGFP	11	2	42	unfound	1	TRUE	2
H11	39	H11-39	MATR3(∆pNLS4N)-EGFP	11	10	224	NA	0	FALSE	2
H11	40	H11-40	MATR3(∆pNLS4N)-EGFP	11	1	18	unfound	1	TRUE	2
H11	41	H11-41	MATR3(∆pNLS4N)-EGFP	11	10	224	NA	0	FALSE	2
H11	42	H11-42	MATR3(∆pNLS4N)-EGFP	11	5	105	unfound	1	TRUE	2
H11	43	H11-43	MATR3(∆pNLS4N)-EGFP	11	1	18	unfound	1	TRUE	2
H11	44	H11-44	MATR3(∆pNLS4N)-EGFP	11	1	18	unfound	1	TRUE	2
H11	45	H11-45	MATR3(∆pNLS4N)-EGFP	11	6	128	unfound	1	TRUE	2
H11	46	H11-46	MATR3(∆pNLS4N)-EGFP	11	7	156	unfound	1	TRUE	2
H11	47	H11-47	MATR3(∆pNLS4N)-EGFP	11	2	42	unfound	1	TRUE	2
H11	48	H11-48	MATR3(∆pNLS4N)-EGFP	11	1	18	unfound	1	TRUE	2
H11	49	H11-49	MATR3(∆pNLS4N)-EGFP	11	9	200	unfound	1	TRUE	2
H11	50	H11-50	MATR3(∆pNLS4N)-EGFP	11	10	224	NA	0	FALSE	2
H11	51	H11-51	MATR3(∆pNLS4N)-EGFP	11	8	177	unfound	1	TRUE	2
H11	52	H11-52	MATR3(∆pNLS4N)-EGFP	11	1	18	unfound	1	TRUE	2
H11	53	H11-53	MATR3(∆pNLS4N)-EGFP	11	1	18	unfound	1	TRUE	2
H12	1	H12-1	MATR3(∆pNLS4N)-EGFP	12	5	105	unfound	1	TRUE	2
H12	2	H12-2	MATR3(∆pNLS4N)-EGFP	12	5	105	unfound	1	TRUE	2
H12	3	H12-3	MATR3(∆pNLS4N)-EGFP	12	10	224	NA	0	FALSE	2
H12	4	H12-4	MATR3(∆pNLS4N)-EGFP	12	7	156	unfound	1	TRUE	2
H12	5	H12-5	MATR3(∆pNLS4N)-EGFP	12	10	224	NA	0	FALSE	2
H12	6	H12-6	MATR3(∆pNLS4N)-EGFP	12	9	200	unfound	1	TRUE	2
H12	7	H12-7	MATR3(∆pNLS4N)-EGFP	12	1	18	unfound	1	TRUE	2
H12	8	H12-8	MATR3(∆pNLS4N)-EGFP	12	1	18	unfound	1	TRUE	2
H12	9	H12-9	MATR3(∆pNLS4N)-EGFP	12	1	18	unfound	1	TRUE	2
H12	10	H12-10	MATR3(∆pNLS4N)-EGFP	12	10	224	NA	0	FALSE	2
H12	11	H12-11	MATR3(∆pNLS4N)-EGFP	12	10	224	NA	0	FALSE	2
H12	12	H12-12	MATR3(∆pNLS4N)-EGFP	12	10	224	NA	0	FALSE	2
H12	13	H12-13	MATR3(∆pNLS4N)-EGFP	12	1	18	unfound	1	TRUE	2
H12	14	H12-14	MATR3(∆pNLS4N)-EGFP	12	3	68	unfound	1	TRUE	2
H12	15	H12-15	MATR3(∆pNLS4N)-EGFP	12	10	224	NA	0	FALSE	2
H12	16	H12-16	MATR3(∆pNLS4N)-EGFP	12	1	18	unfound	1	TRUE	2
H12	17	H12-17	MATR3(∆pNLS4N)-EGFP	12	1	18	unfound	1	TRUE	2
H12	18	H12-18	MATR3(∆pNLS4N)-EGFP	12	1	18	unfound	1	TRUE	2
H12	19	H12-19	MATR3(∆pNLS4N)-EGFP	12	1	18	unfound	1	TRUE	2
H12	20	H12-20	MATR3(∆pNLS4N)-EGFP	12	2	42	unfound	1	TRUE	2
H12	21	H12-21	MATR3(∆pNLS4N)-EGFP	12	10	224	NA	0	FALSE	2
H12	22	H12-22	MATR3(∆pNLS4N)-EGFP	12	4	89	unfound	1	TRUE	2
H12	23	H12-23	MATR3(∆pNLS4N)-EGFP	12	2	42	unfound	1	TRUE	2
H12	24	H12-24	MATR3(∆pNLS4N)-EGFP	12	1	18	unfound	1	TRUE	2
H12	25	H12-25	MATR3(∆pNLS4N)-EGFP	12	1	18	unfound	1	TRUE	2
H12	26	H12-26	MATR3(∆pNLS4N)-EGFP	12	1	18	unfound	1	TRUE	2
H12	27	H12-27	MATR3(∆pNLS4N)-EGFP	12	3	68	unfound	1	TRUE	2
H12	28	H12-28	MATR3(∆pNLS4N)-EGFP	12	1	18	unfound	1	TRUE	2
H12	29	H12-29	MATR3(∆pNLS4N)-EGFP	12	10	224	NA	0	FALSE	2
H12	30	H12-30	MATR3(∆pNLS4N)-EGFP	12	1	18	unfound	1	TRUE	2
H12	31	H12-31	MATR3(∆pNLS4N)-EGFP	12	7	156	unfound	1	TRUE	2
H12	32	H12-32	MATR3(∆pNLS4N)-EGFP	12	4	89	unfound	1	TRUE	2
H12	33	H12-33	MATR3(∆pNLS4N)-EGFP	12	1	18	unfound	1	TRUE	2
H12	34	H12-34	MATR3(∆pNLS4N)-EGFP	12	10	224	NA	0	FALSE	2
H12	35	H12-35	MATR3(∆pNLS4N)-EGFP	12	10	224	NA	0	FALSE	2
H12	36	H12-36	MATR3(∆pNLS4N)-EGFP	12	10	224	NA	0	FALSE	2
A03	1	A03-1	MATR3(WT)-EGFP	3	7	156	unfound	1	TRUE	2
A03	2	A03-2	MATR3(WT)-EGFP	3	1	18	unfound	1	TRUE	2
A03	3	A03-3	MATR3(WT)-EGFP	3	2	42	unfound	1	TRUE	2
A03	4	A03-4	MATR3(WT)-EGFP	3	1	18	unfound	1	TRUE	2
A03	5	A03-5	MATR3(WT)-EGFP	3	5	105	unfound	1	TRUE	2
A03	6	A03-6	MATR3(WT)-EGFP	3	9	200	unfound	1	TRUE	2
A03	7	A03-7	MATR3(WT)-EGFP	3	5	105	unfound	1	TRUE	2
A03	8	A03-8	MATR3(WT)-EGFP	3	1	18	unfound	1	TRUE	2
A03	9	A03-9	MATR3(WT)-EGFP	3	10	224	NA	0	FALSE	2
A03	10	A03-10	MATR3(WT)-EGFP	3	10	224	NA	0	FALSE	2
A03	11	A03-11	MATR3(WT)-EGFP	3	5	105	unfound	1	TRUE	2
A03	12	A03-12	MATR3(WT)-EGFP	3	2	42	unfound	1	TRUE	2
A03	13	A03-13	MATR3(WT)-EGFP	3	6	128	unfound	1	TRUE	2
A03	14	A03-14	MATR3(WT)-EGFP	3	1	18	unfound	1	TRUE	2
A03	15	A03-15	MATR3(WT)-EGFP	3	10	224	NA	0	FALSE	2
A03	16	A03-16	MATR3(WT)-EGFP	3	10	224	NA	0	FALSE	2
A03	17	A03-17	MATR3(WT)-EGFP	3	9	200	unfound	1	TRUE	2
A03	18	A03-18	MATR3(WT)-EGFP	3	1	18	unfound	1	TRUE	2
A03	19	A03-19	MATR3(WT)-EGFP	3	1	18	unfound	1	TRUE	2
A03	20	A03-20	MATR3(WT)-EGFP	3	7	156	unfound	1	TRUE	2
A03	21	A03-21	MATR3(WT)-EGFP	3	1	18	unfound	1	TRUE	2
A03	22	A03-22	MATR3(WT)-EGFP	3	2	42	unfound	1	TRUE	2
A03	23	A03-23	MATR3(WT)-EGFP	3	10	224	NA	0	FALSE	2
A03	24	A03-24	MATR3(WT)-EGFP	3	10	224	NA	0	FALSE	2
A03	25	A03-25	MATR3(WT)-EGFP	3	3	68	unfound	1	TRUE	2
A03	26	A03-26	MATR3(WT)-EGFP	3	10	224	NA	0	FALSE	2
A03	27	A03-27	MATR3(WT)-EGFP	3	2	42	unfound	1	TRUE	2
A03	28	A03-28	MATR3(WT)-EGFP	3	1	18	unfound	1	TRUE	2
A03	29	A03-29	MATR3(WT)-EGFP	3	1	18	unfound	1	TRUE	2
A03	30	A03-30	MATR3(WT)-EGFP	3	8	177	unfound	1	TRUE	2
A03	31	A03-31	MATR3(WT)-EGFP	3	10	224	NA	0	FALSE	2
A03	32	A03-32	MATR3(WT)-EGFP	3	1	18	unfound	1	TRUE	2
A03	33	A03-33	MATR3(WT)-EGFP	3	2	42	unfound	1	TRUE	2
A03	34	A03-34	MATR3(WT)-EGFP	3	1	18	unfound	1	TRUE	2
A03	35	A03-35	MATR3(WT)-EGFP	3	1	18	unfound	1	TRUE	2
A03	36	A03-36	MATR3(WT)-EGFP	3	1	18	unfound	1	TRUE	2
A03	37	A03-37	MATR3(WT)-EGFP	3	2	42	unfound	1	TRUE	2
A03	38	A03-38	MATR3(WT)-EGFP	3	5	105	unfound	1	TRUE	2
A03	39	A03-39	MATR3(WT)-EGFP	3	1	18	unfound	1	TRUE	2
A03	40	A03-40	MATR3(WT)-EGFP	3	2	42	unfound	1	TRUE	2
A03	41	A03-41	MATR3(WT)-EGFP	3	1	18	unfound	1	TRUE	2
A03	42	A03-42	MATR3(WT)-EGFP	3	1	18	unfound	1	TRUE	2
A03	43	A03-43	MATR3(WT)-EGFP	3	10	224	NA	0	FALSE	2
A03	44	A03-44	MATR3(WT)-EGFP	3	1	18	unfound	1	TRUE	2
A03	45	A03-45	MATR3(WT)-EGFP	3	7	156	unfound	1	TRUE	2
A03	46	A03-46	MATR3(WT)-EGFP	3	1	18	unfound	1	TRUE	2
A03	47	A03-47	MATR3(WT)-EGFP	3	1	18	unfound	1	TRUE	2
A03	48	A03-48	MATR3(WT)-EGFP	3	2	42	unfound	1	TRUE	2
A03	49	A03-49	MATR3(WT)-EGFP	3	10	224	NA	0	FALSE	2
A03	50	A03-50	MATR3(WT)-EGFP	3	1	18	unfound	1	TRUE	2
A03	51	A03-51	MATR3(WT)-EGFP	3	1	18	unfound	1	TRUE	2
A03	52	A03-52	MATR3(WT)-EGFP	3	1	18	unfound	1	TRUE	2
A03	53	A03-53	MATR3(WT)-EGFP	3	2	42	unfound	1	TRUE	2
A03	54	A03-54	MATR3(WT)-EGFP	3	1	18	unfound	1	TRUE	2
A03	55	A03-55	MATR3(WT)-EGFP	3	1	18	unfound	1	TRUE	2
A03	56	A03-56	MATR3(WT)-EGFP	3	7	156	unfound	1	TRUE	2
A03	57	A03-57	MATR3(WT)-EGFP	3	6	128	unfound	1	TRUE	2
A04	1	A04-1	MATR3(WT)-EGFP	4	10	224	NA	0	FALSE	2
A04	2	A04-2	MATR3(WT)-EGFP	4	1	18	unfound	1	TRUE	2
A04	3	A04-3	MATR3(WT)-EGFP	4	1	18	unfound	1	TRUE	2
A04	4	A04-4	MATR3(WT)-EGFP	4	8	177	unfound	1	TRUE	2
A04	5	A04-5	MATR3(WT)-EGFP	4	1	18	unfound	1	TRUE	2
A04	6	A04-6	MATR3(WT)-EGFP	4	1	18	unfound	1	TRUE	2
A04	7	A04-7	MATR3(WT)-EGFP	4	2	42	unfound	1	TRUE	2
A04	8	A04-8	MATR3(WT)-EGFP	4	10	224	NA	0	FALSE	2
A04	9	A04-9	MATR3(WT)-EGFP	4	7	156	unfound	1	TRUE	2
A04	10	A04-10	MATR3(WT)-EGFP	4	6	128	unfound	1	TRUE	2
A04	11	A04-11	MATR3(WT)-EGFP	4	10	224	NA	0	FALSE	2
A04	12	A04-12	MATR3(WT)-EGFP	4	1	18	unfound	1	TRUE	2
A04	13	A04-13	MATR3(WT)-EGFP	4	2	42	unfound	1	TRUE	2
A04	14	A04-14	MATR3(WT)-EGFP	4	3	68	unfound	1	TRUE	2
A04	15	A04-15	MATR3(WT)-EGFP	4	4	89	unfound	1	TRUE	2
A04	16	A04-16	MATR3(WT)-EGFP	4	1	18	unfound	1	TRUE	2
A04	17	A04-17	MATR3(WT)-EGFP	4	1	18	unfound	1	TRUE	2
A04	18	A04-18	MATR3(WT)-EGFP	4	1	18	unfound	1	TRUE	2
A04	19	A04-19	MATR3(WT)-EGFP	4	8	177	unfound	1	TRUE	2
A04	20	A04-20	MATR3(WT)-EGFP	4	9	200	unfound	1	TRUE	2
A04	21	A04-21	MATR3(WT)-EGFP	4	8	177	unfound	1	TRUE	2
A04	22	A04-22	MATR3(WT)-EGFP	4	2	42	unfound	1	TRUE	2
A04	23	A04-23	MATR3(WT)-EGFP	4	1	18	unfound	1	TRUE	2
A04	24	A04-24	MATR3(WT)-EGFP	4	5	105	unfound	1	TRUE	2
A04	25	A04-25	MATR3(WT)-EGFP	4	1	18	unfound	1	TRUE	2
A04	26	A04-26	MATR3(WT)-EGFP	4	9	200	unfound	1	TRUE	2
A04	27	A04-27	MATR3(WT)-EGFP	4	6	128	unfound	1	TRUE	2
A04	28	A04-28	MATR3(WT)-EGFP	4	1	18	unfound	1	TRUE	2
A04	29	A04-29	MATR3(WT)-EGFP	4	10	224	NA	0	FALSE	2
A04	30	A04-30	MATR3(WT)-EGFP	4	6	128	unfound	1	TRUE	2
A04	31	A04-31	MATR3(WT)-EGFP	4	1	18	unfound	1	TRUE	2
A04	32	A04-32	MATR3(WT)-EGFP	4	1	18	unfound	1	TRUE	2
A04	33	A04-33	MATR3(WT)-EGFP	4	1	18	unfound	1	TRUE	2
A04	34	A04-34	MATR3(WT)-EGFP	4	4	89	unfound	1	TRUE	2
A04	35	A04-35	MATR3(WT)-EGFP	4	1	18	unfound	1	TRUE	2
A04	36	A04-36	MATR3(WT)-EGFP	4	1	18	unfound	1	TRUE	2
A04	37	A04-37	MATR3(WT)-EGFP	4	1	18	unfound	1	TRUE	2
A04	38	A04-38	MATR3(WT)-EGFP	4	4	89	unfound	1	TRUE	2
A04	39	A04-39	MATR3(WT)-EGFP	4	1	18	unfound	1	TRUE	2
A04	40	A04-40	MATR3(WT)-EGFP	4	6	128	unfound	1	TRUE	2
A04	41	A04-41	MATR3(WT)-EGFP	4	2	42	unfound	1	TRUE	2
A04	42	A04-42	MATR3(WT)-EGFP	4	1	18	unfound	1	TRUE	2
A04	43	A04-43	MATR3(WT)-EGFP	4	2	42	unfound	1	TRUE	2
A04	44	A04-44	MATR3(WT)-EGFP	4	10	224	NA	0	FALSE	2
A04	45	A04-45	MATR3(WT)-EGFP	4	9	200	unfound	1	TRUE	2
A04	46	A04-46	MATR3(WT)-EGFP	4	3	68	unfound	1	TRUE	2
A04	47	A04-47	MATR3(WT)-EGFP	4	2	42	unfound	1	TRUE	2
A04	48	A04-48	MATR3(WT)-EGFP	4	1	18	unfound	1	TRUE	2
A04	49	A04-49	MATR3(WT)-EGFP	4	2	42	unfound	1	TRUE	2
B03	1	B03-1	MATR3(WT)-EGFP	3	1	18	unfound	1	TRUE	2
B03	2	B03-2	MATR3(WT)-EGFP	3	2	42	unfound	1	TRUE	2
B03	3	B03-3	MATR3(WT)-EGFP	3	7	156	unfound	1	TRUE	2
B03	4	B03-4	MATR3(WT)-EGFP	3	10	224	NA	0	FALSE	2
B03	5	B03-5	MATR3(WT)-EGFP	3	1	18	unfound	1	TRUE	2
B03	6	B03-6	MATR3(WT)-EGFP	3	1	18	unfound	1	TRUE	2
B03	7	B03-7	MATR3(WT)-EGFP	3	10	224	NA	0	FALSE	2
B03	8	B03-8	MATR3(WT)-EGFP	3	10	224	NA	0	FALSE	2
B03	9	B03-9	MATR3(WT)-EGFP	3	10	224	NA	0	FALSE	2
B03	10	B03-10	MATR3(WT)-EGFP	3	1	18	unfound	1	TRUE	2
B03	11	B03-11	MATR3(WT)-EGFP	3	1	18	unfound	1	TRUE	2
B03	12	B03-12	MATR3(WT)-EGFP	3	10	224	NA	0	FALSE	2
B03	13	B03-13	MATR3(WT)-EGFP	3	1	18	unfound	1	TRUE	2
B03	14	B03-14	MATR3(WT)-EGFP	3	1	18	unfound	1	TRUE	2
B03	15	B03-15	MATR3(WT)-EGFP	3	1	18	unfound	1	TRUE	2
B03	16	B03-16	MATR3(WT)-EGFP	3	10	224	NA	0	FALSE	2
B03	17	B03-17	MATR3(WT)-EGFP	3	1	18	unfound	1	TRUE	2
B03	18	B03-18	MATR3(WT)-EGFP	3	10	224	NA	0	FALSE	2
B03	19	B03-19	MATR3(WT)-EGFP	3	3	68	unfound	1	TRUE	2
B03	20	B03-20	MATR3(WT)-EGFP	3	3	68	unfound	1	TRUE	2
B03	21	B03-21	MATR3(WT)-EGFP	3	9	200	unfound	1	TRUE	2
B03	22	B03-22	MATR3(WT)-EGFP	3	5	105	unfound	1	TRUE	2
B03	23	B03-23	MATR3(WT)-EGFP	3	1	18	unfound	1	TRUE	2
B03	24	B03-24	MATR3(WT)-EGFP	3	1	18	unfound	1	TRUE	2
B03	25	B03-25	MATR3(WT)-EGFP	3	1	18	unfound	1	TRUE	2
B03	26	B03-26	MATR3(WT)-EGFP	3	10	224	NA	0	FALSE	2
B03	27	B03-27	MATR3(WT)-EGFP	3	3	68	unfound	1	TRUE	2
B03	28	B03-28	MATR3(WT)-EGFP	3	1	18	unfound	1	TRUE	2
B03	29	B03-29	MATR3(WT)-EGFP	3	1	18	unfound	1	TRUE	2
B03	30	B03-30	MATR3(WT)-EGFP	3	2	42	unfound	1	TRUE	2
B03	31	B03-31	MATR3(WT)-EGFP	3	1	18	unfound	1	TRUE	2
B03	32	B03-32	MATR3(WT)-EGFP	3	10	224	NA	0	FALSE	2
B03	33	B03-33	MATR3(WT)-EGFP	3	1	18	unfound	1	TRUE	2
B03	34	B03-34	MATR3(WT)-EGFP	3	4	89	unfound	1	TRUE	2
B03	35	B03-35	MATR3(WT)-EGFP	3	10	224	NA	0	FALSE	2
B03	36	B03-36	MATR3(WT)-EGFP	3	8	177	unfound	1	TRUE	2
B03	37	B03-37	MATR3(WT)-EGFP	3	1	18	unfound	1	TRUE	2
B03	38	B03-38	MATR3(WT)-EGFP	3	4	89	unfound	1	TRUE	2
B03	39	B03-39	MATR3(WT)-EGFP	3	1	18	unfound	1	TRUE	2
B03	40	B03-40	MATR3(WT)-EGFP	3	1	18	unfound	1	TRUE	2
B03	41	B03-41	MATR3(WT)-EGFP	3	1	18	unfound	1	TRUE	2
B03	42	B03-42	MATR3(WT)-EGFP	3	5	105	unfound	1	TRUE	2
B03	43	B03-43	MATR3(WT)-EGFP	3	8	177	unfound	1	TRUE	2
B03	44	B03-44	MATR3(WT)-EGFP	3	1	18	unfound	1	TRUE	2
B03	45	B03-45	MATR3(WT)-EGFP	3	2	42	unfound	1	TRUE	2
B03	46	B03-46	MATR3(WT)-EGFP	3	2	42	unfound	1	TRUE	2
B03	47	B03-47	MATR3(WT)-EGFP	3	10	224	NA	0	FALSE	2
B03	48	B03-48	MATR3(WT)-EGFP	3	10	224	NA	0	FALSE	2
B03	49	B03-49	MATR3(WT)-EGFP	3	1	18	unfound	1	TRUE	2
B03	50	B03-50	MATR3(WT)-EGFP	3	1	18	unfound	1	TRUE	2
B03	51	B03-51	MATR3(WT)-EGFP	3	5	105	unfound	1	TRUE	2
B03	52	B03-52	MATR3(WT)-EGFP	3	10	224	NA	0	FALSE	2
B03	53	B03-53	MATR3(WT)-EGFP	3	10	224	NA	0	FALSE	2
B03	54	B03-54	MATR3(WT)-EGFP	3	4	89	unfound	1	TRUE	2
B03	55	B03-55	MATR3(WT)-EGFP	3	1	18	unfound	1	TRUE	2
B03	56	B03-56	MATR3(WT)-EGFP	3	1	18	unfound	1	TRUE	2
B03	57	B03-57	MATR3(WT)-EGFP	3	2	42	unfound	1	TRUE	2
B03	58	B03-58	MATR3(WT)-EGFP	3	1	18	unfound	1	TRUE	2
B03	59	B03-59	MATR3(WT)-EGFP	3	10	224	NA	0	FALSE	2
B03	60	B03-60	MATR3(WT)-EGFP	3	2	42	unfound	1	TRUE	2
B03	61	B03-61	MATR3(WT)-EGFP	3	1	18	unfound	1	TRUE	2
B03	62	B03-62	MATR3(WT)-EGFP	3	7	156	unfound	1	TRUE	2
B03	63	B03-63	MATR3(WT)-EGFP	3	2	42	unfound	1	TRUE	2
B03	64	B03-64	MATR3(WT)-EGFP	3	10	224	NA	0	FALSE	2
B04	1	B04-1	MATR3(WT)-EGFP	4	5	105	unfound	1	TRUE	2
B04	2	B04-2	MATR3(WT)-EGFP	4	1	18	unfound	1	TRUE	2
B04	3	B04-3	MATR3(WT)-EGFP	4	10	224	NA	0	FALSE	2
B04	4	B04-4	MATR3(WT)-EGFP	4	10	224	NA	0	FALSE	2
B04	5	B04-5	MATR3(WT)-EGFP	4	10	224	NA	0	FALSE	2
B04	6	B04-6	MATR3(WT)-EGFP	4	2	42	unfound	1	TRUE	2
B04	7	B04-7	MATR3(WT)-EGFP	4	5	105	unfound	1	TRUE	2
B04	8	B04-8	MATR3(WT)-EGFP	4	10	224	NA	0	FALSE	2
B04	9	B04-9	MATR3(WT)-EGFP	4	1	18	unfound	1	TRUE	2
B04	10	B04-10	MATR3(WT)-EGFP	4	6	128	unfound	1	TRUE	2
B04	11	B04-11	MATR3(WT)-EGFP	4	1	18	unfound	1	TRUE	2
B04	12	B04-12	MATR3(WT)-EGFP	4	8	177	unfound	1	TRUE	2
B04	13	B04-13	MATR3(WT)-EGFP	4	7	156	unfound	1	TRUE	2
B04	14	B04-14	MATR3(WT)-EGFP	4	1	18	unfound	1	TRUE	2
B04	15	B04-15	MATR3(WT)-EGFP	4	2	42	unfound	1	TRUE	2
B04	16	B04-16	MATR3(WT)-EGFP	4	10	224	NA	0	FALSE	2
B04	17	B04-17	MATR3(WT)-EGFP	4	1	18	unfound	1	TRUE	2
B04	18	B04-18	MATR3(WT)-EGFP	4	1	18	unfound	1	TRUE	2
B04	19	B04-19	MATR3(WT)-EGFP	4	1	18	unfound	1	TRUE	2
B04	20	B04-20	MATR3(WT)-EGFP	4	1	18	unfound	1	TRUE	2
B04	21	B04-21	MATR3(WT)-EGFP	4	5	105	unfound	1	TRUE	2
B04	22	B04-22	MATR3(WT)-EGFP	4	1	18	unfound	1	TRUE	2
B04	23	B04-23	MATR3(WT)-EGFP	4	4	89	unfound	1	TRUE	2
B04	24	B04-24	MATR3(WT)-EGFP	4	10	224	NA	0	FALSE	2
B04	25	B04-25	MATR3(WT)-EGFP	4	1	18	unfound	1	TRUE	2
B04	26	B04-26	MATR3(WT)-EGFP	4	10	224	NA	0	FALSE	2
B04	27	B04-27	MATR3(WT)-EGFP	4	1	18	unfound	1	TRUE	2
B04	28	B04-28	MATR3(WT)-EGFP	4	1	18	unfound	1	TRUE	2
B04	29	B04-29	MATR3(WT)-EGFP	4	1	18	unfound	1	TRUE	2
B04	30	B04-30	MATR3(WT)-EGFP	4	1	18	unfound	1	TRUE	2
B04	31	B04-31	MATR3(WT)-EGFP	4	1	18	unfound	1	TRUE	2
B04	32	B04-32	MATR3(WT)-EGFP	4	9	200	unfound	1	TRUE	2
B04	33	B04-33	MATR3(WT)-EGFP	4	1	18	unfound	1	TRUE	2
B04	34	B04-34	MATR3(WT)-EGFP	4	2	42	unfound	1	TRUE	2
C03	1	C03-1	MATR3(WT)-EGFP	3	1	18	unfound	1	TRUE	2
C03	2	C03-2	MATR3(WT)-EGFP	3	5	105	unfound	1	TRUE	2
C03	3	C03-3	MATR3(WT)-EGFP	3	2	42	unfound	1	TRUE	2
C03	4	C03-4	MATR3(WT)-EGFP	3	4	89	unfound	1	TRUE	2
C03	5	C03-5	MATR3(WT)-EGFP	3	10	224	NA	0	FALSE	2
C03	6	C03-6	MATR3(WT)-EGFP	3	10	224	NA	0	FALSE	2
C03	7	C03-7	MATR3(WT)-EGFP	3	2	42	unfound	1	TRUE	2
C03	8	C03-8	MATR3(WT)-EGFP	3	1	18	unfound	1	TRUE	2
C03	9	C03-9	MATR3(WT)-EGFP	3	2	42	unfound	1	TRUE	2
C03	10	C03-10	MATR3(WT)-EGFP	3	5	105	unfound	1	TRUE	2
C03	11	C03-11	MATR3(WT)-EGFP	3	1	18	unfound	1	TRUE	2
C03	12	C03-12	MATR3(WT)-EGFP	3	1	18	unfound	1	TRUE	2
C03	13	C03-13	MATR3(WT)-EGFP	3	1	18	unfound	1	TRUE	2
C03	14	C03-14	MATR3(WT)-EGFP	3	5	105	unfound	1	TRUE	2
C03	15	C03-15	MATR3(WT)-EGFP	3	4	89	unfound	1	TRUE	2
C03	16	C03-16	MATR3(WT)-EGFP	3	1	18	unfound	1	TRUE	2
C03	17	C03-17	MATR3(WT)-EGFP	3	4	89	unfound	1	TRUE	2
C03	18	C03-18	MATR3(WT)-EGFP	3	8	177	unfound	1	TRUE	2
C03	19	C03-19	MATR3(WT)-EGFP	3	6	128	unfound	1	TRUE	2
C03	20	C03-20	MATR3(WT)-EGFP	3	1	18	unfound	1	TRUE	2
C03	21	C03-21	MATR3(WT)-EGFP	3	1	18	unfound	1	TRUE	2
C03	22	C03-22	MATR3(WT)-EGFP	3	6	128	unfound	1	TRUE	2
C03	23	C03-23	MATR3(WT)-EGFP	3	2	42	unfound	1	TRUE	2
C03	24	C03-24	MATR3(WT)-EGFP	3	2	42	unfound	1	TRUE	2
C03	25	C03-25	MATR3(WT)-EGFP	3	1	18	unfound	1	TRUE	2
C03	26	C03-26	MATR3(WT)-EGFP	3	1	18	unfound	1	TRUE	2
C03	27	C03-27	MATR3(WT)-EGFP	3	1	18	unfound	1	TRUE	2
C03	28	C03-28	MATR3(WT)-EGFP	3	1	18	unfound	1	TRUE	2
C03	29	C03-29	MATR3(WT)-EGFP	3	7	156	unfound	1	TRUE	2
C03	30	C03-30	MATR3(WT)-EGFP	3	1	18	unfound	1	TRUE	2
C03	31	C03-31	MATR3(WT)-EGFP	3	4	89	unfound	1	TRUE	2
C03	32	C03-32	MATR3(WT)-EGFP	3	3	68	unfound	1	TRUE	2
C03	33	C03-33	MATR3(WT)-EGFP	3	10	224	NA	0	FALSE	2
C03	34	C03-34	MATR3(WT)-EGFP	3	4	89	unfound	1	TRUE	2
C03	35	C03-35	MATR3(WT)-EGFP	3	1	18	unfound	1	TRUE	2
C03	36	C03-36	MATR3(WT)-EGFP	3	7	156	unfound	1	TRUE	2
C03	37	C03-37	MATR3(WT)-EGFP	3	1	18	unfound	1	TRUE	2
C03	38	C03-38	MATR3(WT)-EGFP	3	4	89	unfound	1	TRUE	2
C03	39	C03-39	MATR3(WT)-EGFP	3	1	18	unfound	1	TRUE	2
C03	40	C03-40	MATR3(WT)-EGFP	3	1	18	unfound	1	TRUE	2
C03	41	C03-41	MATR3(WT)-EGFP	3	1	18	unfound	1	TRUE	2
C03	42	C03-42	MATR3(WT)-EGFP	3	1	18	unfound	1	TRUE	2
C03	43	C03-43	MATR3(WT)-EGFP	3	1	18	unfound	1	TRUE	2
C03	44	C03-44	MATR3(WT)-EGFP	3	5	105	unfound	1	TRUE	2
C03	45	C03-45	MATR3(WT)-EGFP	3	3	68	unfound	1	TRUE	2
C03	46	C03-46	MATR3(WT)-EGFP	3	10	224	NA	0	FALSE	2
C03	47	C03-47	MATR3(WT)-EGFP	3	1	18	unfound	1	TRUE	2
C03	48	C03-48	MATR3(WT)-EGFP	3	1	18	unfound	1	TRUE	2
C03	49	C03-49	MATR3(WT)-EGFP	3	1	18	unfound	1	TRUE	2
C03	50	C03-50	MATR3(WT)-EGFP	3	2	42	unfound	1	TRUE	2
C03	51	C03-51	MATR3(WT)-EGFP	3	1	18	unfound	1	TRUE	2
C03	52	C03-52	MATR3(WT)-EGFP	3	10	224	NA	0	FALSE	2
C03	53	C03-53	MATR3(WT)-EGFP	3	5	105	unfound	1	TRUE	2
C03	54	C03-54	MATR3(WT)-EGFP	3	1	18	unfound	1	TRUE	2
C03	55	C03-55	MATR3(WT)-EGFP	3	10	224	NA	0	FALSE	2
C03	56	C03-56	MATR3(WT)-EGFP	3	1	18	unfound	1	TRUE	2
C04	1	C04-1	MATR3(WT)-EGFP	4	4	89	unfound	1	TRUE	2
C04	2	C04-2	MATR3(WT)-EGFP	4	1	18	unfound	1	TRUE	2
C04	3	C04-3	MATR3(WT)-EGFP	4	1	18	unfound	1	TRUE	2
C04	4	C04-4	MATR3(WT)-EGFP	4	9	200	unfound	1	TRUE	2
C04	5	C04-5	MATR3(WT)-EGFP	4	1	18	unfound	1	TRUE	2
C04	6	C04-6	MATR3(WT)-EGFP	4	1	18	unfound	1	TRUE	2
C04	7	C04-7	MATR3(WT)-EGFP	4	1	18	unfound	1	TRUE	2
C04	8	C04-8	MATR3(WT)-EGFP	4	1	18	unfound	1	TRUE	2
C04	9	C04-9	MATR3(WT)-EGFP	4	1	18	unfound	1	TRUE	2
C04	10	C04-10	MATR3(WT)-EGFP	4	1	18	unfound	1	TRUE	2
C04	11	C04-11	MATR3(WT)-EGFP	4	2	42	unfound	1	TRUE	2
C04	12	C04-12	MATR3(WT)-EGFP	4	5	105	unfound	1	TRUE	2
C04	13	C04-13	MATR3(WT)-EGFP	4	10	224	NA	0	FALSE	2
C04	14	C04-14	MATR3(WT)-EGFP	4	2	42	unfound	1	TRUE	2
C04	15	C04-15	MATR3(WT)-EGFP	4	1	18	unfound	1	TRUE	2
C04	16	C04-16	MATR3(WT)-EGFP	4	1	18	unfound	1	TRUE	2
C04	17	C04-17	MATR3(WT)-EGFP	4	2	42	unfound	1	TRUE	2
C04	18	C04-18	MATR3(WT)-EGFP	4	2	42	unfound	1	TRUE	2
C04	19	C04-19	MATR3(WT)-EGFP	4	2	42	unfound	1	TRUE	2
C04	20	C04-20	MATR3(WT)-EGFP	4	10	224	NA	0	FALSE	2
C04	21	C04-21	MATR3(WT)-EGFP	4	2	42	unfound	1	TRUE	2
C04	22	C04-22	MATR3(WT)-EGFP	4	1	18	unfound	1	TRUE	2
C04	23	C04-23	MATR3(WT)-EGFP	4	7	156	unfound	1	TRUE	2
C04	24	C04-24	MATR3(WT)-EGFP	4	1	18	unfound	1	TRUE	2
C04	25	C04-25	MATR3(WT)-EGFP	4	2	42	unfound	1	TRUE	2
C04	26	C04-26	MATR3(WT)-EGFP	4	1	18	unfound	1	TRUE	2
C04	27	C04-27	MATR3(WT)-EGFP	4	1	18	unfound	1	TRUE	2
C04	28	C04-28	MATR3(WT)-EGFP	4	10	224	NA	0	FALSE	2
C04	29	C04-29	MATR3(WT)-EGFP	4	4	89	unfound	1	TRUE	2
C04	30	C04-30	MATR3(WT)-EGFP	4	1	18	unfound	1	TRUE	2
C04	31	C04-31	MATR3(WT)-EGFP	4	4	89	unfound	1	TRUE	2
C04	32	C04-32	MATR3(WT)-EGFP	4	10	224	NA	0	FALSE	2
C04	33	C04-33	MATR3(WT)-EGFP	4	1	18	unfound	1	TRUE	2
C04	34	C04-34	MATR3(WT)-EGFP	4	10	224	NA	0	FALSE	2
C04	35	C04-35	MATR3(WT)-EGFP	4	8	177	unfound	1	TRUE	2
C04	36	C04-36	MATR3(WT)-EGFP	4	1	18	unfound	1	TRUE	2
C04	37	C04-37	MATR3(WT)-EGFP	4	1	18	unfound	1	TRUE	2
C04	38	C04-38	MATR3(WT)-EGFP	4	1	18	unfound	1	TRUE	2
C04	39	C04-39	MATR3(WT)-EGFP	4	1	18	unfound	1	TRUE	2
C04	40	C04-40	MATR3(WT)-EGFP	4	4	89	unfound	1	TRUE	2
C04	41	C04-41	MATR3(WT)-EGFP	4	1	18	unfound	1	TRUE	2
C04	42	C04-42	MATR3(WT)-EGFP	4	2	42	unfound	1	TRUE	2
C04	43	C04-43	MATR3(WT)-EGFP	4	6	128	unfound	1	TRUE	2
C04	44	C04-44	MATR3(WT)-EGFP	4	1	18	unfound	1	TRUE	2
C04	45	C04-45	MATR3(WT)-EGFP	4	1	18	unfound	1	TRUE	2
C04	46	C04-46	MATR3(WT)-EGFP	4	1	18	unfound	1	TRUE	2
C04	47	C04-47	MATR3(WT)-EGFP	4	7	156	unfound	1	TRUE	2
C04	48	C04-48	MATR3(WT)-EGFP	4	3	68	unfound	1	TRUE	2
C04	49	C04-49	MATR3(WT)-EGFP	4	1	18	unfound	1	TRUE	2
C04	50	C04-50	MATR3(WT)-EGFP	4	3	68	unfound	1	TRUE	2
C04	51	C04-51	MATR3(WT)-EGFP	4	2	42	unfound	1	TRUE	2
C04	52	C04-52	MATR3(WT)-EGFP	4	1	18	unfound	1	TRUE	2
D03	1	D03-1	MATR3(WT)-EGFP	3	4	89	unfound	1	TRUE	2
D03	2	D03-2	MATR3(WT)-EGFP	3	4	89	unfound	1	TRUE	2
D03	3	D03-3	MATR3(WT)-EGFP	3	1	18	unfound	1	TRUE	2
D03	4	D03-4	MATR3(WT)-EGFP	3	2	42	unfound	1	TRUE	2
D03	5	D03-5	MATR3(WT)-EGFP	3	6	128	unfound	1	TRUE	2
D03	6	D03-6	MATR3(WT)-EGFP	3	1	18	unfound	1	TRUE	2
D03	7	D03-7	MATR3(WT)-EGFP	3	1	18	unfound	1	TRUE	2
D03	8	D03-8	MATR3(WT)-EGFP	3	10	224	NA	0	FALSE	2
D03	9	D03-9	MATR3(WT)-EGFP	3	1	18	unfound	1	TRUE	2
D03	10	D03-10	MATR3(WT)-EGFP	3	1	18	unfound	1	TRUE	2
D03	11	D03-11	MATR3(WT)-EGFP	3	10	224	NA	0	FALSE	2
D03	12	D03-12	MATR3(WT)-EGFP	3	9	200	unfound	1	TRUE	2
D03	13	D03-13	MATR3(WT)-EGFP	3	3	68	unfound	1	TRUE	2
D03	14	D03-14	MATR3(WT)-EGFP	3	1	18	unfound	1	TRUE	2
D03	15	D03-15	MATR3(WT)-EGFP	3	1	18	unfound	1	TRUE	2
D03	16	D03-16	MATR3(WT)-EGFP	3	1	18	unfound	1	TRUE	2
D03	17	D03-17	MATR3(WT)-EGFP	3	1	18	unfound	1	TRUE	2
D03	18	D03-18	MATR3(WT)-EGFP	3	1	18	unfound	1	TRUE	2
D03	19	D03-19	MATR3(WT)-EGFP	3	4	89	unfound	1	TRUE	2
D03	20	D03-20	MATR3(WT)-EGFP	3	4	89	unfound	1	TRUE	2
D03	21	D03-21	MATR3(WT)-EGFP	3	1	18	unfound	1	TRUE	2
D03	22	D03-22	MATR3(WT)-EGFP	3	5	105	unfound	1	TRUE	2
D03	23	D03-23	MATR3(WT)-EGFP	3	5	105	unfound	1	TRUE	2
D03	24	D03-24	MATR3(WT)-EGFP	3	9	200	unfound	1	TRUE	2
D03	25	D03-25	MATR3(WT)-EGFP	3	1	18	unfound	1	TRUE	2
D03	26	D03-26	MATR3(WT)-EGFP	3	1	18	unfound	1	TRUE	2
D03	27	D03-27	MATR3(WT)-EGFP	3	5	105	unfound	1	TRUE	2
D03	28	D03-28	MATR3(WT)-EGFP	3	7	156	unfound	1	TRUE	2
D03	29	D03-29	MATR3(WT)-EGFP	3	1	18	unfound	1	TRUE	2
D03	30	D03-30	MATR3(WT)-EGFP	3	1	18	unfound	1	TRUE	2
D03	31	D03-31	MATR3(WT)-EGFP	3	1	18	unfound	1	TRUE	2
D03	32	D03-32	MATR3(WT)-EGFP	3	2	42	unfound	1	TRUE	2
D03	33	D03-33	MATR3(WT)-EGFP	3	3	68	unfound	1	TRUE	2
D03	34	D03-34	MATR3(WT)-EGFP	3	4	89	unfound	1	TRUE	2
D03	35	D03-35	MATR3(WT)-EGFP	3	6	128	unfound	1	TRUE	2
D03	36	D03-36	MATR3(WT)-EGFP	3	1	18	unfound	1	TRUE	2
D03	37	D03-37	MATR3(WT)-EGFP	3	1	18	unfound	1	TRUE	2
D03	38	D03-38	MATR3(WT)-EGFP	3	1	18	unfound	1	TRUE	2
D03	39	D03-39	MATR3(WT)-EGFP	3	1	18	unfound	1	TRUE	2
D03	40	D03-40	MATR3(WT)-EGFP	3	1	18	unfound	1	TRUE	2
D03	41	D03-41	MATR3(WT)-EGFP	3	1	18	unfound	1	TRUE	2
D03	42	D03-42	MATR3(WT)-EGFP	3	1	18	unfound	1	TRUE	2
D03	43	D03-43	MATR3(WT)-EGFP	3	8	177	unfound	1	TRUE	2
D03	44	D03-44	MATR3(WT)-EGFP	3	10	224	NA	0	FALSE	2
D03	45	D03-45	MATR3(WT)-EGFP	3	1	18	unfound	1	TRUE	2
D03	46	D03-46	MATR3(WT)-EGFP	3	1	18	unfound	1	TRUE	2
D03	47	D03-47	MATR3(WT)-EGFP	3	1	18	unfound	1	TRUE	2
D03	48	D03-48	MATR3(WT)-EGFP	3	1	18	unfound	1	TRUE	2
D03	49	D03-49	MATR3(WT)-EGFP	3	1	18	unfound	1	TRUE	2
D03	50	D03-50	MATR3(WT)-EGFP	3	2	42	unfound	1	TRUE	2
D03	51	D03-51	MATR3(WT)-EGFP	3	1	18	unfound	1	TRUE	2
D03	52	D03-52	MATR3(WT)-EGFP	3	1	18	unfound	1	TRUE	2
D03	53	D03-53	MATR3(WT)-EGFP	3	2	42	unfound	1	TRUE	2
D03	54	D03-54	MATR3(WT)-EGFP	3	1	18	unfound	1	TRUE	2
D03	55	D03-55	MATR3(WT)-EGFP	3	6	128	unfound	1	TRUE	2
D03	56	D03-56	MATR3(WT)-EGFP	3	3	68	unfound	1	TRUE	2
D03	57	D03-57	MATR3(WT)-EGFP	3	1	18	unfound	1	TRUE	2
D03	58	D03-58	MATR3(WT)-EGFP	3	3	68	unfound	1	TRUE	2
D03	59	D03-59	MATR3(WT)-EGFP	3	1	18	unfound	1	TRUE	2
D03	60	D03-60	MATR3(WT)-EGFP	3	8	177	unfound	1	TRUE	2
D03	61	D03-61	MATR3(WT)-EGFP	3	1	18	unfound	1	TRUE	2
D03	62	D03-62	MATR3(WT)-EGFP	3	1	18	unfound	1	TRUE	2
D03	63	D03-63	MATR3(WT)-EGFP	3	5	105	unfound	1	TRUE	2
D03	64	D03-64	MATR3(WT)-EGFP	3	1	18	unfound	1	TRUE	2
D03	65	D03-65	MATR3(WT)-EGFP	3	1	18	unfound	1	TRUE	2
D03	66	D03-66	MATR3(WT)-EGFP	3	1	18	unfound	1	TRUE	2
D03	67	D03-67	MATR3(WT)-EGFP	3	2	42	unfound	1	TRUE	2
D03	68	D03-68	MATR3(WT)-EGFP	3	3	68	unfound	1	TRUE	2
D03	69	D03-69	MATR3(WT)-EGFP	3	2	42	unfound	1	TRUE	2
D03	70	D03-70	MATR3(WT)-EGFP	3	1	18	unfound	1	TRUE	2
D04	1	D04-1	MATR3(WT)-EGFP	4	1	18	unfound	1	TRUE	2
D04	2	D04-2	MATR3(WT)-EGFP	4	1	18	unfound	1	TRUE	2
D04	3	D04-3	MATR3(WT)-EGFP	4	10	224	NA	0	FALSE	2
D04	4	D04-4	MATR3(WT)-EGFP	4	4	89	unfound	1	TRUE	2
D04	5	D04-5	MATR3(WT)-EGFP	4	6	128	unfound	1	TRUE	2
D04	6	D04-6	MATR3(WT)-EGFP	4	3	68	unfound	1	TRUE	2
D04	7	D04-7	MATR3(WT)-EGFP	4	5	105	unfound	1	TRUE	2
D04	8	D04-8	MATR3(WT)-EGFP	4	1	18	unfound	1	TRUE	2
D04	9	D04-9	MATR3(WT)-EGFP	4	4	89	unfound	1	TRUE	2
[truncated: 5,180 more rows]

## Sheet: Fig. 6F
Nucleocytoplasmic ratios
EGFP	MATR3(WT)-EGFP	MATR3(S85C)-EGFP	MATR3(F115C)-EGFP	MATR3(P154S)-EGFP	MATR3(T622A)-EGFP
1.01993	1.01757	1.03325	1.01276	1.00652	1.05252
1.03264	1.01939	1.04152	1.01505	1.01373	1.05629
1.06452	1.02112	1.04838	1.07621	1.04521	1.13588
1.10635	1.02335	1.06849	1.08894	1.07823	1.1507
1.11297	1.02686	1.07986	1.09917	1.08862	1.15659
1.11563	1.02872	1.0932	1.10019	1.08876	1.19895
1.11643	1.07894	1.12138	1.10052	1.15925	1.25233
1.12572	1.15036	1.12492	1.10387	1.16003	1.25943
1.1303	1.16086	1.13685	1.16469	1.16075	1.2721
1.15672	1.16259	1.14461	1.16618	1.2294	1.3307
1.18401	1.19698	1.22395	1.18878	1.23637	1.35167
1.20089	1.20042	1.24861	1.19273	1.26841	1.35916
1.2025	1.20105	1.25902	1.22862	1.29784	1.3958
1.21707	1.21382	1.28257	1.27003	1.32408	1.40311
1.21744	1.2277	1.3474	1.29767	1.36112	1.44365
1.21969	1.23424	1.39672	1.3043	1.41546	1.46564
1.23089	1.2547	1.4095	1.32219	1.4496	1.5062
1.23572	1.28772	1.41166	1.33219	1.45015	1.51046
1.24161	1.29453	1.44722	1.34117	1.47733	1.52177
1.25558	1.29801	1.44833	1.34658	1.51806	1.54351
1.2561	1.3495	1.45217	1.41257	1.54628	1.55765
1.28395	1.35815	1.49401	1.41851	1.5688	1.58715
1.28973	1.39888	1.50942	1.44756	1.58401	1.62395
1.32372	1.40822	1.52971	1.46165	1.64572	1.63473
1.32601	1.43325	1.54397	1.46729	1.66157	1.649
1.32615	1.43864	1.55366	1.46957	1.66388	1.65363
1.34041	1.45343	1.56815	1.47035	1.68584	1.65655
1.35025	1.4622	1.61652	1.49254	1.68971	1.67675
1.35041	1.46995	1.61656	1.54853	1.74761	1.75177
1.35805	1.48516	1.63293	1.54856	1.75147	1.77014
1.36407	1.49259	1.66001	1.56037	1.76995	1.79619
1.38509	1.50472	1.66704	1.57101	1.78039	1.81737
1.38803	1.50864	1.67432	1.57954	1.79616	1.84319
1.39409	1.51528	1.69175	1.58307	1.79788	1.85196
1.40836	1.51986	1.72129	1.59436	1.81534	1.89736
1.43432	1.53652	1.72402	1.59538	1.81754	1.90346
1.43965	1.54392	1.74203	1.60603	1.82448	1.91782
1.44023	1.54721	1.7537	1.61284	1.83294	1.92598
1.44359	1.57758	1.75631	1.64312	1.83429	1.94585
1.4463	1.57915	1.77758	1.6484	1.8409	1.9711
1.45182	1.60918	1.8375	1.65048	1.85058	1.98825
1.46303	1.61638	1.84215	1.65227	1.86367	2.00132
1.4639	1.66557	1.8993	1.65457	1.91648	2.01845
1.46535	1.67195	1.95032	1.666	1.93269	2.04973
1.46576	1.68681	1.95979	1.68392	1.95474	2.07044
1.47929	1.70316	2.08149	1.68955	1.98022	2.09112
1.47967	1.7075	2.08558	1.6978	1.99743	2.10308
1.48272	1.71343	2.11796	1.7146	2.00443	2.18589
1.49238	1.72291	2.11976	1.71921	2.01703	2.19185
1.49666	1.72504	2.13105	1.74197	2.0413	2.25321
1.50058	1.72779	2.15923	1.74799	2.04301	2.29786
1.50358	1.74719	2.16415	1.74817	2.05332	2.30022
1.50901	1.77711	2.16767	1.80146	2.06843	2.32115
1.51097	1.77921	2.17739	1.80998	2.09947	2.32548
1.51307	1.80714	2.18151	1.82559	2.10694	2.3362
1.52101	1.81652	2.19038	1.82809	2.11882	2.36344
1.53231	1.82127	2.19319	1.84485	2.13736	2.38137
1.53678	1.84752	2.22549	1.87377	2.17257	2.39803
1.5499	1.84975	2.25158	1.89424	2.17278	2.40101
1.55336	1.86009	2.25533	1.89469	2.17893	2.42978
1.55468	1.86159	2.25715	1.89886	2.2224	2.4454
1.55556	1.86364	2.26271	1.91607	2.2281	2.44855
1.56128	1.865	2.32675	1.92598	2.23218	2.45774
1.56394	1.87005	2.33083	1.93671	2.26164	2.47077
1.56398	1.8749	2.34949	1.93722	2.28752	2.48852
1.56473	1.89863	2.3607	1.94019	2.29448	2.51144
1.56693	1.90292	2.3678	1.94197	2.30138	2.53756
1.57213	1.91336	2.38708	1.95099	2.32322	2.55481
1.57535	1.91368	2.41928	1.95831	2.34433	2.58174
1.58064	1.92804	2.42282	1.97852	2.36611	2.58537
1.58303	1.92999	2.45284	2.00122	2.37087	2.62072
1.58516	1.93439	2.47096	2.00151	2.37131	2.64002
1.59341	1.93948	2.52188	2.01263	2.40156	2.65583
1.59728	1.94293	2.52613	2.01449	2.44197	2.66514
1.6013	1.94372	2.54037	2.03503	2.45351	2.67005
1.6032	1.94905	2.54491	2.05531	2.46229	2.71439
1.60361	1.96475	2.5604	2.07424	2.46537	2.74145
1.60372	1.96546	2.57771	2.08053	2.46927	2.74278
1.6042	1.97746	2.60882	2.09209	2.48384	2.78098
1.60713	1.97838	2.6167	2.0951	2.49229	2.78253
1.60924	1.98882	2.64022	2.11054	2.49388	2.80104
1.61	2.01081	2.67925	2.11385	2.49742	2.81849
1.61591	2.02556	2.69619	2.12705	2.50215	2.84503
1.61892	2.032	2.70152	2.13175	2.50646	2.85826
1.62223	2.06312	2.70339	2.14105	2.54243	2.87206
1.62753	2.07858	2.73954	2.16079	2.58312	2.87526
1.62785	2.09576	2.74497	2.16583	2.58846	2.88554
1.63333	2.11038	2.74949	2.16903	2.61594	2.89114
1.6369	2.11103	2.75177	2.18	2.66541	2.89836
1.64232	2.11648	2.78034	2.18608	2.67509	2.90545
1.64662	2.11989	2.80585	2.19194	2.69329	2.90879
1.65121	2.12792	2.83971	2.20437	2.7081	2.92488
1.66347	2.12898	2.84569	2.20666	2.70847	2.93253
1.6653	2.1296	2.86824	2.20734	2.71385	2.93449
1.67002	2.15802	2.8783	2.25389	2.71756	2.93788
1.67405	2.16621	2.88459	2.25973	2.71943	2.93968
1.67446	2.16644	2.89791	2.26077	2.72792	2.94413
1.67487	2.17102	2.92055	2.26523	2.72947	2.95083
1.67832	2.17159	2.94677	2.31835	2.73022	2.96339
1.689	2.1749	2.94779	2.32205	2.74654	2.9641
1.68951	2.17865	2.97671	2.34424	2.74887	2.98077
1.68956	2.18736	2.98155	2.3448	2.75769	2.98312
1.69409	2.2113	2.99436	2.35034	2.78332	3.01365
1.7026	2.23118	3.00536	2.35713	2.78755	3.01949
1.70812	2.23659	3.02949	2.39089	2.83468	3.03934
1.70829	2.23889	3.03784	2.39917	2.83625	3.04708
1.71069	2.24366	3.04945	2.40679	2.84348	3.0531
1.71348	2.25518	3.05288	2.42895	2.84889	3.07307
1.71388	2.26284	3.0712	2.4418	2.85425	3.08637
1.72273	2.26984	3.08713	2.46008	2.86744	3.09119
1.72419	2.28318	3.09061	2.46023	2.88013	3.09424
1.72642	2.28808	3.1254	2.46295	2.89598	3.09872
1.72768	2.28876	3.16908	2.48273	2.90872	3.0988
1.73106	2.29653	3.17918	2.49269	2.94649	3.11225
1.73202	2.32189	3.1822	2.5058	2.94803	3.11396
1.73438	2.33448	3.18347	2.50889	2.95513	3.1201
1.74321	2.33785	3.18371	2.51016	2.96917	3.14326
1.74439	2.33816	3.1873	2.51324	3.02402	3.18666
1.74526	2.3443	3.19144	2.52172	3.03073	3.19067
1.75297	2.36785	3.20736	2.52223	3.0394	3.21284
1.75572	2.39029	3.21219	2.53338	3.04413	3.2226
1.76297	2.44214	3.22453	2.53834	3.0553	3.24491
1.76788	2.45114	3.22695	2.54469	3.05559	3.26526
1.7733	2.45224	3.2305	2.56081	3.06184	3.27778
1.77838	2.45711	3.23213	2.58274	3.07156	3.29223
1.78025	2.4629	3.27043	2.59962	3.07461	3.29582
1.78137	2.46437	3.28708	2.6021	3.144	3.2959
1.78662	2.47147	3.28893	2.62427	3.14689	3.314
1.79214	2.47888	3.31595	2.62888	3.15779	3.32399
1.79242	2.50661	3.34718	2.6413	3.1797	3.32508
1.79308	2.51704	3.35189	2.64795	3.18375	3.32716
1.79446	2.53412	3.43021	2.65369	3.18375	3.33073
1.79596	2.53898	3.4573	2.66662	3.24203	3.33517
1.79706	2.55009	3.51528	2.69102	3.2429	3.34164
1.80199	2.55251	3.55035	2.69401	3.28029	3.35577
1.80487	2.5581	3.55729	2.70013	3.28414	3.37613
1.80689	2.56189	3.56279	2.70827	3.28907	3.4082
1.80963	2.57221	3.56979	2.72787	3.29466	3.4272
1.81063	2.57502	3.57612	2.73164	3.29622	3.43963
1.81207	2.57836	3.58373	2.73551	3.30296	3.43999
1.81282	2.58636	3.60664	2.77104	3.31051	3.447
1.81402	2.59161	3.62667	2.77945	3.31143	3.45921
1.81527	2.59185	3.63668	2.82856	3.32023	3.46683
1.81741	2.59546	3.64911	2.84947	3.34029	3.46789
1.81838	2.61401	3.65759	2.86311	3.35738	3.47856
1.81877	2.61521	3.67068	2.86534	3.36125	3.47959
1.81906	2.61651	3.6942	2.8694	3.39189	3.50011
1.81988	2.62908	3.69817	2.89154	3.40159	3.54342
1.83113	2.63064	3.71507	2.903	3.408	3.54913
1.83243	2.64341	3.7264	2.9131	3.41633	3.55924
1.83394	2.65307	3.77966	2.91553	3.42245	3.56405
1.83625	2.65719	3.78079	2.94526	3.46041	3.57166
1.83726	2.65917	3.78393	2.96964	3.46415	3.59307
1.84298	2.66841	3.80695	2.98338	3.47802	3.59757
1.85377	2.67349	3.87032	2.99254	3.52465	3.598
1.85885	2.68479	3.88188	3.0055	3.53072	3.5991
1.85914	2.68656	3.88897	3.00799	3.56134	3.60067
1.85978	2.69496	3.94309	3.02345	3.58938	3.62024
1.86145	2.7105	3.96875	3.03778	3.58941	3.6239
1.86281	2.73037	3.98412	3.04108	3.61438	3.64947
1.86555	2.73713	4.00004	3.04234	3.6409	3.70525
1.86987	2.73773	4.02379	3.04268	3.686	3.70776
1.87816	2.74313	4.03661	3.04335	3.70431	3.76612
1.8795	2.74865	4.06305	3.04933	3.70851	3.7715
1.88215	2.7564	4.0746	3.09168	3.71783	3.77679
1.88613	2.76245	4.07611	3.09621	3.72661	3.80173
1.88651	2.7645	4.09189	3.10036	3.73539	3.81786
1.89458	2.76562	4.10302	3.13719	3.74194	3.82176
1.8966	2.76595	4.13379	3.13803	3.79027	3.82449
1.90047	2.76936	4.14904	3.13898	3.80728	3.84092
1.90253	2.77054	4.16476	3.14438	3.84758	3.85795
1.9039	2.80397	4.177	3.15303	3.86445	3.86172
1.91329	2.81465	4.21951	3.15391	3.86514	3.87276
1.91362	2.85086	4.2321	3.15492	3.86888	3.87371
1.91411	2.85188	4.24869	3.1709	3.87976	3.89254
1.91723	2.85887	4.26496	3.1798	3.91684	3.90848
1.91757	2.86507	4.29779	3.18757	3.92935	3.91626
1.9217	2.86872	4.3231	3.19869	3.96168	3.92912
1.92674	2.87709	4.32433	3.20939	3.9629	3.93587
1.93467	2.88072	4.34503	3.22256	3.97206	3.94404
1.93474	2.88397	4.34877	3.25292	3.97786	3.99317
1.93955	2.88933	4.36757	3.26769	3.98017	4.00012
1.93991	2.89162	4.41217	3.2685	3.98105	4.03148
1.94028	2.89574	4.44048	3.2768	3.98509	4.03212
1.94113	2.90563	4.45114	3.28424	4.01149	4.04021
1.95181	2.90706	4.4688	3.321	4.04602	4.04214
1.95252	2.9137	4.48148	3.32182	4.04689	4.05807
1.9566	2.92498	4.51489	3.33328	4.07421	4.06728
1.95723	2.93143	4.52616	3.33921	4.07678	4.07208
1.95881	2.95419	4.54736	3.36507	4.08777	4.07547
1.96364	2.95569	4.55398	3.36626	4.09877	4.09786
1.96438	2.96111	4.5555	3.3664	4.1026	4.09846
1.9653	2.9682	4.57978	3.42883	4.10704	4.1064
1.96767	2.98064	4.59722	3.4357	4.12262	4.10646
1.9682	2.9809	4.60899	3.45446	4.13154	4.14177
1.96892	2.98601	4.62106	3.48474	4.16099	4.15218
1.97114	3.00216	4.64638	3.49149	4.17005	4.15994
1.97448	3.00873	4.67861	3.49206	4.1977	4.16116
1.97495	3.01344	4.69017	3.49456	4.20408	4.16899
1.97564	3.01546	4.7008	3.50502	4.20828	4.17157
1.97932	3.04102	4.73174	3.50534	4.21673	4.17402
1.9821	3.04128	4.75906	3.5413	4.23279	4.17769
1.98261	3.04719	4.76493	3.54361	4.25681	4.23296
1.98472	3.05234	4.78123	3.54377	4.27158	4.2597
1.98693	3.07843	4.78161	3.55548	4.27319	4.26283
1.98716	3.08415	4.78891	3.56888	4.30159	4.26461
1.98861	3.09866	4.79572	3.58085	4.36099	4.26662
1.99096	3.10444	4.79703	3.58141	4.3832	4.27787
1.99098	3.10689	4.80653	3.58251	4.39907	4.28538
1.99479	3.11735	4.81295	3.58593	4.40845	4.28888
1.99812	3.12862	4.85168	3.60559	4.44658	4.29712
2.00644	3.13122	4.85697	3.6185	4.45005	4.30327
2.00649	3.13443	4.86849	3.62571	4.45768	4.30546
2.00703	3.18602	4.88535	3.64015	4.46178	4.30866
2.0075	3.19232	4.89254	3.64686	4.4679	4.3404
2.01094	3.19312	4.89392	3.65005	4.502	4.34335
2.011	3.19313	4.98009	3.66206	4.50697	4.34561
2.013	3.19451	5.00339	3.68456	4.5096	4.34662
2.01566	3.21721	5.02944	3.69026	4.52921	4.37915
2.01905	3.23822	5.0343	3.73885	4.55525	4.387
2.01929	3.25293	5.04585	3.78169	4.57548	4.40002
2.03605	3.27067	5.0634	3.80602	4.58189	4.40774
2.03638	3.27486	5.06537	3.81329	4.59648	4.41106
2.03794	3.28117	5.10363	3.8228	4.60737	4.41746
2.03816	3.29845	5.13633	3.83599	4.62236	4.42078
2.03931	3.31428	5.1429	3.83819	4.63384	4.4559
2.04407	3.33241	5.14866	3.84222	4.64063	4.45923
2.04451	3.34189	5.15539	3.85174	4.64071	4.46205
2.04535	3.34267	5.17225	3.8919	4.65266	4.47123
2.04855	3.37798	5.18272	3.8974	4.65921	4.48015
2.05563	3.39207	5.2361	3.90725	4.71651	4.48187
2.05787	3.40233	5.23757	3.93286	4.72298	4.49095
2.06138	3.4033	5.24486	3.95243	4.72507	4.49341
2.0634	3.43435	5.27083	3.96325	4.72748	4.50747
2.06491	3.43582	5.27605	3.96607	4.73953	4.51202
2.06743	3.43782	5.27872	3.97166	4.74035	4.52584
2.07051	3.44626	5.28997	4.00015	4.74427	4.54795
2.07222	3.45727	5.29189	4.00272	4.75126	4.56471
2.07378	3.46393	5.30356	4.00322	4.75456	4.56916
2.07654	3.46833	5.31758	4.00482	4.78413	4.57156
2.07762	3.46889	5.33049	4.00801	4.83733	4.60318
2.07977	3.46969	5.34805	4.0414	4.86967	4.61392
2.08126	3.47435	5.39891	4.05237	4.88603	4.62103
2.08231	3.47836	5.41459	4.05943	4.92036	4.62479
2.08352	3.48645	5.42202	4.06777	4.93929	4.63187
2.09068	3.48874	5.51545	4.07358	4.95247	4.67547
2.09146	3.49129	5.52471	4.08114	4.95594	4.68656
2.09418	3.50474	5.58305	4.09192	4.95741	4.69683
2.09509	3.50957	5.64362	4.12804	4.96733	4.69695
2.09525	3.52989	5.64576	4.1282	4.97952	4.71733
2.09956	3.53325	5.66079	4.15318	4.98891	4.7396
2.1024	3.55645	5.66505	4.15967	5.0119	4.75465
2.1042	3.58559	5.67016	4.18046	5.02762	4.76867
2.10578	3.60216	5.69159	4.19064	5.02981	4.77282
2.10978	3.61583	5.71727	4.20714	5.03178	4.77746
2.11303	3.6208	5.85619	4.2376	5.03578	4.83074
2.1151	3.63176	5.90263	4.24465	5.05038	4.83176
2.11597	3.63525	5.91387	4.24846	5.0918	4.83282
2.12196	3.65881	5.96941	4.27721	5.11486	4.84048
2.12258	3.678	5.98076	4.28688	5.12429	4.84867
2.1272	3.68509	6.02389	4.29197	5.1265	4.85833
2.12875	3.68954	6.02552	4.32444	5.12741	4.87238
2.13027	3.69885	6.02797	4.3448	5.12892	4.87522
2.13147	3.70753	6.04011	4.35803	5.13656	4.88316
2.13412	3.72316	6.04645	4.38387	5.18116	4.8858
2.13573	3.72322	6.064	4.42019	5.1934	4.91158
2.14038	3.73033	6.07229	4.43312	5.19881	4.91351
2.1525	3.73862	6.08478	4.43619	5.20829	4.91671
2.16562	3.74106	6.09664	4.44617	5.21866	4.91951
2.17749	3.74615	6.11501	4.48117	5.23823	4.91966
2.17774	3.75814	6.21132	4.51502	5.23943	4.94811
2.17858	3.78254	6.27029	4.52095	5.24537	4.9548
2.18022	3.78629	6.2891	4.52379	5.25276	4.97742
2.18091	3.78743	6.2914	4.53061	5.27212	4.98494
2.18693	3.80573	6.34476	4.55828	5.30339	4.98816
2.19214	3.8105	6.37935	4.58197	5.30591	5.03593
2.19627	3.81605	6.38682	4.62373	5.30783	5.06658
2.19884	3.8408	6.39757	4.64369	5.30942	5.08144
2.20114	3.84106	6.43634	4.67691	5.31207	5.08418
2.20764	3.88627	6.46069	4.68275	5.32257	5.10625
2.20933	3.88667	6.48597	4.6857	5.34495	5.14017
2.20987	3.902	6.48941	4.69911	5.35075	5.14316
2.21779	3.90759	6.56361	4.70566	5.36435	5.14878
2.21947	3.91059	6.59774	4.70744	5.38065	5.16391
2.22091	3.92002	6.6218	4.72245	5.39203	5.19204
2.22436	3.92338	6.62591	4.77253	5.39577	5.19242
2.22916	3.94469	6.64046	4.77619	5.41087	5.1971
2.23183	3.95936	6.6447	4.79135	5.42491	5.20068
2.2319	3.96517	6.6602	4.80069	5.4329	5.20823
2.23774	3.96625	6.71842	4.80905	5.44933	5.21215
2.23962	3.96635	6.74662	4.82075	5.4845	5.2273
2.24151	3.9718	6.74681	4.82237	5.49888	5.2354
2.24359	3.97185	6.85371	4.82384	5.51279	5.2593
2.24669	3.97394	6.85685	4.83585	5.54427	5.27202
2.2506	3.97424	6.91267	4.85892	5.54777	5.28164
2.25241	3.98574	7.03267	4.87458	5.54938	5.31124
2.2593	3.99063	7.10383	4.88056	5.55016	5.32685
2.26238	3.99351	7.10565	4.8951	5.55299	5.33848
2.26661	3.99622	7.1057	4.90633	5.56367	5.34876
2.26759	4.01216	7.13371	4.91044	5.58642	5.37689
2.27124	4.02942	7.16144	4.93733	5.60861	5.3807
2.27273	4.03449	7.208	4.95304	5.62511	5.38113
2.27912	4.04096	7.22712	4.97227	5.6658	5.38399
2.28052	4.05206	7.31516	4.97296	5.67594	5.388
2.28169	4.06041	7.32513	4.98189	5.71938	5.39293
2.28491	4.08965	7.33407	5.04396	5.78655	5.40721
2.29266	4.09258	7.36773	5.04705	5.80336	5.41066
2.29532	4.09506	7.47505	5.05096	5.82513	5.41236
2.30697	4.09675	7.54116	5.06866	5.87035	5.41398
2.31381	4.11779	7.57742	5.08706	5.88492	5.43131
2.31537	4.13355	7.59193	5.08921	5.93235	5.44911
2.31635	4.13796	7.60402	5.09854	5.93406	5.46334
2.3201	4.13932	7.62849	5.10806	6.00012	5.47483
2.32031	4.14463	7.66744	5.12051	6.0069	5.4824
2.32139	4.1507	7.81762	5.12512	6.0205	5.48271
2.3254	4.15228	7.82098	5.12542	6.02588	5.49921
2.32954	4.15279	7.84645	5.12582	6.08313	5.50245
2.33162	4.15879	7.86969	5.14163	6.08678	5.52931
2.33212	4.16952	7.8801	5.15463	6.09194	5.54563
2.33288	4.18996	7.89822	5.15953	6.11446	5.59338
2.33367	4.19022	7.93796	5.17014	6.19841	5.60153
2.33409	4.19239	7.94839	5.17264	6.29635	5.60756
2.33616	4.20243	7.95469	5.19362	6.31616	5.61416
2.33996	4.20359	7.97331	5.19538	6.35178	5.65109
2.344	4.2175	7.97748	5.22913	6.38577	5.65744
2.34547	4.22015	7.99984	5.25349	6.39684	5.6594
2.34553	4.24318	8.0643	5.25948	6.40634	5.66789
2.35246	4.2581	8.072	5.28606	6.41441	5.67401
2.35261	4.25892	8.10933	5.31803	6.44256	5.69198
2.3527	4.26204	8.12718	5.33452	6.50362	5.70024
2.3529	4.27675	8.12752	5.35115	6.60576	5.73972
2.35542	4.29794	8.14183	5.35123	6.64278	5.74132
2.35953	4.30851	8.20068	5.36149	6.65393	5.77431
2.36382	4.31127	8.2786	5.3734	6.66397	5.7844
2.36441	4.3213	8.30058	5.38501	6.70436	5.7906
2.3698	4.32261	8.33441	5.38675	6.74328	5.80244
2.3712	4.3362	8.37216	5.38856	6.76875	5.8321
2.37204	4.33872	8.37445	5.40207	6.78189	5.89203
2.37397	4.35017	8.3801	5.40702	6.84203	5.89255
2.37688	4.3539	8.3896	5.44658	6.84719	5.90738
2.37935	4.3548	8.40537	5.48311	6.85457	5.94069
2.37982	4.36066	8.45547	5.48644	6.87542	5.96314
2.38296	4.36873	8.52514	5.53033	6.87571	5.97146
2.38313	4.37307	8.57172	5.53857	6.87853	5.98334
2.38321	4.37943	8.58323	5.58374	6.88946	5.98567
2.38487	4.39134	8.62237	5.62931	6.89459	5.98804
2.38564	4.40882	8.62805	5.66286	6.90116	5.99267
2.38663	4.41881	8.62841	5.66294	6.94929	6.01218
2.3877	4.43694	8.65461	5.72626	6.96831	6.02755
2.38947	4.44085	8.6728	5.73198	6.97761	6.02818
2.39054	4.44858	8.74492	5.73319	7.02121	6.04256
2.39268	4.46192	8.75686	5.73552	7.0828	6.0488
2.39272	4.47729	8.76728	5.79076	7.1015	6.05199
2.39288	4.49796	8.76876	5.79727	7.14115	6.0575
2.39755	4.5005	8.80337	5.82668	7.159	6.05991
2.39811	4.51075	8.82108	5.86211	7.16919	6.06813
2.39822	4.52157	8.91311	5.88963	7.22134	6.07179
2.40106	4.52912	9.13678	5.95896	7.22373	6.08129
2.40233	4.53208	9.14682	5.96153	7.23946	6.13531
2.40429	4.55213	9.15988	6.01359	7.24109	6.14413
2.40467	4.5645	9.21404	6.06645	7.26963	6.15363
2.40864	4.56838	9.21652	6.07791	7.27525	6.15524
2.40941	4.57073	9.25856	6.07919	7.34585	6.17276
2.41002	4.58409	9.33801	6.1159	7.38738	6.17753
2.41052	4.58864	9.3467	6.1296	7.41992	6.20657
2.41154	4.6137	9.36653	6.19204	7.52359	6.2125
2.4127	4.62687	9.37551	6.19847	7.52747	6.21446
2.41276	4.63885	9.38702	6.20149	7.5433	6.21664
2.41375	4.63979	9.39259	6.22627	7.56501	6.22508
2.41649	4.64294	9.42689	6.24277	7.56611	6.33707
2.42274	4.65286	9.4313	6.26846	7.56949	6.34287
2.42429	4.66067	9.43382	6.27666	7.5878	6.38574
2.42776	4.67883	9.52614	6.31357	7.59175	6.39472
2.42853	4.67953	9.56744	6.32661	7.62743	6.42197
2.42945	4.69279	9.58399	6.38267	7.72838	6.43916
2.43112	4.7184	9.58886	6.39564	7.77265	6.44445
2.4315	4.72268	9.6019	6.43025	7.84794	6.45658
2.43236	4.75343	9.60321	6.46035	7.96929	6.45814
2.43264	4.75513	9.62097	6.4768	7.98945	6.46344
2.43388	4.75579	9.73645	6.48872	7.9899	6.46813
2.43518	4.77389	9.79936	6.49432	8.00083	6.50313
2.43563	4.7881	9.82688	6.50735	8.01762	6.5112
2.43741	4.80585	9.87776	6.54355	8.04131	6.53204
2.43865	4.80967	9.95824	6.55027	8.05038	6.53591
2.43952	4.83142	9.96119	6.55346	8.05142	6.54717
2.43968	4.83194	9.99382	6.56809	8.05435	6.61609
2.43999	4.83515	10.055	6.6004	8.09375	6.63463
2.44151	4.83652	10.0992	6.61084	8.10028	6.65052
2.44556	4.83833	10.2805	6.63876	8.10343	6.66371
2.44789	4.84791	10.2906	6.66708	8.1338	6.67213
2.45328	4.86497	10.3205	6.68173	8.23939	6.67344
2.4568	4.87166	10.4003	6.69163	8.25456	6.6774
2.46891	4.87494	10.4034	6.69457	8.26355	6.6919
2.46976	4.87607	10.4037	6.74376	8.28006	6.72217
2.47499	4.88172	10.5086	6.74514	8.33924	6.74052
2.47845	4.88683	10.6653	6.82996	8.39223	6.76454
2.47944	4.90022	10.7577	6.83239	8.43687	6.76827
2.47958	4.91001	10.9845	6.83315	8.48631	6.78163
2.48114	4.91003	11.1604	6.89049	8.52242	6.81212
2.48191	4.91227	11.338	6.90006	8.53358	6.8397
2.48412	4.92866	11.3881	6.90129	8.53871	6.85261
2.48658	4.93965	11.4246	6.91989	8.57119	6.91094
2.48835	4.94673	11.5757	6.95649	8.58919	6.91188
2.49486	4.9632	11.5858	6.988	8.63694	6.94372
2.49673	4.96483	11.6066	6.99726	8.72016	6.98113
2.5013	4.9661	11.689	7.02724	8.96051	6.99693
2.50422	4.96653	11.6904	7.07676	8.96463	6.99978
2.50519	4.98764	11.8007	7.08321	8.97886	7.00104
2.51176	4.98797	11.9328	7.08658	9.09564	7.00574
2.51369	4.99225	11.9839	7.10765	9.0973	7.00735
2.51538	5.00453	12.0591	7.11411	9.13038	7.02008
2.51557	5.01621	12.1381	7.12998	9.15378	7.02298
2.52331	5.02491	12.2982	7.14324	9.18346	7.02674
2.52956	5.04172	12.4215	7.15496	9.2365	7.04181
2.53247	5.04409	12.5569	7.1868	9.28423	7.04465
2.53258	5.05173	12.5574	7.23153	9.31325	7.06198
2.53407	5.06693	12.6279	7.26876	9.3186	7.07922
2.5449	5.07538	12.6307	7.34552	9.36424	7.11139
2.54573	5.08022	12.8578	7.35092	9.37768	7.13402
2.54637	5.1427	13.0019	7.38565	9.41566	7.13713
2.55016	5.15833	13.1364	7.40869	9.47108	7.14846
2.56068	5.17348	13.1385	7.41317	9.55659	7.17651
2.56135	5.20922	13.3178	7.41654	9.5586	7.18989
2.56316	5.21514	13.4694	7.47587	9.55909	7.19082
2.56402	5.22636	13.7639	7.50414	9.62682	7.21214
2.56852	5.22824	14.0502	7.51558	9.97793	7.2217
2.57199	5.2309	14.1755	7.58383	10.0625	7.2451
2.5734	5.23379	14.3164	7.58994	10.1253	7.25797
2.57583	5.24352	14.3781	7.60899	10.1477	7.27581
2.5833	5.2632	14.4306	7.63698	10.1834	7.27947
2.58401	5.27184	14.5399	7.69274	10.2139	7.28068
2.58631	5.27666	14.9026	7.7991	10.2635	7.2875
2.59191	5.31699	14.92	7.83464	10.3151	7.29003
2.5925	5.34221	14.97	7.93559	10.3869	7.29881
2.5983	5.35729	15.0304	7.97456	10.4185	7.31313
2.60499	5.36143	15.4752	7.98229	10.4212	7.34054
2.61367	5.36758	15.4967	7.98587	10.4378	7.35096
2.61779	5.36884	15.9983	8.05723	10.4693	7.35988
2.61886	5.38525	16.6464	8.06667	10.4829	7.46786
2.62111	5.39113	16.9724	8.10147	10.515	7.47835
2.62409	5.39244	17.1024	8.11659	10.6555	7.47905
2.6274	5.39344	17.2444	8.19922	10.6793	7.4824
2.62947	5.40822	17.5291	8.20706	10.7789	7.50168
2.63252	5.40999	17.6462	8.2697	10.8651	7.51321
2.63531	5.42483	17.8223	8.34283	10.8765	7.51468
2.63726	5.42809	18.101	8.3557	10.8945	7.54502
2.63775	5.42999	18.5126	8.36289	10.9137	7.58866
2.63778	5.43409	19.3251	8.46113	11.0006	7.59411
2.64051	5.43534	19.4492	8.4705	11.0045	7.60636
2.64097	5.4432	19.9837	8.47429	11.1138	7.63477
2.64273	5.44543	20.2385	8.47521	11.126	7.65167
2.64964	5.44791	20.3484	8.48285	11.13	7.65654
2.65826	5.45314	20.3532	8.51328	11.1723	7.68086
2.66205	5.46845	20.671	8.52735	11.312	7.69132
2.66333	5.47173	20.6738	8.53077	11.3344	7.73163
2.66595	5.4748	20.7105	8.5638	11.3656	7.7761
2.66612	5.49527	20.8038	8.58247	11.4097	7.81133
2.66612	5.52244	22.1977	8.60309	11.4219	7.81206
2.66628	5.56959	23.067	8.61305	11.4444	7.83395
2.66638	5.59541	23.3457	8.61695	11.4637	7.83907
2.6667	5.62153	23.6829	8.62377	11.4848	7.88328
2.66678	5.62907	24.5755	8.63635	11.56	7.90091
2.67158	5.64933		8.65063	11.5729	7.90885
2.67829	5.68481		8.65926	11.6029	7.95121
2.68456	5.68944		8.66926	11.6402	8.02416
2.68907	5.69342		8.67986	11.7114	8.03409
2.6898	5.73297		8.70901	11.8261	8.03518
2.69424	5.73311		8.75349	11.8291	8.037
2.69674	5.74444		8.80869	11.8464	8.04352
2.70937	5.75281		8.84438	11.8793	8.06074
2.71149	5.77839		8.84503	11.894	8.10809
2.71468	5.78494		8.91482	11.9133	8.11738
2.72004	5.79061		9.00396	11.9903	8.12375
2.72628	5.79109		9.08196	12.1112	8.13891
2.7269	5.80393		9.16662	12.3368	8.14944
2.72747	5.81418		9.19666	12.3582	8.15127
2.73211	5.85826		9.25761	12.51	8.19527
2.7357	5.87562		9.27848	12.5587	8.206
2.7371	5.88204		9.32099	12.5611	8.22843
2.73728	5.9082		9.32299	12.5966	8.24444
2.73891	5.92599		9.34477	12.6114	8.26044
2.74301	5.94158		9.37986	12.6924	8.30139
2.74552	5.97319		9.40683	12.921	8.31123
2.75114	5.99408		9.50469	13.1686	8.33849
2.75475	6.00083		9.52466	13.2973	8.35956
2.75506	6.00312		9.59361	13.3935	8.36529
2.75731	6.01345		9.61506	13.4368	8.41144
2.75848	6.0394		9.62797	13.4971	8.41368
2.76453	6.04946		9.64368	13.6985	8.44139
2.76751	6.05086		9.6617	13.7684	8.44662
2.76793	6.06019		9.73006	14.0583	8.45926
2.77104	6.06969		9.76824	14.3511	8.48138
2.77497	6.07269		9.78827	14.4115	8.50197
2.77499	6.0755		9.82528	14.6801	8.55263
2.79005	6.0861		9.849	14.7104	8.55603
2.79263	6.11682		9.90267	15.0675	8.63429
2.7953	6.13046		9.92695	15.1936	8.64158
2.80095	6.13764		9.92818	15.2175	8.6513
2.81271	6.13821		9.97868	15.3054	8.72471
2.81323	6.14912		10.0547	15.318	8.77665
2.81425	6.17608		10.0816	15.3384	8.81444
2.81512	6.19456		10.1994	15.5288	8.87203
2.82647	6.19867		10.1999	15.598	8.8872
2.82679	6.20637		10.2322	15.7798	8.88736
2.82812	6.23048		10.2793	16.0165	8.8975
2.83521	6.23265		10.3006	16.2182	8.92748
2.84365	6.24981		10.3919	16.2751	8.93313
2.85413	6.26159		10.4922	17.162	8.93897
2.85422	6.2761		10.5881	17.2305	9.08334
2.85829	6.27767		10.5963	17.5905	9.12016
2.86243	6.29196		10.6458	17.6685	9.12692
2.86901	6.2959		10.6638	17.8651	9.12896
2.86957	6.32466		10.6748	18.7573	9.13702
2.86961	6.39322		10.7025	18.8644	9.18022
2.87144	6.40856		10.7387	19.6475	9.2067
2.87341	6.43689		10.7826	21.474	9.25886
2.87736	6.45302		10.8603	22.3841	9.31958
2.88214	6.48028		10.8749	22.3984	9.33833
2.88465	6.52409		10.8825	22.8716	9.34537
2.88779	6.53392		10.9099	23.4868	9.35245
2.89313	6.55303		10.945	23.6731	9.35578
2.89448	6.55372		10.9722	23.6821	9.38216
2.89572	6.57116		11.0035	25.2392	9.38586
2.90147	6.57471		11.0427	28.6042	9.44245
2.90573	6.59214		11.1125		9.45609
2.9091	6.59793		11.13		9.481
2.91866	6.63187		11.1752		9.4903
2.91868	6.63593		11.2681		9.50514
2.93342	6.63606		11.3262		9.52698
2.93777	6.66151		11.4129		9.54471
2.93933	6.67173		11.4298		9.5492
2.94221	6.69555		11.5026		9.56191
2.94634	6.69973		11.5163		9.5752
2.94992	6.72733		11.5584		9.58921
2.95229	6.74963		11.7258		9.60083
2.96073	6.75819		11.8481		9.61704
2.96268	6.76143		11.8548		9.64996
2.96481	6.78363		11.8735		9.67611
2.96622	6.78699		11.9503		9.75181
2.9696	6.81487		12.1404		9.77779
2.97574	6.84745		12.1779		9.8207
2.98062	6.85499		12.1857		9.87201
2.9885	6.8672		12.2755		9.89928
2.98893	6.87303		12.3014		9.90331
2.99396	6.87849		12.3418		9.91134
2.99613	6.87896		12.4413		9.94931
3.00972	6.89469		12.4823		9.95781
3.01719	6.89521		12.5239		10.0162
3.02007	6.89621		12.5998		10.0372
3.02526	6.89673		12.7296		10.0503
3.02534	6.91136		12.7532		10.0552
3.02671	6.92333		13.0902		10.1453
3.02915	6.93632		13.1261		10.2114
3.03746	6.94174		13.1434		10.2525
3.03986	6.94868		13.3328		10.2714
3.04206	6.94911		13.3824		10.3901
3.04587	6.96103		13.4096		10.4071
3.04588	6.97491		13.5208		10.5412
3.05754	6.98029		13.6526		10.5692
3.05786	6.9933		13.902		10.5905
3.06066	7.00197		13.9721		10.6057
3.06309	7.00845		14.034		10.6865
3.06552	7.02006		14.2883		10.7054
3.066	7.02197		14.3832		10.8175
3.06794	7.04094		14.5124		11.2344
3.0732	7.06725		14.5627		11.267
3.07353	7.07338		14.7087		11.2686
3.07738	7.07347		14.7955		11.3153
3.07927	7.07763		14.8212		11.376
3.08682	7.10702		15.0324		11.3988
3.09147	7.16945		15.0851		11.4256
3.09199	7.20345		15.9125		11.4481
3.10505	7.26687		16.1531		11.5649
3.11344	7.34161		16.3604		11.5772
3.11384	7.36268		16.6054		11.5855
3.11819	7.39521		17.3441		11.7706
3.11908	7.39736		17.5564		11.8093
3.1254	7.42554		17.7486		11.8139
3.13433	7.48008		17.7798		11.8882
3.13834	7.52542		18.2365		11.907
3.13862	7.56357		18.2964		11.9591
3.14002	7.60995		19.0281		12.1538
3.15731	7.62861		19.0887		12.1613
3.15851	7.63265		19.4689		12.2414
3.16287	7.65209		19.5654		12.2544
3.17213	7.71714		19.9884		12.2546
3.17239	7.73076		20.0666		12.3703
3.17736	7.74257		20.139		12.4111
3.17917	7.78903		20.4114		12.5063
3.18102	7.80737		21.2635		12.562
3.19242	7.85506		21.8117		12.5735
3.19777	7.86323		22.9534		12.6502
3.20057	7.86629		25.1537		12.7086
3.20887	7.9702		25.4299		12.7122
3.20988	7.99938		26.9557		12.7217
3.21232	8.04269		27.1467		12.7443
3.21597	8.07703				12.8963
3.22477	8.08987				13.1606
3.22701	8.11358				13.2808
3.22897	8.14367				13.4309
3.2336	8.15662				13.444
3.23876	8.16151				13.5327
3.24471	8.16834				13.5365
3.24577	8.17363				13.5466
3.25318	8.18286				13.6024
3.25489	8.21446				13.6489
3.2571	8.2184				13.7164
3.26125	8.21966				13.7508
3.26496	8.24952				13.8573
3.26754	8.28019				13.9399
3.2688	8.28095				14.0501
3.27434	8.29994				14.2433
3.27758	8.36667				14.3593
3.28581	8.40436				14.4117
3.28672	8.42195				14.5998
3.28984	8.43247				14.764
3.29007	8.48027				14.8201
3.29019	8.52993				14.8316
3.29523	8.54708				15.02
3.30443	8.58131				15.0303
3.30535	8.58395				15.125
3.31154	8.59258				15.4241
3.31703	8.66796				15.5474
3.31751	8.6776				15.5661
3.32098	8.68062				15.5733
3.33061	8.69458				15.5977
3.33706	8.72086				16.105
3.33952	8.79149				16.3425
3.34433	8.79539				16.3982
3.34709	8.79612				16.4115
3.35713	8.84524				16.6364
3.36161	8.87569				16.8598
3.36238	8.88127				17.0674
3.37302	8.88815				17.13
3.37556	8.93853				17.5013
3.37833	8.94015				17.6801
3.37943	8.94878				17.7568
3.38965	8.96381				17.8334
3.39755	8.99026				18.0237
3.40518	9.02452				18.0555
3.40643	9.15227				18.1962
3.41083	9.19525				18.2183
3.4115	9.19585				18.244
3.4162	9.19995				18.3116
3.4211	9.2394				19.1949
3.422	9.24779				19.2218
3.43534	9.25201				20.0641
3.43563	9.27296				20.7748
3.44321	9.30398				21.556
3.44489	9.31807				21.7837
3.44923	9.36237				21.9307
3.45556	9.36399				22.0156
3.4576	9.40547				22.9773
3.46653	9.45213				25.1717
3.47216	9.46933				25.4209
3.4723	9.49332				26.1559
3.47485	9.50156				27.9976
3.49618	9.51595
3.50413	9.57191
3.50471	9.61013
3.50985	9.6355
3.51193	9.63795
3.52216	9.74334
3.52541	9.83173
3.54533	9.8356
3.5471	9.86822
3.54842	9.87056
3.57059	9.90999
3.57131	9.93225
3.57259	10.0376
3.57491	10.0667
3.57504	10.1452
3.57712	10.1949
3.57882	10.2301
3.58275	10.2394
3.58576	10.2525
3.59211	10.3228
3.60277	10.36
3.6049	10.438
3.60945	10.441
3.61427	10.4654
3.61529	10.5064
3.61927	10.564
3.61981	10.5864
3.62778	10.7542
3.62997	10.7606
3.63227	10.7814
3.64179	10.817
3.6454	10.9211
3.64597	10.9532
3.65109	11.0343
3.6565	11.1132
3.66807	11.116
3.67433	11.1975
3.67718	11.2381
3.67883	11.2463
3.6792	11.3453
3.67991	11.3556
3.69478	11.3742
3.70143	11.4111
3.7036	11.4234
3.71202	11.5924
3.71219	11.6512
3.72158	11.8776
3.74732	11.9249
3.76546	11.9655
3.76911	11.9965
3.77435	11.998
3.77457	12.1137
3.77622	12.2676
3.78143	12.3014
3.79772	12.3863
3.80317	12.4444
3.8114	12.6157
3.8228	12.6459
3.83329	12.6543
3.86267	12.701
3.86483	12.7288
3.86529	12.7469
3.87492	12.8269
3.87952	12.8964
3.88375	12.9024
3.88513	13.1281
3.88671	13.2311
3.89029	13.232
3.89306	13.3101
3.89594	13.4519
3.90018	13.5352
3.90387	13.6457
3.91161	14.1216
3.92113	14.2742
3.92299	14.34
3.92561	14.4612
3.92625	14.513
3.92719	14.6588
3.9335	14.7455
3.94094	14.757
3.94148	14.8398
3.96374	15.0022
3.96416	15.3336
3.96809	15.3524
3.97098	15.4374
3.97187	15.6744
3.974	15.7523
3.98326	15.9516
3.98546	15.9802
3.99143	16.0382
3.99342	16.0428
4.02102	16.2103
4.03212	16.6066
4.0341	16.7088
4.03483	16.7361
4.05642	16.944
4.05677	16.9724
4.05898	17.0282
4.07846	17.1284
4.08662	17.2167
4.1067	17.2286
4.10781	17.2678
4.12362	17.2818
4.12436	17.3397
4.1401	17.6708
4.14512	18.0153
4.17737	18.4939
4.1891	18.6102
4.19809	18.7497
4.2084	18.7548
4.22195	18.8088
4.23708	18.8265
4.25717	18.8877
4.28419	19.5477
4.2917	19.7817
4.30907	20.219
4.30978	20.717
4.33915	20.7489
4.34628	21.0428
4.34852	21.3631
4.35842	21.4094
4.36004	21.4318
4.3637	21.9068
4.37676	22.1884
4.38262	22.2474
4.39873	23.4569
4.41429	23.929
4.4353	23.9531
4.44933	23.9705
4.46003	24.7984
4.49871	25.5737
4.51622	28.7128
4.51639
4.56721
4.59973
4.62464
4.66369
4.66435
4.66462
4.66604
4.67233
4.68703
4.74546
4.74949
4.75898
4.76714
4.77201
4.79282
4.8066
4.81496
4.84074
4.84555
4.8725
4.8893
4.89972
4.92061
4.92627
4.94421
4.98308
4.98523
5.02429
5.02615
5.03105
5.03697
5.04045
5.09024
5.09795
5.11174
5.13441
5.1473
5.16862
5.18839
5.20185
5.23881
5.24355
5.27386
5.28353
5.28777
5.29755
5.29941
5.31952
5.41703
5.42345
5.61495
5.62152
5.63049
5.63207
5.75455
5.75662
5.81441
5.81726
5.99062
6.19661
6.26628
6.33718
6.3964
6.48236
6.83614
6.89359
7.00394
7.6382

## Sheet: Fig. 6 Supp. 1 - B
Nucleocytoplasmic ratios
EGFP	pNLS4N-EGFP	SV40 large T antigen NLS-EGFP
2.56025	4.45743	3.01598
1.95232	4.0366	4.2913
2.66357	3.79398	3.05413
2.14676	2.86197	3.56351
3.90954	3.15294	6.17935
2.19001	4.12223	4.65937
3.43443	3.12845	3.5462
2.13375	3.61574	3.55552
2.70882	4.67057	4.36818
3.08276	3.31723	2.14245
3.89082	2.30267	3.46759
2.45687	2.45512	5.52598
2.45461	3.55519	4.69905
2.95382	3.27779	4.45342
2.14744	4.79587	4.48084
4.26155	3.50818	3.87913
2.80656	2.90913	5.98581
2.76393	3.68909	4.91843
3.86557	3.23908	3.72224
2.63024	3.77724	5.64045
2.29741	2.58913	4.81758
2.46759	2.74236	4.84101
1.83677	3.00233	3.46446
2.18436	4.62997	3.99992
1.75552	4.9735	5.04729
3.08477	2.94973	4.27044
2.59549	3.08771	4.24189
4.24667	4.92081	5.87301
2.37902	3.04972	4.23442
1.92326	3.32013	3.41571
3.14037	3.52044	4.13757
5.17172	2.44155	5.99029
2.95267	3.58686	5.03621
4.58282	5.37386	7.54893
2.43452	3.22992	3.71872
2.27949	2.11519	3.8997
3.07954	3.00347	6.288
2.59176	7.37005	6.62411
2.69763	2.54464	4.10215
5.26565	3.74712	2.2999
2.38586	3.72041	4.51085
1.88905	3.56203	4.93337
3.32048	2.78836	3.94056
3.35653	3.99471	3.58466
3.68654	3.30469	2.72645
3.50351	4.58775	3.82728
3.88686	2.6919	5.14604
4.22402	5.25789	5.01122
3.39082	4.55534	4.79727
4.45267	3.11911	3.52993
2.38238	3.03353	6.11442
2.7761	2.79443	4.82356
4.05931	5.37969	4.72831
2.37803	3.34689	4.54135
2.66238	3.52727	3.64233
3.60459	2.86674	4.82885
2.54939	3.55662	3.65726
2.85527	2.76744	4.40208
2.08487	3.91703	4.50347
3.36764	2.57074	3.58332
2.67603	5.05252	3.21526
3.13868	2.44655	5.24638
2.42882	2.64543	3.34652
4.15025	2.67339	3.60574
2.06924	5.2147	5.15383
3.60198	2.66903	5.55457
3.74834	3.19234	3.27224
3.59922	3.86968	4.10228
3.74547	3.22467	3.87479
3.38624	2.76844	2.69878
3.1262	4.30102	3.6178
2.48097	4.96017	3.9758
3.61575	3.00889	3.5824
3.93174	3.8619	2.98644
2.76567	3.2542	4.72444
3.95194	2.66718	4.0345
3.64724	4.82886	4.68425
3.26702	2.83043	4.61822
2.21001	3.01365	5.95966
3.97908	4.79946	3.78383
3.23603	3.50478	4.23574
3.95313	2.87579	3.92632
3.13036	3.73597	4.33071
2.29623	4.54248	4.98613
4.70176	4.18874	3.93843
3.80524	2.9703	3.58306
2.76322	4.4824	4.59931
4.31655	3.4373	6.33391
3.08775	2.91135	4.73835
4.63843	3.52667	5.44204
2.23125	3.69973	5.81532
2.38217	2.90985	4.45339
3.34009	4.04655	3.79292
2.38661	3.82533	4.5158
2.121	3.34805	3.45394
5.19204	4.71431	6.25158
3.3474	3.0718	5.10609
3.66292	4.18728	4.40765
4.971	3.29548	3.15588
2.11958	3.717	4.16199
2.60444	3.34994	4.28117
2.44665	2.94346	4.47933
3.75486	3.56735	4.89223
3.0314	3.07484	3.3944
2.50004	3.24131	3.78744
4.00798	5.45753	5.23763
3.10137	5.20875	5.42386
4.17241	4.63016	2.70908
3.9108	6.26415	4.83613
2.00408	2.80494	4.81284
2.41208	3.06282	5.0225
2.73797	3.59332	3.93959
3.53927	4.51613	4.00281
2.40253	3.33404	2.92735
2.93578	4.27451	6.99935
2.84802	4.92566	5.80016
3.41966	4.21517	6.22601
4.22896	4.51902	3.70012
2.06879	2.62851	4.3102
4.23518	3.68549	3.6527
2.43359	5.3838	6.0094
2.41594	2.69168	3.92549
2.63937	2.82775	3.71213
2.72492	4.7551	4.44356
3.18529	3.73574	3.17404
2.28363	3.48287	3.8753
4.82735	3.11976	4.64918
2.71952	3.09271	5.75843
3.93616	3.66116	5.59441
3.62326	6.17436	5.53226
2.42254	5.20639	4.8018
3.82087	8.69265	5.20697
3.54535	3.75584	3.31674
2.34712	4.40939	2.235
2.22201	4.34565	3.95963
3.64808	3.40461	5.57289
2.37734	3.56425	4.23407
3.89766	3.29845	4.23927
2.92946	4.03285	4.70694
4.08637	4.40969	4.54418
2.22677	7.94158	8.35827
5.96918	4.05836	4.52817
2.72486	3.197	2.97128
2.558	3.86309	2.35442
2.5825	4.0224	4.92529
3.51196	4.11232	5.15463
3.01566	2.89613	3.50733
2.55474	5.29333	4.48071
2.92914	3.59212	4.06708
2.77971	3.18734	4.5184
3.97393	3.22734	5.32749
3.50018	4.99096	4.95225
5.34093	3.38294	4.74242
3.0747	3.79643	4.14447
2.8036	2.6919	4.66056
2.5135	5.50118	4.58139
2.95866	3.04519	4.54148
2.40676	4.98769	4.37174
5.366	3.21277	3.90805
3.12188	3.21841	5.29912
1.90959	4.3559	3.22899
4.31453	4.26553	4.21877
3.73172	3.06534	3.87663
5.03154	7.91372	4.98953
5.15077	2.66903	3.09518
2.98013	3.69419	5.50348
3.66869	3.23947	4.32457
2.7049	5.14834	4.25434
2.7292	3.758	4.5217
4.17436	3.91038	4.16541
3.11377	5.27986	3.69689
2.71911	6.50888	4.43684
3.98019	2.33981	4.66462
3.67376	7.0179	6.68793
3.06336	4.20072	3.92782
1.98802	2.32467	6.40546
3.11824	7.15521	3.67763
2.28182	3.7387	4.98003
2.02831	4.89873	4.56318
3.60288	6.73327	5.86524
5.48241	2.97133	4.32249
2.97352	3.38303	4.48677
2.89454	3.09762	4.86854
2.69935	4.4243	3.52521
3.17896	3.07386	4.59264
3.7699	4.71781	5.0388
2.61844	3.06112	2.63181
3.5796	3.00604	4.35975
2.52584	6.07066	6.61591
4.05212	3.49937	6.67501
3.06145	3.30595	4.18272
3.42528	3.43887	3.03918
3.00746	3.17047	4.40711
2.40961	5.02763	3.6604
3.85574	7.62873	3.79904
2.61706	2.9644	4.80523
3.33022	2.62404	3.35548
4.42882	3.62169	5.68864
2.8175	2.95286	5.86707
2.67195	4.06291	5.52792
4.09881	4.84447	6.30069
4.19219	3.94658	5.91372
3.72852	2.62067	6.41852
2.50959	4.26205	2.97353
3.6383	4.11678	4.90585
2.51622	3.08629	5.16803
2.91709	4.81403	6.11232
3.12332	3.22618	4.68624
3.19688	3.75882	3.81964
3.69485	4.01807	5.25958
3.04337	4.05733	4.04652
2.4833	3.29989	4.92992
3.75235	4.26144	7.35739
3.38818	3.60652	6.30235
2.18855	5.21047	5.65324
3.34339	3.29583	4.60833
4.44915	4.75657	4.28068
4.55588	7.03409	3.5631
2.90165	3.66872	4.16041
2.86771	4.71986	4.19536
3.74988	6.39786	4.31935
3.71364	4.12816	3.45708
2.55912	5.3641	4.9493
4.11027	6.27691	4.94638
4.80041	5.38434	8.13628
4.83836	3.53277	5.57624
4.29341	3.80257	3.91907
4.06174	2.96817	4.99572
2.79759	4.66838	4.02724
3.25888	3.10583	5.66032
3.47885	5.29339	2.89535
2.34322	6.62168	3.12103
3.57097	4.58527	4.63676
3.48842	2.93132	6.02757
5.14096	2.93112	4.02631
3.52558	7.98791	1.85382
2.48034	4.12878	6.73364
2.38411	4.30095	6.35241
2.49614	4.79371	4.17836
2.13891	3.62814	4.73837
3.28691	4.47983	5.44393
3.91155	4.95667	4.42523
3.01398	4.99859	4.6046
2.34924	4.18378	4.48469
2.63282	5.71525	4.81855
4.40976	3.25985	3.28536
2.8274	5.45558	3.37387
2.11449	4.65669	5.23947
3.26255	3.90531	5.39993
3.47841	3.48234	4.52621
2.66223	6.82642	5.49241
4.02134	4.88401	4.67891
3.07502	3.33583	5.41413
3.77364	7.83982	4.48263
3.80829	4.53458	4.76308
2.74476	4.35133	6.42574
3.26804	3.53046	5.25788
3.17763	5.30833	4.89257
3.0875	6.60946	5.07384
3.27554	6.50495	3.58406
4.39878	5.68064	4.27275
3.64994	6.78772	2.61856
3.36719	9.65501	5.91094
3.20448	4.4734	4.8369
3.10358	5.15368	4.75935
3.60556	4.90052	5.30432
5.04573	5.47745	5.64741
3.41608	1.42498	3.80424
2.92558	5.70561	5.41675
3.24854	4.40802	5.61768
3.1724	6.02383	3.57732
3.68959	4.20613	6.81232
3.17905	4.05259	5.35205
3.32235	5.51204	3.73868
4.40683	5.39389	4.35925
3.52217	5.68775	6.70094
3.39528	8.45564	4.33422
3.30878	5.25817	5.37133
3.61317	7.28368	4.74778
2.87794	4.91716	5.90727
3.58428	4.75743	4.72979
3.52558	8.65333	5.21099
2.87339	5.7744	6.88334
3.0451	6.2378	4.62217
4.00393	5.1921	5.81742
5.88956	8.17845	5.45011
2.71049	3.76692	5.45891
4.89171	5.64907	4.44033
3.24655	6.30705	5.85936
3.43514	6.15786	3.37466
3.69654	6.30425	6.8754
4.68188	7.30475	6.87255
3.47305	6.66861	5.17954
3.6246	10.6204	4.50623
3.83709	10.1761	6.65616
2.5175	9.65349	4.56713
3.97469	12.9922	6.09639
3.49152	13.4252	7.78669
4.04922	9.19749	4.95708
3.10055	9.23785	5.36448
2.77757		4.74651
3.54324		4.40645
4.24298		4.92129
4.16768		5.5058
2.47368		2.8852
3.70718		3.57662
3.13113		4.57472
3.24927		5.12664
3.39928		4.19539
4.04069		4.22102
3.9855		4.70594
2.74541		4.3099
2.78897		6.7459
3.70334		4.74235
3.83728		5.46798
4.85133		4.35316
3.80969		5.88412
2.33678		8.9915
3.42025		4.83629
10.461		6.42794
3.96773		3.29016
2.95059		4.05353
4.91436		4.88799
2.61033		4.50896
4.00945		4.57187
3.65478		4.51063
3.30953		4.62033
5.14898		4.35756
4.6686		6.28103
3.41666		4.22341
2.43605		6.38516
3.82352		5.43645
5.91205		5.01565
2.1493		5.3877
3.81801		2.11369
5.06168		4.45509
4.16275		5.85967
2.61766		5.57977
3.52537		6.64733
3.31417		4.90296
3.82209		5.99321
3.31499		5.58784
4.36017		9.23356
5.14475		5.47585
4.50826		4.43549
3.08736		4.4151
3.75559		4.0223
7.00906		4.08353
3.93747		2.59061
3.14919		4.47409
4.64013		4.54445
3.68484		6.24919
4.88585		2.34299
4.37916		4.00693
4.58468		7.15355
3.71437		5.96062
4.68485		4.56222
4.423		5.7769
3.38367		6.2207
2.95065		3.26743
5.36674		5.22175
2.9703		5.65452
4.27324		6.25914
3.74099		6.51162
4.57366		4.18284
3.14449		4.84521
3.86989		3.20529
3.60717		5.16931
4.08554		4.97426
3.69535		5.25945
4.74196		6.42759
4.10557		6.46281
4.43035		7.09846
3.12397		5.50325
4.50138		4.07086
3.57597		5.12998
5.32678		3.58362
6.11709		5.32536
8.54148		4.31563
9.02296		5.05198
5.14756		4.51707
4.96503		4.53784
5.02789		4.38748
3.88471		7.4114
5.8388		5.75516
4.88804		5.13544
4.63104		5.14985
4.58894		5.72875
6.89214		5.32643
3.88001		3.81333
5.17468		7.07348
3.94436		5.16777
5.33298		5.5169
3.93368		4.90366
7.11909		6.11976
3.86915		6.12057
3.36131		5.73163
4.69946		5.93253
3.05969		4.93105
5.215		4.61484
4.42443		5.40702
4.40879		4.8225
3.18063		5.21641
4.19177		6.83016
4.29498		7.8092
3.65534		4.25301
4.22601		5.72012
5.81946		6.9613
5.02997		5.05324
4.6693		5.50475
4.51709		5.14314
4.7098		5.07384
5.01731		3.30197
4.21014		5.8771
3.26273		7.484
4.92573		7.27966
4.64623		4.83679
4.96584		5.28707
7.15303		4.86288
5.39746		7.0656
5.16189		5.84096
4.13324		5.9053
4.04415		5.08831
3.56706		5.07651
4.88303		4.54764
8.25062		3.12521
4.16587		6.23223
5.56397		6.2251
6.68093		6.2848
4.83179		5.77739
8.0526		5.04772
6.74971		5.39858
6.33926		4.68316
5.6067		5.65057
5.84899		5.50083
6.18401		4.44507
4.06041		6.08483
8.94003		5.71486
6.15561		7.03188
4.9246		5.44949
3.72901		7.76427
7.06459		6.19524
4.91811		6.11021
7.39696		5.78785
4.86166		4.49301
6.60329		7.1062
6.97764		6.24795
8.11653		7.59939
4.74785		5.33781
7.54852		5.13893
6.26921		6.20663
4.9629		5.91231
10.0619		3.43882
7.48471		5.85131
10.6494		5.54508
		6.88231
		4.51709
		7.66493
		5.37193
		5.84747
		4.93084
		6.3964
		6.87291
		4.22864
		5.30116
		5.28784
		8.32972
		6.2729
		5.22956
		4.75811
		5.85258
		6.85918
		7.7059
		6.9335
		4.47168
		7.07884
		3.82698
		7.89788
		5.23067
		5.76039
		5.61921
		8.4685
		7.16674
		7.01589
		5.96849
		6.02362
		8.08272
		6.30873
		4.76599
		4.95302
		5.27985
		5.86107
		5.97836
		6.79632
		5.78419
		4.44676
		5.2795
		9.63392
		7.26126
		5.93378
		7.12309
		6.03122
		5.41197
		5.97184
		6.13821
		7.54049
		8.24819
		6.86766
		8.62243
		8.60027
		6.95589
		3.61794
		7.49835
		7.30923
		4.09285
		7.24398
		4.89718
		10.4396
		10.4316
		6.15174
		7.44712
