# Supplementary material for: Matrin 3-dependent neurotoxicity is modified by nucleic acid binding and nucleocytoplasmic localization
Source: eLife. 2018 Jul 17;7:e35977. doi: 10.7554/eLife.35977 (PMC6050042; doi:10.7554/eLife.35977)
Supplement: Figure 7—source data 1. [file elife-35977-fig7-data1.xlsx]

## Sheet: Fig. 7 information
Matrin 3-dependent neurotoxicity is modified by nucleic acid binding and nucleocytoplasmic localization
A. Malik et al.
Source data for Figure 7: Pathogenic MATR3 mutations have little effect on MATR3 turnover, but a subset reduce solubility
Sheet 1
Half-lives for MATR3(WT)-Dendra2, MATR3(S85C)-Dendra2, MATR3(F115C)-Dendra2, MATR3(P154S)-Dendra2, and MATR3(T622A)-Dendra2 (Fig. 7C, D)

## Sheet: Fig. 7C, D
Half-life (hours)
MATR3(WT)-Dendra2	MATR3(S85C)-Dendra2	MATR3(F115C)-Dendra2	MATR3(P154S)-Dendra2	MATR3(T622A)-Dendra2
0.563435	1.45394	0.895865	1.19645	1.23065
1.28451	1.55361	1.83602	1.41638	3.64367
1.53155	2.41121	2.94479	1.55247	4.01086
1.677	2.82236	3.36412	2.81236	4.14541
2.03274	3.09816	3.70843	3.44648	4.19824
2.48803	3.36965	3.7254	3.55434	4.23745
2.52094	3.55323	3.78326	3.59826	4.2552
2.57575	3.56311	4.3839	3.85988	4.31611
2.73828	3.77222	4.52079	4.26447	4.43903
3.7149	3.77834	4.67259	4.41834	4.46396
3.75366	3.7904	4.75462	4.431	4.62173
3.81711	3.82708	4.82618	4.68559	4.68903
3.86795	3.86961	5.34624	5.18405	4.92948
3.89766	3.90712	5.38359	5.20151	4.94668
3.95634	4.03668	5.44732	5.26214	5.04443
4.29147	4.04009	5.49107	5.26574	5.42796
4.3135	4.11672	5.51107	5.28816	5.46827
4.40042	4.18594	5.53205	5.35265	5.54142
4.56229	4.21202	5.58045	5.38201	5.61123
4.88663	4.25758	5.59244	5.48188	5.61501
4.89086	4.29277	5.62429	5.54526	5.77344
4.97319	4.43069	5.90955	5.55292	5.85433
4.98135	4.43701	6.06243	5.57448	5.88809
5.22716	4.46955	6.17447	5.59388	5.94808
5.27654	4.55831	6.26997	5.63481	6.12634
5.39418	4.58761	6.38184	5.6544	6.19098
5.41011	4.61967	6.51519	5.8639	6.24018
5.41964	4.6486	6.53072	6.01487	6.36347
5.46242	4.7428	6.5649	6.10186	6.43
5.54016	4.79537	6.58226	6.14313	6.58169
5.5902	4.84395	6.64333	6.15895	6.84329
5.76169	4.94261	6.80912	6.2597	6.98678
5.7908	4.95389	6.8252	6.27714	6.99595
5.83024	5.00046	6.88852	6.28062	7.0517
5.97607	5.04837	6.95874	6.32378	7.13729
6.00381	5.0502	6.98416	6.37589	7.18446
6.15582	5.07996	7.0286	6.45238	7.20871
6.21074	5.09928	7.1181	6.49385	7.30953
6.22559	5.10956	7.20236	6.49977	7.36983
6.34361	5.1597	7.21285	6.71335	7.51727
6.54192	5.21035	7.25929	6.80829	7.56881
6.60075	5.25535	7.26557	6.99149	7.79953
6.60593	5.28788	7.38645	7.12617	7.80754
6.82602	5.29395	7.40088	7.54722	7.91053
6.86819	5.35863	7.4204	7.63557	7.93708
6.9891	5.39386	7.45212	7.70218	8.07119
7.06967	5.51018	7.47116	7.70702	8.28663
7.34931	5.51671	7.50036	7.74507	8.34339
7.37002	5.55509	7.52342	7.7537	8.39281
7.38259	5.56254	7.53752	7.75408	8.57705
7.45707	5.60139	7.60884	7.85302	8.80682
7.45855	5.60903	7.61339	7.96753	8.88804
7.54797	5.61944	7.74958	7.96885	9.00511
7.62795	5.6666	7.93946	8.03432	9.10924
7.78391	5.6714	7.97568	8.07005	9.11298
7.80627	5.69452	8.2154	8.09364	9.19618
7.87177	5.69654	8.23334	8.13345	9.2151
7.89522	5.71789	8.25671	8.18946	9.21969
7.89569	5.73737	8.26307	8.24374	9.23172
8.09737	5.75692	8.28767	8.28745	9.29352
8.29285	5.7933	8.39843	8.29673	9.35899
8.33009	5.88674	8.45571	8.33	9.43443
8.40769	5.8958	8.47364	8.3899	9.65544
8.41605	5.92993	8.49576	8.45977	9.6845
8.48827	5.95172	8.49736	8.52941	9.72502
8.57285	5.96214	8.55751	8.65035	9.87549
8.57286	6.00615	8.55753	8.7201	9.98797
8.61562	6.04729	8.62514	8.75377	10.0521
8.62519	6.09019	8.67038	8.80768	10.0596
8.76939	6.1089	8.7381	8.83941	10.061
8.77691	6.13574	8.84845	8.88992	10.1402
9.06551	6.13638	8.89171	8.95217	10.2651
9.09709	6.14053	8.95738	9.04265	10.2803
9.13679	6.16952	8.99367	9.06764	10.2863
9.20668	6.21273	9.10688	9.10689	10.4955
9.30475	6.21883	9.1815	9.1884	10.529
9.3091	6.25868	9.19562	9.19078	10.5463
9.38239	6.33129	9.20974	9.19755	10.7784
9.47022	6.3319	9.31566	9.27284	10.7912
9.54336	6.35532	9.39444	9.32297	10.8007
9.54365	6.35762	9.46568	9.41129	10.9095
9.55039	6.36482	9.5476	9.51172	10.923
9.84324	6.37971	9.73372	9.5274	10.9983
9.84923	6.3819	9.80407	9.53291	11.0441
9.86448	6.42967	9.83957	9.55493	11.1336
9.8878	6.45166	9.9225	9.56597	11.1958
9.90145	6.45334	9.92309	9.59262	11.1979
10.0553	6.45568	9.92359	9.667	11.254
10.0611	6.4594	9.98214	9.73808	11.573
10.0724	6.49073	9.9881	9.76025	11.6626
10.0864	6.49705	9.99746	9.76502	11.8827
10.0986	6.49989	10.0086	9.76774	11.9374
10.1114	6.55518	10.0565	9.78367	12.2094
10.1865	6.57532	10.061	9.82814	12.2337
10.2016	6.5911	10.0955	9.86353	12.2981
10.2939	6.61108	10.0974	9.9165	12.3058
10.3256	6.65115	10.1262	9.93262	12.3172
10.3313	6.66651	10.1786	9.97844	12.4881
10.3779	6.70129	10.2459	10.0494	12.5075
10.4319	6.71343	10.2888	10.051	12.5278
10.4584	6.72476	10.2999	10.056	12.5595
10.4692	6.7249	10.328	10.0751	12.5888
10.5436	6.7424	10.423	10.0933	12.5934
10.5527	6.74381	10.4871	10.1139	12.6268
10.6816	6.74452	10.4975	10.2162	12.7306
10.7339	6.74976	10.5092	10.2234	12.916
10.7499	6.77468	10.5432	10.2524	12.9631
10.7692	6.77629	10.55	10.2884	13.1285
10.792	6.80831	10.5623	10.3223	13.1295
10.8259	6.82869	10.6648	10.4005	13.2408
10.8898	6.8453	10.6787	10.4023	13.3042
10.9195	6.87574	10.7446	10.4205	13.369
10.9409	6.89417	10.7685	10.4844	13.4725
10.9921	6.99006	10.7709	10.4941	13.5116
11.0017	7.00266	10.7815	10.5185	13.5519
11.0834	7.01207	10.8865	10.521	13.681
11.1031	7.01865	10.9056	10.5313	13.7379
11.2268	7.04916	10.9381	10.5926	13.7461
11.2422	7.05926	10.9899	10.6267	13.8161
11.4276	7.07763	11.0439	10.6864	13.8188
11.4462	7.08248	11.0612	10.6981	13.8942
11.4615	7.12318	11.0622	10.7244	13.9376
11.4724	7.1343	11.149	10.7958	14.1964
11.6022	7.14902	11.1718	10.9425	14.2289
11.6281	7.16053	11.2916	10.9656	14.2324
11.6485	7.17377	11.4368	10.9925	14.3637
11.6808	7.21966	11.4397	11.0097	14.4574
11.6912	7.23867	11.6304	11.0255	14.5005
11.7989	7.24516	11.7029	11.0426	14.5372
11.8047	7.27773	11.8052	11.1022	14.5632
11.8143	7.27848	11.8157	11.1175	14.7091
11.8403	7.31436	11.9631	11.1238	14.8181
11.845	7.34984	12.1636	11.1601	14.8572
11.8487	7.35409	12.1911	11.1931	15.0364
11.978	7.384	12.2581	11.3257	15.0943
11.9805	7.41374	12.2948	11.356	15.1325
12.0076	7.42664	12.3342	11.3669	15.2152
12.0124	7.43121	12.4274	11.3675	15.2394
12.0329	7.45888	12.4377	11.4273	15.3635
12.1227	7.49658	12.4423	11.4461	15.3658
12.1556	7.51034	12.4593	11.4686	15.4168
12.2761	7.5335	12.4612	11.558	15.4279
12.2849	7.567	12.5247	11.5602	15.4436
12.4113	7.57487	12.5875	11.5801	15.4527
12.4534	7.58014	12.6385	11.6036	15.4879
12.5099	7.58447	12.667	11.6246	15.6014
12.5287	7.60625	12.6946	11.6276	15.6438
12.5604	7.67857	12.826	11.6628	15.7064
12.6264	7.70816	12.8343	11.6629	15.7971
12.6483	7.71769	12.8562	11.7514	15.8271
12.6733	7.74702	12.9353	11.7594	15.8372
12.7104	7.75485	12.9853	11.8224	15.8652
12.8045	7.76667	12.9889	11.8503	15.8891
12.8089	7.77167	12.9953	12.0389	15.9583
12.9219	7.78975	13.0188	12.0877	15.9589
13.1812	7.79271	13.0507	12.1622	16.0404
13.2448	7.80358	13.0895	12.1791	16.0619
13.3162	7.83181	13.1523	12.3465	16.0732
13.326	7.85996	13.2195	12.3638	16.225
13.3315	7.86457	13.2325	12.3656	16.2673
13.354	7.90165	13.3335	12.4742	16.3663
13.4033	7.90882	13.4183	12.4835	16.4008
13.5083	7.91947	13.4866	12.5653	16.5509
13.516	7.93826	13.4961	12.5732	16.6292
13.5237	7.95028	13.5967	12.5858	16.6648
13.5418	7.95807	13.6096	12.5927	16.687
13.5509	8.00992	13.6325	12.6007	16.6974
13.5603	8.0148	13.6354	12.6274	16.7198
13.581	8.0291	13.6954	12.7299	16.7643
13.6959	8.04142	13.7875	12.7304	16.7988
13.7136	8.04159	13.869	12.7355	16.8235
13.7511	8.07698	13.895	12.7741	16.837
13.8136	8.09173	13.9498	12.7941	16.8779
13.9382	8.24042	13.9951	12.8249	17.0201
13.9386	8.26045	14.1063	12.8536	17.0445
13.9952	8.28101	14.1264	12.8938	17.057
14.077	8.28594	14.2207	12.9187	17.1029
14.1001	8.29657	14.2256	12.9407	17.1192
14.1785	8.31541	14.2539	12.944	17.3079
14.2149	8.33316	14.262	12.9771	17.3363
14.2649	8.3736	14.2876	12.9799	17.3654
14.3385	8.37596	14.3096	12.9838	17.4174
14.3552	8.41436	14.3634	13.02	17.4606
14.3903	8.43318	14.3697	13.0567	17.5774
14.4031	8.49364	14.4174	13.1138	17.6419
14.4391	8.51414	14.4362	13.1618	17.6636
14.4468	8.52111	14.5574	13.1744	17.7818
14.4739	8.57704	14.5647	13.176	17.8132
14.588	8.59795	14.592	13.1812	17.8962
14.6742	8.60087	14.6035	13.2259	17.989
14.6742	8.60153	14.6933	13.2327	17.9926
14.7009	8.60252	14.7382	13.2678	17.9935
14.7221	8.64236	14.7867	13.2969	18.0114
14.7221	8.64718	14.7911	13.3276	18.0152
14.7221	8.66201	14.8693	13.4	18.0193
14.7499	8.67712	14.9122	13.4363	18.068
14.7565	8.72666	15.0461	13.4401	18.0758
14.7744	8.75054	15.0662	13.4922	18.1072
14.7855	8.7534	15.0794	13.5222	18.1108
14.819	8.75361	15.0831	13.6248	18.1136
14.8242	8.83386	15.1623	13.7474	18.1909
14.8366	8.84151	15.1796	13.7999	18.2088
14.846	8.87744	15.1945	13.8083	18.2623
14.8533	8.92537	15.1997	13.8832	18.2695
14.8915	8.93143	15.242	13.9033	18.2876
14.9307	8.97698	15.2627	13.9353	18.3547
15.065	8.97906	15.3009	14.0217	18.428
15.0651	9.00294	15.3257	14.0252	18.4692
15.0889	9.12236	15.3413	14.0263	18.5132
15.1593	9.13688	15.442	14.157	18.5327
15.286	9.14682	15.4862	14.1942	18.5821
15.2952	9.1666	15.5382	14.198	18.5978
15.3106	9.17213	15.5708	14.2254	18.6492
15.34	9.1781	15.5953	14.2734	18.7028
15.3441	9.19734	15.6894	14.2738	18.734
15.4138	9.212	15.7004	14.2917	18.7966
15.4452	9.2322	15.7209	14.3389	18.8028
15.5007	9.30553	15.8125	14.3437	18.829
15.6059	9.31102	15.8539	14.4152	18.8399
15.6776	9.32547	15.8864	14.4608	18.8736
15.7241	9.34055	15.8988	14.6418	19.0681
15.7482	9.36908	15.9282	14.6757	19.0817
15.7677	9.42988	15.9521	14.7012	19.0981
15.8582	9.46197	15.9724	14.714	19.1171
15.8685	9.47539	15.974	14.7226	19.1741
15.9251	9.50789	16.0459	14.7455	19.2615
15.9622	9.52113	16.0568	14.7486	19.2675
15.989	9.57683	16.0965	14.7588	19.2904
15.9899	9.626	16.0987	14.7619	19.3156
16.0176	9.63114	16.1133	14.7751	19.3206
16.0233	9.63648	16.1249	14.7961	19.3963
16.0627	9.69862	16.1348	14.896	19.4202
16.072	9.70128	16.14	14.9569	19.4564
16.1621	9.7421	16.1681	14.9958	19.5686
16.2054	9.79481	16.1767	15.0026	19.5723
16.2332	9.80254	16.221	15.0216	19.769
16.2498	9.83372	16.2913	15.0733	19.7994
16.2639	9.8359	16.4503	15.0959	19.8214
16.2674	9.84156	16.4539	15.1469	19.88
16.2992	9.8583	16.5219	15.1545	19.8988
16.3271	9.88906	16.54	15.1729	19.9725
16.3367	9.91341	16.5495	15.1893	19.9795
16.3597	9.92172	16.5571	15.2226	19.9964
16.4229	9.95377	16.586	15.2393	20.0361
16.4522	9.96548	16.6127	15.2678	20.054
16.4669	10.061	16.6263	15.2987	20.0719
16.5477	10.0975	16.6993	15.3083	20.0772
16.5711	10.1325	16.7184	15.3193	20.0872
16.6721	10.1417	16.7194	15.3872	20.1006
16.6733	10.1501	16.7354	15.3989	20.1253
16.7575	10.1769	16.7647	15.4159	20.1566
16.7756	10.1829	16.7791	15.4351	20.2082
16.7995	10.1931	16.839	15.4599	20.2214
16.802	10.2215	16.8734	15.505	20.264
16.8773	10.2241	16.8866	15.5061	20.2718
16.8882	10.3508	16.8915	15.5151	20.3979
16.9271	10.3655	16.8987	15.5333	20.3992
16.9748	10.3763	16.9742	15.6104	20.4167
16.9938	10.3837	17.0065	15.6128	20.474
17.0011	10.4186	17.0216	15.6164	20.4899
17.065	10.4544	17.0436	15.6323	20.5035
17.0848	10.4677	17.0601	15.6766	20.5344
17.1694	10.5054	17.0956	15.6882	20.5619
17.1756	10.5173	17.1431	15.7424	20.6093
17.2478	10.5287	17.1643	15.7837	20.6547
17.2633	10.5297	17.1685	15.848	20.6694
17.2714	10.5304	17.1702	15.9139	20.691
17.2886	10.5319	17.22	15.931	20.8484
17.3354	10.5341	17.2765	15.9854	20.8907
17.3612	10.5396	17.2861	15.9999	20.8925
17.3625	10.5766	17.3099	16.037	20.9218
17.3866	10.636	17.3335	16.0605	20.9338
17.4081	10.6493	17.3379	16.1162	20.9562
17.4596	10.6829	17.3484	16.1404	20.9925
17.4723	10.7096	17.3514	16.1523	20.9953
17.4741	10.7216	17.4268	16.1624	21.0274
17.5132	10.7376	17.4336	16.1724	21.0485
17.5221	10.7732	17.4447	16.2265	21.0562
17.5296	10.8239	17.5211	16.2692	21.0922
17.5307	10.8497	17.5232	16.3229	21.1255
17.5517	10.8739	17.5787	16.3449	21.2705
17.569	10.9997	17.6432	16.3509	21.3055
17.6001	11.0246	17.6609	16.3785	21.3305
17.6016	11.0446	17.7129	16.4775	21.3643
17.6242	11.0498	17.7131	16.505	21.3968
17.6632	11.0526	17.8037	16.5472	21.4072
17.669	11.063	17.807	16.6067	21.4242
17.6824	11.0673	17.8969	16.6656	21.4367
17.6869	11.1162	17.927	16.6707	21.443
17.7319	11.1407	17.9581	16.6904	21.4501
17.7483	11.2276	17.9778	16.7197	21.4724
17.7677	11.23	17.9996	16.7969	21.5067
17.7746	11.2389	18.0046	16.8029	21.5634
17.775	11.2639	18.0644	16.8125	21.6175
17.7887	11.3113	18.0927	16.8217	21.6593
17.7927	11.3122	18.121	16.905	21.6607
17.8113	11.3134	18.1296	16.9352	21.687
17.8319	11.3225	18.1345	16.9367	21.6927
17.8851	11.3331	18.1615	16.9959	21.703
17.9117	11.3486	18.171	16.9978	21.712
17.9274	11.3781	18.2482	17.001	21.7508
17.9562	11.4122	18.256	17.003	21.7987
17.9845	11.4336	18.3006	17.0076	21.8703
18.037	11.4452	18.3288	17.0077	21.9297
18.2178	11.4917	18.3441	17.0297	21.985
18.2372	11.5007	18.3658	17.0306	21.9859
18.2402	11.504	18.3798	17.0776	22.0152
18.2592	11.5462	18.4695	17.1369	22.0345
18.2837	11.6025	18.4824	17.1401	22.0367
18.2866	11.6714	18.5158	17.1636	22.0429
18.3031	11.6879	18.5235	17.2115	22.0617
18.3368	11.8052	18.6349	17.2165	22.0653
18.3883	11.8054	18.6661	17.2256	22.1519
18.4062	11.8373	18.7615	17.2568	22.1822
18.4565	11.8387	18.7659	17.3003	22.299
18.4649	11.8409	18.7984	17.3261	22.3234
18.4961	11.8413	18.8126	17.3648	22.3527
18.5608	11.8665	18.8135	17.3784	22.3788
18.5918	11.8843	18.8661	17.4058	22.406
18.5976	11.9021	18.9167	17.4357	22.5059
18.5989	11.9082	18.9267	17.452	22.5079
18.643	11.9108	18.9681	17.4837	22.5086
18.6724	11.9531	18.9892	17.5216	22.6213
18.7267	11.9773	19.0029	17.6062	22.7262
18.7613	11.9943	19.0339	17.6119	22.7321
18.7635	11.9996	19.0825	17.6219	22.7546
18.7725	12.0456	19.0924	17.6341	22.7672
18.8192	12.0505	19.1427	17.6371	22.7832
18.8539	12.0577	19.221	17.7027	22.8124
18.8596	12.0759	19.2393	17.7209	22.8264
18.869	12.1599	19.2621	17.7265	22.844
18.9101	12.1608	19.2647	17.7267	22.8919
18.958	12.2135	19.274	17.7659	22.9742
19.0505	12.2217	19.3272	17.7673	22.9834
19.0514	12.2404	19.3419	17.7908	22.9853
19.0873	12.2453	19.3436	17.8062	23.0076
19.1324	12.2594	19.347	17.8135	23.0202
19.1481	12.286	19.3562	17.8385	23.0247
19.1492	12.3497	19.3624	17.8547	23.0554
19.1496	12.359	19.4972	17.895	23.059
19.1646	12.3712	19.5557	17.9101	23.072
19.1746	12.3818	19.5576	17.9306	23.1031
19.1871	12.3894	19.5662	17.931	23.1261
19.1908	12.3984	19.5862	17.9476	23.168
19.2273	12.4179	19.7056	17.955	23.183
19.2558	12.4297	19.7711	18.0065	23.2244
19.2732	12.4316	19.783	18.0269	23.2413
19.276	12.4326	19.8085	18.0622	23.2599
19.3025	12.4535	19.8225	18.0642	23.2861
19.3158	12.4739	19.86	18.0841	23.3146
19.3581	12.476	19.8617	18.0865	23.3386
19.3624	12.4767	19.8795	18.1046	23.3752
19.39	12.4833	19.9606	18.1558	23.3784
19.408	12.4995	19.9658	18.1569	23.4855
19.4327	12.5057	20.072	18.169	23.5776
19.5071	12.5203	20.1146	18.2025	23.632
19.5095	12.538	20.1156	18.2388	23.6883
19.5447	12.5385	20.1878	18.2442	23.6924
19.5696	12.5416	20.1978	18.2471	23.6946
19.5785	12.5803	20.2026	18.2735	23.7441
19.5904	12.6046	20.2323	18.2932	23.7467
19.5953	12.6095	20.2914	18.3074	23.7574
19.6047	12.6251	20.3012	18.377	23.7589
19.6319	12.6424	20.321	18.389	23.7961
19.6677	12.6891	20.3344	18.4002	23.8093
19.698	12.7634	20.347	18.4147	23.8323
19.7064	12.7706	20.4022	18.4471	23.8363
19.7176	12.7875	20.6886	18.4495	23.839
19.7692	12.7989	20.7214	18.4856	23.8571
19.7762	12.8923	20.7215	18.4897	23.879
19.7903	12.8973	20.7237	18.5524	23.8933
19.7992	12.9055	20.7374	18.5537	23.9196
19.8162	12.9155	20.7652	18.6629	23.9235
19.8164	12.9349	20.7677	18.6888	23.948
19.8395	12.9619	20.8004	18.7222	23.9526
19.9906	12.9921	20.8027	18.7242	23.9556
20.0016	13.0641	20.8241	18.7309	23.9715
20.0222	13.0746	20.8682	18.7386	23.979
20.0297	13.0812	20.9056	18.7416	24.004
20.0344	13.1315	20.9116	18.7461	24.0121
20.0543	13.1352	20.9237	18.7727	24.0197
20.0652	13.1611	20.9576	18.8089	24.0245
20.1301	13.1766	20.9673	18.8316	24.03
20.1583	13.1986	20.9774	18.839	24.0566
20.1732	13.2241	21.0201	18.8567	24.062
20.2339	13.2441	21.03	18.8705	24.0808
20.2516	13.29	21.0451	18.8706	24.094
20.2521	13.3121	21.0896	18.8747	24.1
20.257	13.3546	21.1106	18.9038	24.1887
20.2606	13.3792	21.1203	18.9046	24.2574
20.2625	13.4384	21.1267	18.9232	24.2747
20.2871	13.4721	21.1771	18.9292	24.2792
20.299	13.4844	21.1778	18.9335	24.3282
20.3039	13.4937	21.2093	18.9417	24.3863
20.3746	13.5564	21.2103	18.9681	24.3933
20.4181	13.5568	21.2602	19.0004	24.4042
20.4211	13.6636	21.2621	19.0087	24.4082
20.423	13.6934	21.2646	19.0237	24.4136
20.4366	13.6961	21.314	19.0248	24.4215
20.438	13.7172	21.3352	19.1173	24.4591
20.4849	13.7419	21.381	19.1287	24.4754
20.5127	13.7481	21.3873	19.1788	24.4805
20.5856	13.7757	21.3989	19.1818	24.5079
20.5941	13.8274	21.4724	19.2408	24.5133
20.6179	13.8988	21.4976	19.246	24.538
20.6188	13.9084	21.5421	19.3247	24.5884
20.6222	13.913	21.5548	19.3283	24.6014
20.6303	13.9143	21.555	19.3327	24.617
20.643	13.9152	21.634	19.338	24.6727
20.6685	13.9261	21.6501	19.3387	24.6884
20.6855	13.9273	21.6626	19.3395	24.6962
20.6895	13.9611	21.7597	19.3432	24.7278
20.6943	14.1343	21.8698	19.3556	24.7394
20.7003	14.172	21.8872	19.3664	24.7605
20.7151	14.1907	21.9231	19.372	24.766
20.7297	14.2107	21.9663	19.3751	24.7727
20.7312	14.2498	22.0081	19.3966	24.8001
20.765	14.2574	22.0248	19.4163	24.8025
20.8089	14.2726	22.0282	19.4319	24.8344
20.8262	14.3205	22.0489	19.437	24.8496
20.8471	14.399	22.0509	19.4753	24.9199
20.8836	14.4037	22.0568	19.4814	24.9409
20.8885	14.4476	22.0621	19.4876	24.956
20.8917	14.4498	22.0954	19.5081	25.0133
20.9823	14.4841	22.1683	19.5481	25.0168
21.0082	14.4875	22.1695	19.5606	25.0226
21.0382	14.5801	22.2203	19.5786	25.0927
21.0619	14.5838	22.2279	19.5808	25.1188
21.0781	14.6119	22.2289	19.5845	25.2215
21.0841	14.6351	22.2489	19.6376	25.2412
21.0902	14.6363	22.2973	19.672	25.2446
21.1094	14.651	22.2984	19.6938	25.2975
21.1222	14.6589	22.3054	19.7133	25.3062
21.1302	14.659	22.3209	19.7264	25.3256
21.1778	14.8392	22.3298	19.7532	25.3311
21.189	14.8564	22.3469	19.7555	25.3537
21.2219	14.863	22.3838	19.7669	25.3577
21.2264	14.8709	22.3883	19.7749	25.3639
21.2323	14.9022	22.4604	19.7948	25.3842
21.2681	14.9311	22.465	19.7967	25.4003
21.2825	14.9417	22.4686	19.812	25.4107
21.3059	14.9433	22.4918	19.8189	25.4145
21.4074	14.9776	22.492	19.8247	25.4208
21.4319	15.0837	22.5407	19.834	25.456
21.4325	15.174	22.5499	19.9025	25.4735
21.4605	15.2051	22.5887	19.9357	25.4759
21.4639	15.2056	22.5938	19.9493	25.5313
21.4706	15.2587	22.6746	19.9581	25.575
21.5083	15.2872	22.682	20.0041	25.6174
21.5226	15.2947	22.7027	20.0629	25.6799
21.5584	15.2993	22.7175	20.0721	25.6835
21.5789	15.312	22.7416	20.1231	25.7078
21.5789	15.3372	22.7469	20.1587	25.7128
21.5929	15.3674	22.7533	20.1656	25.7233
21.6136	15.4063	22.7627	20.1838	25.7337
21.6202	15.4064	22.7738	20.1872	25.7892
21.6641	15.4266	22.7827	20.2234	25.8211
21.6761	15.4537	22.7863	20.28	25.8933
21.7115	15.4557	22.8058	20.3109	25.9287
21.7277	15.4662	22.8383	20.349	25.9307
21.7466	15.4983	22.8589	20.4464	25.9367
21.7543	15.5673	22.8637	20.4641	25.9404
21.8199	15.5969	22.8841	20.5036	25.9412
21.8223	15.5996	22.9121	20.5073	26.0015
21.8235	15.6447	22.9709	20.5418	26.0146
21.8257	15.6955	22.9914	20.5794	26.0303
21.8266	15.7078	23.0551	20.5968	26.0514
21.8402	15.7444	23.0685	20.6133	26.0635
21.8429	15.7662	23.099	20.6151	26.1298
21.912	15.8133	23.1443	20.6501	26.1403
21.9194	15.8221	23.1588	20.6576	26.1585
21.9333	15.8253	23.164	20.6788	26.1606
21.9356	15.8411	23.1883	20.6814	26.2448
21.9446	15.8423	23.1927	20.6873	26.2455
21.9902	15.8597	23.2292	20.6874	26.261
22.0114	15.8757	23.2403	20.7161	26.3014
22.0376	15.8966	23.254	20.7401	26.326
22.1044	15.9449	23.3169	20.7402	26.3298
22.1152	15.9484	23.3662	20.75	26.3633
22.1488	15.9554	23.3849	20.7688	26.4136
22.15	15.9591	23.4138	20.7745	26.5108
22.1635	15.9678	23.4172	20.7769	26.5197
22.1758	16.0366	23.4266	20.7883	26.5371
22.2014	16.0448	23.4449	20.7907	26.5599
22.2245	16.0573	23.4862	20.7959	26.5835
22.2468	16.0738	23.544	20.7986	26.6117
22.2491	16.1031	23.5486	20.8459	26.6307
22.2992	16.1229	23.5527	20.8476	26.6446
22.3094	16.1599	23.592	20.8871	26.6978
22.3185	16.1631	23.6412	20.8904	26.7681
22.346	16.1759	23.6616	20.8945	26.7884
22.3684	16.2118	23.6748	20.9038	26.8598
22.3903	16.2124	23.7135	20.9047	26.9053
22.3976	16.2126	23.7508	20.9078	26.9487
22.4184	16.2487	23.758	20.9094	26.9533
22.4471	16.3015	23.8407	20.912	27.0929
22.4503	16.3326	23.8689	20.944	27.1069
22.4522	16.3533	23.8855	20.9741	27.112
22.5149	16.3575	23.9009	20.9938	27.1172
22.558	16.3651	23.9023	21.054	27.1919
22.5714	16.3766	23.9089	21.0548	27.2151
22.5762	16.4003	23.9212	21.0598	27.2287
22.6065	16.4348	23.9621	21.0637	27.2666
22.6333	16.4918	23.9763	21.0653	27.3108
22.6546	16.4975	24.0196	21.0952	27.359
22.6607	16.5032	24.0482	21.1487	27.4075
22.6743	16.5171	24.0624	21.149	27.4161
22.7322	16.5432	24.0897	21.1516	27.4271
22.7346	16.5623	24.1001	21.1891	27.4374
22.7465	16.5644	24.1549	21.2231	27.4704
22.7688	16.6106	24.1983	21.2244	27.5353
22.7698	16.6279	24.2088	21.2684	27.5354
22.813	16.6306	24.2543	21.2924	27.5746
22.826	16.65	24.2635	21.3137	27.5747
22.8434	16.6679	24.2698	21.327	27.6199
22.844	16.6847	24.2741	21.4141	27.658
22.859	16.701	24.3426	21.4258	27.6854
22.8741	16.7295	24.3433	21.4569	27.6945
22.8741	16.7543	24.3472	21.4764	27.7163
22.9194	16.7705	24.3476	21.5197	27.8101
22.9238	16.779	24.3636	21.5358	27.8475
23.0164	16.7881	24.397	21.5752	27.8684
23.0514	16.8368	24.4367	21.5841	27.9142
23.1535	16.8384	24.4377	21.5849	27.9797
23.1781	16.8524	24.4519	21.5927	27.9861
23.181	16.87	24.4528	21.6041	27.9978
23.186	16.8979	24.4992	21.6228	28.0118
23.2145	17.0377	24.5011	21.6245	28.058
23.2213	17.0445	24.507	21.6428	28.0838
23.2426	17.0925	24.5331	21.6486	28.1315
23.2703	17.0942	24.535	21.6707	28.143
23.284	17.125	24.5433	21.6713	28.1664
23.2847	17.184	24.5556	21.7084	28.1965
23.2883	17.2289	24.556	21.7172	28.2173
23.3124	17.231	24.5581	21.7334	28.2332
23.3145	17.2355	24.5596	21.8	28.2538
23.3237	17.2401	24.5597	21.824	28.2559
23.3432	17.2537	24.5867	21.8471	28.2893
23.382	17.2753	24.5922	21.8558	28.3372
23.386	17.2889	24.5962	21.8601	28.4397
23.4298	17.3225	24.6148	21.8611	28.4521
23.457	17.3246	24.6252	21.8701	28.4727
23.4723	17.3667	24.6312	21.8769	28.5304
23.4999	17.3723	24.6792	21.9035	28.5905
23.5537	17.385	24.6993	21.9651	28.6243
23.5539	17.3896	24.7009	21.9712	28.6291
23.5609	17.3909	24.7525	21.979	28.6726
23.5777	17.4022	24.7978	22.0223	28.7312
23.5969	17.4423	24.8287	22.0237	28.7361
23.6087	17.459	24.8415	22.0407	28.8256
23.6104	17.4651	24.8496	22.0614	28.8694
23.6186	17.4658	24.8505	22.0899	28.9702
23.6285	17.5036	24.8734	22.0904	29.0871
23.6386	17.5081	24.8779	22.1158	29.1052
23.693	17.5391	24.8798	22.1336	29.122
23.6957	17.5421	24.8944	22.1404	29.1542
23.699	17.548	24.9036	22.1613	29.197
23.7174	17.5616	24.9479	22.1649	29.222
23.7201	17.6228	24.9566	22.1777	29.2409
23.7271	17.6262	24.9583	22.2001	29.2524
23.7362	17.6978	24.9617	22.2038	29.3808
23.744	17.6993	24.975	22.2489	29.4
23.7591	17.7167	24.977	22.2494	29.4266
23.7763	17.7213	24.99	22.2651	29.429
23.7796	17.7225	25.0064	22.2654	29.4316
23.8325	17.7288	25.0084	22.3161	29.4931
23.8337	17.7553	25.0219	22.3631	29.6215
23.8384	17.8146	25.1189	22.3943	29.6233
23.8547	17.8422	25.2513	22.413	29.6452
23.9018	17.8446	25.4433	22.4333	29.6771
23.9856	17.8576	25.4511	22.4457	29.7146
23.9891	17.8594	25.4842	22.4507	29.7365
23.9928	17.8761	25.5561	22.4609	29.8324
24.0177	17.9226	25.6045	22.4741	29.9031
24.0805	17.9271	25.6153	22.4782	29.9696
24.1024	17.9828	25.6466	22.5162	29.9732
24.1504	18.0173	25.6548	22.542	29.9854
24.1552	18.0468	25.7054	22.5498	30.0045
24.1864	18.0804	25.7496	22.6078	30.015
24.2067	18.1112	25.76	22.6265	30.0789
24.2899	18.1159	25.7784	22.6493	30.0807
24.3035	18.1241	25.7789	22.6621	30.0812
24.3152	18.1334	25.8133	22.676	30.0833
24.3164	18.1356	25.8353	22.716	30.1028
24.3241	18.1457	25.9434	22.7352	30.1051
24.3581	18.1608	25.9555	22.7439	30.1159
24.3662	18.1629	26.004	22.7734	30.1202
24.3723	18.1662	26.1376	22.8817	30.137
24.3936	18.1708	26.1442	22.9422	30.1406
24.4001	18.1847	26.1572	22.9475	30.1785
24.4568	18.1867	26.1616	22.9671	30.2119
24.4634	18.2055	26.1643	23.0052	30.2743
24.5191	18.2295	26.1695	23.0496	30.282
24.5312	18.2313	26.1871	23.0513	30.2828
24.5437	18.2336	26.2086	23.0552	30.3194
24.5467	18.2388	26.2277	23.0627	30.3418
24.5841	18.2464	26.2383	23.114	30.4099
24.6334	18.2567	26.2538	23.1214	30.4127
24.6383	18.284	26.2775	23.1482	30.4473
24.6497	18.3111	26.3045	23.1501	30.479
24.6603	18.3285	26.3109	23.1585	30.4925
24.6746	18.3471	26.3265	23.1658	30.533
24.7054	18.3562	26.3287	23.1885	30.5697
24.7227	18.358	26.3359	23.1893	30.5748
24.7588	18.4581	26.3638	23.1908	30.577
24.7594	18.5128	26.3849	23.2121	30.5952
24.811	18.5326	26.4148	23.2151	30.7358
24.8147	18.5453	26.5032	23.2303	30.9179
24.8187	18.5524	26.5308	23.2412	30.926
24.8268	18.574	26.5617	23.2647	31.0172
24.9025	18.5793	26.5636	23.2932	31.0305
24.9262	18.5943	26.5854	23.3067	31.0544
24.9268	18.5995	26.5969	23.3428	31.0801
24.9385	18.6001	26.6301	23.3516	31.1788
24.9648	18.6063	26.65	23.3616	31.205
24.9657	18.6163	26.6588	23.3975	31.2704
25.0017	18.6383	26.7164	23.4085	31.2771
25.0272	18.6623	26.7263	23.4102	31.2859
25.0406	18.7151	26.7935	23.4678	31.2879
25.0494	18.7319	26.8119	23.4686	31.2963
25.056	18.7364	26.8153	23.474	31.306
25.0809	18.7584	26.8187	23.4939	31.3088
25.1093	18.8399	26.8387	23.4968	31.3488
25.1226	18.8405	26.9068	23.6126	31.3612
25.1572	18.8792	26.9109	23.6179	31.3634
25.1821	18.9313	26.9157	23.6181	31.3681
25.1876	18.9426	26.9248	23.6302	31.3933
25.1955	18.9454	26.9553	23.6487	31.4233
25.201	18.9762	26.958	23.6507	31.4526
25.2045	19.0332	26.9889	23.669	31.469
25.2057	19.0583	26.9946	23.6714	31.5185
25.2206	19.0727	27.0373	23.7221	31.5216
25.2298	19.1049	27.0451	23.8006	31.5296
25.245	19.1563	27.0812	23.8143	31.5503
25.2586	19.1717	27.0938	23.8174	31.5514
25.318	19.2501	27.1357	23.8617	31.5726
25.3278	19.2621	27.1971	23.8706	31.6357
25.351	19.2734	27.2593	23.9041	31.6995
25.3777	19.2846	27.2832	23.916	31.7503
25.3807	19.3029	27.3501	23.9259	31.8032
25.3879	19.3194	27.3554	23.9546	31.8288
25.3892	19.3422	27.3564	23.9601	31.8383
25.4062	19.3474	27.378	23.9657	31.8832
25.446	19.3998	27.3787	23.9981	31.9504
25.4497	19.4033	27.4443	24.0015	32.0294
25.4594	19.4602	27.4464	24.0272	32.0675
25.4854	19.4748	27.4516	24.0665	32.2267
25.4897	19.4996	27.5308	24.0688	32.2273
25.5083	19.5308	27.5502	24.0947	32.2349
25.5141	19.5441	27.5932	24.0954	32.2995
25.5309	19.5443	27.6283	24.1006	32.3846
25.5628	19.557	27.6524	24.1071	32.385
25.5675	19.568	27.6921	24.1139	32.4047
25.5861	19.5732	27.7068	24.1165	32.4267
25.5874	19.578	27.7866	24.1176	32.6734
25.5892	19.5815	27.7968	24.1236	32.8028
25.6004	19.5821	27.8176	24.1241	32.8208
25.6238	19.6087	27.8498	24.125	32.8226
25.629	19.6113	27.8566	24.1297	32.8403
25.6623	19.6312	27.8628	24.1441	32.8517
25.6714	19.6325	27.904	24.1451	32.8834
25.7838	19.6402	27.9211	24.2328	33.059
25.8052	19.6423	27.9416	24.2463	33.216
25.8466	19.7044	28.0002	24.3206	33.2306
25.8509	19.7104	28.0099	24.3281	33.2619
25.8779	19.7246	28.1137	24.3518	33.2804
25.8827	19.7323	28.1146	24.3596	33.3247
25.8892	19.7605	28.1523	24.3885	33.3497
25.89	19.7642	28.1559	24.4464	33.3699
25.9008	19.8292	28.1889	24.4592	33.4074
25.9094	19.8395	28.2207	24.46	33.4094
25.9165	19.8528	28.237	24.4651	33.4178
25.9172	19.8689	28.3507	24.472	33.4647
25.9534	19.8783	28.424	24.4881	33.6472
25.9609	19.9041	28.4873	24.491	33.6664
25.9852	19.9045	28.5026	24.4941	33.7522
25.9892	19.9334	28.517	24.5187	33.8684
26.037	19.9707	28.5583	24.5244	33.8993
26.0632	20.0193	28.5584	24.5373	34.0321
26.1399	20.0291	28.5626	24.5525	34.0615
26.1755	20.0409	28.5731	24.5795	34.0795
26.1898	20.0528	28.6317	24.5936	34.1389
26.2376	20.1178	28.6384	24.6904	34.1465
26.2474	20.1755	28.6429	24.704	34.2138
26.2568	20.2059	28.6802	24.7057	34.2731
26.2691	20.2216	28.6842	24.7088	34.3393
26.2692	20.2289	28.7041	24.7234	34.439
26.3284	20.2339	28.7283	24.7306	34.5146
26.3388	20.2379	28.743	24.7377	34.5302
26.3909	20.2444	28.7431	24.7591	34.5763
26.404	20.2762	28.7914	24.812	34.5826
26.4377	20.2951	28.8039	24.8238	34.5909
26.4472	20.2983	28.8491	24.8446	34.6428
26.4653	20.3131	28.8878	24.8544	34.6523
26.4947	20.3914	28.932	24.8586	34.6766
26.5493	20.3921	28.9531	24.8636	34.7115
26.5764	20.4305	28.9903	24.8994	34.7882
26.5831	20.4481	28.9948	24.91	34.7912
26.5989	20.4623	29.0238	24.9275	34.922
26.6056	20.4893	29.1444	24.9395	34.9847
26.6274	20.4935	29.1739	24.9432	35.3426
26.7246	20.5204	29.1862	24.9623	35.3779
26.7276	20.5439	29.1889	24.9738	35.3819
26.7533	20.5595	29.191	24.9983	35.4687
26.7607	20.5702	29.2447	25.002	35.5203
26.7726	20.5901	29.3235	25.0031	35.54
26.7773	20.606	29.3281	25.0062	35.5722
26.7794	20.6099	29.3997	25.0504	35.6583
26.7834	20.6212	29.451	25.0762	35.6819
26.7841	20.6416	29.5017	25.1204	35.7649
26.8472	20.6452	29.5409	25.1309	35.8338
26.8526	20.6843	29.5811	25.1435	35.8403
26.9123	20.688	29.5987	25.1545	35.8545
26.9212	20.6881	29.6004	25.161	35.9448
26.9358	20.7043	29.6254	25.1816	36.0992
26.9692	20.7172	29.6463	25.1822	36.104
26.9764	20.7297	29.6701	25.2027	36.1225
26.9868	20.7328	29.6768	25.266	36.2166
27.0063	20.7346	29.6785	25.2811	36.2552
27.0245	20.7497	29.6978	25.3026	36.2658
27.0488	20.7612	29.7106	25.3049	36.387
27.0726	20.7725	29.752	25.3186	36.4462
27.0815	20.7992	29.7534	25.3193	36.4882
27.0901	20.8193	29.7537	25.3587	36.5111
27.196	20.8264	29.8349	25.379	36.5368
27.2061	20.8308	29.8806	25.4121	36.6647
27.337	20.8396	29.884	25.4835	36.6999
27.3642	20.8621	29.8945	25.4883	36.7366
27.3769	20.8653	29.9186	25.4909	36.7479
27.3863	20.8726	29.9265	25.5114	36.8708
27.4287	20.8752	29.933	25.5224	36.8953
27.446	20.8799	29.9358	25.5364	36.9091
27.4472	20.8893	29.9704	25.5539	37.0235
27.4526	20.9109	30.0203	25.5712	37.1072
27.4716	20.9255	30.0372	25.5897	37.165
27.4859	20.9389	30.0552	25.5991	37.2061
27.5366	20.9472	30.0787	25.6137	37.2146
27.5747	20.9474	30.1135	25.633	37.2975
27.6694	20.9529	30.1231	25.6499	37.2987
27.6821	20.9564	30.1481	25.6643	37.3507
27.6856	20.9594	30.1776	25.6808	37.5357
27.7865	20.9704	30.1813	25.7166	37.5566
27.7964	20.9909	30.2395	25.7465	37.6618
27.8157	20.9912	30.2879	25.7787	37.7303
27.8593	21.0176	30.29	25.7879	37.7919
27.8789	21.0201	30.3126	25.8171	37.8524
27.9272	21.0247	30.3408	25.8213	38.0271
28.0137	21.031	30.3694	25.8552	38.0849
28.1074	21.0392	30.3799	25.8612	38.1622
28.1252	21.0464	30.4302	25.9564	38.174
28.1444	21.0601	30.4582	25.965	38.2216
28.1588	21.0714	30.4641	26.0327	38.2425
28.2134	21.0934	30.5163	26.0368	38.264
28.2436	21.0962	30.5529	26.037	38.5011
28.2634	21.1108	30.5609	26.0745	38.5038
28.2688	21.1384	30.589	26.0922	38.5127
28.281	21.1494	30.5957	26.1003	38.5419
28.2926	21.1522	30.6015	26.1063	38.5961
28.2991	21.1675	30.6271	26.1232	38.6445
28.3102	21.1746	30.6851	26.1236	38.6556
28.3386	21.1879	30.6881	26.1267	38.7383
28.3568	21.2084	30.8667	26.1915	38.9083
28.3667	21.2252	30.9465	26.2057	39.0918
28.4811	21.272	31.0216	26.2095	39.2065
28.487	21.2726	31.0726	26.2418	39.3592
28.5119	21.2842	31.0738	26.2669	39.4894
28.5193	21.3294	31.1006	26.2862	39.5686
28.5285	21.3492	31.102	26.2901	39.8933
28.5293	21.3677	31.1534	26.3525	39.8954
28.5502	21.3866	31.1891	26.3684	39.9307
28.5562	21.4038	31.2126	26.3701	40.0041
28.5844	21.4145	31.2363	26.3817	40.0115
28.6834	21.4203	31.2542	26.3844	40.0461
28.7119	21.4297	31.2567	26.385	40.3098
28.7632	21.4639	31.3146	26.3885	40.418
28.8075	21.4694	31.3924	26.4134	40.4897
28.8153	21.5075	31.4609	26.4156	40.579
28.8303	21.5702	31.5611	26.4418	40.5878
28.8406	21.5876	31.5888	26.4571	40.6453
28.8478	21.6664	31.595	26.4925	40.6513
28.8766	21.682	31.64	26.5234	40.6701
28.9522	21.6835	31.7229	26.5315	40.7787
28.962	21.7334	31.723	26.5374	40.8774
28.9671	21.7428	31.724	26.5388	40.8983
29.0246	21.7446	31.7349	26.5831	41.03
29.0492	21.7466	31.7549	26.603	41.0894
29.1692	21.7609	31.8742	26.6194	41.1975
29.1906	21.7676	31.8846	26.6276	41.3473
29.2591	21.774	31.902	26.6529	41.3986
29.2624	21.7923	31.9271	26.6763	41.5301
29.2682	21.8083	32.0723	26.6946	41.5477
29.365	21.8227	32.0749	26.7313	41.6083
29.3853	21.8304	32.1607	26.7326	41.6102
29.4154	21.8359	32.1992	26.7387	41.6525
29.4456	21.8485	32.239	26.755	41.7011
29.4537	21.8795	32.2404	26.7834	41.7524
29.4846	21.8822	32.2779	26.7896	41.9147
29.4979	21.8873	32.2904	26.8216	41.9693
29.5236	21.8934	32.3733	26.9131	42.0187
29.5246	21.929	32.513	26.9133	42.1022
29.5397	21.9498	32.5152	26.9333	42.4096
29.5413	21.9602	32.5367	26.9529	42.5021
29.5417	21.9658	32.5502	27.0056	42.5112
29.5714	21.9683	32.5557	27.0145	42.5493
29.6494	21.9866	32.5934	27.0203	42.629
29.6514	22.0133	32.6636	27.0358	42.8623
29.6888	22.0345	32.713	27.0734	43.0049
29.8028	22.0414	32.7206	27.092	43.021
29.8172	22.0501	32.7293	27.1695	43.1778
29.8177	22.0643	32.7527	27.1871	43.2409
29.8308	22.1005	32.784	27.2156	43.2573
29.843	22.1013	32.7914	27.2371	43.2793
29.8615	22.1168	32.8613	27.2748	43.393
29.8631	22.187	32.8758	27.3039	43.4001
29.875	22.192	32.9024	27.3113	43.4024
29.9304	22.2269	32.9046	27.3481	43.5968
29.9334	22.2643	32.9469	27.3792	43.8483
30.0145	22.2828	33.0406	27.3868	43.8913
30.043	22.2843	33.1121	27.3895	44.4039
30.194	22.2999	33.1207	27.3991	44.671
30.1968	22.3052	33.1214	27.4039	44.8058
30.2044	22.318	33.1427	27.4044	44.87
30.2758	22.3367	33.1658	27.4168	44.9195
30.2771	22.3412	33.2981	27.4493	45.072
30.2798	22.3508	33.3146	27.4675	45.2589
30.2841	22.3631	33.3946	27.4717	45.7798
30.2959	22.379	33.3967	27.4785	45.8628
30.3051	22.3908	33.3969	27.4804	45.8766
30.3053	22.4063	33.4692	27.4864	46.1247
30.3636	22.5029	33.5623	27.511	46.2117
30.38	22.5235	33.6227	27.5177	46.212
30.3884	22.5281	33.6488	27.5289	46.2502
30.4783	22.5318	33.8184	27.5366	46.2626
30.5524	22.5402	33.9235	27.5437	46.3384
30.5924	22.595	34.0669	27.562	46.4983
30.598	22.608	34.1002	27.5669	46.5187
30.7108	22.6207	34.1289	27.5765	46.5219
30.7125	22.6555	34.1348	27.5845	46.6096
30.7266	22.6791	34.1533	27.6014	46.7389
30.7327	22.7173	34.1641	27.619	46.8908
30.7704	22.7297	34.2722	27.6296	47.0192
30.8011	22.7357	34.3177	27.729	47.0789
30.8401	22.7811	34.3291	27.7317	47.5046
30.8752	22.7925	34.3362	27.7638	47.5315
31.0524	22.8112	34.4005	27.7663	47.9341
31.1586	22.8291	34.4519	27.7914	47.9896
31.1649	22.8448	34.4876	27.8139	48.0617
31.1836	22.852	34.4987	27.825	48.2367
31.2357	22.8678	34.5116	27.847	48.4551
31.2492	22.8832	34.5123	27.8714	48.5291
31.2607	22.9206	34.583	27.8998	48.691
31.2769	23.0075	34.5844	27.9068	48.9324
31.3179	23.0362	34.6847	27.9134	49.2333
31.3514	23.0406	34.7124	27.9322	49.6858
31.3997	23.0443	34.7233	27.9565	49.7414
31.401	23.067	34.7425	28.0389	49.8442
31.4672	23.0858	34.8614	28.039	49.8661
31.4737	23.0922	34.8743	28.0754	50.0445
31.5192	23.0969	34.8906	28.0787	50.3694
31.5682	23.1216	34.9827	28.0811	50.5107
31.5922	23.1224	35.048	28.1094	50.6103
31.5998	23.1272	35.078	28.1183	50.6445
31.6042	23.1374	35.5024	28.1224	50.6801
31.6141	23.1447	35.5347	28.1544	50.8584
31.6285	23.1448	35.5435	28.1712	51.5359
31.6311	23.1547	35.5584	28.1777	52.1127
31.6538	23.1598	35.5666	28.2016	52.4895
31.706	23.1806	35.7192	28.2036	52.5858
31.7174	23.2419	35.8379	28.2178	52.7419
31.7509	23.2875	35.8665	28.2363	53.1162
31.7945	23.2969	35.9022	28.2546	53.2256
31.7948	23.3054	35.9584	28.2753	53.2707
31.8239	23.3173	35.9617	28.2849	53.5773
31.8427	23.3286	36.0138	28.3094	53.5896
31.8486	23.336	36.0388	28.3199	53.6797
31.8855	23.3383	36.1227	28.3513	54.1318
31.9266	23.3556	36.157	28.4078	54.1647
31.9272	23.3823	36.1582	28.4501	54.582
31.9495	23.3875	36.1825	28.489	54.6579
31.9579	23.3934	36.2015	28.4905	55.1529
31.9694	23.4465	36.247	28.4924	55.169
32.0067	23.4681	36.3512	28.5395	55.738
32.0374	23.4768	36.4514	28.5449	55.9645
32.0448	23.4951	36.5042	28.5668	56.1729
32.0651	23.5282	36.5096	28.5739	56.1736
32.1165	23.5484	36.5222	28.5834	56.2336
32.1305	23.568	36.5384	28.5976	57.2789
32.1393	23.5684	36.5634	28.5979	57.6921
32.2248	23.5844	36.574	28.6365	57.7829
32.2464	23.6091	36.6272	28.6378	57.8463
32.3189	23.6364	36.6405	28.7069	58.615
32.3323	23.6429	36.6421	28.7086	59.6314
32.3831	23.6619	36.6548	28.7571	60.549
32.4023	23.7057	36.6985	28.7864	60.9996
32.4149	23.7485	36.8173	28.7983	62.0336
32.4344	23.7899	36.8331	28.8046	62.3682
32.4969	23.8161	36.9353	28.8868	62.6697
32.5206	23.8184	37.0471	28.8884	63.9076
32.5242	23.8209	37.0666	28.9041	64.0633
32.572	23.8545	37.0687	28.9224	64.074
32.5734	23.8688	37.0801	28.9361	64.111
32.5959	23.8778	37.0966	28.9682	64.2179
32.6685	23.8803	37.168	29.0041	65.7173
32.6724	23.9132	37.1746	29.065	68.4215
32.7111	23.9176	37.259	29.0799	68.745
32.7326	23.9178	37.3576	29.1062	68.996
32.7542	23.9322	37.37	29.1281	69.7325
32.7559	23.938	37.3752	29.139	70.0396
32.7771	23.961	37.4452	29.1762	73.57
32.9658	23.9672	37.4552	29.1989	73.8318
32.9709	24.0396	37.4799	29.2275	73.9093
33.0115	24.046	37.5764	29.2561	74.5644
33.019	24.0579	37.6338	29.273	77.3737
33.0353	24.0665	37.6472	29.2748	81.774
33.0372	24.0796	37.7116	29.3103	83.4196
33.048	24.081	37.7963	29.3149	83.9918
33.0737	24.0824	37.9773	29.34	85.1406
33.12	24.0859	38.0408	29.3519	86.0717
33.1474	24.09	38.1828	29.3526	89.8169
33.1556	24.1104	38.2155	29.3536	91.6193
33.1771	24.1291	38.2648	29.3545	94.8562
33.2086	24.134	38.2938	29.3847	96.7199
33.2204	24.1687	38.3023	29.4512	97.6057
33.2269	24.1735	38.5552	29.4953
33.3065	24.191	38.688	29.5006
33.3202	24.2199	38.7533	29.5288
33.3327	24.2529	38.821	29.5407
33.3574	24.2958	38.9041	29.5856
33.3647	24.3042	39.1992	29.6003
33.3707	24.3399	39.2923	29.6029
33.4412	24.3703	39.7409	29.616
33.4533	24.4006	39.8146	29.6197
33.4653	24.4044	40.0829	29.6331
33.6167	24.4369	40.23	29.6357
33.6271	24.4471	40.276	29.6649
33.6495	24.4471	40.4175	29.6764
33.7173	24.457	40.4422	29.7134
33.7883	24.4644	40.6271	29.7191
33.8221	24.4992	40.6471	29.7539
33.8354	24.5048	40.6739	29.7785
33.8719	24.5069	40.6842	29.7788
33.883	24.5307	40.7273	29.8007
33.918	24.5633	40.8095	29.8024
33.9221	24.5832	40.8363	29.8314
33.9305	24.6065	40.8616	29.8728
33.9394	24.6161	40.8712	29.8756
33.9606	24.7052	40.8805	29.9211
33.9746	24.725	40.9059	29.9338
33.9979	24.7599	41.0223	29.9607
34.0676	24.7639	41.1689	29.9703
34.0788	24.7643	41.1755	29.9945
34.1784	24.7648	41.2171	29.9974
34.259	24.7752	41.3098	30.0311
34.3028	24.8048	41.4458	30.0373
34.3115	24.8293	41.558	30.1025
34.3529	24.8531	41.5732	30.1309
34.4097	24.8865	41.6007	30.1747
34.4836	24.9011	41.6079	30.2222
34.5643	24.94	41.6895	30.2446
34.5825	24.9526	41.7534	30.2833
34.5925	24.9858	42.0633	30.289
34.6075	25.0528	42.0678	30.291
34.6895	25.0693	42.2712	30.3086
34.7359	25.0696	42.3266	30.3142
34.7508	25.0829	42.4119	30.3301
34.7953	25.0839	42.4559	30.3851
34.802	25.1119	42.4711	30.3903
34.8357	25.1314	42.6274	30.4002
34.8434	25.1491	42.64	30.4157
35.0092	25.1935	42.8276	30.4287
35.0301	25.2319	42.9049	30.4338
35.063	25.2707	43.0137	30.4558
35.1708	25.2983	43.1038	30.4968
35.2239	25.3885	43.2272	30.5028
35.2267	25.4087	43.3781	30.5399
35.2392	25.4797	43.8117	30.5443
35.2839	25.5146	44.0128	30.5458
35.335	25.5178	44.0788	30.5534
35.3446	25.5299	44.2736	30.5849
35.5232	25.5322	44.2952	30.6011
35.5709	25.5488	44.3614	30.625
35.6728	25.5648	44.379	30.674
35.6738	25.576	44.4284	30.6897
35.7143	25.5786	44.5783	30.7038
35.7364	25.6227	44.7536	30.7589
35.7454	25.6628	44.7698	30.7729
35.7698	25.6961	44.8498	30.7863
35.7921	25.6998	44.8918	30.8111
35.907	25.7146	45.0502	30.8115
36.0249	25.7196	45.2076	30.8599
36.0407	25.7281	45.2221	30.8679
36.0412	25.7318	45.2949	30.8797
36.2396	25.7619	45.6843	30.902
36.2456	25.7811	45.6844	30.9086
36.2508	25.7903	45.8339	30.9316
36.2892	25.8233	45.8721	30.9817
36.3343	25.8786	45.9065	30.9943
36.3573	25.8851	45.9857	31.01
36.3707	25.8963	46.2108	31.0126
36.409	25.9064	46.3054	31.0183
36.4292	25.9813	46.3456	31.048
36.4359	25.9929	46.535	31.0541
36.4984	26.0003	46.6981	31.0549
36.5409	26.0184	47.5256	31.0568
36.6407	26.0257	47.6313	31.0868
36.6653	26.0397	47.7488	31.1289
36.7098	26.041	47.8002	31.1609
36.8134	26.0412	47.8154	31.1662
36.8567	26.0434	48.1037	31.1787
36.9091	26.044	48.1651	31.1892
36.9801	26.0598	48.1697	31.2137
37.0452	26.084	48.2547	31.215
37.1114	26.0915	48.2833	31.219
37.1563	26.1228	48.4403	31.2496
37.2203	26.1234	48.6157	31.2613
37.2249	26.1298	48.7464	31.2684
37.3896	26.1564	48.9667	31.3693
37.4973	26.1679	49.0904	31.3761
37.6134	26.1711	49.0989	31.4051
37.6198	26.1823	49.1525	31.41
37.6533	26.186	49.6887	31.4543
37.6555	26.1929	49.7978	31.5051
37.7059	26.229	49.8647	31.5093
37.7115	26.258	50.0664	31.5689
37.7194	26.2766	50.1132	31.5722
37.7833	26.3038	50.1181	31.6289
37.8409	26.3349	50.2594	31.6404
37.9474	26.3406	50.334	31.6678
37.99	26.3497	50.3527	31.7052
38.1155	26.3701	50.4348	31.7496
38.1542	26.4469	50.5866	31.808
38.1566	26.4833	50.639	31.8099
38.1992	26.5166	50.8436	31.8129
38.2502	26.5305	50.8786	31.884
38.2527	26.5585	50.9144	31.9207
38.2941	26.5691	51.3757	31.9416
38.3208	26.5931	51.5099	31.9438
38.3348	26.6252	52.0876	31.9595
38.4041	26.6295	52.4367	31.9694
38.5017	26.632	52.6722	31.9705
38.6094	26.6427	53.3083	31.9914
38.7661	26.6578	53.6267	32.0121
38.7933	26.6805	53.7417	32.0166
38.8434	26.7667	53.7692	32.0308
38.8596	26.7745	54.1791	32.0584
38.941	26.7966	54.8569	32.0674
38.9676	26.8061	54.9106	32.088
39.1258	26.8534	55.3071	32.0956
39.1761	26.8561	55.3139	32.11
39.2111	26.867	55.5454	32.1272
39.2308	26.8775	55.6283	32.1545
39.3002	26.9058	55.7611	32.2006
39.3376	26.9267	55.7895	32.2172
39.4025	26.933	56.0027	32.3072
39.435	26.9665	56.2181	32.393
39.4769	26.9911	56.5364	32.4245
39.6742	26.9952	58.0309	32.4277
39.8351	27.0135	58.4062	32.4865
39.8419	27.0349	58.5555	32.5624
39.8796	27.0461	59.1377	32.6033
39.9368	27.0485	59.5149	32.6221
39.9738	27.0939	59.8207	32.6717
40.0865	27.1014	59.9777	32.718
40.2667	27.1073	60.0524	32.7594
40.3053	27.1344	60.4331	32.7758
40.3123	27.1454	60.5782	32.7814
40.316	27.1556	60.7334	32.7998
40.4178	27.1767	61.2265	32.8241
40.4657	27.1836	62.128	32.8411
40.4897	27.1943	62.3135	32.9224
40.5524	27.1955	62.3376	32.9365
40.5903	27.2072	62.6253	32.9456
40.6824	27.2332	63.1676	32.9458
40.8771	27.2375	63.6419	33.0088
41.031	27.2594	64.3955	33.0098
41.1776	27.3259	64.616	33.0207
41.3858	27.4097	65.752	33.0353
41.4646	27.4276	65.799	33.0635
41.4789	27.4467	66.4576	33.0759
41.5064	27.4552	67.4501	33.0812
41.5202	27.4647	67.6064	33.0826
41.5565	27.4675	67.6546	33.0857
41.6005	27.4686	67.9954	33.1007
41.6933	27.4858	69.1737	33.1184
41.7279	27.496	69.9718	33.1456
41.7513	27.4986	70.0014	33.156
41.7577	27.5196	70.1102	33.1875
41.795	27.5238	70.3033	33.2186
41.8129	27.5264	70.3715	33.2203
41.8567	27.5412	70.7349	33.2361
42.0123	27.5603	70.9455	33.2367
42.1008	27.5891	71.1958	33.2528
42.369	27.614	71.2828	33.3106
42.3859	27.6271	71.7218	33.3394
42.4048	27.6289	71.7449	33.3851
42.5423	27.6636	72.0144	33.3887
42.5619	27.6747	73.1404	33.4155
42.7493	27.7573	73.1601	33.4204
42.7638	27.7814	73.2435	33.4289
42.7894	27.8098	73.4824	33.4372
43.0618	27.811	74.0836	33.4932
43.1243	27.8197	74.5648	33.5023
43.1346	27.8779	75.6092	33.5781
43.238	27.9367	76.2178	33.6119
43.2488	27.9522	77.5573	33.62
43.2512	27.9697	77.7822	33.6887
43.5377	27.9904	78.8422	33.6956
43.5483	28.0618	79.2197	33.7397
43.6259	28.0723	79.9673	33.8186
43.6723	28.0979	80.1448	33.8213
43.7067	28.1724	80.4306	33.8562
43.7424	28.1844	80.7324	33.8711
43.7996	28.2535	81.035	33.9278
44.0908	28.269	81.2107	33.9668
44.1595	28.2734	83.4833	33.967
44.3537	28.2886	86.2297	33.9676
44.3737	28.2955	86.6678	33.9957
44.4402	28.3083	89.9467	34.0005
44.5529	28.319	90.3386	34.0532
44.5807	28.3589	90.8218	34.0603
44.8673	28.3724	91.6557	34.0719
44.9516	28.4092	99.2474	34.1005
45.077	28.4526		34.1681
45.0839	28.4535		34.2705
45.1296	28.4689		34.2809
45.2513	28.4707		34.2926
45.3938	28.5128		34.3464
45.5284	28.5268		34.4143
45.6518	28.5408		34.4875
45.7147	28.5514		34.6779
45.7428	28.5779		34.7089
45.7439	28.6071		34.7244
45.7617	28.6548		34.7477
45.793	28.6804		34.7582
45.8387	28.7298		34.7582
45.8659	28.734		34.8098
45.9359	28.7774		34.8718
45.9447	28.8077		34.9375
46.1083	28.8322		34.9884
46.3313	28.8339		35.01
46.4874	28.8406		35.0422
46.5897	28.8494		35.0469
46.8374	28.8567		35.1347
46.8936	28.8926		35.1481
47.0127	28.9091		35.2278
47.0919	28.9358		35.2645
47.3716	28.9544		35.2706
47.6348	29.0083		35.3184
47.7008	29.0211		35.3364
47.7414	29.0331		35.3643
47.8444	29.0656		35.4529
48.0896	29.1032		35.4786
48.1989	29.1671		35.4872
48.3427	29.198		35.4951
48.3453	29.1983		35.4982
49.1881	29.1992		35.5246
49.4903	29.2001		35.6536
49.5586	29.2104		35.7064
49.6764	29.2136		35.8163
49.7802	29.2176		35.826
49.8911	29.355		35.8666
49.8956	29.3583		35.9368
49.9041	29.3702		35.9788
49.9355	29.3955		36.0987
49.9702	29.4732		36.1143
50.014	29.4766		36.1159
50.1687	29.512		36.1179
50.3823	29.5267		36.1686
50.4258	29.5601		36.2185
50.4363	29.5954		36.2785
50.4489	29.7934		36.2965
50.7733	29.8017		36.3103
50.855	29.8336		36.4411
51.0818	29.8803		36.4517
51.2212	29.8945		36.5174
51.6452	29.9142		36.5706
51.9406	29.9752		36.5717
52.197	29.9992		36.5876
52.274	30.0193		36.6227
52.4723	30.066		36.6339
52.5424	30.0876		36.6568
52.5583	30.0954		36.7101
52.7251	30.1066		36.7247
53.152	30.2279		36.8223
53.6155	30.274		36.8667
54.5604	30.3303		36.9271
54.7293	30.3512		36.9861
54.8617	30.3873		36.9939
54.9695	30.4257		37.0015
55.057	30.4357		37.0018
55.2822	30.5125		37.0801
55.347	30.5923		37.1251
55.6229	30.5974		37.1746
55.7557	30.5985		37.2471
55.9876	30.6067		37.2791
56.313	30.6171		37.3014
56.3364	30.6309		37.3212
57.2825	30.6361		37.3784
57.3048	30.6426		37.4024
57.5049	30.6958		37.4698
57.7772	30.7103		37.5147
57.7901	30.7201		37.7718
57.8775	30.7211		37.7902
58.4185	30.7416		37.7904
58.6218	30.8525		37.8461
58.9539	30.8811		37.8809
59.1629	30.8972		37.8918
59.4025	30.8992		38.0272
59.6453	30.909		38.0551
59.7127	30.9146		38.0939
60.0882	30.9348		38.273
60.1051	31.0117		38.3726
60.3454	31.0469		38.3765
60.6582	31.0469		38.3925
60.9192	31.1139		38.4653
61.1105	31.1835		38.4732
61.4399	31.2325		38.4859
61.557	31.2488		38.5204
61.9252	31.2555		38.5595
62.0037	31.3093		38.5773
62.1776	31.3645		38.5898
62.2368	31.417		38.5952
62.5062	31.4492		38.6134
62.7298	31.4536		38.6742
62.9172	31.4832		38.6992
63.2155	31.504		38.7358
63.4127	31.6384		38.8109
63.7921	31.646		38.8184
64.1657	31.8706		38.8612
64.2463	31.8842		38.8639
64.7895	31.9133		38.8679
65.558	31.9388		38.9735
65.9137	31.9676		39.0799
66.0515	31.9885		39.091
67.041	32.1193		39.1063
67.5743	32.129		39.1226
67.8604	32.1398		39.1522
69.8486	32.1506		39.1661
69.9938	32.1703		39.2724
70.4229	32.1869		39.3177
71.0473	32.2326		39.3352
71.2631	32.2464		39.4199
71.4778	32.2799		39.466
71.9729	32.3333		39.5121
72.4151	32.3545		39.5273
72.7559	32.3872		39.5408
73.5558	32.3994		39.6685
73.985	32.4042		39.6866
75.2511	32.425		39.7339
76.647	32.4256		39.8933
77.1298	32.4296		39.9313
79.6519	32.4324		39.948
79.9993	32.4607		39.9616
80.1121	32.4665		39.9946
80.1409	32.4702		40.0251
81.0924	32.4988		40.0705
81.1418	32.5355		40.0733
81.171	32.5957		40.0835
82.6253	32.6006		40.1489
82.8857	32.6076		40.156
86.0235	32.6167		40.1567
90.1378	32.6188		40.2711
90.7594	32.691		40.4059
93.2502	32.6957		40.5674
93.9264	32.7078		40.5756
96.0303	32.7566		40.6975
96.9576	32.7614		40.7291
98.2552	32.7807		40.7499
98.3687	32.8188		40.9841
	32.832		41.2352
	32.9001		41.268
	32.9171		41.2784
	33.0349		41.3004
	33.1052		41.3428
	33.126		41.4531
	33.1583		41.4575
	33.2121		41.5416
	33.2225		41.7956
	33.2924		41.8287
	33.317		41.8498
	33.3216		41.8568
	33.3294		41.9023
	33.3339		42.1003
	33.3695		42.1283
	33.4206		42.1729
	33.5081		42.1764
	33.5151		42.3004
	33.578		42.3289
	33.6163		42.3398
	33.6266		42.3406
	33.6518		42.361
	33.6539		42.3639
	33.6563		42.3898
	33.7612		42.414
	33.845		42.4264
	33.854		42.6568
	33.8637		42.6924
	33.878		42.7498
	33.8986		42.7965
	33.9191		42.8192
	33.9356		42.8653
	33.9699		42.8826
	33.9962		42.9705
	33.9981		42.9715
	34.1779		43.0371
	34.1973		43.1129
	34.2183		43.341
	34.2433		43.3428
	34.2639		43.3823
	34.3126		43.4063
	34.3306		43.4102
	34.346		43.4308
	34.3598		43.4563
	34.3981		43.4624
	34.4004		43.4924
	34.4203		43.5862
	34.44		43.6333
	34.5307		43.6486
	34.5506		43.675
	34.5771		43.6933
	34.6337		43.7919
	34.6455		43.9316
	34.6626		43.999
	34.6633		44.1122
	34.734		44.1148
	34.8371		44.1514
	34.8458		44.2501
	34.8552		44.4598
	34.9884		44.5615
	35.0525		44.5756
	35.0954		44.5776
	35.1016		44.5794
	35.2105		44.5822
	35.2497		44.6111
	35.2731		44.6847
	35.2806		45.1445
	35.3064		45.2002
	35.318		45.2973
	35.3771		45.5177
	35.4769		45.5195
	35.5186		45.5911
	35.5188		45.606
	35.6879		45.8274
	35.7275		45.9116
	35.7372		46.0853
	35.934		46.1276
	36.0446		46.1626
	36.0491		46.1809
	36.0597		46.4495
	36.0653		46.5397
	36.1713		46.6364
	36.2077		46.7151
	36.2606		46.796
	36.3216		46.818
	36.3581		46.8362
	36.3641		46.8569
	36.3836		46.8717
	36.4988		46.9643
	36.508		46.9812
	36.596		47.0489
	36.6536		47.0765
	36.6541		47.2142
	36.6692		47.326
	36.6922		47.5877
	36.7673		47.8757
	36.7718		48.1964
	36.7885		48.2612
	36.8028		48.3657
	36.883		48.4593
	36.8987		48.5468
	36.9155		48.6269
	36.9616		48.6944
	37.0832		48.751
	37.1183		49.0841
	37.1917		49.3828
	37.2095		49.3841
	37.2357		49.6111
	37.3135		49.8426
	37.4743		49.9884
	37.477		50.3421
	37.4773		50.4781
	37.4873		50.5765
	37.6455		51.1133
	37.6602		51.1659
	37.6711		51.4132
	37.7666		51.4499
	38.0277		51.476
	38.0327		51.7522
	38.0619		51.8147
	38.076		52.1739
	38.1463		52.3789
	38.1465		52.4137
	38.1573		52.5183
	38.1724		52.5237
	38.1791		52.6506
	38.1846		52.6672
	38.425		52.7167
	38.5221		52.9131
	38.5475		52.9546
	38.5874		53.1686
	38.6611		53.1903
	38.7438		53.2661
	38.7529		53.3245
	38.7743		53.5246
	39.019		53.543
	39.0219		53.6403
	39.0515		53.6458
	39.0832		53.6683
	39.1289		53.8835
	39.1604		54.4831
	39.2236		54.7078
	39.224		54.7647
	39.3307		54.8382
	39.3538		55.0268
	39.3737		55.2161
	39.4218		55.245
	39.4989		55.3313
	39.5895		55.7829
	39.6478		56.1865
	39.697		56.271
	39.7605		56.3451
	39.8557		56.3949
	39.9365		56.4968
	40.1224		56.6922
	40.1422		57.0053
	40.4142		57.0419
	40.4313		57.1339
	40.4882		57.1417
	40.4884		57.1557
	40.5543		57.632
	40.568		57.8348
	40.6064		58.0193
	40.6281		58.5342
	40.6401		59.1876
	40.7073		59.6675
	40.8144		59.8599
	40.8656		59.967
	41.0079		60.0606
	41.0113		60.3517
	41.0247		60.3901
	41.0715		61.0434
	41.1096		61.7574
	41.1389		62.3417
	41.1593		62.4083
	41.3169		62.518
	41.3869		62.6182
	41.4054		62.6861
	41.4939		62.9087
	41.5267		63.2624
	41.5798		63.2776
	41.737		63.3584
	41.8002		63.6057
	41.8687		64.2799
	41.8714		64.2843
	41.9101		64.3794
	41.9235		64.7426
	41.9483		64.8858
	41.9729		64.943
	42.0651		65.3229
	42.1874		65.4581
	42.4372		65.8859
	42.4453		65.9127
	42.4669		66.147
	42.6758		66.3327
	42.6945		66.5783
	42.7132		66.6498
	42.746		67.0494
	42.7822		67.0864
	42.8464		67.1717
	42.9159		67.6129
	42.9657		68.5493
	42.9941		68.5981
	43.0756		69.0252
	43.1461		69.0808
	43.2435		69.4346
	43.3507		70.0074
	43.4158		70.343
	43.4563		73.616
	43.5081		73.8463
	43.5647		73.9477
	43.6317		75.0821
	43.6917		75.5356
	43.789		76.8244
	43.9116		76.8507
	43.9202		77.0479
	43.9357		77.3991
	44.1017		78.0386
	44.1517		79.281
	44.1688		79.4171
	44.2623		80.0584
	44.2991		80.4765
	44.427		83.6523
	44.4334		83.7596
	44.487		83.8758
	44.5177		85.2125
	44.6439		86.4465
	44.6458		86.9148
	44.701		87.1929
	44.7731		87.8041
	44.7806		88.7398
	44.8723		89.2542
	44.8874		89.4067
	44.9383		91.3419
	45.1895		92.3312
	45.3027		93.9428
	45.703		94.8365
	45.8041		94.9637
	45.8383		96.3296
	45.8548		99.9658
	45.889
	46.2061
	46.2792
	46.3508
	46.5245
	46.6664
	46.6776
	46.8272
	46.8628
	47
	47.1815
	47.442
	47.5134
	47.6996
	47.7223
	47.8153
	47.884
	48.1261
	48.552
	48.6466
	48.6576
	48.6936
	48.7882
	48.8083
	48.889
	48.8948
	49.1223
	49.2243
	49.3727
	49.4258
	49.4806
	49.4995
	49.7754
	49.7953
	49.8089
	49.8682
	50.1037
	50.2056
	50.6282
	50.8711
	51.2485
	51.3041
	51.3329
	51.716
	51.731
	51.8956
	52.1039
	52.315
	52.4359
	52.4391
	52.5099
	52.5731
	52.8492
	52.9122
	52.9554
	53.0171
	53.0224
	53.0906
	53.1355
	53.1707
	53.7486
	53.8108
	54.2718
	54.379
	54.6854
	55.0482
	55.0651
	55.2079
	55.3921
	55.5394
	55.5828
	55.6168
	55.6214
	56.053
	56.3517
	56.5548
	56.5552
	57.1034
	58.003
	58.2498
	58.6112
	58.8888
	58.9398
	59.8174
	59.9787
	60.0689
	60.466
	60.6339
	60.7134
	60.7964
	60.8714
	61.7689
	61.8297
	61.9367
	62.2207
	62.267
	62.4239
	62.5677
	62.5896
	62.8919
	62.9382
	62.9396
	62.9801
	63.1701
	63.5262
	63.5697
	63.603
	63.6183
	63.8487
	64.0362
	64.3153
	64.709
	64.9836
	65.4134
	65.9779
	66.3223
	66.9544
	67.0311
	67.1973
	67.2186
	67.5722
	67.8379
	67.8544
	68.3166
	68.5528
	68.6236
	68.9828
	69.2792
	69.938
	70.7935
	71.3827
	71.5037
	72.2821
	73.4802
	73.7719
	75.8563
	75.8755
	76.1813
	76.9308
	77.1203
	77.3099
	77.3305
	77.9445
	78.4926
	78.5469
	79.4465
	80.0637
	81.5742
	82.851
	85.0614
	85.8386
	86.3582
	87.3342
	88.2401
	90.7303
	91.0873
	91.2249
	91.7449
	93.3625
	96.0005
	99.8502
